# Supplementary material for: Exploring Short-Wavelength Phase-Matching Nonlinear Optical Crystals by Employing KBe2BO3F2 as the Template
Source: ACS Cent Sci. 2022 Nov 11;8(11):1557–64. doi: 10.1021/acscentsci.2c00832 (PMC9686211; doi:10.1021/acscentsci.2c00832)
Supplement: Supplementary file 2 — oc2c00832_si_002.cif [file oc2c00832_si_002.cif]

data_111
_audit_creation_date               2022-06-26
_audit_creation_method
;
Olex2 1.3
(compiled 2020.06.28 svn.raecde09e for OlexSys, GUI svn.r6132)
;
_shelx_SHELXL_version_number       '2018/3'
_audit_contact_author_address      ?
_audit_contact_author_email        ?
_audit_contact_author_name         ''
_audit_contact_author_phone        ?
_publ_contact_author_id_orcid      ?
_publ_section_references
;
Dolomanov, O.V., Bourhis, L.J., Gildea, R.J, Howard, J.A.K. & Puschmann, H.
 (2009), J. Appl. Cryst. 42, 339-341.

Sheldrick, G.M. (2015). Acta Cryst. A71, 3-8.

Sheldrick, G.M. (2015). Acta Cryst. C71, 3-8.
;
_chemical_name_common              ?
_chemical_name_systematic          ?
_chemical_formula_moiety           'B4 K2 O10 S'
_chemical_formula_sum              'B4 K2 O10 S'
_chemical_formula_weight           313.50
_chemical_absolute_configuration   ?
_chemical_melting_point            ?
loop_
  _atom_type_symbol
  _atom_type_description
  _atom_type_scat_dispersion_real
  _atom_type_scat_dispersion_imag
  _atom_type_scat_source
 'B' 'B' 0.0013 0.0007 'International Tables Vol C Tables 4.2.6.8 and 6.1.1.4'
 'K' 'K' 0.2009 0.2494 'International Tables Vol C Tables 4.2.6.8 and 6.1.1.4'
 'O' 'O' 0.0106 0.0060 'International Tables Vol C Tables 4.2.6.8 and 6.1.1.4'
 'S' 'S' 0.1246 0.1234 'International Tables Vol C Tables 4.2.6.8 and 6.1.1.4'

_shelx_space_group_comment
;
The symmetry employed for this shelxl refinement is uniquely defined
by the following loop, which should always be used as a source of
symmetry information in preference to the above space-group names.
They are only intended as comments.
;
_space_group_crystal_system        'monoclinic'
_space_group_IT_number             5
_space_group_name_H-M_alt          'C 1 2 1'
_space_group_name_Hall             'C 2y'
loop_
  _space_group_symop_operation_xyz
 'x, y, z'
 '-x, y, -z'
 'x+1/2, y+1/2, z'
 '-x+1/2, y+1/2, -z'

_cell_length_a                     11.2631(9)
_cell_length_b                     6.4339(4)
_cell_length_c                     12.6486(11)
_cell_angle_alpha                  90
_cell_angle_beta                   105.707(4)
_cell_angle_gamma                  90
_cell_volume                       882.36(12)
_cell_formula_units_Z              4
_cell_measurement_reflns_used      2123
_cell_measurement_temperature      300
_cell_measurement_theta_max        23.03
_cell_measurement_theta_min        3.35
_shelx_estimated_absorpt_T_max     0.938
_shelx_estimated_absorpt_T_min     0.878
_exptl_absorpt_coefficient_mu      1.352
_exptl_absorpt_correction_T_max    0.7456
_exptl_absorpt_correction_T_min    0.6911
_exptl_absorpt_correction_type     none
_exptl_absorpt_process_details
;
SADABS-2016/2 (Bruker,2016/2) was used for absorption correction.
wR2(int) was 0.0895 before and 0.0697 after correction.
The Ratio of minimum to maximum transmission is 0.9269.
The \l/2 correction factor is Not present.
;
_exptl_absorpt_special_details     ?
_exptl_crystal_colour              colourless
_exptl_crystal_colour_primary      colourless
_exptl_crystal_density_diffrn      2.360
_exptl_crystal_density_meas        ?
_exptl_crystal_density_method      ?
_exptl_crystal_description         plate
_exptl_crystal_F_000               616
_exptl_crystal_size_max            0.099
_exptl_crystal_size_mid            0.073
_exptl_crystal_size_min            0.048
_exptl_transmission_factor_max     ?
_exptl_transmission_factor_min     ?
_diffrn_reflns_av_R_equivalents    0.0727
_diffrn_reflns_av_unetI/netI       0.0509
_diffrn_reflns_Laue_measured_fraction_full  0.998
_diffrn_reflns_Laue_measured_fraction_max  0.997
_diffrn_reflns_limit_h_max         14
_diffrn_reflns_limit_h_min         -14
_diffrn_reflns_limit_k_max         8
_diffrn_reflns_limit_k_min         -8
_diffrn_reflns_limit_l_max         16
_diffrn_reflns_limit_l_min         -16
_diffrn_reflns_number              10380
_diffrn_reflns_point_group_measured_fraction_full  0.994
_diffrn_reflns_point_group_measured_fraction_max  0.989
_diffrn_reflns_theta_full          25.242
_diffrn_reflns_theta_max           27.527
_diffrn_reflns_theta_min           3.346
_diffrn_ambient_temperature        300
_diffrn_detector                   'CCD area detector'
_diffrn_detector_area_resol_mean   5.6
_diffrn_detector_type              'Bruker SMART CCD 6000 area detector'
_diffrn_measured_fraction_theta_full  0.998
_diffrn_measured_fraction_theta_max  0.997
_diffrn_measurement_device         'three-circle diffractometer'
_diffrn_measurement_device_type    'Bruker APEX-II CCD'
_diffrn_measurement_method         '\f and \w scans'
_diffrn_radiation_monochromator    graphite
_diffrn_radiation_probe            x-ray
_diffrn_radiation_type             MoK\a
_diffrn_radiation_wavelength       0.71073
_diffrn_source                     'sealed X-ray tube'
_diffrn_source_current             1.4
_diffrn_source_power               0.07
_diffrn_source_target              Mo
_diffrn_source_voltage             50.0
_diffrn_standards_number           0
_reflns_Friedel_coverage           0.821
_reflns_Friedel_fraction_full      0.989
_reflns_Friedel_fraction_max       0.979
_reflns_number_gt                  1625
_reflns_number_total               2032
_reflns_special_details
;
 Reflections were merged by SHELXL according to the crystal
 class for the calculation of statistics and refinement.
 
 _reflns_Friedel_fraction is defined as the number of unique
 Friedel pairs measured divided by the number that would be
 possible theoretically, ignoring centric projections and
 systematic absences. Completness statistics refer to single and
 composite reflections containing twin component 1 only.
;
_reflns_threshold_expression       'I > 2\s(I)'
_computing_cell_refinement         'SAINT V8.40A (Bruker, 2019)'
_computing_data_collection         ?
_computing_data_reduction          'SAINT V8.40A (Bruker, 2019)'
_computing_molecular_graphics      'Olex2 1.3 (Dolomanov et al., 2009)'
_computing_publication_material    'Olex2 1.3 (Dolomanov et al., 2009)'
_computing_structure_refinement    'SHELXL 2018/3 (Sheldrick, 2015)'
_computing_structure_solution      'SHELXT 2014/5 (Sheldrick, 2014)'
_refine_diff_density_max           0.444
_refine_diff_density_min           -0.558
_refine_diff_density_rms           0.092
_refine_ls_abs_structure_details
;
 Refined as an inversion twin.
;
_refine_ls_abs_structure_Flack     -0.02(12)
_refine_ls_extinction_coef         .
_refine_ls_extinction_method       none
_refine_ls_goodness_of_fit_ref     1.104
_refine_ls_hydrogen_treatment      undef
_refine_ls_matrix_type             full
_refine_ls_number_parameters       156
_refine_ls_number_reflns           2032
_refine_ls_number_restraints       1
_refine_ls_R_factor_all            0.0599
_refine_ls_R_factor_gt             0.0462
_refine_ls_restrained_S_all        1.103
_refine_ls_shift/su_max            0.000
_refine_ls_shift/su_mean           0.000
_refine_ls_structure_factor_coef   Fsqd
_refine_ls_weighting_details      
 'w=1/[\s^2^(Fo^2^)+(0.0566P)^2^+0.0504P] where P=(Fo^2^+2Fc^2^)/3'
_refine_ls_weighting_scheme        calc
_refine_ls_wR_factor_gt            0.1069
_refine_ls_wR_factor_ref           0.1168
_refine_special_details
;
 Refined as a 2-component inversion twin.
;
_olex2_refinement_description
;
1. Twinned data refinement
 Scales: 1.02(12)
 -0.02(12)
;
_atom_sites_solution_hydrogens     .
_atom_sites_solution_primary       dual
_atom_sites_solution_secondary     ?
loop_
  _atom_site_label
  _atom_site_type_symbol
  _atom_site_fract_x
  _atom_site_fract_y
  _atom_site_fract_z
  _atom_site_U_iso_or_equiv
  _atom_site_adp_type
  _atom_site_occupancy
  _atom_site_site_symmetry_order
  _atom_site_calc_flag
  _atom_site_refinement_flags_posn
  _atom_site_refinement_flags_adp
  _atom_site_refinement_flags_occupancy
  _atom_site_disorder_assembly
  _atom_site_disorder_group
 K1 K 0.10733(15) 0.4757(4) 0.29861(13) 0.0547(5) Uani 1 1 d . . . . .
 K2 K 0.500000 0.4985(6) 0.500000 0.0646(8) Uani 1 2 d S T P . .
 K3 K 0.500000 0.9703(3) 1.000000 0.0299(4) Uani 1 2 d S T P . .
 S1 S 0.20233(15) 0.4709(3) 0.61393(13) 0.0394(4) Uani 1 1 d . . . . .
 O1 O 0.1500(6) 0.4008(12) 0.5047(5) 0.0645(18) Uani 1 1 d . . . . .
 O2 O 0.3353(5) 0.4461(14) 0.6489(5) 0.067(2) Uani 1 1 d . . . . .
 O3 O 0.1467(4) 0.3184(7) 0.6848(4) 0.0323(10) Uani 1 1 d . . . . .
 O4 O 0.1674(7) 0.6786(9) 0.6356(6) 0.0643(19) Uani 1 1 d . . . . .
 O5 O 0.3124(3) 0.2701(6) 0.8522(4) 0.0224(9) Uani 1 1 d . . . . .
 O6 O 0.3650(3) 0.6260(6) 0.8814(4) 0.0270(10) Uani 1 1 d . . . . .
 O7 O 0.5169(3) 0.3657(6) 0.8840(4) 0.0238(9) Uani 1 1 d . . . . .
 O8 O 0.5993(3) 0.6806(6) 0.8413(4) 0.0276(10) Uani 1 1 d . . . . .
 O9 O 0.7232(3) 0.3818(6) 0.8793(4) 0.0284(10) Uani 1 1 d . . . . .
 O10 O 0.6548(3) 0.0287(6) 0.8470(3) 0.0205(8) Uani 1 1 d . . . . .
 B1 B 0.1825(5) 0.3222(9) 0.8095(6) 0.0197(13) Uani 1 1 d . . . . .
 B2 B 0.3958(6) 0.4228(9) 0.8696(6) 0.0217(13) Uani 1 1 d . . . . .
 B3 B 0.6120(5) 0.4797(10) 0.8666(5) 0.0195(11) Uani 1 1 d . . . . .
 B4 B 0.7426(5) 0.1747(10) 0.8682(6) 0.0209(13) Uani 1 1 d . . . . .

loop_
  _atom_site_aniso_label
  _atom_site_aniso_U_11
  _atom_site_aniso_U_22
  _atom_site_aniso_U_33
  _atom_site_aniso_U_23
  _atom_site_aniso_U_13
  _atom_site_aniso_U_12
 K1 0.0488(9) 0.0743(13) 0.0389(9) 0.0063(10) 0.0080(7) -0.0142(10)
 K2 0.0612(15) 0.077(2) 0.0588(16) 0.000 0.0208(12) 0.000
 K3 0.0330(9) 0.0232(9) 0.0345(10) 0.000 0.0112(7) 0.000
 S1 0.0386(9) 0.0518(11) 0.0294(8) -0.0005(9) 0.0119(6) -0.0014(9)
 O1 0.069(4) 0.090(5) 0.035(3) -0.007(3) 0.014(3) -0.005(4)
 O2 0.035(3) 0.110(6) 0.058(4) 0.019(4) 0.018(2) -0.006(3)
 O3 0.029(2) 0.030(3) 0.039(3) -0.0059(19) 0.0115(19) -0.0030(18)
 O4 0.100(5) 0.037(3) 0.071(5) 0.015(3) 0.048(4) 0.003(3)
 O5 0.0113(17) 0.0145(19) 0.043(3) -0.0006(17) 0.0110(16) -0.0017(14)
 O6 0.0116(17) 0.0095(18) 0.061(3) -0.0013(18) 0.0123(18) 0.0016(14)
 O7 0.0134(17) 0.013(2) 0.048(3) 0.0024(17) 0.0137(17) 0.0019(13)
 O8 0.0152(18) 0.0095(18) 0.062(3) 0.0085(18) 0.0170(19) -0.0002(14)
 O9 0.0171(18) 0.012(2) 0.059(3) -0.0018(19) 0.0144(19) 0.0006(15)
 O10 0.0168(17) 0.0100(19) 0.038(2) -0.0006(15) 0.0127(16) 0.0014(13)
 B1 0.015(3) 0.013(3) 0.035(4) -0.002(2) 0.012(3) -0.001(2)
 B2 0.018(3) 0.012(3) 0.034(4) -0.001(2) 0.007(3) -0.001(2)
 B3 0.018(3) 0.012(3) 0.030(3) 0.001(3) 0.010(2) 0.000(3)
 B4 0.014(3) 0.013(3) 0.038(4) -0.002(2) 0.011(3) 0.001(2)

_geom_special_details
;
 All esds (except the esd in the dihedral angle between two l.s. planes)
 are estimated using the full covariance matrix.  The cell esds are taken
 into account individually in the estimation of esds in distances, angles
 and torsion angles; correlations between esds in cell parameters are only
 used when they are defined by crystal symmetry.  An approximate (isotropic)
 treatment of cell esds is used for estimating esds involving l.s. planes.
;
loop_
  _geom_bond_atom_site_label_1
  _geom_bond_atom_site_label_2
  _geom_bond_distance
  _geom_bond_site_symmetry_2
  _geom_bond_publ_flag
 K1 K2 4.4688(16) . ?
 K1 K3 3.6409(16) 3_444 ?
 K1 O1 2.565(6) . ?
 K1 O2 3.129(9) 4_556 ?
 K1 O3 3.095(5) 2_556 ?
 K1 O4 3.105(7) 4_546 ?
 K1 O5 2.996(5) 4_556 ?
 K1 O6 3.275(5) 4_546 ?
 K1 O8 3.150(4) 4_546 ?
 K1 O9 3.375(5) 2_656 ?
 K1 O10 3.047(4) 4_556 ?
 K1 B1 3.329(6) 2_556 ?
 K2 O1 3.082(8) 4_556 ?
 K2 O1 3.082(8) 3 ?
 K2 O2 2.999(5) . ?
 K2 O2 2.999(5) 2_656 ?
 K2 O3 3.216(5) 4_556 ?
 K2 O3 3.216(5) 3 ?
 K2 O4 2.997(7) 3_545 ?
 K2 O4 2.997(7) 4_546 ?
 K3 O5 3.089(4) 1_565 ?
 K3 O5 3.089(4) 2_667 ?
 K3 O6 2.870(4) 2_657 ?
 K3 O6 2.870(4) . ?
 K3 O7 2.968(4) 1_565 ?
 K3 O7 2.968(4) 2_667 ?
 K3 O8 3.157(5) 2_657 ?
 K3 O8 3.157(5) . ?
 K3 O9 3.130(4) 3_455 ?
 K3 O9 3.130(4) 4_657 ?
 K3 O10 2.958(4) 2_667 ?
 K3 O10 2.958(4) 1_565 ?
 S1 O1 1.421(6) . ?
 S1 O2 1.451(5) . ?
 S1 O3 1.569(5) . ?
 S1 O4 1.439(7) . ?
 O3 B1 1.518(9) . ?
 O5 B1 1.455(7) . ?
 O5 B2 1.336(7) . ?
 O6 B2 1.371(7) . ?
 O6 B4 1.379(7) 3_455 ?
 O7 B2 1.376(7) . ?
 O7 B3 1.365(7) . ?
 O8 B1 1.441(7) 3 ?
 O8 B3 1.330(8) . ?
 O9 B3 1.372(7) . ?
 O9 B4 1.364(7) . ?
 O10 B1 1.472(7) 3_545 ?
 O10 B4 1.337(7) . ?

loop_
  _geom_angle_atom_site_label_1
  _geom_angle_atom_site_label_2
  _geom_angle_atom_site_label_3
  _geom_angle
  _geom_angle_site_symmetry_1
  _geom_angle_site_symmetry_3
  _geom_angle_publ_flag
 K3 K1 K2 126.23(4) 3_444 . ?
 O1 K1 K2 62.79(15) . . ?
 O1 K1 K3 166.09(18) . 3_444 ?
 O1 K1 O2 89.7(2) . 4_556 ?
 O1 K1 O3 77.99(18) . 2_556 ?
 O1 K1 O4 72.4(2) . 4_546 ?
 O1 K1 O5 139.5(2) . 4_556 ?
 O1 K1 O6 123.4(2) . 4_546 ?
 O1 K1 O8 111.37(19) . 4_546 ?
 O1 K1 O9 131.27(17) . 2_656 ?
 O1 K1 O10 121.31(17) . 4_556 ?
 O1 K1 B1 104.75(19) . 2_556 ?
 O2 K1 K2 74.43(12) 4_556 . ?
 O2 K1 K3 102.75(13) 4_556 3_444 ?
 O2 K1 O6 139.37(15) 4_556 4_546 ?
 O2 K1 O8 141.35(14) 4_556 4_546 ?
 O2 K1 O9 101.12(14) 4_556 2_656 ?
 O2 K1 B1 119.82(15) 4_556 2_556 ?
 O3 K1 K2 139.69(10) 2_556 . ?
 O3 K1 K3 90.79(10) 2_556 3_444 ?
 O3 K1 O2 116.33(15) 2_556 4_556 ?
 O3 K1 O4 118.94(17) 2_556 4_546 ?
 O3 K1 O6 94.96(13) 2_556 4_546 ?
 O3 K1 O8 44.37(12) 2_556 4_546 ?
 O3 K1 O9 133.36(13) 2_556 2_656 ?
 O3 K1 B1 27.02(15) 2_556 2_556 ?
 O4 K1 K2 41.98(13) 4_546 . ?
 O4 K1 K3 106.86(14) 4_546 3_444 ?
 O4 K1 O2 115.59(16) 4_546 4_556 ?
 O4 K1 O6 62.53(15) 4_546 4_546 ?
 O4 K1 O8 101.85(16) 4_546 4_546 ?
 O4 K1 O9 60.01(14) 4_546 2_656 ?
 O4 K1 B1 124.52(18) 4_546 2_556 ?
 O5 K1 K2 85.38(9) 4_556 . ?
 O5 K1 K3 54.43(9) 4_556 3_444 ?
 O5 K1 O2 56.13(15) 4_556 4_556 ?
 O5 K1 O3 133.91(12) 4_556 2_556 ?
 O5 K1 O4 101.22(14) 4_556 4_546 ?
 O5 K1 O6 83.67(11) 4_556 4_546 ?
 O5 K1 O8 109.13(13) 4_556 4_546 ?
 O5 K1 O9 50.68(10) 4_556 2_656 ?
 O5 K1 O10 87.38(11) 4_556 4_556 ?
 O5 K1 B1 110.94(14) 4_556 2_556 ?
 O6 K1 K2 98.80(9) 4_546 . ?
 O6 K1 K3 48.68(8) 4_546 3_444 ?
 O6 K1 O9 40.21(9) 4_546 2_656 ?
 O6 K1 B1 77.19(13) 4_546 2_556 ?
 O8 K1 K2 143.78(12) 4_546 . ?
 O8 K1 K3 54.84(9) 4_546 3_444 ?
 O8 K1 O6 52.44(10) 4_546 4_546 ?
 O8 K1 O9 89.01(11) 4_546 2_656 ?
 O8 K1 B1 25.50(12) 4_546 2_556 ?
 O9 K1 K2 74.63(8) 2_656 . ?
 O9 K1 K3 52.82(8) 2_656 3_444 ?
 O10 K1 K2 171.31(12) 4_556 . ?
 O10 K1 K3 51.58(8) 4_556 3_444 ?
 O10 K1 O2 97.51(14) 4_556 4_556 ?
 O10 K1 O3 46.78(11) 4_556 2_556 ?
 O10 K1 O4 144.96(17) 4_556 4_546 ?
 O10 K1 O6 85.16(11) 4_556 4_546 ?
 O10 K1 O8 43.95(10) 4_556 4_546 ?
 O10 K1 O9 104.31(11) 4_556 2_656 ?
 O10 K1 B1 26.22(12) 4_556 2_556 ?
 B1 K1 K2 162.34(13) 2_556 . ?
 B1 K1 K3 63.76(12) 2_556 3_444 ?
 B1 K1 O9 109.98(14) 2_556 2_656 ?
 K1 K2 K1 90.58(10) 4_556 3 ?
 K1 K2 K1 94.49(5) 3 . ?
 K1 K2 K1 88.17(5) 4_556 . ?
 K1 K2 K1 91.63(5) . 3_545 ?
 K1 K2 K1 177.38(8) 4_556 3_545 ?
 K1 K2 K1 92.04(3) 3 3_545 ?
 O1 K2 K1 119.42(15) 3 . ?
 O1 K2 K1 113.71(12) 3 3_545 ?
 O1 K2 K1 35.28(11) 4_556 4_556 ?
 O1 K2 K1 64.15(13) 4_556 . ?
 O1 K2 K1 146.36(11) 4_556 3_545 ?
 O1 K2 K1 35.28(11) 3 3 ?
 O1 K2 K1 68.59(14) 4_556 3 ?
 O1 K2 K1 68.59(14) 3 4_556 ?
 O1 K2 O1 65.8(3) 3 4_556 ?
 O1 K2 O3 69.37(16) 3 4_556 ?
 O1 K2 O3 43.72(14) 4_556 4_556 ?
 O1 K2 O3 43.72(14) 3 3 ?
 O1 K2 O3 69.37(16) 4_556 3 ?
 O2 K2 K1 108.86(11) 2_656 . ?
 O2 K2 K1 70.69(11) . . ?
 O2 K2 K1 52.85(18) 2_656 3 ?
 O2 K2 K1 124.7(2) . 3_545 ?
 O2 K2 K1 42.79(17) 2_656 3_545 ?
 O2 K2 K1 52.86(18) . 4_556 ?
 O2 K2 K1 139.63(19) . 3 ?
 O2 K2 K1 139.62(19) 2_656 4_556 ?
 O2 K2 O1 71.2(2) 2_656 3 ?
 O2 K2 O1 120.7(2) 2_656 4_556 ?
 O2 K2 O1 71.2(2) . 4_556 ?
 O2 K2 O1 120.7(2) . 3 ?
 O2 K2 O2 167.1(4) . 2_656 ?
 O2 K2 O3 84.19(17) 2_656 4_556 ?
 O2 K2 O3 104.18(16) 2_656 3 ?
 O2 K2 O3 104.18(16) . 4_556 ?
 O2 K2 O3 84.19(17) . 3 ?
 O3 K2 K1 78.75(11) 4_556 4_556 ?
 O3 K2 K1 51.11(8) 4_556 . ?
 O3 K2 K1 78.75(11) 3 3 ?
 O3 K2 K1 103.13(9) 4_556 3_545 ?
 O3 K2 K1 135.57(8) 3 3_545 ?
 O3 K2 K1 45.12(9) 4_556 3 ?
 O3 K2 K1 132.06(11) 3 . ?
 O3 K2 K1 45.12(9) 3 4_556 ?
 O3 K2 O3 100.4(2) 3 4_556 ?
 O4 K2 K1 52.89(13) 4_546 3_545 ?
 O4 K2 K1 132.52(17) 3_545 . ?
 O4 K2 K1 43.86(14) 4_546 . ?
 O4 K2 K1 112.34(13) 4_546 3 ?
 O4 K2 K1 125.89(13) 3_545 3 ?
 O4 K2 K1 125.89(12) 4_546 4_556 ?
 O4 K2 K1 112.34(13) 3_545 4_556 ?
 O4 K2 K1 66.01(15) 3_545 3_545 ?
 O4 K2 O1 147.61(18) 4_546 3 ?
 O4 K2 O1 107.99(18) 4_546 4_556 ?
 O4 K2 O1 107.99(18) 3_545 3 ?
 O4 K2 O1 147.61(18) 3_545 4_556 ?
 O4 K2 O2 83.2(2) 4_546 . ?
 O4 K2 O2 87.93(19) 4_546 2_656 ?
 O4 K2 O2 87.93(19) 3_545 . ?
 O4 K2 O2 83.2(2) 3_545 2_656 ?
 O4 K2 O3 84.48(15) 4_546 4_556 ?
 O4 K2 O3 84.48(16) 3_545 3 ?
 O4 K2 O3 167.28(14) 4_546 3 ?
 O4 K2 O3 167.28(14) 3_545 4_556 ?
 O4 K2 O4 93.2(3) 4_546 3_545 ?
 O5 K3 O5 102.72(16) 2_667 1_565 ?
 O5 K3 O8 106.60(12) 1_565 . ?
 O5 K3 O8 106.60(12) 2_667 2_657 ?
 O5 K3 O8 116.84(10) 1_565 2_657 ?
 O5 K3 O8 116.84(10) 2_667 . ?
 O5 K3 O9 52.45(10) 1_565 3_455 ?
 O5 K3 O9 52.45(10) 2_667 4_657 ?
 O5 K3 O9 146.79(11) 2_667 3_455 ?
 O5 K3 O9 146.79(12) 1_565 4_657 ?
 O6 K3 O5 89.24(11) . 1_565 ?
 O6 K3 O5 167.77(11) 2_657 1_565 ?
 O6 K3 O5 167.77(11) . 2_667 ?
 O6 K3 O5 89.24(12) 2_657 2_667 ?
 O6 K3 O6 78.94(18) 2_657 . ?
 O6 K3 O7 145.50(10) 2_657 1_565 ?
 O6 K3 O7 119.93(12) . 1_565 ?
 O6 K3 O7 145.50(10) . 2_667 ?
 O6 K3 O7 119.93(12) 2_657 2_667 ?
 O6 K3 O8 69.38(13) . 2_657 ?
 O6 K3 O8 56.00(10) 2_657 2_657 ?
 O6 K3 O8 56.00(10) . . ?
 O6 K3 O8 69.38(13) 2_657 . ?
 O6 K3 O9 44.57(10) . 3_455 ?
 O6 K3 O9 115.56(12) 2_657 3_455 ?
 O6 K3 O9 44.57(10) 2_657 4_657 ?
 O6 K3 O9 115.56(12) . 4_657 ?
 O6 K3 O10 94.52(12) 2_657 2_667 ?
 O6 K3 O10 96.72(11) . 2_667 ?
 O6 K3 O10 94.52(12) . 1_565 ?
 O6 K3 O10 96.72(11) 2_657 1_565 ?
 O7 K3 O5 44.80(10) 2_667 2_667 ?
 O7 K3 O5 68.85(12) 1_565 2_667 ?
 O7 K3 O5 44.80(10) 1_565 1_565 ?
 O7 K3 O5 68.85(11) 2_667 1_565 ?
 O7 K3 O7 62.04(17) 2_667 1_565 ?
 O7 K3 O8 154.32(11) 1_565 2_657 ?
 O7 K3 O8 96.35(11) 2_667 2_657 ?
 O7 K3 O8 154.32(11) 2_667 . ?
 O7 K3 O8 96.35(11) 1_565 . ?
 O7 K3 O9 95.93(11) 2_667 4_657 ?
 O7 K3 O9 102.04(11) 2_667 3_455 ?
 O7 K3 O9 102.04(11) 1_565 4_657 ?
 O7 K3 O9 95.93(11) 1_565 3_455 ?
 O8 K3 O8 107.64(15) . 2_657 ?
 O9 K3 O8 93.42(11) 4_657 2_657 ?
 O9 K3 O8 74.07(11) 4_657 . ?
 O9 K3 O8 74.07(11) 3_455 2_657 ?
 O9 K3 O8 93.42(11) 3_455 . ?
 O9 K3 O9 159.04(16) 3_455 4_657 ?
 O10 K3 O5 83.63(11) 1_565 2_667 ?
 O10 K3 O5 83.63(11) 2_667 1_565 ?
 O10 K3 O5 87.28(11) 1_565 1_565 ?
 O10 K3 O5 87.28(11) 2_667 2_667 ?
 O10 K3 O7 55.95(10) 1_565 1_565 ?
 O10 K3 O7 110.03(11) 2_667 1_565 ?
 O10 K3 O7 55.95(10) 2_667 2_667 ?
 O10 K3 O7 110.03(11) 1_565 2_667 ?
 O10 K3 O8 149.72(11) 2_667 . ?
 O10 K3 O8 149.72(11) 1_565 2_657 ?
 O10 K3 O8 44.45(10) 1_565 . ?
 O10 K3 O8 44.45(10) 2_667 2_657 ?
 O10 K3 O9 112.92(12) 1_565 3_455 ?
 O10 K3 O9 69.93(11) 2_667 3_455 ?
 O10 K3 O9 69.93(11) 1_565 4_657 ?
 O10 K3 O9 112.92(12) 2_667 4_657 ?
 O10 K3 O10 165.42(16) 2_667 1_565 ?
 O1 S1 O2 112.6(4) . . ?
 O1 S1 O3 103.4(4) . . ?
 O1 S1 O4 114.6(4) . . ?
 O2 S1 O3 107.2(3) . . ?
 O4 S1 O2 110.9(5) . . ?
 O4 S1 O3 107.4(3) . . ?
 K1 O1 K2 100.8(2) . 3_445 ?
 S1 O1 K1 147.4(5) . . ?
 S1 O1 K2 111.5(3) . 3_445 ?
 K2 O2 K1 96.6(2) . 4_546 ?
 S1 O2 K1 107.9(4) . 4_546 ?
 S1 O2 K2 124.0(3) . . ?
 K1 O3 K2 87.47(12) 2_556 3_445 ?
 S1 O3 K1 110.7(2) . 2_556 ?
 S1 O3 K2 101.0(2) . 3_445 ?
 B1 O3 K1 85.1(3) . 2_556 ?
 B1 O3 K2 134.8(3) . 3_445 ?
 B1 O3 S1 123.3(4) . . ?
 K2 O4 K1 94.15(17) 3_455 4_556 ?
 S1 O4 K1 112.2(4) . 4_556 ?
 S1 O4 K2 133.7(4) . 3_455 ?
 K1 O5 K3 73.48(10) 4_546 1_545 ?
 B1 O5 K1 110.8(3) . 4_546 ?
 B1 O5 K3 145.4(3) . 1_545 ?
 B2 O5 K1 104.5(4) . 4_546 ?
 B2 O5 K3 91.4(3) . 1_545 ?
 B2 O5 B1 118.9(5) . . ?
 K3 O6 K1 72.33(10) . 4_556 ?
 B2 O6 K1 120.3(4) . 4_556 ?
 B2 O6 K3 132.8(4) . . ?
 B2 O6 B4 118.5(5) . 3_455 ?
 B4 O6 K1 92.3(3) 3_455 4_556 ?
 B4 O6 K3 105.0(3) 3_455 . ?
 B2 O7 K3 95.8(3) . 1_545 ?
 B3 O7 K3 134.3(3) . 1_545 ?
 B3 O7 B2 128.9(5) . . ?
 K1 O8 K3 70.52(9) 4_556 . ?
 B1 O8 K1 84.2(3) 3 4_556 ?
 B1 O8 K3 100.0(3) 3 . ?
 B3 O8 K1 137.4(3) . 4_556 ?
 B3 O8 K3 117.0(4) . . ?
 B3 O8 B1 130.2(4) . 3 ?
 K3 O9 K1 67.95(8) 3_545 2_656 ?
 B3 O9 K1 120.2(4) . 2_656 ?
 B3 O9 K3 136.9(4) . 3_545 ?
 B4 O9 K1 88.4(3) . 2_656 ?
 B4 O9 K3 93.6(3) . 3_545 ?
 B4 O9 B3 127.1(5) . . ?
 K3 O10 K1 74.63(9) 1_545 4_546 ?
 B1 O10 K1 87.7(3) 3_545 4_546 ?
 B1 O10 K3 108.1(3) 3_545 1_545 ?
 B4 O10 K1 137.9(4) . 4_546 ?
 B4 O10 K3 119.5(4) . 1_545 ?
 B4 O10 B1 119.2(4) . 3_545 ?
 O5 B1 O3 109.8(5) . . ?
 O5 B1 O10 111.6(5) . 3_455 ?
 O8 B1 O3 105.7(5) 3_445 . ?
 O8 B1 O5 114.5(5) 3_445 . ?
 O8 B1 O10 105.6(4) 3_445 3_455 ?
 O10 B1 O3 109.3(5) 3_455 . ?
 K3 B2 K1 62.94(11) 1_545 4_546 ?
 O5 B2 K1 54.3(3) . 4_546 ?
 O5 B2 K3 65.4(3) . 1_545 ?
 O5 B2 O6 122.1(5) . . ?
 O5 B2 O7 116.9(5) . . ?
 O6 B2 K1 150.5(5) . 4_546 ?
 O6 B2 K3 146.0(5) . 1_545 ?
 O6 B2 O7 120.8(5) . . ?
 O7 B2 K1 73.3(3) . 4_546 ?
 O7 B2 K3 60.4(3) . 1_545 ?
 O7 B3 O9 117.8(5) . . ?
 O8 B3 O7 121.5(5) . . ?
 O8 B3 O9 120.7(5) . . ?
 O6 B4 K3 52.6(3) 3_545 3_545 ?
 O9 B4 K3 63.5(3) . 3_545 ?
 O9 B4 O6 113.1(5) . 3_545 ?
 O10 B4 K3 162.1(4) . 3_545 ?
 O10 B4 O6 121.7(5) . 3_545 ?
 O10 B4 O9 125.2(5) . . ?

loop_
  _geom_torsion_atom_site_label_1
  _geom_torsion_atom_site_label_2
  _geom_torsion_atom_site_label_3
  _geom_torsion_atom_site_label_4
  _geom_torsion
  _geom_torsion_site_symmetry_1
  _geom_torsion_site_symmetry_2
  _geom_torsion_site_symmetry_3
  _geom_torsion_site_symmetry_4
  _geom_torsion_publ_flag
 K1 O3 B1 O5 -175.5(4) 2_556 . . . ?
 K1 O3 B1 O8 60.5(4) 2_556 . . 3_445 ?
 K1 O3 B1 O10 -52.8(4) 2_556 . . 3_455 ?
 K1 O5 B1 O3 -31.3(5) 4_546 . . . ?
 K1 O5 B1 O8 87.4(5) 4_546 . . 3_445 ?
 K1 O5 B1 O10 -152.6(4) 4_546 . . 3_455 ?
 K1 O5 B2 K3 -73.30(14) 4_546 . . 1_545 ?
 K1 O5 B2 O6 144.5(5) 4_546 . . . ?
 K1 O5 B2 O7 -40.4(6) 4_546 . . . ?
 K1 O6 B2 K1 -42.5(8) 4_556 . . 4_546 ?
 K1 O6 B2 K3 151.2(5) 4_556 . . 1_545 ?
 K1 O6 B2 O5 -115.7(5) 4_556 . . . ?
 K1 O6 B2 O7 69.5(7) 4_556 . . . ?
 K1 O8 B3 O7 -36.6(9) 4_556 . . . ?
 K1 O8 B3 O9 145.4(4) 4_556 . . . ?
 K1 O9 B3 O7 139.3(4) 2_656 . . . ?
 K1 O9 B3 O8 -42.6(7) 2_656 . . . ?
 K1 O9 B4 K3 67.78(9) 2_656 . . 3_545 ?
 K1 O9 B4 O6 49.7(5) 2_656 . . 3_545 ?
 K1 O9 B4 O10 -130.4(6) 2_656 . . . ?
 K1 O10 B4 K3 155.3(9) 4_546 . . 3_545 ?
 K1 O10 B4 O6 -139.2(5) 4_546 . . 3_545 ?
 K1 O10 B4 O9 41.0(10) 4_546 . . . ?
 K2 O3 B1 O5 103.0(5) 3_445 . . . ?
 K2 O3 B1 O8 -21.0(6) 3_445 . . 3_445 ?
 K2 O3 B1 O10 -134.3(4) 3_445 . . 3_455 ?
 K3 O5 B1 O3 -122.2(5) 1_545 . . . ?
 K3 O5 B1 O8 -3.5(10) 1_545 . . 3_445 ?
 K3 O5 B1 O10 116.5(6) 1_545 . . 3_455 ?
 K3 O5 B2 K1 73.30(14) 1_545 . . 4_546 ?
 K3 O5 B2 O6 -142.2(6) 1_545 . . . ?
 K3 O5 B2 O7 32.9(6) 1_545 . . . ?
 K3 O6 B2 K1 -136.1(6) . . . 4_546 ?
 K3 O6 B2 K3 57.6(8) . . . 1_545 ?
 K3 O6 B2 O5 150.8(4) . . . . ?
 K3 O6 B2 O7 -24.1(9) . . . . ?
 K3 O7 B2 K1 -67.91(11) 1_545 . . 4_546 ?
 K3 O7 B2 O5 -34.6(6) 1_545 . . . ?
 K3 O7 B2 O6 140.5(6) 1_545 . . . ?
 K3 O7 B3 O8 -159.0(4) 1_545 . . . ?
 K3 O7 B3 O9 19.1(8) 1_545 . . . ?
 K3 O8 B3 O7 53.5(7) . . . . ?
 K3 O8 B3 O9 -124.5(5) . . . . ?
 K3 O9 B3 O7 -131.5(5) 3_545 . . . ?
 K3 O9 B3 O8 46.6(8) 3_545 . . . ?
 K3 O9 B4 O6 -18.0(6) 3_545 . . 3_545 ?
 K3 O9 B4 O10 161.8(6) 3_545 . . . ?
 K3 O10 B4 K3 55.3(13) 1_545 . . 3_545 ?
 K3 O10 B4 O6 120.9(5) 1_545 . . 3_545 ?
 K3 O10 B4 O9 -59.0(8) 1_545 . . . ?
 S1 O3 B1 O5 -63.9(6) . . . . ?
 S1 O3 B1 O8 172.1(4) . . . 3_445 ?
 S1 O3 B1 O10 58.8(6) . . . 3_455 ?
 O1 S1 O2 K1 -76.0(4) . . . 4_546 ?
 O1 S1 O2 K2 35.3(7) . . . . ?
 O1 S1 O3 K1 -86.2(4) . . . 2_556 ?
 O1 S1 O3 K2 5.3(4) . . . 3_445 ?
 O1 S1 O3 B1 175.8(5) . . . . ?
 O1 S1 O4 K1 -117.8(4) . . . 4_556 ?
 O1 S1 O4 K2 1.9(6) . . . 3_455 ?
 O2 S1 O1 K1 -78.5(9) . . . . ?
 O2 S1 O1 K2 109.6(4) . . . 3_445 ?
 O2 S1 O3 K1 154.6(4) . . . 2_556 ?
 O2 S1 O3 K2 -113.9(4) . . . 3_445 ?
 O2 S1 O3 B1 56.7(6) . . . . ?
 O2 S1 O4 K1 11.0(5) . . . 4_556 ?
 O2 S1 O4 K2 130.8(4) . . . 3_455 ?
 O3 S1 O1 K1 166.1(7) . . . . ?
 O3 S1 O1 K2 -5.8(4) . . . 3_445 ?
 O3 S1 O2 K1 37.0(4) . . . 4_546 ?
 O3 S1 O2 K2 148.3(4) . . . . ?
 O3 S1 O4 K1 127.9(3) . . . 4_556 ?
 O3 S1 O4 K2 -112.4(4) . . . 3_455 ?
 O4 S1 O1 K1 49.5(8) . . . . ?
 O4 S1 O1 K2 -122.4(4) . . . 3_445 ?
 O4 S1 O2 K1 154.0(3) . . . 4_546 ?
 O4 S1 O2 K2 -94.7(5) . . . . ?
 O4 S1 O3 K1 35.4(4) . . . 2_556 ?
 O4 S1 O3 K2 126.9(4) . . . 3_445 ?
 O4 S1 O3 B1 -62.6(5) . . . . ?
 B1 O5 B2 K1 -124.2(6) . . . 4_546 ?
 B1 O5 B2 K3 162.5(5) . . . 1_545 ?
 B1 O5 B2 O6 20.3(9) . . . . ?
 B1 O5 B2 O7 -164.7(5) . . . . ?
 B1 O8 B3 O7 -173.1(6) 3 . . . ?
 B1 O8 B3 O9 8.9(10) 3 . . . ?
 B1 O10 B4 K3 -81.3(14) 3_545 . . 3_545 ?
 B1 O10 B4 O6 -15.7(9) 3_545 . . 3_545 ?
 B1 O10 B4 O9 164.5(6) 3_545 . . . ?
 B2 O5 B1 O3 89.8(6) . . . . ?
 B2 O5 B1 O8 -151.5(5) . . . 3_445 ?
 B2 O5 B1 O10 -31.6(8) . . . 3_455 ?
 B2 O7 B3 O8 6.7(10) . . . . ?
 B2 O7 B3 O9 -175.2(6) . . . . ?
 B3 O7 B2 K1 122.3(6) . . . 4_546 ?
 B3 O7 B2 K3 -169.8(6) . . . 1_545 ?
 B3 O7 B2 O5 155.7(6) . . . . ?
 B3 O7 B2 O6 -29.2(10) . . . . ?
 B3 O9 B4 K3 -164.7(6) . . . 3_545 ?
 B3 O9 B4 O6 177.3(6) . . . 3_545 ?
 B3 O9 B4 O10 -2.9(11) . . . . ?
 B4 O6 B2 K1 69.2(9) 3_455 . . 4_546 ?
 B4 O6 B2 K3 -97.1(8) 3_455 . . 1_545 ?
 B4 O6 B2 O5 -4.0(10) 3_455 . . . ?
 B4 O6 B2 O7 -178.8(6) 3_455 . . . ?
 B4 O9 B3 O7 25.8(9) . . . . ?
 B4 O9 B3 O8 -156.1(6) . . . . ?

loop_
  _diffrn_refln_index_h
  _diffrn_refln_index_k
  _diffrn_refln_index_l
  _diffrn_refln_intensity_net
  _diffrn_refln_intensity_u
 2 0 0 783.92 27
 2 0 0 749.73 28.1
 2 0 0 684.73 26.7
 2 0 0 811.32 24.4
 2 0 0 757.62 27.3
 -2 0 0 784.62 27.2
 -2 0 0 738.33 27.7
 -2 0 0 778.12 24.2
 -2 0 0 800.92 27.4
 4 0 0 1107.79 42.4
 -4 0 0 1074.99 43.7
 -4 0 0 1119.09 37.3
 -4 0 0 1115.49 42.8
 -4 0 0 1098.19 42.9
 4 0 0 1071.79 44.2
 4 0 0 1066.29 43.4
 4 0 0 1098.89 37
 4 0 0 1051.09 42.6
 6 0 0 1561.54 65.39
 6 0 0 1500.65 59.49
 6 0 0 1411.36 59.69
 6 0 0 1471.25 61.59
 -6 0 0 1530.85 62.89
 -6 0 0 1546.75 53.29
 -6 0 0 1584.14 60.99
 -6 0 0 1513.05 63.99
 -8 0 0 432.66 34.2
 8 0 0 414.76 35.1
 8 0 0 411.36 32.8
 8 0 0 423.86 33.2
 8 0 0 414.26 30.4
 -8 0 0 378.06 30.6
 -8 0 0 424.36 34.1
 -8 0 0 420.16 26.3
 10 0 0 488.95 41.2
 10 0 0 584.84 46.9
 10 0 0 541.95 38.8
 -10 0 0 573.64 45.1
 -10 0 0 461.35 32.6
 10 0 0 514.85 42
 -10 0 0 495.05 39.8
 -10 0 0 453.85 40.8
 -12 0 0 8.5 12
 12 0 0 16.4 13
 12 0 0 12.1 10.3
 12 0 0 6.9 12.3
 12 0 0 1.4 9.4
 -12 0 0 7.9 16.1
 -12 0 0 6.3 6.2
 14 0 0 0.4 11
 -14 0 0 -2.5 8.5
 -14 0 0 0.7 16.8
 -14 0 0 3 15.9
 14 0 0 1.1 26.8
 14 0 0 8.3 11.1
 14 0 0 -3.2 11.3
 -1 -1 0 317.77 16.3
 -1 -1 0 291.97 11.3
 1 -1 0 300.17 12.6
 -1 -1 0 291.17 11.4
 1 -1 0 304.67 15.8
 1 -1 0 303.87 12.3
 -1 -1 0 288.97 14.7
 1 -1 0 320.97 11.2
 1 1 0 286.97 11
 -1 1 0 295.57 12.3
 -1 1 0 292.17 11.1
 1 1 0 306.17 15.2
 1 1 0 299.37 16.1
 -3 -1 0 1535.05 51.49
 -3 -1 0 1622.74 52.79
 -3 -1 0 1645.64 56.89
 3 -1 0 1509.45 51.89
 3 -1 0 1545.35 55.29
 -3 -1 0 1584.74 49
 -3 -1 0 1569.44 51.29
 3 -1 0 1560.14 53.59
 -3 1 0 1554.14 52.19
 3 1 0 1580.34 52.39
 -3 1 0 1532.85 54.89
 3 1 0 1600.74 50.09
 -3 1 0 1586.14 52.79
 3 1 0 1567.84 51.99
 3 1 0 1575.94 55.59
 3 1 0 1571.94 51.09
 5 -1 0 973.7 45.1
 -5 -1 0 928.31 42.8
 5 -1 0 921.31 43
 5 -1 0 929.31 44.9
 -5 -1 0 889.31 39.1
 -5 -1 0 859.91 41.8
 -5 -1 0 927.11 40.8
 -5 -1 0 998.7 46.6
 5 -1 0 1008.5 38.7
 5 1 0 1014.2 45.9
 -5 1 0 927.71 48.9
 -5 1 0 886.11 42.3
 5 1 0 886.91 39.6
 5 1 0 914.51 40.4
 -5 1 0 888.51 43.6
 5 1 0 938.91 43.7
 -7 -1 0 126.39 21.6
 7 -1 0 117.39 21.1
 7 -1 0 123.99 14.7
 7 -1 0 154.88 26
 -7 -1 0 105.69 18.7
 7 -1 0 135.59 23.3
 -7 -1 0 112.29 20.1
 -7 -1 0 120.89 18.6
 7 1 0 137.29 21.8
 -7 1 0 190.28 20.7
 -7 1 0 98.09 18.4
 7 1 0 131.99 21.7
 7 1 0 117.79 19.9
 -7 1 0 111.89 18
 7 1 0 133.69 20.3
 -7 1 0 119.29 10.1
 7 1 0 153.38 25.2
 -9 -1 0 4.8 6.1
 9 -1 0 0.2 6.4
 9 -1 0 4.4 5.7
 -9 -1 0 -0.8 4.5
 9 -1 0 1.1 6.9
 -9 -1 0 13.6 9.9
 9 -1 0 11.2 9.1
 9 1 0 5.3 5
 -9 1 0 8 8
 9 1 0 9.6 8.5
 -9 1 0 3.9 6.7
 -9 1 0 3 4.4
 9 1 0 4.8 7.8
 9 1 0 2.9 7.3
 -11 -1 0 1 7.3
 -11 -1 0 6.5 9.4
 11 -1 0 14.8 12.7
 11 -1 0 3.8 8.6
 11 -1 0 12.7 13.3
 -11 -1 0 7.2 14.8
 11 -1 0 10 8.2
 -11 1 0 10.8 11.4
 11 1 0 22.4 13.4
 11 1 0 16.6 11.7
 11 1 0 42.4 17
 -11 1 0 -1.4 5
 -11 1 0 15.9 9.1
 11 1 0 17.8 14.5
 -11 1 0 42.6 17.2
 -13 -1 0 0.6 11.1
 13 -1 0 5 13.8
 13 -1 0 1.3 11.6
 -13 -1 0 7.4 15.4
 13 -1 0 -0.1 7.2
 -13 -1 0 -4.2 7.5
 13 -1 0 -2.1 6.6
 13 1 0 -2.2 8.4
 -13 1 0 -3.5 22.5
 13 1 0 -1.4 7.9
 13 1 0 0.4 13.6
 -13 1 0 1.6 8.4
 -13 1 0 -7.3 12.4
 13 1 0 6.7 10.2
 0 -2 0 6292.27 168.28
 -2 -2 0 484.85 27.6
 2 -2 0 467.45 21.4
 -2 -2 0 459.85 18.9
 2 -2 0 468.55 20.8
 2 -2 0 477.65 18.5
 2 -2 0 435.66 26.1
 -2 -2 0 451.65 19.2
 -2 2 0 480.15 18
 2 2 0 440.96 25.1
 -2 2 0 446.56 19.7
 2 2 0 446.96 17.9
 -2 2 0 446.56 20
 2 2 0 501.45 28.2
 4 -2 0 300.87 20.7
 4 -2 0 301.57 24.3
 -4 -2 0 301.97 18.7
 -4 -2 0 287.27 20
 -4 -2 0 298.07 19.8
 4 -2 0 284.67 21.4
 -4 -2 0 271.27 21.6
 4 2 0 271.77 19.2
 -4 2 0 255.37 19.2
 -4 2 0 304.77 29.4
 4 2 0 302.97 22.6
 -4 2 0 279.27 20.2
 4 2 0 287.57 24.3
 6 -2 0 307.67 28.4
 -6 -2 0 264.47 24.2
 6 -2 0 344.07 27.9
 6 -2 0 290.07 24.6
 -6 -2 0 337.97 25.8
 -6 -2 0 300.27 24.2
 -6 -2 0 350.36 30.2
 -6 -2 0 314.67 22
 -6 2 0 306.77 25.1
 6 2 0 287.17 24.3
 6 2 0 308.07 23.8
 -6 2 0 329.47 25.8
 -6 2 0 285.77 26.4
 6 2 0 295.47 28
 6 2 0 378.26 43.3
 8 -2 0 238.48 19.7
 8 -2 0 173.08 28.6
 8 -2 0 235.38 25.2
 -8 -2 0 170.18 28.7
 -8 -2 0 185.88 26
 -8 -2 0 271.67 34.8
 8 -2 0 203.28 28.5
 -8 -2 0 218.18 20.8
 -8 -2 0 254.77 34.3
 -8 2 0 220.18 31
 8 2 0 241.68 36.4
 8 2 0 233.98 24.2
 -8 2 0 264.67 35.7
 8 2 0 289.47 27.9
 -8 2 0 190.68 26.4
 8 2 0 212.78 22.8
 8 2 0 231.48 24.3
 10 -2 0 336.77 26.5
 -10 -2 0 319.57 33.4
 -10 -2 0 390.86 37.2
 -10 -2 0 324.87 38.4
 10 -2 0 334.07 35
 -10 -2 0 338.77 30.3
 10 -2 0 369.16 38.7
 -10 2 0 279.17 37.4
 10 2 0 338.47 35.7
 10 2 0 362.96 32.5
 -10 2 0 284.77 31.7
 10 2 0 337.77 34.4
 12 -2 0 -0.1 8.5
 12 -2 0 3.5 7.1
 12 -2 0 7.5 11.4
 -12 -2 0 0.1 9.9
 -12 -2 0 -3.3 8.2
 -12 -2 0 -4.8 5.6
 -12 2 0 8.9 11
 12 2 0 7.7 12
 -12 2 0 4.5 13.8
 12 2 0 -2.2 9
 12 2 0 -2.3 11.5
 12 2 0 7.4 10.4
 -12 2 0 5.9 13.6
 -1 -3 0 931.21 43.7
 -1 -3 0 819.52 39.7
 1 -3 0 836.52 28.3
 1 -3 0 996.2 41.9
 1 -3 0 840.52 41
 1 -3 0 899.11 37.3
 -1 3 0 879.81 36.3
 1 3 0 917.11 41.3
 1 3 0 967 43.8
 3 -3 0 122.39 10.2
 -3 -3 0 174.68 25.6
 3 -3 0 134.59 12.5
 -3 -3 0 123.09 19.1
 3 -3 0 126.69 12.8
 -3 -3 0 127.29 10.7
 -3 -3 0 130.39 11.4
 3 -3 0 110.29 20.2
 -3 3 0 108.29 8.9
 3 3 0 101.19 17.4
 3 3 0 118.99 9.1
 -3 3 0 136.49 12
 -3 3 0 123.39 11.4
 3 3 0 119.09 19.7
 5 -3 0 56.49 16.6
 -5 -3 0 41 12.7
 -5 -3 0 62.39 17.8
 -5 -3 0 50.49 9.9
 -5 -3 0 51.39 11.4
 -5 -3 0 42.9 15.1
 5 -3 0 38 12
 5 -3 0 30.8 9
 5 3 0 35.4 9.7
 5 3 0 33.2 13.2
 -5 3 0 44.4 11.1
 5 3 0 44.7 10.1
 5 3 0 68.39 11.9
 -5 3 0 57.29 13.3
 -7 -3 0 51.09 14.5
 -7 -3 0 35.3 13.9
 7 -3 0 31 10.6
 7 -3 0 34 11.6
 -7 -3 0 57.19 12.3
 7 -3 0 34.3 13.3
 -7 -3 0 49.6 14
 -7 -3 0 22.4 13.7
 7 3 0 63.49 14.3
 7 3 0 35.2 14.6
 7 3 0 50.79 13
 -7 3 0 45.6 13.6
 -7 3 0 42.9 13.5
 7 3 0 33 13.5
 9 -3 0 346.97 46.4
 9 -3 0 200.58 30.1
 -9 -3 0 264.97 24
 -9 -3 0 249.88 35.9
 -9 -3 0 190.88 29
 -9 3 0 211.08 29.8
 9 3 0 281.37 36.7
 9 3 0 268.17 33.2
 -9 3 0 258.37 28
 11 -3 0 12 10.4
 11 -3 0 6.1 11.8
 -11 -3 0 5.2 10
 -11 -3 0 10.4 10.3
 -11 -3 0 3.4 24.8
 -11 -3 0 13.8 9.9
 11 -3 0 14.8 13
 11 3 0 5.9 10.4
 11 3 0 17.5 13.8
 11 3 0 21.2 15.3
 -11 3 0 4.7 7.3
 -11 3 0 14.1 12.8
 13 -3 0 3.7 12
 -13 -3 0 27.7 17.6
 -13 -3 0 15.4 17.2
 -13 -3 0 37.6 17.1
 13 -3 0 19.2 19
 13 -3 0 30.8 22.1
 -13 3 0 18.1 21.2
 13 3 0 56.39 23.2
 13 3 0 23.4 16.9
 -13 3 0 24.4 17
 0 -4 0 1073.29 52.09
 0 -4 0 1072.39 49.6
 0 4 0 1112.69 48.9
 2 -4 0 33.9 7.3
 -2 -4 0 40 11.7
 2 -4 0 32.3 9.4
 2 -4 0 24 6
 2 -4 0 22.8 9.7
 -2 -4 0 31.8 11.8
 2 -4 0 50.89 12.1
 2 4 0 21.1 10.4
 2 4 0 32.3 11.6
 -2 4 0 24 8
 4 -4 0 1.5 4.5
 4 -4 0 0.9 4
 4 -4 0 5.6 4.9
 -4 -4 0 8 4.8
 -4 -4 0 4.2 3.4
 -4 -4 0 10.3 9.2
 -4 -4 0 6.7 9.1
 4 -4 0 15.1 10.1
 -4 4 0 0.1 3.2
 4 4 0 7.6 8.2
 4 4 0 1.8 3.7
 4 4 0 6 3.9
 -4 4 0 2 3.6
 -6 -4 0 177.38 18.6
 6 -4 0 200.88 27
 6 -4 0 172.78 24.2
 6 -4 0 152.98 28.7
 -6 -4 0 198.38 18.2
 -6 -4 0 164.88 17.5
 -6 -4 0 195.58 37.4
 -6 4 0 188.98 19.7
 6 4 0 166.38 28.2
 6 4 0 177.08 31.2
 -6 4 0 204.48 19.8
 6 4 0 158.58 15.6
 -8 -4 0 121.09 18.7
 8 -4 0 127.49 24.4
 -8 -4 0 84.49 26.3
 8 -4 0 116.39 21.3
 -8 -4 0 138.69 23.8
 8 -4 0 134.89 28.5
 -8 -4 0 136.09 24.2
 8 4 0 99.19 19.5
 8 4 0 123.19 25.2
 8 4 0 125.99 21.1
 8 4 0 94.29 20.7
 -8 4 0 112.49 20.4
 10 -4 0 341.67 45.9
 -10 -4 0 233.08 34.3
 -10 -4 0 274.67 25.7
 -10 -4 0 203.68 39.9
 -10 -4 0 325.37 33.3
 10 -4 0 325.37 47.9
 10 -4 0 258.77 44.8
 -10 4 0 290.77 31.5
 10 4 0 300.47 31.3
 10 4 0 328.07 39.2
 10 4 0 221.68 32
 -10 4 0 229.28 36.6
 -12 -4 0 0.6 10.7
 -12 -4 0 9.2 14.4
 12 -4 0 -1 10.9
 12 -4 0 -2.4 7.9
 -12 -4 0 10.9 11.6
 12 -4 0 5 13.7
 12 4 0 5.9 11
 12 4 0 -1.4 11.8
 -12 4 0 8.2 18.3
 -12 4 0 13.5 11.1
 -1 -5 0 234.28 33.8
 -1 -5 0 185.18 32.4
 1 -5 0 203.68 27.8
 1 -5 0 161.18 24.1
 1 -5 0 176.38 21.5
 1 5 0 164.28 24.6
 -1 5 0 174.78 19.5
 3 -5 0 482.05 32.8
 -3 -5 0 456.75 40.1
 3 -5 0 434.06 29
 3 -5 0 458.35 25.4
 3 -5 0 448.46 28.2
 3 -5 0 460.95 38.2
 3 5 0 452.35 36.8
 -3 5 0 461.55 27.4
 3 5 0 390.36 37.3
 5 -5 0 261.47 22.2
 5 -5 0 268.37 22.5
 -5 -5 0 252.47 19.2
 -5 -5 0 280.57 24.1
 5 -5 0 252.97 23.2
 5 -5 0 274.47 39.4
 -5 -5 0 298.87 19.9
 -5 -5 0 236.58 52.59
 5 5 0 256.47 31.3
 -5 5 0 234.38 19
 5 5 0 258.57 29.6
 7 -5 0 13.7 10.4
 7 -5 0 9.7 8.9
 -7 -5 0 -2.6 8.8
 7 -5 0 45.4 19
 -7 -5 0 24.3 9.8
 -7 -5 0 36.3 11.7
 -7 5 0 9 7.1
 7 5 0 11.6 9.1
 7 5 0 30.2 9.3
 7 5 0 50.39 16.4
 -9 -5 0 103.59 41.5
 9 -5 0 167.78 31
 -9 -5 0 175.48 23.7
 9 -5 0 160.08 30.2
 -9 -5 0 155.38 30.6
 -9 -5 0 147.99 26.1
 9 -5 0 136.29 32.3
 9 5 0 138.49 23.3
 -9 5 0 137.69 27.3
 -9 5 0 124.59 23.7
 9 5 0 175.28 35.2
 9 5 0 170.38 25.4
 -11 -5 0 6.2 10.2
 -11 -5 0 6.5 11.7
 11 -5 0 -5.8 9.3
 11 -5 0 13.1 13.7
 -11 -5 0 6.3 9
 11 -5 0 1.3 9.7
 -11 5 0 10.5 11
 11 5 0 -5.4 6.2
 11 5 0 -3 8.8
 -11 5 0 10.9 15.7
 11 5 0 15.4 16.9
 0 -6 0 568.54 40.2
 0 -6 0 450.25 40.5
 0 6 0 594.54 40.4
 -2 -6 0 5 7.3
 2 -6 0 6.1 8.7
 2 -6 0 6.9 9.7
 -2 -6 0 16.7 13.1
 2 -6 0 3.1 9.3
 2 6 0 3.2 8
 -2 6 0 20.3 9.1
 -4 -6 0 8.7 11.1
 4 -6 0 54.49 16
 4 -6 0 51.39 14.1
 4 -6 0 56.89 12.8
 4 -6 0 37.9 16.8
 4 6 0 37.7 15.1
 6 -6 0 48 15.8
 -6 -6 0 13.6 15.1
 -6 -6 0 47.7 11
 6 -6 0 42.7 12.3
 -6 -6 0 48.1 13.7
 -6 -6 0 24.3 8.7
 6 -6 0 39.8 20
 6 6 0 23.3 17
 -6 6 0 30.7 10.7
 -6 6 0 36.8 9.1
 6 6 0 47.7 17
 8 -6 0 59.59 18.3
 8 -6 0 60.79 19.5
 8 -6 0 43.5 19.7
 -8 -6 0 42.3 12.4
 -8 -6 0 59.19 15.4
 -8 6 0 50.69 13.9
 8 6 0 48.7 18.4
 -1 -7 0 38.7 18.4
 1 -7 0 89.59 28.1
 -1 -7 0 73.89 19.9
 1 -7 0 74.79 19.2
 1 7 0 84.79 20.6
 3 -7 0 33.2 18.7
 3 -7 0 30.3 16
 -3 -7 0 33.7 13.5
 -3 -7 0 11.5 17.5
 3 7 0 31.1 14.2
 5 -7 0 69.09 20.7
 -5 -7 0 47.1 25.6
 5 -7 0 42.6 15.6
 5 -7 0 81.39 14.7
 5 7 0 78.49 26.4
 7 -7 0 27.1 12.4
 7 -7 0 13.7 12.3
 -7 -7 0 40.4 11
 7 -7 0 27.3 12.8
 -7 -7 0 36.5 10.9
 0 -8 0 8.9 18.3
 0 -8 0 17.3 13.5
 2 -8 0 47.2 19
 2 -8 0 30.3 20.6
 -2 -8 0 49.1 18.1
 -4 -8 0 40.7 15.4
 4 -8 0 23.7 15.7
 14 0 -1 77.99 25.3
 -14 0 1 8.1 14.8
 14 0 -1 14.9 16.1
 14 0 -1 52.99 23
 14 0 -1 56.69 18.3
 -14 0 1 40 17.3
 -12 0 1 50.49 18.7
 12 0 -1 101.29 24.8
 -12 0 1 60.79 19.3
 12 0 -1 74.89 20.5
 12 0 -1 79.79 19.6
 -12 0 1 97.69 24.3
 12 0 -1 39.9 16.6
 10 0 -1 4.3 8.9
 10 0 -1 8 8
 10 0 -1 3.2 7.6
 -10 0 1 -3.3 5.2
 -10 0 1 1.9 7.5
 -10 0 1 3.3 7.5
 -10 0 1 0.6 6.8
 10 0 -1 5.1 8.1
 8 0 -1 110.19 19.6
 -8 0 1 127.19 19.1
 -8 0 1 185.28 30.1
 8 0 -1 110.89 12.8
 -8 0 1 94.99 16.8
 8 0 -1 141.79 26.5
 8 0 -1 133.69 23.6
 -8 0 1 134.89 24.8
 6 0 -1 1016.7 47.5
 -6 0 1 979.5 46.8
 -6 0 1 970.6 44.1
 6 0 -1 933.31 46
 6 0 -1 957.1 44.5
 -6 0 1 986.4 39.1
 6 0 -1 950.9 48.1
 6 0 -1 1000.4 38.6
 4 0 -1 1581.34 57.39
 4 0 -1 1662.33 55.59
 -4 0 1 1631.44 58.39
 -4 0 1 1719.93 59.09
 4 0 -1 1626.54 59.09
 4 0 -1 1742.33 51.99
 -4 0 1 1697.73 51.99
 -4 0 1 1710.33 55.99
 4 0 -1 1796.42 60.49
 2 0 -1 87.19 6.5
 2 0 -1 85.79 8.3
 -2 0 1 87.79 8.2
 -2 0 1 87.39 6.7
 -2 0 1 82.79 7.4
 2 0 -1 86.99 7.5
 -2 0 1 77.19 8
 2 0 -1 89.79 8.5
 -2 0 -1 557.34 24.5
 2 0 1 532.45 22.8
 2 0 1 546.85 24.8
 -2 0 -1 562.44 24.2
 -2 0 -1 535.15 23
 2 0 1 571.54 20.9
 -2 0 -1 577.24 21
 -4 0 -1 133.99 18.6
 -4 0 -1 81.19 12.1
 -4 0 -1 83.99 13.4
 4 0 1 81.29 11.7
 4 0 1 113.69 16.2
 4 0 1 62.29 10
 -6 0 -1 204.18 20.8
 -6 0 -1 245.08 20.7
 6 0 1 215.68 20.9
 6 0 1 210.08 22
 -6 0 -1 204.58 20.6
 -6 0 -1 239.48 17.4
 6 0 1 196.88 21.6
 -6 0 -1 214.58 21.5
 6 0 1 225.38 19
 8 0 1 382.06 33.5
 8 0 1 276.67 27.3
 -8 0 -1 294.67 27.8
 -8 0 -1 314.57 24
 -8 0 -1 317.47 29.7
 8 0 1 341.47 27.2
 8 0 1 311.87 31
 -8 0 -1 295.67 28.9
 -10 0 -1 8.3 10.7
 10 0 1 39.5 17.5
 10 0 1 8.2 9.3
 -10 0 -1 7.4 8.4
 -10 0 -1 19.1 12.2
 10 0 1 15.2 12.5
 10 0 1 12.8 9.4
 -10 0 -1 14 10
 12 0 1 -3.4 10.2
 12 0 1 -1.4 8.8
 12 0 1 -3 6.7
 -12 0 -1 10.2 14.5
 -12 0 -1 1.4 6.3
 -12 0 -1 13.9 16.2
 12 0 1 2 7.2
 -13 -1 1 207.88 38.6
 -13 -1 1 258.37 47.6
 13 -1 -1 309.77 52.29
 13 -1 -1 277.77 48.1
 -13 -1 1 239.48 39.8
 13 -1 -1 219.18 27.1
 13 1 -1 308.57 45.5
 -13 1 1 155.28 33.8
 13 1 -1 203.88 51.69
 13 1 -1 295.97 50.29
 -13 1 1 202.88 36.4
 13 1 -1 265.87 40.9
 11 -1 -1 204.58 24.5
 11 -1 -1 331.27 46.2
 -11 -1 1 317.67 45.8
 11 -1 -1 248.78 41.3
 11 -1 -1 251.07 36.9
 -11 -1 1 194.38 29.9
 -11 -1 1 306.77 38.5
 11 1 -1 291.47 42.6
 -11 1 1 311.57 33.8
 -11 1 1 285.77 38
 11 1 -1 310.67 31
 11 1 -1 277.97 31.6
 11 1 -1 220.58 33.5
 -11 1 1 214.48 31.7
 9 -1 -1 187.68 21.3
 9 -1 -1 139.99 23.5
 9 -1 -1 178.48 30.3
 -9 -1 1 184.48 26.2
 -9 -1 1 198.88 28.9
 -9 -1 1 125.59 21.7
 -9 -1 1 179.58 29
 9 -1 -1 192.88 32.1
 -9 1 1 137.19 23.4
 -9 1 1 122.39 22.5
 9 1 -1 156.18 26.3
 9 1 -1 175.18 19.1
 9 1 -1 164.18 30.3
 9 1 -1 144.39 24.2
 -9 1 1 210.18 33.5
 -9 1 1 154.78 14.3
 7 -1 -1 40.8 11.4
 7 -1 -1 63.19 14.4
 7 -1 -1 40.6 11.4
 -7 -1 1 55.09 13.9
 -7 -1 1 54.79 14.4
 -7 -1 1 52.69 12.5
 -7 -1 1 45.4 12.9
 -7 1 1 78.99 18
 -7 1 1 50.19 14
 -7 1 1 61.09 14.4
 7 1 -1 51.39 12.8
 7 1 -1 47 11.7
 7 1 -1 44.4 12.6
 7 1 -1 59.69 15.2
 7 1 -1 55.99 12.8
 -5 -1 1 1904.21 68.39
 5 -1 -1 1807.32 68.99
 -5 -1 1 1817.82 67.09
 -5 -1 1 1934.81 73.39
 -5 -1 1 1929.21 66.09
 5 -1 -1 1864.71 67.99
 -5 -1 1 1935.61 61.09
 5 -1 -1 1857.91 69.49
 -5 1 1 1862.91 68.09
 5 1 -1 1886.41 68.49
 -5 1 1 1894.41 68.29
 5 1 -1 1977.9 66.89
 5 1 -1 1899.81 66.99
 -5 1 1 1834.32 68.79
 5 1 -1 1955.2 62.69
 5 1 -1 1987.2 72.79
 -3 -1 1 6613.44 172.78
 -3 -1 1 6953.6 180.98
 -3 -1 1 6735.83 175.18
 3 1 -1 6639.34 172.98
 -1 -1 1 1306.27 36.4
 -1 -1 1 1391.86 43.4
 1 -1 -1 1327.47 38
 -1 -1 1 1335.27 41.9
 1 -1 -1 1302.77 37.8
 -1 -1 1 1210.78 36.2
 -1 1 1 1365.26 38.4
 1 1 -1 1264.77 41.3
 1 1 -1 1411.46 43.3
 -1 1 1 1352.86 37.3
 1 1 -1 1263.07 36.2
 -1 -1 -1 341.57 14.5
 1 -1 1 349.47 15.1
 1 -1 1 352.56 18
 1 -1 1 358.16 15.9
 -1 -1 -1 370.16 18.7
 -1 1 -1 353.66 15.6
 -1 1 -1 366.36 15.3
 -1 1 -1 367.26 18.1
 1 1 1 394.86 15
 1 1 1 328.87 14.6
 1 1 1 356.56 18.7
 -3 -1 -1 592.04 27.7
 3 -1 1 558.04 26.7
 -3 -1 -1 516.35 26.4
 3 -1 1 550.24 27.8
 -3 -1 -1 568.34 28.6
 -3 -1 -1 563.14 26.4
 3 -1 1 541.95 29.3
 -3 -1 -1 554.14 26.3
 -3 1 -1 556.74 27.3
 3 1 1 522.45 26.8
 -3 1 -1 578.54 27.1
 -3 1 -1 512.85 28.1
 3 1 1 529.85 25.4
 3 1 1 546.95 26.7
 3 1 1 539.05 28.2
 -5 -1 -1 613.54 34.5
 5 -1 1 645.14 37.7
 -5 -1 -1 663.03 34.3
 -5 -1 -1 618.04 35.7
 -5 -1 -1 664.73 36.1
 -5 -1 -1 621.34 32.9
 5 -1 1 619.24 34.5
 5 -1 1 639.24 36.9
 5 -1 1 683.73 28
 5 1 1 704.83 37.2
 5 1 1 650.63 34.6
 -5 1 -1 680.33 24.7
 5 1 1 647.94 36.1
 5 1 1 662.63 35.4
 -5 1 -1 676.83 38.5
 7 -1 1 1890.61 80.49
 7 -1 1 1882.11 64.99
 -7 -1 -1 1866.11 77.59
 -7 -1 -1 1912.11 77.49
 -7 -1 -1 1854.41 77.49
 7 -1 1 1753.92 75.29
 7 -1 1 1879.11 80.69
 -7 -1 -1 1802.12 70.49
 -7 -1 -1 1856.91 73.19
 7 1 1 1892.01 78.89
 -7 1 -1 1917.91 78.39
 7 1 1 1750.62 74.49
 -7 1 -1 1883.21 58.99
 7 1 1 1918.51 76.59
 7 1 1 1851.71 75.99
 -7 1 -1 1794.72 77.39
 -9 -1 -1 225.78 36.3
 9 -1 1 131.09 22.3
 9 -1 1 131.39 23.7
 -9 -1 -1 151.78 26.8
 -9 -1 -1 231.38 33.4
 9 -1 1 178.48 29.7
 -9 -1 -1 142.09 23.2
 -9 -1 -1 197.68 29.2
 9 -1 1 208.28 20
 -9 1 -1 192.18 16
 9 1 1 174.48 26.9
 -9 1 -1 200.28 27.9
 9 1 1 200.88 24
 9 1 1 200.68 31.9
 -9 1 -1 178.78 27.5
 -9 1 -1 248.48 38.2
 9 1 1 287.07 38.3
 11 -1 1 1.3 6.5
 -11 -1 -1 12 13.5
 11 -1 1 -3 6.6
 -11 -1 -1 -0.8 5.8
 11 -1 1 21 14.4
 -11 -1 -1 6.6 10
 11 -1 1 19.1 11.5
 -11 1 -1 -1 9.9
 11 1 1 4 11.2
 11 1 1 1.9 10
 11 1 1 13 11.6
 -11 1 -1 -4.2 7.5
 11 1 1 2.6 7.8
 -11 1 -1 5.1 7.7
 -11 1 -1 24 14.6
 13 -1 1 14.8 17.9
 13 -1 1 74.79 27
 -13 -1 -1 22.7 18.6
 -13 -1 -1 27.3 14.1
 -13 -1 -1 16.2 17.6
 13 -1 1 11 10
 -13 1 -1 12 15.9
 13 1 1 27.2 18.8
 -13 1 -1 42.1 19
 13 1 1 28.9 15.2
 -13 1 -1 27.2 22.6
 13 1 1 -0.1 12.2
 -12 -2 1 45.6 15.8
 12 -2 -1 64.09 33.1
 12 -2 -1 95.99 27.3
 12 -2 -1 70.29 21.6
 12 -2 -1 70.49 16.8
 -12 -2 1 109.89 25.3
 -12 -2 1 71.69 21.9
 12 2 -1 41.5 17.6
 -12 2 1 76.69 24.4
 -12 2 1 48.1 18.6
 12 2 -1 86.89 20.7
 12 2 -1 63.49 21.6
 12 2 -1 102.39 25.6
 10 -2 -1 29.8 11.2
 -10 -2 1 55.09 17.4
 10 -2 -1 56.29 26.8
 10 -2 -1 39.6 15.8
 -10 -2 1 51.09 14
 -10 -2 1 33.2 14.5
 10 -2 -1 34.6 14.6
 10 2 -1 36.6 12.9
 10 2 -1 50.09 16.1
 10 2 -1 44.9 15.6
 -10 2 1 39.8 13.7
 10 2 -1 49.7 15.7
 -8 -2 1 128.69 24
 8 -2 -1 56.19 14
 8 -2 -1 46.2 12.5
 8 -2 -1 38.2 11.9
 8 -2 -1 79.59 15.5
 -8 -2 1 79.59 21.2
 -8 -2 1 70.59 18.7
 -8 -2 1 85.89 15
 -8 -2 1 81.99 18.1
 8 2 -1 61.29 15.8
 8 2 -1 84.79 23.3
 8 2 -1 72.79 14.8
 -8 2 1 102.79 20.6
 8 2 -1 95.19 20.4
 8 2 -1 59.59 14.6
 -8 2 1 48.4 12.7
 6 -2 -1 482.05 31.5
 -6 -2 1 503.75 31.4
 6 -2 -1 508.65 34
 -6 -2 1 501.85 31.5
 6 -2 -1 455.65 34.4
 -6 -2 1 473.95 24.8
 -6 -2 1 475.15 32.3
 -6 -2 1 475.35 35.9
 6 2 -1 412.16 29.1
 6 2 -1 437.06 34.1
 6 2 -1 442.16 32.7
 6 2 -1 486.15 29.9
 -6 2 1 486.65 31.5
 -6 2 1 461.65 31
 -4 -2 1 2007.6 74.89
 4 -2 -1 1843.02 71.09
 4 -2 -1 1881.61 64.29
 -4 -2 1 1888.81 54.99
 -4 -2 1 1933.71 68.99
 -4 -2 1 1932.11 63.19
 -4 -2 1 1899.81 62.49
 4 -2 -1 1873.01 65.59
 -4 2 1 1848.22 63.69
 4 2 -1 1819.82 68.39
 4 2 -1 1808.82 60.79
 -4 2 1 1766.12 62.29
 4 2 -1 1744.23 60.69
 4 2 -1 1844.32 71.89
 2 -2 -1 1820.72 55.49
 -2 -2 1 1870.51 63.59
 2 -2 -1 1851.21 55.59
 2 -2 -1 1992.1 53.29
 -2 -2 1 1844.92 52.69
 -2 -2 1 1859.71 66.69
 -2 -2 1 1800.82 52.29
 2 2 -1 1894.31 63.69
 -2 2 1 1834.42 54.39
 -2 2 1 1882.51 54.59
 2 2 -1 1810.12 64.39
 2 2 -1 1763.42 50.79
 0 -2 1 648.14 28.3
 0 -2 1 675.73 28
 0 -2 -1 714.73 28.9
 0 -2 -1 664.13 20.7
 0 -2 -1 656.03 21.2
 0 -2 1 663.43 20.7
 0 -2 -1 673.63 30.9
 0 2 -1 709.43 28.8
 0 2 1 692.53 28.6
 0 2 -1 661.43 28.2
 2 -2 1 129.29 10.7
 -2 -2 -1 136.39 10.8
 -2 -2 -1 136.39 13.2
 2 -2 1 131.59 11.7
 -2 -2 -1 98.39 14.5
 2 -2 1 161.08 20.4
 -2 -2 -1 108.09 9.4
 2 -2 1 114.59 8.7
 -2 2 -1 122.49 10.1
 2 2 1 90.89 14.1
 2 2 1 130.89 9.6
 -2 2 -1 134.79 11.1
 -2 2 -1 131.79 9.2
 2 2 1 139.99 13.8
 2 2 1 113.59 11.3
 -2 2 -1 120.49 17
 -4 -2 -1 919.81 45.5
 -4 -2 -1 937.01 40.6
 4 -2 1 885.21 40.3
 4 -2 1 892.71 46.3
 4 -2 1 918.31 42.8
 -4 -2 -1 963.1 47.1
 -4 -2 -1 960.9 41.2
 -4 -2 -1 945.81 40.1
 4 2 1 1050.39 57.39
 -4 2 -1 915.81 40.4
 4 2 1 959.7 47
 -4 2 -1 939.61 46.3
 4 2 1 976.3 41.3
 4 2 1 967.2 40.4
 6 -2 1 542.15 35.5
 -6 -2 -1 584.74 40.2
 -6 -2 -1 566.34 35.1
 -6 -2 -1 556.34 36
 -6 -2 -1 573.34 35.6
 -6 -2 -1 562.74 32.9
 6 -2 1 588.74 38.5
 -6 2 -1 620.04 37.1
 6 2 1 624.04 37
 6 2 1 606.54 35.1
 -6 2 -1 543.85 38
 6 2 1 627.04 40.5
 -6 2 -1 534.75 34.8
 -8 -2 -1 219.38 32.4
 -8 -2 -1 199.28 30.7
 8 -2 1 154.88 23.9
 -8 -2 -1 108.39 22.4
 -8 -2 -1 146.79 25.5
 -8 -2 -1 185.78 25
 8 -2 1 190.48 31.6
 8 -2 1 121.29 21.2
 8 2 1 205.58 36
 8 2 1 236.68 33.3
 -8 2 -1 191.28 32.2
 -8 2 -1 248.58 35.2
 8 2 1 220.38 33.3
 10 -2 1 245.48 38.4
 -10 -2 -1 232.98 36.3
 10 -2 1 233.48 41.2
 -10 -2 -1 186.68 28.8
 -10 -2 -1 226.68 42.7
 10 -2 1 227.98 36.2
 -10 -2 -1 187.38 30.3
 -10 2 -1 239.38 34.8
 10 2 1 265.57 41.3
 10 2 1 234.38 35.2
 10 2 1 205.88 33.9
 -10 2 -1 267.47 40.1
 12 -2 1 6.3 11.7
 -12 -2 -1 -3.6 8.8
 12 -2 1 4.2 12.2
 -12 -2 -1 5.2 8.5
 -12 -2 -1 1.5 10.6
 12 -2 1 3.7 11.4
 12 2 1 7.9 20
 -12 2 -1 13.6 13.3
 12 2 1 -4.7 8.6
 -12 2 -1 2.9 9.1
 12 2 1 -0.9 8.2
 -12 2 -1 -1.5 10.9
 12 2 1 6.8 12.5
 -13 -3 1 68.09 20.1
 -13 -3 1 57.49 24.8
 -13 -3 1 104.39 24.6
 13 -3 -1 39.4 22.9
 13 -3 -1 72.79 23.5
 13 -3 -1 133.39 36.8
 -13 3 1 74.09 21.6
 -13 3 1 77.49 31.7
 13 3 -1 61.79 23.5
 13 3 -1 79.19 22.9
 13 3 -1 150.88 33.8
 -11 -3 1 24 14.1
 -11 -3 1 21.1 11.2
 11 -3 -1 29.6 15.8
 11 -3 -1 15.3 13
 -11 -3 1 12.5 10
 11 3 -1 13.4 12.3
 11 3 -1 15.6 12.1
 11 3 -1 22.2 13.4
 -11 3 1 4.5 8.7
 -11 3 1 20.6 12.5
 -9 -3 1 68.59 16.2
 9 -3 -1 64.49 17.9
 9 -3 -1 67.59 21.6
 -9 -3 1 27 10.4
 9 -3 -1 25.3 12.8
 9 -3 -1 53.79 13.5
 9 3 -1 76.29 22.1
 9 3 -1 70.79 17.1
 9 3 -1 29.3 11.7
 -9 3 1 42.3 13.5
 -7 -3 1 254.97 23.7
 -7 -3 1 258.97 18.6
 -7 -3 1 245.08 38.1
 -7 -3 1 235.78 37.7
 7 -3 -1 224.38 24.8
 7 -3 -1 295.27 41.4
 -7 -3 1 225.28 22.3
 7 3 -1 232.38 34.5
 7 3 -1 212.28 21.1
 7 3 -1 270.67 24
 -7 3 1 232.48 23.4
 -7 3 1 247.68 23.6
 7 3 -1 236.08 28.3
 5 -3 -1 13.8 6.9
 -5 -3 1 18.6 6.7
 -5 -3 1 28 7.4
 5 -3 -1 20.9 8.1
 5 -3 -1 15.9 9.1
 -5 -3 1 18.8 7.8
 -5 -3 1 17.1 12
 -5 -3 1 28 12.2
 -5 3 1 38.6 10.3
 5 3 -1 33.7 13.5
 5 3 -1 23.5 7.2
 5 3 -1 7.8 6.1
 -5 3 1 30.3 9.4
 5 3 -1 34.6 8.2
 -3 -3 1 746.53 41.1
 3 -3 -1 792.82 43.4
 -3 -3 1 782.32 30.2
 3 -3 -1 745.93 33.5
 -3 -3 1 802.82 30.2
 -3 -3 1 768.62 44
 3 -3 -1 797.72 33.8
 3 -3 -1 836.32 30
 -3 3 1 825.82 32
 3 3 -1 677.83 41.3
 -3 3 1 753.22 31.2
 3 3 -1 761.92 27.2
 3 3 -1 812.52 42.4
 1 -3 -1 2132.89 73.09
 -1 -3 1 2130.59 74.89
 1 -3 -1 2056.69 58.19
 1 -3 -1 2128.49 58.49
 1 -3 -1 2083.59 67.99
 -1 -3 1 2092.99 73.79
 1 3 -1 2115.89 73.29
 -1 3 1 2183.18 68.29
 1 3 -1 2155.78 74.29
 1 -3 1 867.81 30
 1 -3 1 907.21 31.4
 -1 -3 -1 995.7 43.4
 -1 -3 -1 910.31 29.5
 1 -3 1 963.1 39.4
 1 -3 1 926.71 39.1
 1 -3 1 921.91 42.8
 -1 -3 -1 973.7 45.9
 -1 3 -1 983.7 38.8
 1 3 1 962.4 42.9
 -3 -3 -1 15 5.4
 -3 -3 -1 23.3 9.4
 3 -3 1 14.6 5.6
 -3 -3 -1 9.2 4.8
 3 -3 1 13.8 5.8
 3 -3 1 -0.3 4.2
 -3 -3 -1 7.1 6.8
 3 3 1 1.3 5.6
 -3 3 -1 7.5 4.3
 3 3 1 17.5 5
 3 3 1 1 4.6
 -3 3 -1 13.4 5.7
 -3 3 -1 15.7 5
 -5 -3 -1 617.24 33.1
 -5 -3 -1 601.34 40
 -5 -3 -1 625.64 33.9
 -5 -3 -1 565.44 46.2
 5 -3 1 628.44 35.1
 -5 -3 -1 628.14 34
 5 -3 1 585.64 41.4
 5 -3 1 523.15 34.5
 -5 3 -1 498.05 31.4
 5 3 1 664.63 32.8
 -5 3 -1 623.14 34.7
 -5 3 -1 634.94 41.3
 5 3 1 614.64 41.8
 5 3 1 561.44 38.2
 -7 -3 -1 951.9 49.5
 -7 -3 -1 981.6 51.49
 7 -3 1 869.61 52.89
 7 -3 1 936.71 59.19
 -7 -3 -1 895.51 58.89
 7 -3 1 884.21 49.99
 -7 -3 -1 945.01 46.6
 7 3 1 1002.1 49.4
 -7 3 -1 860.21 67.09
 7 3 1 950.2 57.49
 -7 3 -1 998.5 51.79
 7 3 1 928.81 49.9
 -7 3 -1 922.81 50.69
 -9 -3 -1 77.09 18.4
 -9 -3 -1 67.29 16.7
 9 -3 1 105.69 27.6
 9 -3 1 51.49 14.7
 9 -3 1 78.39 19.6
 -9 -3 -1 60.09 16.5
 9 3 1 74.49 20.7
 9 3 1 48.6 15.8
 -9 3 -1 76.69 19.3
 -9 3 -1 44.7 16.5
 9 3 1 85.39 19.6
 11 -3 1 26 16.9
 11 -3 1 13.8 13.5
 -11 -3 -1 7.1 10.3
 11 -3 1 8.1 10.9
 -11 -3 -1 2.7 14
 -11 -3 -1 2.1 9.7
 -11 -3 -1 8.7 10.3
 11 3 1 7.6 11.2
 11 3 1 9.7 11.6
 11 3 1 9 11.3
 -11 3 -1 9.6 16.5
 -11 3 -1 4.9 10.8
 -11 3 -1 14.8 12.4
 12 -4 -1 85.09 24.3
 -12 -4 1 84.49 22.4
 -12 -4 1 91.59 19.5
 12 -4 -1 99.59 25.2
 12 -4 -1 97.89 27
 -12 -4 1 26.4 16.2
 -12 4 1 103.59 24.3
 12 4 -1 74.69 22.1
 12 4 -1 107.59 46.4
 12 4 -1 58.89 22
 -12 4 1 62.49 23.2
 10 -4 -1 7.2 8.8
 -10 -4 1 6.7 12.4
 10 -4 -1 21.5 16.6
 -10 -4 1 8.6 11
 -10 -4 1 14.7 11.2
 -10 -4 1 13.1 18.1
 10 -4 -1 23.6 14.6
 -10 4 1 -0.4 7.1
 10 4 -1 3.4 8.3
 10 4 -1 11.2 10.5
 10 4 -1 12.4 9.8
 -10 4 1 13.8 10.3
 8 -4 -1 495.25 38.3
 -8 -4 1 479.45 27.3
 -8 -4 1 464.55 35.2
 8 -4 -1 521.85 41.4
 -8 -4 1 425.86 47.8
 -8 -4 1 461.75 34.3
 8 -4 -1 509.35 45.9
 8 4 -1 491.85 42.3
 8 4 -1 457.75 33.2
 8 4 -1 434.76 43.1
 -8 4 1 472.45 35.5
 8 4 -1 486.35 33.1
 6 -4 -1 483.75 33.2
 -6 -4 1 514.75 55.59
 -6 -4 1 508.65 31.1
 -6 -4 1 533.65 27
 -6 -4 1 513.05 31.6
 6 -4 -1 571.14 36.9
 6 -4 -1 487.15 42.4
 6 4 -1 513.65 29.6
 6 4 -1 618.94 47
 -6 4 1 489.95 31.5
 6 4 -1 490.75 28.2
 -6 4 1 534.05 32.6
 -4 -4 1 43.3 16
 4 -4 -1 41.6 10.6
 4 -4 -1 35 9.6
 -4 -4 1 40.2 12.7
 -4 -4 1 30 7.4
 -4 -4 1 36.2 8.2
 4 -4 -1 19 9.4
 4 -4 -1 45.8 10.7
 -4 4 1 33.2 8.2
 4 4 -1 27.5 11.6
 4 4 -1 31.2 11.2
 -4 4 1 23.3 7.1
 2 -4 -1 503.05 23.1
 2 -4 -1 520.55 32.4
 -2 -4 1 504.55 35
 2 -4 -1 482.05 22.3
 2 -4 -1 507.95 28.2
 -2 -4 1 490.55 35.7
 2 4 -1 476.85 34.7
 2 4 -1 463.15 33
 0 -4 -1 195.28 19.4
 0 -4 -1 206.48 22
 0 -4 1 179.28 18.9
 0 -4 1 191.68 19.3
 0 -4 1 214.08 19.6
 0 4 1 190.08 18.6
 0 4 -1 189.78 18.9
 2 -4 1 47.6 12.4
 2 -4 1 64.79 13.8
 -2 -4 -1 51.69 7.3
 -2 -4 -1 74.49 15.7
 2 -4 1 49.3 11.3
 2 -4 1 48.1 9.2
 -2 -4 -1 55.79 7.9
 -2 -4 -1 46 16.1
 -2 4 -1 63.69 12.1
 2 4 1 77.19 18.8
 -4 -4 -1 154.28 16.5
 4 -4 1 107.79 20.9
 -4 -4 -1 155.48 26
 -4 -4 -1 192.28 16.1
 4 -4 1 153.98 20.9
 4 -4 1 138.19 13.4
 4 -4 1 154.98 15.8
 4 4 1 200.88 13.7
 -4 4 -1 147.59 11.5
 -4 4 -1 167.98 14.9
 -4 4 -1 139.89 13.9
 4 4 1 120.59 20.5
 4 4 1 173.98 13.2
 6 -4 1 12.9 9.2
 6 -4 1 7.8 6.9
 -6 -4 -1 12.4 7.8
 6 -4 1 3.2 7.6
 -6 -4 -1 21.2 8.8
 -6 -4 -1 6.4 7.4
 -6 -4 -1 7.9 9.5
 6 4 1 5.9 5.6
 -6 4 -1 7.1 7
 6 4 1 -0.9 3.4
 6 4 1 14.1 11.2
 -6 4 -1 4 6.1
 6 4 1 0.6 6
 -8 -4 -1 27.9 10.5
 -8 -4 -1 -1.7 8.4
 -8 -4 -1 21.3 10.5
 8 -4 1 6.3 9.1
 8 -4 1 0.2 8
 8 -4 1 12 9.2
 -8 -4 -1 3.8 6.9
 8 4 1 12.9 10.4
 -8 4 -1 7.2 7.9
 -8 4 -1 5.9 8.4
 -10 -4 -1 3.9 9.3
 -10 -4 -1 3.6 7.6
 -10 -4 -1 10.3 10.4
 10 -4 1 9.2 10.5
 10 -4 1 18.3 12.2
 -10 -4 -1 0.1 14.8
 -10 4 -1 16.7 13
 10 4 1 5.1 10.5
 10 4 1 -0.3 8.7
 -10 4 -1 6.9 9.3
 -12 -4 -1 -0.8 12.2
 -12 -4 -1 22.9 15.4
 12 -4 1 13.2 13.9
 12 -4 1 25.5 20.5
 -12 -4 -1 0.8 11.6
 12 4 1 6.6 14.2
 -12 4 -1 0.1 17.8
 12 4 1 6.5 12.7
 -12 4 -1 22.9 14.9
 -11 -5 1 7.3 9.6
 11 -5 -1 12.5 11.4
 11 -5 -1 4.5 11.7
 11 -5 -1 -0.2 9.4
 -11 -5 1 -3.3 10.5
 11 5 -1 -4.6 9
 11 5 -1 4 11.7
 -11 5 1 5.4 9.1
 -11 5 1 12.7 15.3
 -9 -5 1 25 12.7
 -9 -5 1 41.7 14.1
 9 -5 -1 24.5 14.9
 9 -5 -1 4.1 8.7
 9 -5 -1 45.5 17
 -9 -5 1 7.4 17.2
 -9 5 1 17.8 10.8
 -9 5 1 25.8 13.4
 9 5 -1 -0.9 5.9
 9 5 -1 12.2 9.8
 9 5 -1 16.3 13.6
 7 -5 -1 12.6 10.1
 -7 -5 1 43.8 12.5
 7 -5 -1 24.8 10.5
 -7 -5 1 40.1 12
 7 -5 -1 16.6 9.7
 7 -5 -1 38.8 11.3
 -7 5 1 13.8 15.2
 -7 5 1 40.3 12.4
 7 5 -1 32.3 12.7
 7 5 -1 21.2 12.8
 7 5 -1 23.1 8
 7 5 -1 27.4 9
 5 -5 -1 80.09 22.7
 5 -5 -1 57.29 12.5
 -5 -5 1 66.49 26.1
 5 -5 -1 84.09 17.9
 -5 -5 1 80.69 14.3
 -5 -5 1 73.89 12
 5 -5 -1 75.39 15.7
 -5 5 1 54.99 11.2
 5 5 -1 66.49 17.9
 5 5 -1 52.99 14.1
 3 -5 -1 1732.63 59.59
 3 -5 -1 1709.13 79.49
 3 -5 -1 1715.53 71.59
 -3 -5 1 1728.03 84.49
 3 -5 -1 1641.64 71.29
 3 -5 -1 1692.83 58.59
 3 5 -1 1736.53 81.89
 3 5 -1 1740.73 78.49
 1 -5 -1 16.8 10.6
 -1 -5 1 43 12.7
 1 -5 -1 27.3 11.3
 1 -5 -1 14.9 10.1
 -1 -5 1 21.9 13.9
 1 5 -1 48.6 16
 1 -5 1 320.27 27.8
 -1 -5 -1 306.67 30.9
 1 -5 1 271.67 26.1
 -1 -5 -1 270.07 27.7
 1 -5 1 297.37 27.9
 -1 5 -1 307.77 25.3
 1 5 1 326.27 28.7
 3 -5 1 145.19 22.6
 3 -5 1 133.19 13.9
 -3 -5 -1 148.59 29.4
 -3 -5 -1 131.49 10.8
 3 -5 1 122.19 19.7
 3 -5 1 116.39 12.5
 3 -5 1 95.29 19.2
 -3 5 -1 120.59 13.8
 3 5 1 87.79 18.8
 -5 -5 -1 221.68 23.2
 5 -5 1 251.77 23.7
 5 -5 1 315.77 45.3
 -5 -5 -1 241.58 19.4
 -5 -5 -1 266.87 20.9
 5 -5 1 231.58 21.5
 5 5 1 255.57 41.1
 -5 5 -1 226.98 19.2
 5 5 1 222.98 35.9
 -5 5 -1 212.68 18.3
 7 -5 1 575.24 50.79
 7 -5 1 580.54 42.4
 -7 -5 -1 586.44 36.6
 -7 -5 -1 572.04 38.1
 -7 -5 -1 576.74 37.9
 7 -5 1 573.94 40.2
 7 5 1 599.84 51.89
 7 5 1 598.44 42
 7 5 1 559.54 33.6
 -7 5 -1 432.96 33.1
 9 -5 1 32.1 18.6
 9 -5 1 16 11.4
 -9 -5 -1 10 10.1
 9 -5 1 26.7 13.4
 -9 -5 -1 35.7 13.6
 9 5 1 9.7 8.8
 9 5 1 48.9 20.6
 9 5 1 15.5 10.8
 -9 5 -1 44.7 15.5
 -9 5 -1 15.4 12
 11 -5 1 44.3 21.3
 11 -5 1 20.4 15.8
 11 -5 1 35.5 21
 -11 -5 -1 22.8 15.3
 -11 -5 -1 16.2 14.4
 11 5 1 36.7 19.9
 -11 5 -1 17.9 19.6
 11 5 1 28 17.1
 10 -6 -1 18.8 13.5
 10 -6 -1 35.4 22.1
 -10 -6 1 26.6 15
 -10 6 1 6.1 13.5
 10 6 -1 15.3 14.6
 10 6 -1 19.4 11.7
 -8 -6 1 52.79 13.7
 8 -6 -1 17.8 12.9
 8 -6 -1 49.2 17.6
 8 -6 -1 45.5 15.8
 -8 -6 1 37.4 12.2
 -8 6 1 20.9 12.9
 8 6 -1 72.99 24.1
 -8 6 1 42.7 13.1
 8 6 -1 14.4 11.3
 -6 -6 1 5.3 18.9
 -6 -6 1 -1.9 3.7
 6 -6 -1 -1.3 5.2
 -6 -6 1 2.1 4.5
 6 -6 -1 8.2 11.8
 6 -6 -1 2.3 5.7
 6 -6 -1 -1.3 6.6
 6 6 -1 -2 5.9
 -6 6 1 1.8 4.7
 6 6 -1 -1.9 5.5
 4 -6 -1 36.3 14.2
 4 -6 -1 83.89 14.7
 4 -6 -1 84.49 20.8
 4 -6 -1 52.09 14.7
 -4 -6 1 68.29 15
 4 -6 -1 60.69 11.3
 4 6 -1 66.79 21.1
 4 6 -1 79.79 22.8
 -2 -6 1 394.66 39.8
 2 -6 -1 391.06 33.2
 2 -6 -1 342.07 34.2
 2 -6 -1 359.86 34.9
 -2 -6 1 423.86 33.7
 2 6 -1 355.56 34.3
 0 -6 1 4.9 7
 0 -6 1 25 14
 0 -6 -1 10.5 8.6
 0 -6 -1 24.3 14
 0 6 -1 32.1 13
 -2 -6 -1 259.17 40.5
 2 -6 1 199.78 29.8
 2 -6 1 221.98 35.5
 2 6 1 205.08 33.4
 -2 6 -1 220.58 22
 4 -6 1 31.4 9
 -4 -6 -1 45.2 21.5
 4 -6 1 67.69 16.7
 4 -6 1 36.5 13.9
 6 -6 1 49.3 13.9
 6 -6 1 54.09 18.3
 -6 -6 -1 14 16.4
 -6 -6 -1 59.49 17
 -6 -6 -1 75.19 14.4
 -6 -6 -1 56.49 12.8
 6 -6 1 58.19 15.2
 -6 6 -1 59.29 13
 -6 6 -1 75.79 13.7
 -8 -6 -1 14.8 10.6
 8 -6 1 26.8 14.1
 8 -6 1 24.3 17.4
 8 -6 1 35.2 15.2
 -8 -6 -1 13 10.8
 -8 6 -1 18.8 10.1
 -8 6 -1 24.3 14.6
 7 -7 -1 1.2 7.6
 7 -7 -1 1.2 6.5
 7 -7 -1 1.2 8.7
 7 -7 -1 1 9.9
 -7 -7 1 7.4 6.2
 7 7 -1 8.5 9.8
 5 -7 -1 6.6 11.1
 -5 -7 1 6.9 22
 5 -7 -1 18.3 7.7
 -5 -7 1 12.6 9.1
 5 -7 -1 16.5 8.1
 5 -7 -1 22.6 15.4
 5 7 -1 10.1 11.1
 3 -7 -1 86.39 25.7
 -3 -7 1 69.59 16.7
 3 -7 -1 85.99 24.2
 -3 -7 1 73.89 28.3
 3 7 -1 85.49 24
 1 -7 -1 1 7
 -1 -7 1 30.5 13.2
 -1 -7 1 0.9 10.6
 1 -7 -1 9.5 13.2
 1 7 -1 11.8 10.6
 1 -7 1 28.5 15.1
 -1 -7 -1 26.4 18.1
 1 -7 1 56.09 17.6
 -1 -7 -1 50.59 17.1
 -1 7 -1 58.59 17.9
 3 -7 1 40.4 15.7
 3 -7 1 21.2 12.7
 -3 -7 -1 14.8 20.4
 -5 -7 -1 43.8 16.9
 5 -7 1 32.7 13.8
 5 -7 1 27 10.1
 5 -7 1 29.5 14.3
 5 -7 1 67.89 14.5
 7 -7 1 15.9 15.5
 7 -7 1 20 10.2
 -7 -7 -1 3.1 10.3
 -7 -7 -1 18.1 9.5
 -7 -7 -1 6.8 7
 4 -8 -1 38.8 18.5
 -4 -8 1 30.7 13.8
 4 8 -1 12 10.8
 -2 -8 1 47.4 31.7
 2 -8 -1 58.09 21.5
 2 -8 -1 20.4 23.8
 -2 -8 1 40.8 27
 2 8 -1 78.29 24.3
 0 -8 1 25.8 14.4
 0 -8 1 4.8 17.8
 0 -8 -1 2.8 7.3
 0 -8 -1 2.3 19.6
 2 -8 1 126.19 34.5
 -2 -8 -1 117.29 26.4
 2 -8 1 113.59 32.1
 14 0 -2 33.7 20.9
 -14 0 2 9.9 15.9
 14 0 -2 45 20.3
 14 0 -2 39.5 18.5
 14 0 -2 4.3 12.7
 -14 0 2 47.7 21.3
 12 0 -2 -2.3 6.7
 -12 0 2 -2.7 6.5
 12 0 -2 6.1 10.5
 -12 0 2 13.3 12.9
 12 0 -2 8.7 10.9
 12 0 -2 2.7 8.9
 10 0 -2 9.5 9.6
 10 0 -2 18.2 9.6
 -10 0 2 6 7.9
 10 0 -2 17.1 10.7
 10 0 -2 8.1 6.1
 10 0 -2 -4.7 4.1
 -10 0 2 1.1 6.7
 -10 0 2 4.3 7.2
 8 0 -2 163.48 22.5
 -8 0 2 136.29 20.3
 8 0 -2 154.88 22.7
 8 0 -2 187.08 16.1
 -8 0 2 178.98 17.2
 8 0 -2 202.98 21.3
 8 0 -2 167.48 25.7
 -8 0 2 191.78 20.1
 -8 0 2 124.09 19.6
 6 0 -2 938.51 49.8
 6 0 -2 1194.18 44
 -6 0 2 1185.58 60.49
 6 0 -2 1155.48 47.8
 6 0 -2 1109.79 51.09
 6 0 -2 1137.39 52.69
 -6 0 2 1157.08 47.5
 -6 0 2 1198.28 52.89
 -6 0 2 1141.59 44.1
 4 0 -2 418.66 21.8
 4 0 -2 418.26 24.6
 -4 0 2 417.86 20.9
 4 0 -2 400.76 20.1
 -4 0 2 406.46 24.3
 -2 0 2 692.53 27.1
 2 0 -2 676.93 26.8
 -2 0 2 685.13 26.4
 2 0 -2 687.33 26.7
 0 0 -2 124.19 10.4
 0 0 -2 126.29 8.9
 0 0 -2 132.99 9.8
 2 0 2 1108.79 40.9
 -2 0 -2 1281.57 38
 -2 0 -2 1164.68 44.2
 -2 0 -2 1228.68 42.1
 2 0 2 1167.38 44.2
 -2 0 -2 1157.78 42.6
 -4 0 -2 5173.98 149.59
 -4 0 -2 5025.3 146.99
 4 0 2 5267.87 147.19
 -4 0 -2 5293.57 140.89
 4 0 2 5349.16 139.89
 4 0 2 5281.87 151.98
 -4 0 -2 5267.37 149.69
 6 0 2 131.59 21.8
 -6 0 -2 93.49 21.2
 -6 0 -2 112.09 12.3
 6 0 2 96.39 17.7
 6 0 2 112.69 13.2
 -6 0 -2 77.59 14.6
 6 0 2 87.79 17.7
 -6 0 -2 109.29 17.8
 -6 0 -2 133.89 22.5
 -8 0 -2 36 11.9
 8 0 2 47.4 14.5
 8 0 2 41.2 10.8
 -8 0 -2 26.3 12
 -8 0 -2 52.09 16.9
 8 0 2 13.4 8.8
 8 0 2 31.4 15.1
 -8 0 -2 28.7 12
 10 0 2 20.5 12.5
 -10 0 -2 34.1 16.4
 10 0 2 14 11.7
 -10 0 -2 33.4 17.7
 -10 0 -2 58.39 17.7
 10 0 2 13.9 9.6
 -10 0 -2 59.89 18.8
 10 0 2 22.2 15.4
 12 0 2 7.5 18.4
 12 0 2 4.5 11.5
 12 0 2 2.7 11.5
 -12 0 -2 10.1 13.3
 -12 0 -2 15.7 12.8
 12 0 2 3.1 8.6
 -12 0 -2 13.9 15.9
 -13 -1 2 27 15.2
 13 -1 -2 17 13.7
 13 -1 -2 11.3 13.6
 13 -1 -2 35.5 17
 -13 -1 2 13.3 13.4
 13 -1 -2 21.8 12.4
 13 1 -2 7.9 11
 -13 1 2 5.4 13.8
 13 1 -2 6 12.3
 -13 1 2 49.99 20.4
 13 1 -2 29.9 17
 13 1 -2 28.3 15.9
 11 -1 -2 76.49 20.1
 -11 -1 2 68.19 17.6
 11 -1 -2 96.19 24.9
 11 -1 -2 110.29 23.8
 11 -1 -2 104.79 25
 -11 -1 2 109.09 25.4
 -11 -1 2 90.69 19.5
 -11 -1 2 93.89 25.2
 11 1 -2 71.09 19.2
 11 1 -2 144.69 25.8
 11 1 -2 144.89 28.9
 -11 1 2 98.79 23.9
 11 1 -2 120.99 22.9
 -11 1 2 106.59 21.7
 11 1 -2 119.59 28.8
 9 -1 -2 436.36 36.6
 9 -1 -2 505.65 39
 9 -1 -2 494.55 36.9
 -9 -1 2 386.16 34.7
 -9 -1 2 509.75 39.1
 -9 -1 2 406.86 32.7
 -9 -1 2 561.04 33.8
 9 -1 -2 500.25 41.1
 9 1 -2 510.85 39.2
 9 1 -2 459.95 42
 -9 1 2 481.75 38.2
 9 1 -2 511.75 41.1
 -9 1 2 502.85 39.2
 9 1 -2 485.05 33.4
 9 1 -2 492.95 34.2
 7 -1 -2 304.97 26.5
 7 -1 -2 299.67 26
 -7 -1 2 274.97 23
 7 -1 -2 288.77 25.6
 -7 -1 2 268.37 24.9
 -7 -1 2 310.37 21.3
 -7 -1 2 284.97 25.6
 7 -1 -2 308.97 27.8
 7 -1 -2 319.67 16.2
 7 1 -2 269.57 27.2
 7 1 -2 317.77 22.4
 -7 1 2 260.07 24.4
 -7 1 2 300.67 26.5
 7 1 -2 318.97 26.5
 7 1 -2 324.77 27
 7 1 -2 309.37 24
 -5 -1 2 1184.78 48.7
 5 -1 -2 1161.18 49.8
 5 -1 -2 1172.08 50.29
 -5 -1 2 1106.99 47.9
 5 -1 -2 1172.08 49.4
 -5 -1 2 1105.29 46.4
 -5 -1 2 1170.68 39.7
 5 -1 -2 1148.79 35.5
 5 1 -2 1133.09 47
 -5 1 2 1031.4 47.2
 5 1 -2 1165.28 48.6
 -5 1 2 1104.79 48.4
 5 1 -2 1158.78 48.2
 5 1 -2 1149.69 39.9
 -3 -1 2 768.92 31.3
 3 -1 -2 720.43 31.9
 -3 -1 2 751.72 31.5
 -3 -1 2 802.52 33.8
 3 -1 -2 726.23 31.8
 -3 1 2 771.02 32
 3 1 -2 734.13 30.8
 3 1 -2 779.02 31.2
 3 1 -2 754.02 32.7
 -3 1 2 780.62 32
 -1 -1 2 49.8 6.9
 1 -1 -2 67.19 7.2
 -1 -1 2 63.39 6.5
 -1 -1 2 72.89 10.9
 -1 -1 2 69.19 6
 1 -1 -2 58.29 8
 -1 1 2 70.29 7.5
 1 1 -2 76.89 9
 -1 1 2 53.29 7.1
 1 1 -2 61.59 6.6
 1 1 -2 78.09 6
 1 1 -2 50.59 7.8
 1 1 -2 47.1 7.9
 1 -1 2 1255.37 39.8
 -1 -1 -2 1201.88 38.9
 1 -1 2 1159.78 40.4
 1 -1 2 1198.38 42.6
 -1 -1 -2 1240.08 40.9
 1 1 2 1157.28 39.7
 1 1 2 1224.78 39
 -1 1 -2 1249.07 42.8
 -1 1 -2 1240.58 40.7
 -1 1 -2 1181.48 38.9
 -3 -1 -2 1010.8 40.4
 -3 -1 -2 971 41.1
 -3 -1 -2 1061.19 49.2
 3 -1 2 946.61 43.6
 -3 -1 -2 965.1 41.7
 3 -1 2 1001.9 42.5
 3 -1 2 1054.59 41.2
 -3 1 -2 1028.2 40.8
 3 1 2 1037 42
 -3 1 -2 1017.1 44
 -3 1 -2 1056.09 42.5
 3 1 2 1017.8 39.9
 3 1 2 958.4 43.2
 -5 -1 -2 30.1 9.6
 -5 -1 -2 28 10.2
 5 -1 2 39.6 12.2
 -5 -1 -2 26.9 8.3
 -5 -1 -2 19.5 8.9
 -5 -1 -2 28.2 8.8
 5 -1 2 48.5 14
 5 -1 2 28.3 10.1
 5 1 2 12.2 6.5
 5 1 2 24.3 7.9
 -5 1 -2 21.5 8.7
 5 1 2 22.4 8.2
 -5 1 -2 17.8 9.3
 5 1 2 29.2 11.1
 -5 1 -2 17.8 7.6
 7 -1 2 198.08 27.4
 -7 -1 -2 139.39 20.8
 7 -1 2 183.68 15.3
 -7 -1 -2 169.98 21
 7 -1 2 188.28 30.9
 -7 -1 -2 115.39 19.5
 -7 -1 -2 192.48 25.9
 7 -1 2 159.98 23.5
 -7 -1 -2 144.99 22.5
 7 1 2 169.58 26.4
 7 1 2 250.67 35.4
 7 1 2 190.78 21
 -7 1 -2 211.58 15.7
 7 1 2 228.48 30.8
 -7 1 -2 152.18 22.1
 -7 1 -2 242.08 33.9
 -7 1 -2 189.68 28.6
 9 -1 2 271.87 40.1
 -9 -1 -2 291.17 32
 9 -1 2 289.27 22.2
 -9 -1 -2 300.87 32
 -9 -1 -2 264.17 28
 9 -1 2 369.16 36.9
 -9 -1 -2 218.98 30.3
 -9 -1 -2 269.67 29.7
 9 1 2 299.77 41.4
 -9 1 -2 323.87 32.5
 -9 1 -2 317.27 33.3
 -9 1 -2 301.37 21.8
 9 1 2 280.37 28.1
 -9 1 -2 316.87 32.9
 9 1 2 325.77 32.5
 9 1 2 301.57 32.2
 11 -1 2 44.5 16.7
 11 -1 2 48.5 17.6
 11 -1 2 73.79 21.9
 -11 -1 -2 52.89 18.9
 -11 -1 -2 60.69 27.1
 -11 -1 -2 68.19 24
 11 -1 2 60.69 13.9
 -11 1 -2 29.7 12.7
 -11 1 -2 83.09 21.1
 11 1 2 85.49 25.5
 -11 1 -2 44.1 19.7
 11 1 2 50.59 20.4
 11 1 2 17.8 14.1
 -11 1 -2 66.09 23
 11 1 2 69.29 18.3
 -13 -1 -2 26.8 19.4
 -13 -1 -2 42.9 19
 13 -1 2 30.7 18.4
 13 -1 2 33.1 19.7
 -13 -1 -2 46.3 25.5
 13 -1 2 69.09 23.6
 13 1 2 51.69 17.8
 -13 1 -2 19 20.6
 13 1 2 73.39 24.9
 13 1 2 68.49 24.3
 -13 1 -2 51.89 21.9
 13 1 2 19.1 18.7
 -13 1 -2 31.4 20.5
 -14 -2 2 19.9 16.8
 14 -2 -2 20.9 11.9
 14 -2 -2 -1.5 8.7
 14 -2 -2 8.9 17.9
 14 -2 -2 2.7 11.9
 -14 -2 2 8.5 15.3
 14 2 -2 12.2 14.1
 14 2 -2 6.6 10.5
 -14 2 2 7.3 10.6
 14 2 -2 2.1 10.9
 -14 2 2 -4.3 16.8
 14 2 -2 7.1 18.1
 12 -2 -2 90.09 25.5
 12 -2 -2 69.09 18.6
 12 -2 -2 85.09 26.3
 -12 -2 2 49.99 20.8
 -12 -2 2 74.09 19.3
 -12 -2 2 61.69 19.4
 12 -2 -2 41.4 16.2
 12 2 -2 54.29 16
 12 2 -2 62.79 18.2
 -12 2 2 55.29 19.2
 -12 2 2 63.89 20.7
 12 2 -2 62.69 21.6
 12 2 -2 47.8 18.8
 12 2 -2 74.59 24.9
 -10 -2 2 192.38 32.7
 10 -2 -2 144.09 25.4
 -10 -2 2 171.78 32.2
 10 -2 -2 106.99 22.2
 10 -2 -2 143.49 24.5
 -10 -2 2 150.78 21.7
 10 -2 -2 171.88 31.7
 10 2 -2 139.09 26
 -10 2 2 103.49 21.7
 10 2 -2 186.48 31.7
 10 2 -2 187.48 25.3
 10 2 -2 152.58 28.8
 -8 -2 2 168.18 29.9
 8 -2 -2 275.37 40
 8 -2 -2 122.29 21.2
 8 -2 -2 183.58 28.1
 -8 -2 2 171.68 16
 -8 -2 2 129.49 21.2
 -8 -2 2 210.28 31.1
 -8 2 2 213.28 31.3
 8 2 -2 174.08 27.5
 8 2 -2 175.88 17.3
 8 2 -2 114.79 19.6
 8 2 -2 190.38 27.9
 -6 -2 2 1714.13 77.29
 -6 -2 2 1706.93 66.79
 6 -2 -2 1695.03 68.69
 -6 -2 2 1688.83 70.49
 6 -2 -2 1728.53 75.89
 -6 -2 2 1774.42 67.99
 6 -2 -2 1776.92 70.99
 -6 -2 2 1826.42 54.59
 6 2 -2 1682.83 75.09
 6 2 -2 1701.53 66.79
 -6 2 2 1790.22 69.09
 -6 2 2 1730.73 68.19
 6 2 -2 1818.02 66.19
 6 2 -2 1355.16 75.19
 -4 -2 2 1912.61 69.69
 4 -2 -2 1813.02 70.39
 -4 -2 2 1802.22 61.89
 4 -2 -2 1872.91 65.29
 -4 -2 2 1757.32 61.29
 4 -2 -2 1776.72 64.69
 -4 -2 2 1898.41 73.99
 -4 2 2 1895.91 63.39
 4 2 -2 1853.81 69.19
 4 2 -2 1826.92 61.49
 4 2 -2 1883.71 73.19
 4 2 -2 1871.61 61.19
 -4 2 2 1883.01 64.09
 -2 -2 2 253.67 14.6
 2 -2 -2 297.27 15.2
 2 -2 -2 267.77 16.1
 -2 -2 2 313.47 22.9
 2 -2 -2 275.87 16.4
 -2 -2 2 306.27 20.9
 -2 -2 2 292.17 14.9
 2 2 -2 314.37 22
 2 2 -2 306.07 20.7
 -2 2 2 286.47 16.1
 -2 2 2 260.37 15
 2 2 -2 280.77 14.3
 0 -2 2 380.56 16.4
 0 -2 -2 378.76 16.8
 0 -2 2 389.16 22
 0 -2 2 403.76 21.2
 0 -2 2 381.86 17.3
 0 -2 2 389.26 20.7
 0 -2 -2 430.26 18.4
 0 -2 -2 397.36 21.3
 0 2 2 399.86 16.4
 0 2 -2 376.16 19.9
 0 2 -2 401.86 20.1
 0 2 -2 395.26 16.6
 0 2 -2 404.36 21.9
 -2 -2 -2 1724.93 55.99
 2 -2 2 1703.33 57.19
 -2 -2 -2 1703.23 54.19
 -2 -2 -2 1714.73 63.99
 -2 -2 -2 1579.24 59.89
 2 -2 2 1633.14 54.49
 2 -2 2 1683.53 62.19
 2 2 2 1709.03 53.39
 -2 2 -2 1721.63 54.49
 2 2 2 1706.83 54.79
 -2 2 -2 1769.52 54.59
 -2 2 -2 1689.73 61.49
 -2 2 -2 1743.63 55.89
 -4 -2 -2 395.16 27.5
 -4 -2 -2 417.06 29.6
 -4 -2 -2 402.36 25
 4 -2 2 387.16 27.1
 4 -2 2 423.76 26.4
 4 -2 2 383.36 30
 -4 -2 -2 377.06 26.6
 -4 -2 -2 392.26 26
 -4 2 -2 407.96 26.4
 -4 2 -2 398.96 25.5
 4 2 2 449.06 25.6
 -4 2 -2 428.86 30.4
 4 2 2 428.46 30
 -6 -2 -2 43.8 11.4
 6 -2 2 23.9 8.4
 6 -2 2 36 10.4
 -6 -2 -2 37.8 12.2
 -6 -2 -2 41.5 11.4
 6 -2 2 32.1 11.1
 -6 -2 -2 15.5 16.6
 -6 -2 -2 57.09 16.3
 -6 2 -2 29.6 10.3
 6 2 2 11.5 7.9
 -6 2 -2 47 11.8
 -6 2 -2 38.4 12.4
 6 2 2 16.1 9
 6 2 2 58.19 14.4
 -8 -2 -2 250.17 29.9
 -8 -2 -2 284.97 39.7
 8 -2 2 246.88 27.2
 8 -2 2 212.78 30
 -8 -2 -2 295.77 27.9
 8 -2 2 316.17 44.1
 -8 -2 -2 249.48 27.6
 -8 -2 -2 277.77 28.5
 -8 2 -2 324.37 44.1
 8 2 2 314.27 46.5
 8 2 2 254.47 27
 -8 2 -2 274.87 28.5
 -10 -2 -2 55.89 16.4
 -10 -2 -2 57.09 21.9
 10 -2 2 43.4 16.4
 10 -2 2 76.69 21.4
 10 -2 2 27.4 14
 -10 2 -2 37.1 16.7
 -10 2 -2 54.39 17.7
 10 2 2 52.49 18.3
 -10 2 -2 78.89 19.5
 10 2 2 33.1 15.4
 12 -2 2 15.9 14.4
 -12 -2 -2 5 13
 12 -2 2 9.1 13.7
 -12 -2 -2 6.6 13.2
 12 -2 2 0.2 9.3
 -12 -2 -2 -4 5.5
 12 2 2 -1.9 12
 12 2 2 5.7 10.7
 -12 2 -2 33.6 22.4
 12 2 2 10.1 11.2
 -12 2 -2 10 10.9
 -12 2 -2 -1 14.3
 13 -3 -2 14.4 15.3
 -13 -3 2 11 11.9
 13 -3 -2 45.4 20.5
 13 -3 -2 17 18.8
 13 -3 -2 31.4 12.7
 -13 -3 2 -0.1 11.3
 13 3 -2 0.8 12.4
 13 3 -2 -0.9 9.6
 -13 3 2 7.9 15.5
 -13 3 2 6.3 9.9
 13 3 -2 11.3 13.3
 -11 -3 2 21.5 15.7
 11 -3 -2 11.4 11.8
 -11 -3 2 13.1 8.9
 11 -3 -2 13.6 9.3
 11 -3 -2 23.8 13.9
 11 -3 -2 4.2 10.3
 -11 -3 2 4.1 8.3
 -11 3 2 6.3 8.2
 11 3 -2 35.1 16.8
 11 3 -2 13.9 11.9
 -11 3 2 16.8 13.4
 11 3 -2 -0.3 7.2
 11 3 -2 12.4 10.9
 9 -3 -2 173.08 31.1
 9 -3 -2 98.79 21
 -9 -3 2 153.38 26.8
 9 -3 -2 114.89 24.2
 -9 -3 2 117.69 22.2
 -9 -3 2 133.49 17.2
 -9 3 2 190.58 30.8
 9 3 -2 153.58 26.2
 9 3 -2 128.49 26.2
 9 3 -2 112.39 24.6
 -7 -3 2 451.65 39.7
 7 -3 -2 431.96 38
 -7 -3 2 457.15 41
 7 -3 -2 504.65 36.5
 -7 -3 2 531.35 33.8
 -7 -3 2 527.25 34.3
 7 3 -2 468.55 36.7
 7 3 -2 441.26 30
 7 3 -2 472.15 32.2
 -7 3 2 414.26 31.6
 7 3 -2 481.65 40.5
 -7 3 2 471.05 33.5
 -5 -3 2 419.96 25.9
 -5 -3 2 395.16 25.5
 -5 -3 2 392.36 34
 5 -3 -2 383.26 26.9
 5 -3 -2 385.06 32
 5 -3 -2 397.06 27.8
 -5 -3 2 360.16 34.9
 5 3 -2 402.16 24.2
 5 3 -2 401.26 33.4
 -5 3 2 410.36 26.1
 5 3 -2 389.06 31.2
 5 3 -2 393.16 23.3
 -5 3 2 399.36 25.7
 3 -3 -2 613.84 29.2
 -3 -3 2 611.44 26
 -3 -3 2 622.64 26.1
 3 -3 -2 626.44 29.2
 -3 -3 2 600.74 36.3
 -3 -3 2 561.94 37
 3 3 -2 598.04 23.6
 3 3 -2 590.24 35.7
 3 3 -2 584.84 23.2
 -3 3 2 619.04 27.6
 3 3 -2 527.75 35.2
 -3 3 2 555.54 25.8
 -1 -3 2 1697.93 64.39
 1 -3 -2 1644.44 49.9
 -1 -3 2 1745.33 65.09
 -1 -3 2 1686.63 55.79
 -1 -3 2 1635.84 46.7
 1 -3 -2 1464.25 53.99
 -1 -3 2 1603.34 47.5
 1 -3 -2 1766.62 58.99
 -1 3 2 1706.83 47.5
 -1 3 2 1677.63 46.9
 1 3 -2 1731.63 63.69
 1 3 -2 1714.33 63.29
 1 -3 2 602.04 26.5
 1 -3 2 618.34 25
 1 -3 2 634.64 30
 -1 -3 -2 619.14 26.1
 -1 -3 -2 682.33 37.9
 -1 -3 -2 660.73 25.1
 -1 -3 -2 645.14 45.8
 1 -3 2 649.43 32.5
 1 -3 2 662.13 34.9
 1 3 2 606.24 22.8
 -1 3 -2 631.94 23.8
 -1 3 -2 635.24 23.4
 -1 3 -2 628.24 30.7
 1 3 2 663.93 22.8
 -1 3 -2 640.44 29.2
 -3 -3 -2 571.84 28.4
 -3 -3 -2 637.34 30.6
 3 -3 2 602.84 38.1
 -3 -3 -2 547.15 35.6
 3 -3 2 605.64 30.2
 3 -3 2 613.04 32.4
 -3 -3 -2 596.34 39.1
 3 3 2 641.74 31.9
 3 3 2 584.54 28.1
 -3 3 -2 596.34 36.4
 -3 3 -2 661.23 27.9
 -3 3 -2 618.54 30.1
 -3 3 -2 596.44 29.1
 -5 -3 -2 238.08 26.9
 -5 -3 -2 242.68 26
 -5 -3 -2 278.47 22.7
 5 -3 2 268.87 22.6
 -5 -3 -2 259.57 21.4
 -5 -3 -2 263.77 23.7
 5 -3 2 253.47 24.1
 5 -3 2 215.68 31
 -5 3 -2 302.47 27.9
 5 3 2 258.57 27.1
 -5 3 -2 245.88 21.3
 -5 3 -2 210.68 20.5
 5 3 2 263.07 21.8
 5 3 2 304.87 22.3
 7 -3 2 52.69 15.9
 -7 -3 -2 48.1 13.9
 -7 -3 -2 39.6 15.8
 7 -3 2 26.1 15.3
 -7 -3 -2 55.09 15.1
 -7 -3 -2 49.5 14.3
 7 -3 2 66.49 17.4
 -7 3 -2 46.8 14.4
 7 3 2 50.69 14.6
 -7 3 -2 60.99 16.7
 7 3 2 30.7 13.6
 9 -3 2 -4.1 5.2
 -9 -3 -2 0.8 6.7
 9 -3 2 4.2 8.2
 9 -3 2 -3.4 8.3
 -9 -3 -2 0.6 7.8
 -9 -3 -2 13.6 10.3
 -9 3 -2 0.2 5.8
 9 3 2 8.8 11.2
 9 3 2 -1.3 5.6
 -9 3 -2 -0.1 6.1
 -9 3 -2 2.1 8.2
 -11 -3 -2 11.6 10.6
 11 -3 2 6.7 12.8
 11 -3 2 2.9 9.8
 -11 -3 -2 -3 13.3
 -11 -3 -2 8.8 11.7
 11 -3 2 3.5 10.2
 -11 -3 -2 11.6 11.5
 -11 3 -2 8 13.1
 11 3 2 -2.7 9.4
 11 3 2 17.3 12.6
 -11 3 -2 7.5 15.5
 -11 3 -2 14.2 13.1
 12 -4 -2 124.69 32.3
 -12 -4 2 112.69 26.9
 12 -4 -2 52.39 21.9
 12 -4 -2 60.99 21.9
 12 4 -2 60.29 22.5
 12 4 -2 53.39 33.3
 -12 4 2 90.49 27.1
 12 4 -2 43.5 17.3
 12 4 -2 68.69 21.8
 -12 4 2 96.59 24.3
 -10 -4 2 22.8 18
 -10 -4 2 22.1 12.1
 10 -4 -2 37.2 15.9
 10 -4 -2 29 17.6
 -10 -4 2 39.9 13.8
 10 -4 -2 38.9 20.6
 10 4 -2 18.9 13.3
 -10 4 2 42 15.9
 -10 4 2 9.4 10.7
 10 4 -2 44 15.3
 10 4 -2 45.3 14.8
 10 4 -2 20.4 13.1
 -8 -4 2 34 10.7
 8 -4 -2 3.7 6.8
 8 -4 -2 5.6 7.5
 8 -4 -2 2.4 9.1
 -8 -4 2 15.3 9.1
 -8 4 2 -3.3 5.1
 8 4 -2 0.5 4.6
 8 4 -2 10.8 7.7
 8 4 -2 -1 5.6
 8 4 -2 22.9 12.1
 6 -4 -2 1986.6 78.19
 6 -4 -2 1990.6 91.49
 -6 -4 2 1955.5 71.29
 6 -4 -2 1885.61 75.29
 -6 -4 2 1862.01 92.99
 -6 4 2 1977.7 73.39
 6 4 -2 1813.62 84.99
 6 4 -2 1954.2 92.09
 -6 4 2 1988.6 73.29
 6 4 -2 1962.6 67.09
 -4 -4 2 69.39 10.9
 -4 -4 2 45.3 8.7
 4 -4 -2 38.6 13
 -4 -4 2 55.49 15.3
 4 -4 -2 49.1 10.8
 -4 -4 2 20.6 10.7
 4 -4 -2 85.19 14.7
 4 -4 -2 72.59 11.5
 -4 4 2 79.49 12.1
 4 4 -2 44.8 15.3
 4 4 -2 69.69 16
 -4 4 2 68.79 11.1
 2 -4 -2 12 6.6
 -2 -4 2 11.9 6
 2 -4 -2 17.2 7.1
 -2 -4 2 3.4 6.2
 -2 -4 2 2.2 5.1
 2 -4 -2 15.6 5.4
 2 4 -2 18.9 9.6
 2 4 -2 26 11.3
 0 -4 -2 40.7 11.2
 0 -4 2 71.39 15.5
 0 -4 -2 56.59 7.9
 0 -4 2 71.29 17.2
 0 -4 -2 61.99 7.9
 0 -4 -2 56.89 14.7
 0 -4 2 52.59 12.3
 0 4 -2 40.8 10.4
 0 4 -2 54.79 12.8
 2 -4 2 348.87 34.6
 -2 -4 -2 370.86 20.5
 2 -4 2 358.56 20.4
 -2 -4 -2 363.96 19.1
 2 -4 2 351.76 23.4
 -2 -4 -2 345.67 29.4
 -2 4 -2 379.46 18
 -2 4 -2 427.86 25.8
 -2 4 -2 379.96 17.7
 -4 -4 -2 877.71 56.09
 4 -4 2 909.11 55.49
 -4 -4 -2 983.4 42
 -4 -4 -2 860.21 53.29
 -4 -4 -2 968.4 42.8
 4 -4 2 931.91 46.6
 -4 4 -2 1084.59 39
 4 4 2 949.8 38.2
 -4 4 -2 975 42.7
 -4 4 -2 973.2 41.8
 -6 -4 -2 358.26 27.2
 -6 -4 -2 362.26 28.3
 6 -4 2 292.37 26.6
 -6 -4 -2 355.86 29
 -6 -4 -2 311.37 45.1
 6 -4 2 322.17 30
 6 -4 2 277.07 42.3
 -6 4 -2 364.66 33.7
 6 4 2 305.97 34.4
 -6 4 -2 379.26 48
 6 4 2 324.87 24.8
 -6 4 -2 288.17 25.3
 6 4 2 307.87 24.2
 8 -4 2 64.19 17.1
 8 -4 2 63.89 18.7
 -8 -4 -2 63.09 16.7
 -8 -4 -2 69.69 16.3
 -8 -4 -2 110.59 22.7
 8 4 2 63.09 20.2
 -8 4 -2 83.99 17.7
 8 4 2 99.09 24.9
 8 4 2 102.19 21.9
 -10 -4 -2 16.6 16.9
 10 -4 2 -3.1 6.8
 -10 -4 -2 11.7 14
 10 -4 2 11.8 15.8
 -10 -4 -2 13.6 10.9
 -10 -4 -2 4 14.1
 10 -4 2 16.6 14.7
 -10 4 -2 12.1 11.4
 -10 4 -2 -1.1 9.6
 10 4 2 6.2 11.8
 10 4 2 11.9 11.8
 10 4 2 -0.4 9.2
 11 -5 -2 54.79 22.7
 -11 -5 2 47.8 16.9
 11 -5 -2 32.1 17.5
 -11 -5 2 31.3 15.6
 11 -5 -2 54.79 21
 11 5 -2 16.5 13
 -11 5 2 50.59 18.1
 11 5 -2 40.2 18.8
 11 5 -2 44 16.6
 -11 5 2 19.6 16.7
 11 5 -2 15.4 12.5
 9 -5 -2 46 17.5
 -9 -5 2 81.99 33.4
 -9 -5 2 41 13.9
 9 -5 -2 54.49 20.7
 -9 -5 2 82.79 18.5
 9 -5 -2 59.99 18.1
 -9 5 2 62.99 17.6
 9 5 -2 110.29 20.5
 9 5 -2 45.5 15.5
 9 5 -2 65.49 20.5
 -9 5 2 53.99 17.9
 -7 -5 2 115.19 18.7
 -7 -5 2 129.19 20.5
 7 -5 -2 165.68 27
 7 -5 -2 113.49 25.2
 7 -5 -2 146.59 24.4
 7 5 -2 125.99 13.7
 7 5 -2 87.39 22.8
 -7 5 2 159.68 22.9
 7 5 -2 107.69 26.4
 -7 5 2 116.49 23.2
 5 -5 -2 73.19 14.9
 -5 -5 2 43 9.4
 5 -5 -2 86.59 14.4
 5 -5 -2 30.4 11.7
 5 -5 -2 72.69 14.6
 -5 -5 2 58.69 22.1
 5 -5 -2 68.59 17.1
 5 5 -2 56.29 17.1
 -5 5 2 54.49 10.8
 5 5 -2 65.49 19.9
 3 -5 -2 336.97 32.7
 3 -5 -2 276.77 19.6
 -3 -5 2 354.06 35.4
 3 -5 -2 335.87 29.4
 -3 -5 2 352.26 23.2
 3 -5 -2 270.67 22.6
 3 5 -2 272.27 28.7
 3 5 -2 355.06 33.3
 1 -5 -2 74.79 19.2
 1 -5 -2 72.99 17.8
 -1 -5 2 68.69 17.7
 -1 -5 2 56.89 17.1
 -1 -5 2 96.39 17.8
 1 5 -2 68.49 18.3
 1 5 -2 49.3 13.8
 -1 -5 -2 102.99 24
 -1 -5 -2 60.79 19.2
 1 -5 2 61.69 16.5
 1 -5 2 67.79 15.3
 1 -5 2 63.79 17.3
 -1 5 -2 104.79 20.2
 -3 -5 -2 25.3 12.6
 3 -5 2 22.9 7.8
 -3 -5 -2 37 8.2
 -3 -5 -2 31.1 7.6
 3 -5 2 22.8 8.1
 3 -5 2 38.9 15.3
 -3 5 -2 28.4 9.1
 5 -5 2 266.57 25.1
 -5 -5 -2 236.48 21.3
 -5 -5 -2 256.47 20.7
 5 -5 2 228.48 21.9
 5 -5 2 232.08 38.4
 -5 -5 -2 238.78 25.4
 -5 5 -2 243.98 20.9
 5 5 2 233.58 16.7
 -5 5 -2 281.07 21.3
 5 5 2 230.48 16.9
 -7 -5 -2 1.9 8.2
 -7 -5 -2 1.3 12.1
 -7 -5 -2 8.8 7.4
 7 -5 2 8.6 9.4
 -7 -5 -2 4.7 6.5
 7 -5 2 8.2 9.8
 7 5 2 -1.9 5.3
 -7 5 -2 -1.3 5.6
 7 5 2 2.3 5.9
 -7 5 -2 0.8 6.4
 -9 -5 -2 48.9 16.5
 9 -5 2 50.29 17.7
 9 -5 2 55.19 20
 9 -5 2 55.69 18.5
 -9 -5 -2 55.99 16.4
 -9 -5 -2 62.29 18.9
 -9 -5 -2 17.1 23
 -9 5 -2 40.8 16.7
 -9 5 -2 56.09 17.9
 9 5 2 64.89 16.8
 9 5 2 67.89 17.6
 10 -6 -2 42.4 18.2
 -10 -6 2 50.19 16.4
 10 -6 -2 66.29 20.4
 10 -6 -2 24.5 18.4
 -10 -6 2 49.5 16.8
 10 6 -2 23.8 11.6
 10 6 -2 31.2 16.7
 10 6 -2 62.69 24.6
 -10 6 2 29.4 12.2
 10 6 -2 53.69 14.5
 -10 6 2 17.8 15.4
 8 -6 -2 47.2 16.5
 8 -6 -2 15 18.9
 8 -6 -2 22.5 13
 -8 -6 2 41.5 12.7
 -8 -6 2 42.8 13.4
 8 -6 -2 5 10
 8 6 -2 20.3 11.5
 -8 6 2 44.4 12.7
 8 6 -2 65.39 23.2
 -8 6 2 51.29 14.8
 6 -6 -2 210.78 41.2
 -6 -6 2 73.89 27.9
 -6 -6 2 150.78 14.7
 6 -6 -2 152.18 26.7
 -6 -6 2 179.68 16
 6 -6 -2 215.88 22.8
 6 -6 -2 157.38 22.6
 -6 6 2 173.68 15.8
 6 6 -2 164.98 35.6
 6 6 -2 112.29 27.4
 4 -6 -2 24 12.1
 4 -6 -2 35.1 14.9
 -4 -6 2 12.1 14.5
 4 -6 -2 19.1 7.7
 4 -6 -2 13.4 9.9
 -4 -6 2 23.6 8.6
 4 6 -2 35.9 14.3
 4 6 -2 33.3 12.3
 2 -6 -2 184.98 29.1
 2 -6 -2 237.48 27.1
 2 -6 -2 289.47 31.8
 -2 -6 2 286.77 25.4
 -2 -6 2 282.47 34.2
 2 6 -2 271.17 29.5
 0 -6 -2 5.6 9.2
 0 -6 2 12.1 11.4
 0 -6 2 9.1 7.9
 0 6 -2 14.3 9.7
 2 -6 2 184.28 28.1
 2 -6 2 132.79 24.9
 -2 -6 -2 154.48 32.2
 -2 6 -2 196.68 20.6
 4 -6 2 392.76 28.1
 4 -6 2 411.46 27
 4 -6 2 442.16 42.3
 -4 -6 -2 412.16 22.6
 -4 -6 -2 372.26 22.7
 4 -6 2 376.56 29.1
 -4 -6 -2 350.76 43.4
 -4 6 -2 400.96 26.7
 -6 -6 -2 19.7 13
 6 -6 2 16.8 9.5
 -6 -6 -2 0.4 5.9
 -6 -6 -2 5.5 16.5
 -6 -6 -2 11.1 7
 -8 -6 -2 9.5 8.9
 8 -6 2 7.2 11.4
 8 -6 2 37 16
 -8 -6 -2 -0.1 9.3
 -8 -6 -2 11.5 9.8
 8 -6 2 9 10.2
 -8 6 -2 1.6 9.3
 8 6 2 -0.2 6.5
 8 6 2 10.3 8.4
 -8 6 -2 8.7 8.8
 7 -7 -2 30.6 12.5
 7 -7 -2 3.1 10.2
 7 -7 -2 10.2 14.1
 7 -7 -2 32 12.5
 7 7 -2 14.1 12.6
 7 7 -2 37 19.5
 5 -7 -2 20.4 15.5
 -5 -7 2 4.1 33.1
 5 -7 -2 39.3 11.3
 5 -7 -2 27.3 14.9
 5 -7 -2 30.6 9.8
 5 7 -2 33.8 16.5
 5 7 -2 50.09 17.9
 -3 -7 2 17 10.1
 3 -7 -2 -0.6 7.4
 3 -7 -2 1.3 11.7
 3 7 -2 11.3 9.9
 -1 -7 2 12.8 9.4
 1 -7 -2 15.7 10.7
 1 -7 -2 11.4 13.7
 -1 -7 2 9.3 19.2
 1 7 -2 6.9 6.9
 1 -7 2 23 16.3
 1 -7 2 15.1 11.7
 -1 7 -2 11.4 9.1
 3 -7 2 129.19 29
 -3 -7 -2 107.99 31.5
 3 -7 2 112.59 24.8
 -3 7 -2 177.88 26.9
 5 -7 2 64.19 15
 5 -7 2 51.69 17.5
 5 -7 2 57.69 14.1
 -5 -7 -2 40.9 18.2
 -7 -7 -2 -7.4 10.2
 7 -7 2 -5.3 6.8
 -7 -7 -2 -1.3 5.9
 4 -8 -2 1.7 8.2
 4 8 -2 5.8 10
 2 -8 -2 -2.9 17.6
 2 -8 -2 1.7 10.4
 -2 -8 2 7.9 9.4
 -2 -8 2 -4 23
 2 8 -2 -3.3 5.2
 0 -8 -2 14.9 12.8
 0 -8 -2 15.2 23.8
 0 -8 2 52.69 19.3
 0 8 -2 15.7 10.8
 2 -8 2 8.9 18
 -2 -8 -2 24.6 14.8
 -2 8 -2 43.8 15.7
 -14 0 3 11.4 17.5
 14 0 -3 0.1 11.4
 14 0 -3 1.8 8.4
 14 0 -3 -7.1 7.9
 -14 0 3 -5.4 7.2
 14 0 -3 -6.1 8
 -12 0 3 87.59 24.9
 12 0 -3 57.89 22
 12 0 -3 63.09 20.6
 -12 0 3 40.5 20.1
 12 0 -3 44.8 24.2
 12 0 -3 75.39 21.1
 10 0 -3 73.19 19.4
 10 0 -3 39.5 24.8
 -10 0 3 71.19 18.9
 -10 0 3 65.69 16.7
 10 0 -3 71.49 21.7
 10 0 -3 32.8 11.9
 10 0 -3 73.29 15.1
 -8 0 3 155.98 26.4
 8 0 -3 141.99 22.6
 8 0 -3 167.98 28.2
 -8 0 3 101.39 20.5
 8 0 -3 156.38 26.4
 8 0 -3 101.19 18.7
 8 0 -3 144.09 14.9
 -8 0 3 183.88 24.1
 6 0 -3 278.77 24.1
 6 0 -3 296.47 19.6
 6 0 -3 309.27 26.9
 6 0 -3 251.67 19.7
 -6 0 3 232.48 21.9
 6 0 -3 273.67 23.1
 4 0 -3 0.8 2.6
 4 0 -3 8 5.1
 -4 0 3 5.4 4.6
 4 0 -3 2.2 3.7
 4 0 -3 7.6 5.8
 -4 0 3 2.2 4.7
 2 0 -3 453.95 21.7
 2 0 -3 408.66 21.7
 -2 0 3 398.76 21.5
 -2 0 3 440.56 21.3
 0 0 -3 544.55 26
 0 0 -3 579.14 24.8
 0 0 3 554.04 24.1
 0 0 3 569.34 25.6
 0 0 -3 594.34 26
 -2 0 -3 575.54 29.1
 2 0 3 480.85 27.5
 2 0 3 546.15 26.7
 2 0 3 581.24 31
 -2 0 -3 568.44 27.4
 -4 0 -3 55.69 12.3
 -4 0 -3 83.69 20.8
 4 0 3 53.29 13.3
 -4 0 -3 87.29 16.8
 4 0 3 75.49 14.4
 4 0 3 67.59 14.7
 -4 0 -3 53.39 9.4
 -6 0 -3 148.79 16
 6 0 3 174.78 31.7
 6 0 3 152.88 15.7
 6 0 3 161.18 26.9
 -6 0 -3 177.18 27.7
 -6 0 -3 189.38 27.9
 -6 0 -3 146.29 15.5
 8 0 3 286.07 23.6
 8 0 3 232.08 33
 -8 0 -3 242.98 31.8
 8 0 3 283.97 29.2
 -8 0 -3 231.28 34.1
 -8 0 -3 262.37 28.4
 -8 0 -3 225.68 23.8
 8 0 3 278.07 38.8
 -8 0 -3 212.18 31.3
 -10 0 -3 139.59 32.5
 10 0 3 89.89 18.3
 10 0 3 85.89 22.2
 -10 0 -3 87.69 21.9
 -10 0 -3 131.49 24.7
 -10 0 -3 108.29 26.4
 10 0 3 163.28 29.5
 10 0 3 125.39 26.1
 12 0 3 6 13.7
 12 0 3 8.9 13.7
 -12 0 -3 1 15.4
 -12 0 -3 1.9 8
 -12 0 -3 9 14.4
 13 -1 -3 -3.9 8.4
 13 -1 -3 -0.5 11.2
 -13 -1 3 6.1 13.2
 -13 -1 3 10.1 13
 13 -1 -3 -0.6 7.8
 13 -1 -3 -4.2 6.2
 13 1 -3 6.1 9.7
 13 1 -3 -1.1 9.3
 13 1 -3 -4.4 6
 -13 1 3 0.4 9.1
 -13 1 3 13.9 15.3
 13 1 -3 11.3 13.6
 11 -1 -3 59.29 19.1
 11 -1 -3 57.89 18.4
 11 -1 -3 95.39 22
 -11 -1 3 27.5 12.5
 -11 -1 3 67.49 17.8
 -11 -1 3 55.69 24.2
 11 -1 -3 47 16.9
 11 1 -3 107.69 26.5
 11 1 -3 30.1 16.4
 -11 1 3 69.99 20.8
 11 1 -3 76.59 18.9
 -11 1 3 49.2 15.1
 11 1 -3 95.29 26.4
 11 1 -3 70.89 17.4
 9 -1 -3 2008.7 90.39
 9 -1 -3 2244.18 90.59
 9 -1 -3 2283.07 92.99
 -9 -1 3 2197.58 91.99
 9 -1 -3 2275.37 95.09
 -9 -1 3 2196.48 92.09
 -9 -1 3 2035.2 84.99
 -9 1 3 2077.29 90.79
 9 1 -3 2197.88 92.89
 9 1 -3 2203.18 79.69
 9 1 -3 2101.99 95.59
 9 1 -3 2225.18 83.89
 -9 1 3 2072.59 90.39
 -7 -1 3 14 7.5
 7 -1 -3 19.7 8.6
 -7 -1 3 24.8 10
 7 -1 -3 3.4 5.5
 -7 -1 3 26.6 10.4
 7 -1 -3 9.1 7.5
 7 -1 -3 22.1 6
 7 1 -3 26.6 9.6
 7 1 -3 25.2 11.5
 7 1 -3 22.7 10.1
 -7 1 3 19.8 7.9
 7 1 -3 24.6 8.9
 -7 1 3 40.2 12.6
 7 1 -3 9.6 6.2
 5 -1 -3 775.22 39.2
 -5 -1 3 769.92 37.9
 -5 -1 3 709.83 37.3
 5 -1 -3 783.42 38.9
 5 -1 -3 786.92 30
 -5 -1 3 736.63 37.4
 5 -1 -3 779.52 38.7
 5 1 -3 683.43 36.7
 5 1 -3 763.12 37.2
 5 1 -3 757.42 42.9
 -5 1 3 815.62 45.1
 5 1 -3 745.83 28.4
 -5 1 3 772.82 38.7
 -3 -1 3 211.18 16.9
 -3 -1 3 215.28 15.6
 -3 -1 3 210.78 16
 3 -1 -3 194.68 15.8
 -3 1 3 216.98 15.9
 3 1 -3 189.78 15.1
 3 1 -3 208.38 16.8
 3 1 -3 213.38 19.3
 3 1 -3 201.38 15.4
 -1 -1 3 683.53 27.2
 1 -1 -3 749.03 29.8
 1 -1 -3 720.63 28
 -1 -1 3 730.23 29
 -1 -1 3 731.13 26.8
 1 1 -3 757.92 27
 1 1 -3 670.23 28.3
 -1 1 3 714.53 29.5
 -1 1 3 712.93 27.8
 1 1 -3 648.04 26.9
 3 -1 3 620.74 36
 -3 -1 -3 644.84 33
 -3 -1 -3 678.73 33.2
 -3 -1 -3 639.24 35.2
 3 -1 3 676.13 32.8
 -3 -1 -3 709.93 35
 -3 1 -3 702.53 35
 3 1 3 651.63 32.3
 -3 1 -3 665.23 33.4
 -5 -1 -3 225.58 20.2
 -5 -1 -3 271.67 23.8
 5 -1 3 170.88 26.7
 -5 -1 -3 244.68 21.3
 -5 -1 -3 185.48 28
 -5 -1 -3 231.18 22.5
 5 -1 3 251.57 22.1
 5 1 3 249.18 21.9
 -5 1 -3 238.58 23.3
 -5 1 -3 254.57 22.7
 5 1 3 241.98 24.5
 5 1 3 236.18 21.3
 -5 1 -3 249.48 22.8
 7 -1 3 15.6 8.6
 -7 -1 -3 3.6 6.2
 -7 -1 -3 7.8 9
 7 -1 3 -4.8 4.9
 -7 -1 -3 0 6.9
 7 -1 3 6.9 7.7
 -7 -1 -3 -1.4 4
 -7 -1 -3 11.2 8.6
 7 1 3 4.9 7.4
 7 1 3 8 7.4
 -7 1 -3 18 11.7
 7 1 3 7.6 6.2
 7 1 3 3.5 5.2
 -7 1 -3 25.9 10.6
 -7 1 -3 3.1 7.3
 -7 1 -3 5.4 5.3
 -9 -1 -3 464.55 59.19
 9 -1 3 464.25 44.2
 -9 -1 -3 430.46 40
 9 -1 3 420.26 40.6
 9 -1 3 408.26 37.7
 -9 -1 -3 426.46 38.4
 -9 -1 -3 407.46 36.9
 -9 -1 -3 377.66 53.99
 -9 1 -3 496.45 40.6
 9 1 3 492.65 42.8
 9 1 3 453.85 39.1
 -9 1 -3 427.96 40.3
 -9 1 -3 386.86 27.3
 9 1 3 390.66 38.2
 9 1 3 442.36 35.3
 -9 1 -3 462.65 40.8
 -11 -1 -3 148.09 31
 -11 -1 -3 159.58 35.5
 -11 -1 -3 195.28 36.7
 11 -1 3 94.29 22.5
 11 1 3 115.29 24.4
 -11 1 -3 166.18 35.7
 -11 1 -3 107.99 26.7
 11 1 3 157.58 33.8
 11 1 3 86.09 22.6
 11 1 3 159.28 29.9
 -11 1 -3 78.19 22.7
 13 -1 3 25.4 19.1
 13 -1 3 11.4 17.5
 13 -1 3 24.8 16.6
 -13 -1 -3 7.1 18.8
 -13 -1 -3 16.4 21.2
 -13 -1 -3 34.9 16.7
 -13 1 -3 20.5 14.9
 13 1 3 14.4 20.1
 -13 1 -3 9.7 19.6
 13 1 3 19.4 16.3
 14 -2 -3 3.2 9.1
 -14 -2 3 -5.6 12.2
 14 -2 -3 9.9 18.5
 -14 -2 3 3 9.4
 14 -2 -3 9.5 13.8
 14 -2 -3 -1 8.6
 14 2 -3 1.7 16.3
 -14 2 3 2.2 11.2
 14 2 -3 24.1 13.6
 14 2 -3 5.7 11.9
 14 2 -3 -2.5 9.5
 -12 -2 3 22.3 17.5
 12 -2 -3 14.2 10.7
 12 -2 -3 -1.6 9
 -12 -2 3 12.7 13
 12 -2 -3 21.6 16.3
 12 -2 -3 5.5 9.8
 -12 2 3 17.8 12.6
 12 2 -3 24.1 14.3
 12 2 -3 9.4 9.2
 12 2 -3 14.3 13.9
 12 2 -3 2.3 10.5
 -12 2 3 44 17.6
 12 2 -3 26.3 12.3
 -10 -2 3 457.25 39
 10 -2 -3 463.05 41.6
 -10 -2 3 399.66 37.5
 10 -2 -3 465.55 40.8
 10 -2 -3 523.35 40.3
 10 2 -3 477.85 40.3
 -10 2 3 467.45 39.9
 10 2 -3 518.85 32.5
 10 2 -3 604.24 48.5
 10 2 -3 505.35 38.6
 8 -2 -3 137.29 21.8
 -8 -2 3 211.98 30.5
 8 -2 -3 176.98 26.7
 -8 -2 3 164.08 27.1
 -8 -2 3 159.28 25.2
 8 -2 -3 128.59 20.7
 8 2 -3 182.18 15.9
 -8 2 3 149.69 23.7
 8 2 -3 231.28 36.6
 8 2 -3 145.09 21.7
 8 2 -3 205.98 22.5
 8 2 -3 206.28 31.6
 6 -2 -3 195.78 20.2
 6 -2 -3 186.48 20.2
 -6 -2 3 132.89 20.6
 6 -2 -3 173.78 27.9
 -6 -2 3 235.28 20.9
 -6 -2 3 213.58 19.8
 6 2 -3 200.88 18.8
 6 2 -3 136.59 21.6
 -6 2 3 191.48 19.1
 6 2 -3 233.98 21
 6 2 -3 165.48 29.6
 -6 2 3 184.68 19.7
 -4 -2 3 608.14 31.2
 4 -2 -3 616.04 32.8
 -4 -2 3 683.43 40.6
 -4 -2 3 642.64 53.19
 -4 -2 3 651.63 31.2
 4 -2 -3 676.53 34
 -4 2 3 658.73 32.8
 -4 2 3 660.83 35.8
 4 2 -3 610.14 34.9
 4 2 -3 629.74 30.8
 4 2 -3 546.25 28.7
 4 2 -3 704.23 40.9
 2 -2 -3 947.41 36.5
 -2 -2 3 873.51 33.9
 2 -2 -3 947.81 35.8
 -2 -2 3 887.81 33.1
 -2 -2 3 854.91 41.8
 -2 -2 3 967.6 43
 2 2 -3 879.31 32.5
 -2 2 3 910.31 35
 2 2 -3 925.71 41.4
 2 2 -3 899.71 33.2
 -2 2 3 910.71 33.9
 2 2 -3 828.02 41.1
 0 -2 -3 706.13 28.4
 0 -2 -3 721.03 30.1
 0 -2 3 706.63 29.4
 0 -2 3 691.23 27.7
 0 -2 3 717.63 31.4
 0 2 -3 692.93 27.2
 0 2 3 706.63 27.7
 0 2 -3 675.13 29.8
 0 2 3 720.63 29.3
 0 2 -3 719.03 30.6
 0 2 -3 707.23 33.9
 0 2 -3 755.52 29
 2 -2 3 399.56 22.3
 -2 -2 -3 323.57 24.8
 -2 -2 -3 359.46 24.2
 -2 -2 -3 386.76 21.8
 2 -2 3 379.56 26.4
 2 -2 3 358.46 23.1
 -2 2 -3 383.76 25.8
 -2 2 -3 396.56 22.3
 2 2 3 358.96 21.9
 -2 2 -3 361.26 22.4
 2 2 3 403.26 21.8
 -4 -2 -3 209.78 21.8
 4 -2 3 166.88 25.4
 -4 -2 -3 213.78 19.2
 4 -2 3 249.88 20.3
 -4 -2 -3 199.48 19.1
 4 -2 3 180.18 25
 -4 -2 -3 220.98 21.1
 -4 -2 -3 273.77 36.4
 4 2 3 193.98 18.9
 -4 2 -3 181.28 18.3
 -4 2 -3 222.88 22.2
 4 2 3 212.08 18.4
 -4 2 -3 245.78 20.8
 -6 -2 -3 4.4 6
 -6 -2 -3 21.3 10.6
 -6 -2 -3 17.9 9.9
 6 -2 3 4.1 6.7
 6 -2 3 8.5 6
 -6 -2 -3 11.9 9.3
 6 -2 3 1.5 6.1
 -6 -2 -3 12.9 8
 6 2 3 31.6 11
 6 2 3 27.3 9.3
 -6 2 -3 12.4 7.6
 -6 2 -3 19.7 10.6
 -6 2 -3 1.2 6.5
 -8 -2 -3 108.39 20
 8 -2 3 211.08 36.6
 -8 -2 -3 147.99 30.8
 -8 -2 -3 125.59 23.6
 -8 -2 -3 158.08 26
 8 -2 3 161.08 30.1
 8 -2 3 143.59 29
 -8 2 -3 181.68 32.2
 -8 2 -3 153.18 25.8
 8 2 3 166.88 28.6
 -10 -2 -3 228.18 36.2
 10 -2 3 216.68 34.8
 10 -2 3 383.76 57.39
 10 -2 3 309.87 47.2
 -10 -2 -3 227.48 40.3
 -10 -2 -3 230.88 38.7
 -10 2 -3 225.58 40.1
 10 2 3 276.47 32.1
 -10 2 -3 167.68 30
 -10 2 -3 252.07 41
 10 2 3 304.27 40.8
 12 -2 3 3 13.3
 -12 -2 -3 16.9 13
 -12 -2 -3 16.1 16.9
 -12 -2 -3 11.1 14.5
 12 -2 3 43.1 24.3
 12 -2 3 10.8 14.4
 -12 2 -3 23.1 18.6
 12 2 3 14.1 17
 -12 2 -3 19.7 19.5
 -12 2 -3 6.8 14.3
 13 -3 -3 17.6 15.1
 13 -3 -3 18.6 11.5
 13 -3 -3 6.4 12.5
 13 -3 -3 34.2 19.1
 -13 -3 3 39.5 19.8
 -13 -3 3 24.4 16.4
 -13 3 3 39.3 19.6
 13 3 -3 27.2 21.7
 13 3 -3 1.2 10.2
 -13 3 3 3.1 12
 13 3 -3 17.7 12.8
 13 3 -3 28.7 17.6
 -11 -3 3 -1.5 6.9
 11 -3 -3 0.3 9.3
 11 -3 -3 -2.1 6.6
 11 -3 -3 -2.4 5.2
 11 -3 -3 -5.7 7
 11 3 -3 1.8 5.5
 -11 3 3 0.4 6.9
 11 3 -3 -0.8 7.6
 11 3 -3 4.3 8.4
 -11 3 3 0.9 9.4
 11 3 -3 -6.5 5.5
 -9 -3 3 946.51 53.49
 9 -3 -3 924.91 55.59
 -9 -3 3 860.91 52.49
 9 -3 -3 902.51 57.19
 9 -3 -3 861.31 59.19
 9 3 -3 803.52 50.29
 -9 3 3 903.11 53.99
 9 3 -3 943.01 63.69
 7 -3 -3 36.9 11.8
 -7 -3 3 69.29 16.3
 -7 -3 3 69.29 15.8
 -7 -3 3 40.7 14.7
 7 -3 -3 61.29 15
 -7 -3 3 72.59 19
 7 3 -3 57.99 13.3
 -7 3 3 60.89 14.2
 7 3 -3 56.19 13.6
 7 3 -3 39.4 12.1
 -7 3 3 68.29 15.9
 7 3 -3 64.89 18.8
 -5 -3 3 39.7 9.6
 5 -3 -3 30.9 9.9
 -5 -3 3 46.5 16.4
 -5 -3 3 31.7 12
 5 -3 -3 29.4 13.2
 5 -3 -3 22.1 8.3
 5 3 -3 16 5.9
 5 3 -3 33.1 8.2
 -5 3 3 23.6 8.6
 5 3 -3 28.1 12.5
 5 3 -3 20.2 9.2
 -5 3 3 29.5 8.3
 3 -3 -3 786.62 35.1
 3 -3 -3 747.33 34.4
 -3 -3 3 733.63 42.2
 3 -3 -3 784.62 31.9
 -3 -3 3 710.93 29.8
 -3 -3 3 714.13 42.8
 -3 -3 3 709.93 30.9
 -3 3 3 790.52 33.2
 3 3 -3 756.42 29.3
 3 3 -3 637.84 40
 3 3 -3 759.52 41.4
 1 -3 -3 214.98 15
 1 -3 -3 208.68 17
 -1 -3 3 224.88 15.9
 -1 -3 3 197.88 13.5
 -1 -3 3 249.97 20.7
 -1 -3 3 173.48 19
 -1 -3 3 190.38 12.4
 1 -3 -3 248.28 15.3
 -1 3 3 204.48 12.8
 1 3 -3 146.29 16.6
 1 3 -3 179.48 11
 1 3 -3 234.68 19.9
 -1 -3 -3 535.75 34.8
 1 -3 3 510.95 26.3
 1 -3 3 548.35 27.3
 1 -3 3 562.94 32.5
 1 -3 3 536.75 24.9
 -1 -3 -3 554.64 25.4
 -1 -3 -3 509.45 31.6
 -1 -3 -3 562.84 26.7
 -1 3 -3 514.55 24.3
 -1 3 -3 551.34 30
 -1 3 -3 489.05 24.8
 -1 3 -3 527.15 37.4
 1 3 3 580.64 24.2
 -1 3 -3 513.65 30
 -3 -3 -3 501.55 27.8
 3 -3 3 528.65 28.9
 -3 -3 -3 522.35 37.1
 3 -3 3 524.45 43
 -3 -3 -3 525.85 35.6
 -3 -3 -3 512.05 29.3
 3 3 3 519.15 26.9
 -3 3 -3 510.55 34.6
 -3 3 -3 538.25 29.4
 3 3 3 460.85 26.9
 -3 3 -3 551.14 28.6
 -3 3 -3 477.25 26.4
 -5 -3 -3 91.89 17.8
 5 -3 3 88.19 21.7
 5 -3 3 70.29 14.3
 -5 -3 -3 74.79 17.7
 -5 -3 -3 76.29 16
 -5 -3 -3 76.89 15.7
 5 -3 3 79.19 17.7
 -5 -3 -3 76.39 20.9
 -5 3 -3 104.49 19.3
 -5 3 -3 106.19 23.6
 5 3 3 82.19 16.3
 5 3 3 115.19 18.1
 -5 3 -3 95.39 10.2
 -5 3 -3 98.69 18.1
 -7 -3 -3 11.8 8.5
 -7 -3 -3 1 6.4
 -7 -3 -3 2.4 7.3
 -7 -3 -3 -4.2 3.5
 7 -3 3 6.2 7.6
 7 -3 3 11.6 10.4
 7 -3 3 7.5 6.7
 7 3 3 24.6 11.1
 7 3 3 9.7 8
 -7 3 -3 11.3 9
 7 3 3 4.2 7.4
 -7 3 -3 12.4 8.8
 9 -3 3 83.09 21.1
 9 -3 3 71.99 21.9
 -9 -3 -3 49.2 21.8
 9 -3 3 100.89 27.1
 -9 -3 -3 118.69 25.7
 -9 -3 -3 44.2 16.9
 9 3 3 90.59 22.4
 -9 3 -3 104.79 21.5
 9 3 3 71.69 20.7
 -11 -3 -3 181.68 37.7
 11 -3 3 141.59 32
 -11 -3 -3 139.99 31.1
 -11 -3 -3 89.19 30.9
 -11 -3 -3 138.89 28.1
 11 -3 3 123.09 29.1
 11 -3 3 203.38 42
 -11 3 -3 139.09 31.7
 11 3 3 172.18 35.6
 -11 3 -3 113.09 30.2
 11 3 3 106.59 26.7
 -11 3 -3 218.88 39.5
 -12 -4 3 7 8.9
 12 -4 -3 5.7 11.1
 12 -4 -3 4.1 9.6
 -12 -4 3 -1 10.8
 12 -4 -3 6.6 12
 12 -4 -3 2.7 10.1
 12 4 -3 12 12.3
 12 4 -3 16.3 15.3
 -12 4 3 10 14.6
 -12 4 3 0 9
 12 4 -3 4.7 7.5
 -10 -4 3 72.29 18.4
 -10 -4 3 22.9 12.9
 10 -4 -3 40.7 16.2
 -10 4 3 38.1 15.2
 10 4 -3 54.09 16.4
 10 4 -3 40.7 14
 -10 4 3 57.49 18
 10 4 -3 48.1 20.3
 10 4 -3 47.1 14.9
 8 -4 -3 126.79 25.5
 8 -4 -3 115.59 22.8
 -8 -4 3 130.69 22
 -8 -4 3 121.99 21.1
 8 -4 -3 115.69 27.8
 8 4 -3 161.18 33.5
 8 4 -3 129.59 20.7
 8 4 -3 85.49 19.6
 8 4 -3 175.88 24.6
 -8 4 3 133.89 22.2
 6 -4 -3 317.17 26.6
 -6 -4 3 328.17 24.1
 -6 -4 3 329.67 36
 -6 -4 3 311.47 24.2
 6 -4 -3 341.77 28.7
 6 4 -3 329.47 22.9
 6 4 -3 282.77 20.8
 6 4 -3 336.67 32.8
 -6 4 3 311.47 24.7
 6 4 -3 357.36 35.7
 -6 4 3 316.07 24.3
 -4 -4 3 247.38 17.1
 -4 -4 3 278.57 18.9
 -4 -4 3 362.46 49
 4 -4 -3 263.37 20.9
 -4 -4 3 279.57 29.8
 4 -4 -3 275.37 28.8
 4 -4 -3 262.47 21.1
 4 -4 -3 278.87 18.6
 4 4 -3 273.87 29.3
 4 4 -3 273.07 26.9
 -4 4 3 301.27 20.1
 -4 4 3 269.47 18.8
 -2 -4 3 288.97 27.9
 -2 -4 3 342.87 17.8
 -2 -4 3 320.47 20.7
 2 -4 -3 354.26 20.7
 2 -4 -3 298.87 26.6
 -2 -4 3 325.07 16.3
 2 -4 -3 370.26 21.2
 -2 4 3 347.87 17.3
 -2 4 3 346.37 16.9
 2 4 -3 314.77 27.6
 2 4 -3 292.67 27.1
 0 -4 -3 408.66 20.6
 0 -4 3 449.36 29.2
 0 -4 3 378.96 30
 0 -4 3 405.36 19.3
 0 -4 -3 391.26 28.9
 0 -4 3 357.46 27.6
 0 -4 3 414.96 20.9
 0 -4 -3 404.16 32.5
 0 4 -3 416.96 29.1
 0 4 -3 401.96 27.4
 -2 -4 -3 239.68 25.4
 -2 -4 -3 270.47 18.9
 2 -4 3 249.18 25.6
 -2 -4 -3 265.27 17.8
 2 -4 3 241.48 18.9
 -2 -4 -3 244.68 26.9
 -2 4 -3 244.28 20.1
 2 4 3 253.77 16.7
 -2 4 -3 273.97 17.1
 2 4 3 288.17 16.3
 4 -4 3 4.7 4.9
 -4 -4 -3 -2 5.5
 -4 -4 -3 2.4 4.4
 -4 -4 -3 1.8 6.3
 4 -4 3 3.3 7.2
 -4 -4 -3 1.3 4.9
 -4 4 -3 -2.2 3.3
 4 4 3 5.2 4.6
 -4 4 -3 -1.2 3.6
 4 4 3 1.3 4.4
 -4 4 -3 -1.2 6
 -4 4 -3 2.6 3.8
 -6 -4 -3 503.35 37.5
 6 -4 3 408.76 40.6
 -6 -4 -3 489.55 35.4
 -6 -4 -3 438.16 32.5
 6 -4 3 464.55 36.9
 6 -4 3 463.85 35
 -6 4 -3 451.45 33.6
 -6 4 -3 433.06 32
 6 4 3 447.56 32.1
 6 4 3 495.15 36.7
 -8 -4 -3 36 20.2
 -8 -4 -3 111.09 24.6
 -8 -4 -3 83.39 20.2
 -8 -4 -3 60.99 17.2
 8 -4 3 95.59 22.2
 8 -4 3 69.09 19.7
 8 -4 3 79.69 25.7
 -8 4 -3 41.3 14.6
 8 4 3 122.79 23.7
 -8 4 -3 26.8 24.8
 -8 4 -3 89.69 26.7
 10 -4 3 40.2 17
 -10 -4 -3 56.09 17.3
 -10 -4 -3 26.7 14.9
 -10 -4 -3 13 24.6
 -10 -4 -3 32.4 16.7
 10 -4 3 19.9 17.9
 10 -4 3 44.3 17.6
 -10 4 -3 65.19 28.4
 10 4 3 34.2 17.7
 10 4 3 19.9 12.6
 -10 4 -3 59.79 19.3
 11 -5 -3 13.3 15.1
 -11 -5 3 16.7 11
 11 -5 -3 47.4 19.8
 11 -5 -3 19.8 14.6
 -11 -5 3 26.8 15.2
 -11 5 3 60.99 20.9
 11 5 -3 23.5 13.9
 11 5 -3 43.3 20.6
 11 5 -3 65.69 17.9
 11 5 -3 21.7 12
 -11 5 3 21.3 16.4
 -9 -5 3 32 21.6
 9 -5 -3 83.59 24.6
 -9 -5 3 66.39 17.8
 9 -5 -3 86.09 21.5
 -9 -5 3 122.19 23.3
 9 -5 -3 79.29 25.8
 -9 5 3 109.79 22.2
 -9 5 3 110.99 22.2
 9 5 -3 73.09 24
 9 5 -3 117.49 20.7
 9 5 -3 55.79 18.7
 -7 -5 3 14.2 16.5
 -7 -5 3 4.4 6.2
 7 -5 -3 7.8 6.9
 -7 -5 3 -3.8 4.3
 7 -5 -3 -2.8 4.6
 7 -5 -3 11.2 8.7
 7 5 -3 6.4 8
 -7 5 3 7 6.7
 7 5 -3 11 6.9
 7 5 -3 7.6 6.4
 7 5 -3 17.7 12.8
 5 -5 -3 31 12.8
 5 -5 -3 48.1 12.3
 -5 -5 3 33.6 10.5
 5 -5 -3 45.8 10.8
 -5 -5 3 16.2 12.2
 -5 -5 3 45.4 10.2
 5 -5 -3 48.9 12.7
 5 5 -3 56.49 17.1
 5 5 -3 21.6 11.4
 -5 5 3 49.7 12.2
 -5 5 3 41.3 9.8
 3 -5 -3 158.48 26.1
 -3 -5 3 186.98 33.2
 3 -5 -3 140.29 14.4
 -3 -5 3 158.48 14.7
 3 -5 -3 143.09 14.5
 3 -5 -3 143.29 21.7
 3 5 -3 186.98 29.7
 3 5 -3 147.19 25.1
 -1 -5 3 57.19 20.2
 -1 -5 3 60.69 17.9
 1 -5 -3 77.69 10.9
 1 -5 -3 85.09 11.4
 1 -5 -3 78.89 18.8
 1 -5 -3 58.09 15.7
 -1 -5 3 80.79 15.7
 1 5 -3 53.29 13.8
 1 5 -3 80.19 18.5
 -1 -5 -3 1190.18 63.69
 1 -5 3 1271.77 44.1
 1 -5 3 1199.58 58.29
 1 -5 3 1333.47 63.59
 -1 -5 -3 1195.58 68.29
 -1 -5 -3 1287.47 45.7
 -1 -5 -3 1423.26 48.9
 3 -5 3 179.48 16.7
 -3 -5 -3 181.68 16.6
 -3 -5 -3 191.68 39.2
 -3 -5 -3 174.38 15.5
 3 -5 3 193.58 18.7
 3 -5 3 218.28 35.1
 -3 5 -3 178.98 14.1
 -3 5 -3 191.88 14.9
 -3 5 -3 207.18 19
 -5 -5 -3 49.7 12.5
 -5 -5 -3 17.4 9.3
 5 -5 3 40.4 16.1
 -5 -5 -3 14.4 10.3
 5 -5 3 10.8 7.4
 5 5 3 37.6 9.2
 5 5 3 27.8 8.4
 -5 5 -3 49.7 12.2
 -5 5 -3 47.2 10.4
 -7 -5 -3 32.4 13.8
 7 -5 3 44.6 14.5
 -7 -5 -3 14.9 16
 -7 -5 -3 37.5 13.6
 -7 -5 -3 35.5 12.8
 7 -5 3 52.29 20
 -7 5 -3 36 12.3
 -7 5 -3 32.8 13.3
 7 5 3 17.4 9.6
 -9 -5 -3 10.1 12
 9 -5 3 23.4 14.5
 -9 -5 -3 38.1 16.7
 9 -5 3 58.19 25.6
 9 -5 3 13.8 13.2
 -9 -5 -3 33.6 14.2
 -9 5 -3 2.5 13
 9 5 3 15.3 12.5
 9 5 3 13.3 11.4
 -9 5 -3 10 13
 -10 -6 3 17.8 11.4
 10 -6 -3 29.4 20.9
 10 -6 -3 11.8 11.6
 -10 -6 3 13.5 12.7
 10 -6 -3 29.2 17.2
 10 6 -3 27.6 11.2
 -10 6 3 26.2 12.7
 10 6 -3 12.9 11.6
 10 6 -3 10.9 14.3
 -10 6 3 25.9 16.7
 10 6 -3 12.1 10.6
 -8 -6 3 150.88 22.6
 -8 -6 3 144.19 22.5
 8 -6 -3 167.78 38.9
 -8 -6 3 63.79 33.7
 8 -6 -3 127.29 26.2
 8 -6 -3 151.28 26.4
 8 -6 -3 149.29 28.3
 -8 6 3 153.28 23.3
 -8 6 3 112.89 20.9
 8 6 -3 170.08 37.5
 8 6 -3 75.99 20.4
 -6 -6 3 25.2 8.2
 -6 -6 3 34 18.5
 6 -6 -3 7.5 8.7
 6 -6 -3 17.1 8.6
 6 -6 -3 22.1 13.1
 -6 -6 3 27.7 8.8
 6 -6 -3 30.1 11
 6 6 -3 44.7 17.6
 -6 6 3 46.2 13.7
 -6 6 3 28.8 8.9
 6 6 -3 12.2 10.3
 4 -6 -3 13 9.9
 4 -6 -3 19.4 10.8
 4 -6 -3 30.5 9.3
 4 -6 -3 35.3 10.1
 -4 -6 3 8.5 11.1
 4 -6 -3 44.3 17.1
 4 6 -3 15.2 9.7
 4 6 -3 11.8 11.6
 -2 -6 3 107.09 18.8
 2 -6 -3 105.59 10.8
 2 -6 -3 133.49 30.2
 -2 -6 3 97.29 25.5
 2 -6 -3 97.09 26.7
 2 6 -3 106.29 24.7
 2 6 -3 133.19 27
 0 -6 -3 199.88 37.7
 0 -6 3 247.98 36.8
 0 -6 3 197.58 28
 0 6 -3 212.68 32.3
 -2 -6 -3 19.6 14.2
 2 -6 3 19.8 7.1
 2 -6 3 27.9 12.3
 2 -6 3 14.5 10.2
 2 -6 3 11.8 5.4
 -2 6 -3 41.6 12.5
 4 -6 3 57.39 13.2
 -4 -6 -3 15.3 8.5
 4 -6 3 41.6 11.4
 4 -6 3 13.1 11.7
 -4 -6 -3 33.5 8.7
 -4 -6 -3 27.4 19
 -6 -6 -3 23.4 10.4
 6 -6 3 20.8 9.9
 6 -6 3 7.2 10.4
 6 -6 3 23 12.4
 -6 -6 -3 11.1 7.9
 -6 -6 -3 9.7 14.1
 -6 -6 -3 10.3 24.7
 -6 6 -3 8.2 8.7
 -6 6 -3 24.4 15.7
 -8 -6 -3 15.1 11.5
 8 -6 3 40.4 20.6
 8 -6 3 8 10.5
 -8 -6 -3 24.1 11.5
 -8 -6 -3 0.3 11.5
 8 6 3 19.4 9.6
 8 6 3 21.1 12.3
 -8 6 -3 23.7 16.3
 -8 6 -3 17.2 10.6
 7 -7 -3 144.09 39.3
 7 -7 -3 132.69 33.5
 7 -7 -3 105.19 20.9
 7 -7 -3 140.59 25.2
 7 7 -3 81.69 22.2
 7 7 -3 127.69 30.9
 5 -7 -3 8.5 6.8
 5 -7 -3 17.7 13.7
 5 -7 -3 28 10.5
 5 -7 -3 15 15.4
 -5 -7 3 5.7 19.7
 5 7 -3 15.3 13.2
 5 7 -3 2.8 10.1
 -3 -7 3 11.3 15.3
 3 -7 -3 42.9 17.6
 3 -7 -3 17.8 15.4
 -3 -7 3 46.5 13.6
 3 7 -3 34.6 15.8
 -1 -7 3 21.3 17
 1 -7 -3 26 18.1
 -1 -7 3 6.6 9.1
 1 7 -3 29.6 12.7
 1 -7 3 68.49 22
 -1 -7 -3 61.39 26.4
 1 -7 3 53.49 17.6
 -1 7 -3 74.49 18.2
 3 -7 3 11.5 11
 3 -7 3 19.7 13.4
 -3 -7 -3 11.2 25.8
 -3 7 -3 21.6 11
 -5 -7 -3 6.8 6.1
 -5 -7 -3 5 5.9
 -5 -7 -3 14.5 15
 5 -7 3 3.8 11.8
 5 -7 3 0.3 5.6
 5 -7 3 6 8
 -2 -8 3 14.7 26.4
 2 -8 -3 9.3 13.1
 -2 -8 3 4.3 8.9
 2 8 -3 10.5 10.6
 0 -8 3 127.19 26.7
 0 -8 -3 128.79 29.7
 0 -8 3 73.39 28.3
 0 8 -3 151.78 30.5
 2 -8 3 -6.6 9
 -2 8 -3 1.4 5.6
 14 0 -4 37.5 17.9
 14 0 -4 57.89 22.2
 14 0 -4 18.4 19.7
 14 0 -4 75.89 23.2
 -14 0 4 25.1 16.6
 12 0 -4 340.07 37.9
 12 0 -4 309.27 31.9
 -12 0 4 245.38 39.1
 12 0 -4 259.37 41.7
 12 0 -4 365.16 63.39
 12 0 -4 291.07 25.1
 -12 0 4 343.47 50.29
 10 0 -4 6.2 9
 -10 0 4 5.6 8.3
 10 0 -4 7.6 6
 10 0 -4 14.5 9.6
 10 0 -4 7.5 7.6
 10 0 -4 2.1 5.7
 8 0 -4 5 5.2
 -8 0 4 1 5.5
 -8 0 4 4.6 5.9
 8 0 -4 3.4 6.1
 8 0 -4 0.4 6.2
 8 0 -4 2.6 5
 8 0 -4 -0.4 5.4
 -6 0 4 191.68 19.5
 6 0 -4 195.78 19.9
 -6 0 4 158.88 22.8
 6 0 -4 167.98 15.9
 6 0 -4 175.38 16.7
 6 0 -4 186.68 19.9
 -4 0 4 675.03 34.2
 4 0 -4 648.04 33.8
 4 0 -4 721.63 35.4
 -4 0 4 661.73 33.2
 4 0 -4 648.44 32.5
 2 0 -4 9902.61 347.87
 -2 0 4 9999 355.06
 0 0 4 4808.02 127.79
 0 0 -4 4738.63 129.89
 0 0 -4 4605.24 130.89
 0 0 4 4584.74 129.89
 2 0 4 469.45 28.1
 -2 0 -4 429.36 28.8
 -2 0 -4 428.06 25.6
 2 0 4 446.86 29.5
 4 0 4 40.6 10
 -4 0 -4 28.7 8.2
 -4 0 -4 50.69 11.3
 4 0 4 72.79 17.5
 -4 0 -4 68.09 17
 -4 0 -4 58.99 10.3
 4 0 4 57.89 11.3
 6 0 4 187.08 31
 6 0 4 185.38 26.9
 -6 0 -4 118.19 20.6
 -6 0 -4 208.58 30.4
 -6 0 -4 246.08 35.1
 -6 0 -4 191.78 26
 -6 0 -4 131.19 15.6
 -8 0 -4 377.06 35.9
 -8 0 -4 347.87 33.8
 8 0 4 342.97 36.4
 8 0 4 381.66 36.7
 8 0 4 355.36 33.1
 -8 0 -4 320.07 28.3
 -10 0 -4 3.2 6.8
 10 0 4 -6.4 12.6
 -10 0 -4 3.7 11.2
 10 0 4 -3.1 6.1
 -10 0 -4 -0.1 7.7
 10 0 4 -6.3 6.4
 -12 0 -4 0.8 9.7
 12 0 4 0.7 15
 -12 0 -4 -2.6 15.1
 12 0 4 5.7 13.5
 -13 -1 4 77.49 20.8
 13 -1 -4 59.29 22.2
 13 -1 -4 66.89 26.3
 13 -1 -4 59.99 21.2
 -13 -1 4 51.19 20.6
 13 -1 -4 97.99 24.1
 13 1 -4 30.9 12.6
 13 1 -4 38 17.5
 13 1 -4 55.49 20.2
 13 1 -4 83.19 21.7
 13 1 -4 94.99 26
 -13 1 4 15.1 13.4
 -11 -1 4 164.58 29.5
 -11 -1 4 179.58 30.5
 11 -1 -4 211.78 38.1
 11 -1 -4 144.89 29.5
 11 -1 -4 184.78 31.7
 11 -1 -4 225.48 36.2
 11 -1 -4 177.28 15.6
 11 1 -4 100.79 26.2
 11 1 -4 188.48 32.8
 11 1 -4 143.69 28
 11 1 -4 172.48 26
 -11 1 4 208.98 33.2
 -11 1 4 284.07 43.7
 11 1 -4 202.68 30.5
 -9 -1 4 141.99 22.8
 9 -1 -4 189.88 28.8
 -9 -1 4 255.47 27.3
 9 -1 -4 226.68 33.9
 9 -1 -4 210.08 27.5
 9 -1 -4 224.58 27.4
 9 -1 -4 222.98 16.9
 -9 1 4 114.59 20.5
 9 1 -4 191.98 19.6
 -9 1 4 231.28 34.7
 9 1 -4 211.48 22
 9 1 -4 239.38 34.7
 9 1 -4 215.48 41.7
 9 1 -4 170.88 27.8
 7 -1 -4 94.09 10.6
 -7 -1 4 90.09 17.9
 7 -1 -4 88.49 17.8
 -7 -1 4 89.89 19.8
 7 -1 -4 112.89 20.9
 7 -1 -4 107.79 20.9
 -7 -1 4 70.79 16.1
 7 1 -4 76.09 12.1
 -7 1 4 91.59 19.4
 7 1 -4 92.99 17.8
 7 1 -4 77.59 14.7
 -7 1 4 71.19 15.6
 7 1 -4 68.29 17.4
 7 1 -4 91.49 17.9
 5 -1 -4 1305.37 54.79
 5 -1 -4 1314.27 55.59
 -5 -1 4 1215.28 53.59
 -5 -1 4 1303.57 53.79
 -5 1 4 1270.77 53.29
 5 1 -4 1362.26 54.79
 5 1 -4 1304.97 54.09
 5 1 -4 1299.47 41.9
 -5 1 4 1259.17 54.39
 5 1 -4 1285.47 61.69
 5 1 -4 1304.27 54.29
 3 -1 -4 259.87 19.1
 3 -1 -4 225.78 17.8
 -3 -1 4 200.18 16.2
 3 1 -4 236.18 18
 3 1 -4 234.98 19.5
 -3 1 4 254.67 18.1
 3 1 -4 241.08 18
 -1 -1 4 2798.62 82.59
 -1 -1 4 2738.33 84.79
 1 -1 -4 2927.41 84.59
 1 -1 -4 2839.32 85.69
 -1 1 4 2818.42 83.39
 1 1 -4 2853.11 84.89
 -1 1 4 2888.91 86.09
 1 1 -4 2852.61 81.89
 1 1 -4 2807.22 82.59
 1 -1 4 95.09 15.6
 1 -1 4 65.99 10.1
 1 -1 4 103.39 15.3
 -1 -1 -4 110.89 15
 -1 -1 -4 65.99 10
 -1 1 -4 118.39 15.6
 1 1 4 83.39 13.1
 -1 1 -4 120.39 13
 1 1 4 127.69 16.1
 -1 1 -4 106.59 15.1
 -3 -1 -4 146.39 19.7
 -3 -1 -4 158.38 17.3
 3 -1 4 137.29 20.3
 -3 -1 -4 163.08 16.1
 3 -1 4 178.88 18.8
 -3 1 -4 161.28 17.4
 3 1 4 175.58 16.8
 3 1 4 143.69 19.8
 -3 1 -4 167.48 16.9
 5 -1 4 517.95 33.2
 -5 -1 -4 417.86 31.6
 5 -1 4 441.86 36
 -5 -1 -4 421.86 29.9
 -5 -1 -4 450.15 32.1
 -5 -1 -4 387.26 32
 -5 -1 -4 411.96 29
 5 1 4 429.26 30.3
 -5 1 -4 424.76 32.2
 5 1 4 475.55 36.6
 -5 1 -4 508.55 34.3
 5 1 4 461.15 33.7
 -7 -1 -4 307.47 29.9
 -7 -1 -4 235.28 25
 7 -1 4 271.87 37.8
 -7 -1 -4 317.27 42.7
 7 -1 4 203.78 32.3
 -7 -1 -4 259.67 26.6
 -7 -1 -4 359.76 31.6
 7 1 4 282.47 27.8
 -7 1 -4 278.37 29.2
 -7 1 -4 321.17 30.2
 7 1 4 316.27 41.2
 -7 1 -4 349.47 44.4
 -7 1 -4 248.28 21.6
 9 -1 4 196.58 31.5
 9 -1 4 200.68 30.8
 -9 -1 -4 188.18 31.6
 9 -1 4 273.37 45.1
 -9 -1 -4 204.58 31.5
 -9 -1 -4 180.68 30.3
 -9 -1 -4 173.68 29
 9 1 4 209.68 35.7
 9 1 4 202.88 32.3
 -9 1 -4 211.88 32.8
 -9 1 -4 204.28 35
 -9 1 -4 197.98 29.1
 -9 1 -4 192.28 26.2
 -11 -1 -4 11.1 12.8
 11 -1 4 9.9 13.6
 -11 -1 -4 4.1 13.1
 11 -1 4 34.7 18.8
 -11 -1 -4 13.2 14.1
 -11 -1 -4 14.4 14.6
 11 -1 4 0.1 9.4
 -11 1 -4 12.1 14.5
 11 1 4 16.9 14.2
 11 1 4 7.3 14.1
 -11 1 -4 4.3 14.3
 -11 1 -4 3.3 11.6
 -14 -2 4 11.3 14.7
 14 -2 -4 -1.9 9.6
 14 -2 -4 0.1 9.4
 14 -2 -4 9.5 13.2
 -14 -2 4 15.2 17.6
 14 -2 -4 0.5 13.2
 14 2 -4 -0.2 7.6
 14 2 -4 8.4 24.4
 14 2 -4 7.7 9.6
 14 2 -4 -1.8 8.2
 -14 2 4 19.4 15.6
 14 2 -4 9.3 13
 -12 -2 4 147.29 30.7
 12 -2 -4 215.18 35.3
 12 -2 -4 140.49 28.5
 12 -2 -4 255.47 44.6
 12 -2 -4 192.38 34
 -12 -2 4 213.68 38.2
 12 2 -4 230.88 35.4
 12 2 -4 199.68 33.6
 12 2 -4 193.48 36.8
 12 2 -4 163.58 29.9
 12 2 -4 149.29 33.6
 -12 2 4 204.78 37.5
 -12 2 4 175.38 34.8
 -10 -2 4 164.68 30.5
 10 -2 -4 189.98 34.2
 10 -2 -4 213.38 34.4
 -10 -2 4 165.58 31.8
 10 -2 -4 148.49 25.6
 10 2 -4 204.88 18.7
 10 2 -4 282.07 40
 10 2 -4 185.18 35.2
 -10 2 4 194.78 32.8
 10 2 -4 161.58 25.9
 8 -2 -4 320.87 29.7
 -8 -2 4 306.17 28.2
 -8 -2 4 270.17 30.2
 8 -2 -4 303.07 30.8
 -8 -2 4 316.47 29.2
 -8 2 4 320.87 29.1
 -8 2 4 316.57 34.8
 8 2 -4 289.17 32.7
 8 2 -4 379.06 30.9
 8 2 -4 297.77 28.2
 8 2 -4 338.07 28.8
 6 -2 -4 60.79 15.8
 -6 -2 4 57.99 13.8
 -6 -2 4 32.6 12.6
 -6 -2 4 72.49 15.4
 6 -2 -4 52.19 14.4
 6 -2 -4 45.2 12.5
 -6 2 4 59.19 12.4
 6 2 -4 37.7 13.2
 6 2 -4 49.2 13.6
 6 2 -4 36.3 10
 6 2 -4 37.6 10.1
 4 -2 -4 870.31 41.6
 -4 -2 4 831.82 38.9
 -4 -2 4 846.32 37.7
 -4 -2 4 902.51 46.4
 4 -2 -4 922.51 42.2
 -4 2 4 906.01 39.7
 4 2 -4 869.01 44.7
 4 2 -4 879.51 48.5
 4 2 -4 866.21 38.7
 -2 -2 4 3900.71 112.39
 2 -2 -4 4183.58 115.79
 -2 -2 4 4056.59 107.19
 2 -2 -4 4137.29 117.69
 -2 -2 4 4118.89 115.79
 2 2 -4 4124.89 114.29
 2 2 -4 4054.39 112.39
 2 2 -4 4066.39 124.39
 2 2 -4 3982.7 124.19
 2 2 -4 4089.09 106.29
 -2 2 4 4179.88 116.19
 -2 2 4 4211.88 114.19
 0 -2 -4 280.47 18.3
 0 -2 4 243.08 19.1
 0 -2 4 268.37 19
 0 -2 4 268.97 17.6
 0 -2 -4 270.67 19
 0 2 4 263.07 18.5
 0 2 -4 258.57 18.2
 0 2 -4 256.57 18.5
 0 2 -4 256.37 18.2
 0 2 -4 283.27 17.6
 0 2 -4 277.17 21.7
 0 2 4 262.97 17.1
 2 -2 4 36.5 12
 -2 -2 -4 42.6 9
 -2 -2 -4 43.1 11.6
 2 -2 4 44.5 9.3
 -2 -2 -4 52.19 11.3
 2 -2 4 43.3 10
 2 2 4 45.5 10.6
 -2 2 -4 35.2 10.6
 -2 2 -4 41.7 10.5
 -2 2 -4 33.5 8.7
 2 2 4 40.9 9.7
 -4 -2 -4 597.84 36.5
 -4 -2 -4 611.84 38.9
 -4 -2 -4 582.84 38.2
 -4 -2 -4 584.54 37
 -4 -2 -4 618.64 35.3
 4 -2 4 582.94 39.9
 4 -2 4 634.04 35.9
 4 -2 4 616.54 37.9
 4 2 4 580.44 35.5
 4 2 4 619.64 34.4
 -4 2 -4 576.94 34.5
 -4 2 -4 555.74 38.1
 -4 2 -4 619.54 36.8
 6 -2 4 144.49 24.8
 -6 -2 -4 138.59 24.9
 6 -2 4 100.69 19
 -6 -2 -4 134.39 29.2
 -6 -2 -4 194.18 30.6
 -6 -2 -4 99.39 19.6
 -6 -2 -4 110.69 19.2
 6 -2 4 124.29 22.5
 -6 2 -4 140.49 24.9
 6 2 4 115.79 20.7
 -6 2 -4 189.18 30.4
 6 2 4 151.68 24.4
 -6 2 -4 93.59 17.9
 8 -2 4 250.57 38.9
 -8 -2 -4 142.29 25.1
 -8 -2 -4 150.98 24
 -8 -2 -4 207.48 37.1
 8 -2 4 129.09 29.5
 8 -2 4 212.38 36.4
 8 2 4 154.38 26.2
 -8 2 -4 240.28 36.8
 -8 2 -4 110.09 37.3
 -8 2 -4 155.88 15.3
 -10 -2 -4 25.6 12
 10 -2 4 16.6 16.6
 10 -2 4 40 18.3
 -10 -2 -4 18.6 15.7
 10 -2 4 29.8 16.1
 -10 -2 -4 16.5 15.3
 -10 2 -4 25.1 10.2
 10 2 4 29.2 17.4
 10 2 4 17.5 12.8
 -10 2 -4 16.1 11.9
 -10 2 -4 12.3 11.7
 -10 2 -4 6.6 13
 -12 -2 -4 25.2 18
 -12 -2 -4 20 26.4
 12 -2 4 95.49 31.2
 12 -2 4 21.1 32.4
 -12 -2 -4 4.4 13.8
 -12 -2 -4 19.8 19.3
 12 2 4 32.2 20.3
 -12 2 -4 39.3 26.9
 -12 2 -4 14 13.2
 -12 2 -4 12 22.2
 13 -3 -4 25.3 13.7
 13 -3 -4 43.3 20.3
 13 -3 -4 40 20.7
 13 -3 -4 16.2 14.6
 -13 -3 4 17.3 17.2
 -13 -3 4 45.8 17.7
 13 3 -4 1.9 10
 13 3 -4 14.1 11
 -13 3 4 30.8 21.7
 13 3 -4 2.3 12.5
 13 3 -4 7.8 12.7
 -13 3 4 16.8 14.7
 11 -3 -4 46.4 17.1
 -11 -3 4 43.8 16.6
 11 -3 -4 71.99 25.9
 11 -3 -4 40.6 20.6
 -11 3 4 47.2 18.2
 11 3 -4 45.4 14.7
 11 3 -4 24.5 13.7
 -11 3 4 49 16.8
 11 3 -4 47.8 16.3
 11 3 -4 70.79 24.5
 9 -3 -4 71.49 19.3
 -9 -3 4 114.59 20.9
 -9 -3 4 98.49 20
 9 -3 -4 184.28 32.2
 9 -3 -4 85.79 20.5
 9 3 -4 95.69 22
 9 3 -4 105.09 24.7
 -9 3 4 116.19 21.5
 9 3 -4 149.99 26.4
 7 -3 -4 63.99 17.9
 7 -3 -4 67.69 15.8
 7 -3 -4 93.99 22
 -7 -3 4 70.19 15.6
 -7 -3 4 64.79 24.2
 -7 -3 4 56.99 15
 7 3 -4 78.29 15.1
 7 3 -4 69.39 14.2
 -7 3 4 57.79 13.5
 7 3 -4 49.9 14.1
 -7 3 4 71.49 16
 7 3 -4 64.09 19.9
 -5 -3 4 656.33 34.9
 -5 -3 4 613.14 43.2
 5 -3 -4 602.94 36.3
 5 -3 -4 646.74 36.5
 -5 -3 4 621.24 33
 -5 -3 4 556.34 43.9
 5 3 -4 600.14 32
 5 3 -4 623.54 44
 -5 3 4 608.04 34.5
 -5 3 4 640.64 34.1
 5 3 -4 575.54 39.5
 3 -3 -4 892.91 40.5
 -3 -3 4 919.91 38.1
 -3 -3 4 894.11 49.8
 -3 -3 4 789.42 47
 -3 -3 4 844.72 35.9
 3 -3 -4 923.01 40.6
 -3 3 4 948.71 38.4
 3 3 -4 911.21 49
 3 3 -4 900.31 49.1
 -3 3 4 986.3 40.5
 3 3 -4 896.71 37.3
 3 3 -4 892.71 35.9
 1 -3 -4 331.77 20.8
 -1 -3 4 302.17 17.9
 1 -3 -4 276.37 22.4
 -1 -3 4 247.98 17.7
 -1 -3 4 281.47 19.1
 1 -3 -4 286.77 19.1
 1 3 -4 291.47 22.5
 -1 3 4 276.47 17.2
 1 3 -4 294.37 18.5
 -1 3 4 273.57 18.1
 1 3 -4 247.58 22.3
 1 3 -4 282.27 17.4
 -1 -3 -4 788.42 42.9
 1 -3 4 841.42 36.2
 -1 -3 -4 795.12 45.6
 -1 -3 -4 806.72 36.6
 1 -3 4 815.32 42.1
 1 -3 4 813.82 37.7
 -1 -3 -4 813.82 36
 -1 3 -4 835.22 34.3
 -1 3 -4 780.92 40.3
 -1 3 -4 848.42 36.2
 1 3 4 840.12 34.6
 -1 3 -4 887.01 42.2
 -1 3 -4 840.62 34.8
 1 3 4 828.32 35.8
 -3 -3 -4 74.19 14
 3 -3 4 72.09 14.2
 -3 -3 -4 81.39 15.5
 3 -3 4 45.9 14.1
 -3 -3 -4 103.59 23
 -3 -3 -4 45.9 13.3
 3 -3 4 55.99 13.1
 3 3 4 64.99 12.1
 3 3 4 52.09 11.5
 -3 3 -4 67.09 13.3
 -3 3 -4 48.6 11.8
 -3 3 -4 87.49 14.9
 -3 3 -4 80.59 15
 -5 -3 -4 77.79 15.3
 5 -3 4 66.59 16.6
 -5 -3 -4 56.59 13.2
 -5 -3 -4 72.59 18
 -5 -3 -4 54.49 14.7
 5 -3 4 77.79 17.5
 5 3 4 58.89 13.8
 -5 3 -4 80.79 14.4
 -5 3 -4 59.79 18.7
 5 3 4 54.19 13.7
 -5 3 -4 83.39 18.6
 -5 3 -4 60.19 15.2
 7 -3 4 229.68 34.3
 7 -3 4 315.87 30.1
 -7 -3 -4 209.98 32.4
 -7 -3 -4 277.07 28.8
 -7 -3 -4 317.17 30.7
 7 -3 4 332.47 33.3
 -7 -3 -4 232.78 32.3
 -7 3 -4 321.77 31.7
 -9 -3 -4 8.8 11.2
 -9 -3 -4 0.7 10.5
 -9 -3 -4 3.4 9.1
 9 -3 4 -0.1 8.1
 -9 3 -4 8.9 10.6
 -9 3 -4 8.6 9.1
 9 3 4 1.6 8.9
 9 3 4 8.9 9.8
 -9 3 -4 10.8 15.6
 -11 -3 -4 5.3 19.3
 -11 -3 -4 1.1 13.2
 -11 -3 -4 10.1 11.7
 11 -3 4 12.3 15.2
 11 -3 4 -3 12.6
 -11 -3 -4 15.2 15.4
 11 3 4 -0.8 8.9
 11 3 4 2 13.1
 -11 3 -4 7.4 11.2
 -11 3 -4 -1.6 12
 -11 3 -4 1.9 18.4
 12 -4 -4 29 15.5
 12 -4 -4 4.7 13
 12 -4 -4 15.5 14.3
 -12 -4 4 25.6 14.8
 -12 -4 4 10.5 12.8
 12 -4 -4 20.3 13.6
 -12 4 4 31 15.3
 12 4 -4 40.1 18.5
 12 4 -4 32.8 29
 12 4 -4 16.4 14.4
 -12 4 4 16.2 15.6
 12 4 -4 21.4 13.9
 10 -4 -4 35.6 20.3
 -10 -4 4 18.7 10.7
 -10 -4 4 41.6 15.7
 10 -4 -4 17.8 12.9
 10 4 -4 35.1 13.8
 -10 4 4 29.7 11.6
 10 4 -4 15.9 9.9
 10 4 -4 40.4 14.7
 10 4 -4 44.2 18.8
 -10 4 4 50.59 16.1
 8 -4 -4 345.97 51.89
 8 -4 -4 291.07 30.1
 8 -4 -4 366.66 33.9
 -8 -4 4 319.37 28.7
 -8 -4 4 332.27 29.1
 8 4 -4 300.07 26.1
 -8 4 4 307.87 28.4
 8 4 -4 368.36 39.8
 8 4 -4 308.67 26.6
 -6 -4 4 15.9 6.7
 -6 -4 4 28.8 14.3
 -6 -4 4 17 8.1
 6 -4 -4 33.7 11.6
 6 -4 -4 12.3 8.6
 6 -4 -4 22.4 10
 -6 4 4 38.6 11.3
 6 4 -4 40.2 15.1
 6 4 -4 33 9
 6 4 -4 30 9.2
 6 4 -4 16.3 10.2
 -6 4 4 26.4 8.7
 -4 -4 4 322.77 21.9
 -4 -4 4 323.57 20.8
 -4 -4 4 258.17 43.8
 4 -4 -4 341.87 25.1
 4 -4 -4 306.37 21.1
 4 -4 -4 339.57 24.6
 -4 -4 4 333.07 33.3
 4 4 -4 324.07 18.9
 -4 4 4 297.97 20.8
 4 4 -4 351.56 32.7
 4 4 -4 316.27 30.3
 4 4 -4 343.47 19.1
 -4 4 4 353.76 23
 2 -4 -4 1492.45 54.49
 -2 -4 4 1436.46 69.69
 2 -4 -4 1422.26 58.09
 -2 -4 4 1397.96 67.19
 -2 -4 4 1435.16 48.9
 -2 -4 4 1518.35 51.29
 -2 -4 4 1505.85 52.49
 2 4 -4 1474.25 66.49
 2 4 -4 1385.06 64.79
 0 -4 4 232.78 17.7
 0 -4 -4 249.18 17.4
 0 -4 4 248.78 16.8
 0 -4 -4 214.28 24.6
 0 -4 4 242.18 22.4
 0 -4 -4 251.47 18.7
 0 -4 -4 246.58 42
 0 -4 4 236.48 21.8
 0 4 -4 258.37 14.4
 0 4 -4 261.07 25.8
 0 4 -4 213.88 20.4
 0 4 4 267.27 15.6
 0 4 4 275.47 16
 -2 -4 -4 94.89 20
 -2 -4 -4 113.69 16.7
 -2 -4 -4 98.39 23.3
 2 -4 4 129.49 23.9
 -2 -4 -4 112.39 16.6
 2 -4 4 118.19 17
 2 -4 4 100.19 16.3
 -2 4 -4 99.69 20
 -2 4 -4 114.89 18.3
 -2 4 -4 98.59 14.9
 2 4 4 93.79 12.8
 -2 4 -4 127.49 12.8
 -4 -4 -4 74.89 15.1
 4 -4 4 78.69 16.5
 -4 -4 -4 70.79 19.4
 -4 -4 -4 83.69 16
 -4 -4 -4 66.79 19.5
 4 -4 4 112.19 19.6
 4 -4 4 94.69 22.6
 4 4 4 54.59 12.5
 4 4 4 96.09 15.7
 -4 4 -4 78.09 15.5
 -4 4 -4 68.69 15.1
 -4 4 -4 54.59 14.3
 -4 4 -4 110.89 17.2
 -6 -4 -4 255.77 26.1
 -6 -4 -4 246.68 24.4
 6 -4 4 229.48 24.5
 -6 -4 -4 315.17 41.4
 6 -4 4 134.49 25.3
 6 4 4 229.38 23.5
 -6 4 -4 221.28 23.4
 6 4 4 233.18 23.9
 -8 -4 -4 260.37 56.79
 8 -4 4 248.28 64.99
 -8 -4 -4 205.98 33.1
 -8 -4 -4 334.37 32.4
 -8 -4 -4 296.77 32.3
 8 -4 4 310.17 33.3
 -8 4 -4 335.17 32.7
 -8 4 -4 253.07 36.1
 8 4 4 300.57 41.1
 -8 4 -4 312.87 47.7
 8 4 4 296.57 30.6
 10 -4 4 14.5 16.8
 -10 -4 -4 32.1 29.7
 -10 -4 -4 42.3 17.5
 -10 -4 -4 17.4 15.9
 10 -4 4 12 12.7
 -10 -4 -4 9.8 21.5
 10 4 4 39.7 16.7
 -10 4 -4 15.2 18.7
 10 4 4 17.3 16.3
 -10 4 -4 15 13.1
 -10 4 -4 44.3 21.3
 11 -5 -4 114.99 26.1
 11 -5 -4 95.79 31.3
 -11 -5 4 70.79 21.6
 11 -5 -4 73.29 23.4
 -11 -5 4 107.19 25.5
 -11 5 4 100.49 25.3
 11 5 -4 70.99 19.9
 11 5 -4 137.79 26.7
 11 5 -4 75.79 25.4
 11 5 -4 85.19 26.9
 -11 5 4 120.39 25.6
 9 -5 -4 11.7 10.3
 -9 -5 4 19.9 10.5
 9 -5 -4 16.8 12.1
 9 -5 -4 11.4 9.6
 -9 -5 4 5.3 8
 9 5 -4 8.3 9.5
 -9 5 4 4.4 8.9
 9 5 -4 6 7.5
 9 5 -4 -0.7 5.7
 9 5 -4 5.6 8.6
 -9 5 4 6 8
 7 -5 -4 93.69 27.1
 -7 -5 4 53.79 21.4
 -7 -5 4 75.39 16.2
 -7 -5 4 48.2 12.4
 7 -5 -4 70.39 18.5
 7 -5 -4 105.19 22.1
 7 5 -4 78.69 23
 7 5 -4 74.39 13.4
 -7 5 4 92.49 18.1
 7 5 -4 87.59 15.4
 7 5 -4 96.29 25.7
 5 -5 -4 243.08 22.7
 5 -5 -4 122.19 23.3
 5 -5 -4 227.98 19.1
 -5 -5 4 206.18 17.2
 5 -5 -4 241.78 22.5
 -5 -5 4 140.29 28.8
 -5 -5 4 236.68 18.8
 5 5 -4 125.79 22.9
 -5 5 4 239.38 19.2
 5 5 -4 217.48 34.2
 -5 5 4 228.78 18.7
 3 -5 -4 89.29 14.9
 3 -5 -4 74.19 13.3
 -3 -5 4 76.19 11.3
 -3 -5 4 73.29 20.1
 3 -5 -4 97.19 19.3
 -3 -5 4 59.99 9.8
 3 5 -4 85.59 20.3
 -3 5 4 99.59 10
 3 5 -4 124.69 26.8
 -3 5 4 90.39 9.5
 1 -5 -4 217.68 36.7
 -1 -5 4 127.39 24.7
 1 -5 -4 142.49 27.8
 1 -5 -4 110.29 21.7
 1 -5 -4 143.39 13.4
 -1 -5 4 131.69 11.1
 -1 -5 4 125.29 19.9
 1 5 -4 152.48 25.5
 1 5 -4 120.39 21.5
 1 -5 4 109.89 14.6
 1 -5 4 86.49 18
 -1 -5 -4 99.69 24.4
 1 -5 4 127.49 13.8
 1 -5 4 116.79 21.4
 -1 -5 -4 113.89 12.2
 -1 5 -4 141.69 25
 3 -5 4 134.29 27.5
 3 -5 4 103.89 17.3
 -3 -5 -4 95.49 15.3
 -3 -5 -4 105.79 17.6
 3 -5 4 101.59 16.8
 3 5 4 87.79 12.5
 -3 5 -4 107.39 15.4
 3 5 4 99.19 10.8
 -5 -5 -4 126.09 20.8
 -5 -5 -4 66.49 22.7
 5 -5 4 136.39 22.4
 -5 -5 -4 91.09 23.2
 5 -5 4 105.99 21.9
 5 -5 4 68.69 21.6
 -5 -5 -4 126.99 22
 -5 5 -4 132.79 18.7
 -5 5 -4 114.29 19.1
 -5 5 -4 92.69 25.6
 5 5 4 132.19 27.4
 5 5 4 118.29 18.8
 -5 5 -4 145.89 22.7
 7 -5 4 104.39 24.2
 -7 -5 -4 168.68 27.2
 7 -5 4 122.49 25
 -7 -5 -4 126.69 26.1
 -7 -5 -4 126.69 24.6
 -7 -5 -4 125.09 33.8
 7 5 4 55.59 16.3
 7 5 4 126.69 21.6
 -7 5 -4 97.39 29
 -7 5 -4 168.98 26.4
 9 -5 4 11 13.4
 -9 -5 -4 -5.1 10.8
 9 -5 4 1 10
 9 -5 4 0.6 11.1
 -9 -5 -4 5.3 9.5
 -9 -5 -4 1.8 10.4
 9 5 4 6.5 11.6
 -9 5 -4 3.7 13
 -9 5 -4 5.4 8.9
 9 5 4 7.5 9.6
 10 -6 -4 10.2 13.2
 -10 -6 4 19 11.8
 -10 -6 4 7.9 10.3
 10 -6 -4 0.5 9
 10 -6 -4 25.8 19.4
 -10 6 4 2.3 8.6
 10 6 -4 27.8 15.6
 -10 6 4 9.4 13.6
 10 6 -4 12.3 12.1
 10 6 -4 18.4 14.2
 -8 -6 4 50.39 13
 8 -6 -4 49.5 16.8
 -8 -6 4 52.59 14.2
 8 -6 -4 47.1 17.8
 8 -6 -4 74.59 19.8
 8 6 -4 94.29 28.8
 -8 6 4 58.79 14.7
 8 6 -4 94.89 28.3
 6 -6 -4 36.8 11.4
 6 -6 -4 7.3 7.8
 6 -6 -4 9.1 7.9
 -6 -6 4 11.1 6.1
 -6 -6 4 8 6.6
 6 -6 -4 19.4 14.1
 -6 -6 4 13 17.6
 6 6 -4 20 13.9
 6 6 -4 2.3 7
 -6 6 4 15 6.8
 -6 6 4 14.7 7.7
 4 -6 -4 164.38 21.7
 4 -6 -4 124.99 29.8
 4 -6 -4 145.59 31.3
 4 -6 -4 99.09 16.8
 4 -6 -4 109.59 25.4
 -4 -6 4 91.79 26.6
 4 6 -4 80.99 21.3
 4 6 -4 99.39 23.1
 2 -6 -4 265.37 19.4
 2 -6 -4 184.58 42.8
 2 -6 -4 308.37 20
 -2 -6 4 275.07 43.9
 -2 -6 4 262.47 23.6
 2 6 -4 277.97 30.9
 2 6 -4 282.67 31.1
 0 -6 -4 18.3 15
 0 -6 4 37.2 15.3
 0 -6 4 25 12
 0 6 -4 32.3 12.7
 -2 -6 -4 85.49 12.7
 2 -6 4 60.79 16.7
 2 -6 4 38.5 14
 -2 -6 -4 64.79 12.1
 2 -6 4 64.79 11.9
 2 -6 4 56.09 11.9
 -2 -6 -4 57.49 24.4
 -2 6 -4 69.59 16.8
 4 -6 4 74.99 21
 -4 -6 -4 70.09 14.7
 -4 -6 -4 78.49 29.1
 -4 -6 -4 115.69 18.6
 4 -6 4 69.39 14.9
 4 -6 4 103.49 19.5
 -4 6 -4 97.49 17.8
 -4 6 -4 100.39 13.9
 -6 -6 -4 -0.4 10.9
 -6 -6 -4 3.8 7.8
 6 -6 4 8.9 8.5
 -6 -6 -4 0.1 5.9
 6 -6 4 -2.2 7.5
 6 -6 4 4.3 8.2
 6 6 4 1.3 5.3
 -6 6 -4 4.3 6.3
 -6 6 -4 0 7
 -8 -6 -4 52.59 17.9
 -8 -6 -4 29.4 19.2
 8 -6 4 50.89 18.1
 8 -6 4 33.1 18.8
 8 -6 4 84.39 23.1
 -8 -6 -4 61.09 17.7
 8 6 4 47.5 15.6
 -8 6 -4 68.69 18.3
 7 -7 -4 89.09 19.9
 -7 -7 4 108.19 15.9
 -7 -7 4 93.69 14.6
 7 -7 -4 75.99 25.9
 7 -7 -4 70.89 17.7
 7 -7 -4 83.89 27.9
 7 7 -4 63.99 19.3
 7 7 -4 54.79 22.1
 5 -7 -4 7.2 13.5
 5 -7 -4 -0.1 5.3
 -5 -7 4 10.6 19.2
 5 -7 -4 5.3 11
 5 7 -4 -0.3 5.7
 5 7 -4 -2.2 7.3
 -3 -7 4 27.2 10.4
 -3 -7 4 19.2 16.9
 3 -7 -4 50.59 22.1
 3 -7 -4 37.7 17.6
 3 7 -4 60.39 18.9
 3 7 -4 50.69 19
 1 -7 -4 26.1 19.4
 -1 -7 4 58.99 17.9
 -1 -7 4 23.3 19
 1 7 -4 34.6 15
 1 -7 4 6.7 11.5
 -1 -7 -4 0.3 14.5
 1 -7 4 12.1 11.7
 -1 7 -4 3.9 7.3
 3 -7 4 -3.2 7.7
 3 -7 4 6 5.8
 3 -7 4 3.6 6
 -3 7 -4 5.6 6.8
 5 -7 4 9.5 8.4
 5 -7 4 19.7 16.5
 -5 -7 -4 14.7 17.2
 -5 -7 -4 20.6 9.6
 5 -7 4 17.9 10.5
 -5 -7 -4 13.8 7.6
 -5 7 -4 13.8 8.5
 2 -8 -4 -1.6 7.3
 -2 -8 4 9.4 10.5
 -2 -8 4 7.7 22
 2 8 -4 -3.2 4.4
 0 -8 4 59.89 19.5
 0 8 -4 40 16.5
 -14 0 5 61.49 20.7
 14 0 -5 72.59 17.2
 14 0 -5 102.29 23.6
 14 0 -5 30.8 18.1
 14 0 -5 94.79 26.9
 14 0 -5 99.09 30.9
 12 0 -5 -0.1 7
 -12 0 5 -2.7 7.9
 -12 0 5 0.5 6.5
 12 0 -5 3.6 7.4
 12 0 -5 5.4 6.6
 12 0 -5 1.5 10.6
 12 0 -5 -4.5 4.7
 10 0 -5 193.48 28.5
 10 0 -5 209.78 21.4
 10 0 -5 228.58 34.3
 10 0 -5 277.77 42.4
 -10 0 5 266.37 40.1
 10 0 -5 237.98 24.3
 -10 0 5 184.38 31.1
 8 0 -5 1331.27 64.69
 -8 0 5 1279.37 63.89
 8 0 -5 1316.27 56.39
 8 0 -5 1314.67 70.99
 -8 0 5 1353.56 64.79
 8 0 -5 1244.18 64.19
 8 0 -5 1187.28 54.69
 6 0 -5 152.28 16.2
 -6 0 5 130.29 18.7
 6 0 -5 169.78 16.5
 6 0 -5 133.59 20.7
 -6 0 5 168.28 18.3
 -4 0 5 677.53 36.5
 4 0 -5 736.73 37.3
 -4 0 5 695.63 35.5
 4 0 -5 701.23 36.6
 2 0 -5 7.8 6.1
 2 0 -5 4.2 4.1
 -2 0 5 10.4 6.2
 -2 0 5 5.9 4.3
 0 0 5 1822.82 65.39
 0 0 -5 1773.12 64.39
 0 0 5 1790.22 62.19
 0 0 -5 1786.82 62.49
 0 0 -5 1802.42 65.89
 2 0 5 699.63 38.3
 2 0 5 725.53 41.7
 -2 0 -5 717.23 36.7
 4 0 5 590.14 38.9
 -4 0 -5 641.94 39.3
 -4 0 -5 586.64 30.8
 4 0 5 588.64 35.9
 -4 0 -5 623.64 43.6
 4 0 5 619.04 42.2
 -4 0 -5 608.24 39.8
 -6 0 -5 31.6 12
 -6 0 -5 31.3 9.9
 6 0 5 37.7 10.7
 -6 0 -5 51.89 15
 6 0 5 54.69 15.4
 -6 0 -5 43.4 15
 6 0 5 49.4 16.9
 -8 0 -5 215.38 23
 -8 0 -5 218.78 33.9
 -8 0 -5 204.48 33.1
 -8 0 -5 235.18 31.8
 8 0 5 169.48 29.8
 -8 0 -5 179.78 32
 8 0 5 274.27 30
 8 0 5 174.88 28.7
 -10 0 -5 -0.4 9.8
 -10 0 -5 -2.3 4.9
 10 0 5 4.4 8.6
 10 0 5 3.5 11.8
 10 0 5 -0.1 8.4
 -10 0 -5 3.4 11.8
 12 0 5 -1.5 9.1
 -12 0 -5 -5.1 17.4
 -12 0 -5 6.2 10.8
 12 0 5 2.1 15.2
 12 0 5 4.3 14.8
 -12 0 -5 -0.5 18
 13 -1 -5 27.6 14.4
 13 -1 -5 13.2 12.5
 -13 -1 5 10.8 13.3
 13 -1 -5 -0.6 7.9
 -13 -1 5 7.8 10.6
 13 -1 -5 10.7 14.2
 13 1 -5 10.5 8.2
 13 1 -5 25.5 19.2
 13 1 -5 16.2 14.3
 13 1 -5 14.1 9.5
 13 1 -5 17 12
 -13 1 5 7.3 12.8
 -13 1 5 6.1 9.5
 -11 -1 5 94.09 22.4
 11 -1 -5 121.99 26.7
 11 -1 -5 163.48 31.7
 -11 -1 5 84.69 21.2
 11 -1 -5 99.59 24.7
 11 -1 -5 129.39 25.6
 11 -1 -5 130.69 14.3
 -11 1 5 135.09 29
 -11 1 5 87.69 24
 11 1 -5 115.29 29
 11 1 -5 101.99 24.5
 11 1 -5 123.19 23.3
 11 1 -5 131.59 29
 -9 -1 5 149.69 23.3
 9 -1 -5 197.48 17.2
 9 -1 -5 234.18 33.4
 -9 -1 5 142.19 22.6
 9 -1 -5 152.58 24.2
 9 -1 -5 129.49 22.7
 9 1 -5 207.98 37.4
 9 1 -5 212.48 22.8
 -9 1 5 155.78 26.5
 -9 1 5 231.08 33.5
 9 1 -5 155.18 26.3
 9 1 -5 206.78 19.3
 9 1 -5 186.18 31.1
 -7 -1 5 429.56 31.9
 7 -1 -5 365.96 28.9
 -7 -1 5 357.96 30
 7 -1 -5 358.96 24.1
 7 -1 -5 430.86 32.6
 7 -1 -5 386.16 31.6
 -7 1 5 375.06 29.9
 7 1 -5 404.36 31.5
 7 1 -5 374.26 35
 7 1 -5 385.06 30.3
 7 1 -5 431.86 23.4
 5 -1 -5 1157.58 52.39
 -5 -1 5 1122.39 49
 5 -1 -5 1148.39 51.89
 -5 -1 5 1109.99 50.39
 -5 1 5 1113.29 49.6
 5 1 -5 1045.4 50.59
 5 1 -5 1083.39 49.9
 -5 1 5 1089.89 50.79
 5 1 -5 1050.89 48.8
 3 -1 -5 1095.59 44.9
 3 -1 -5 1077.39 46.4
 -3 -1 5 971.2 42
 -3 -1 5 1016.5 44.7
 3 1 -5 988.8 47.6
 3 1 -5 992.2 43.9
 -3 1 5 1063.19 46.1
 -3 1 5 1035.6 42.8
 3 1 -5 1064.29 43.9
 1 -1 -5 1801.82 64.89
 -1 -1 5 1748.43 63.89
 -1 -1 5 1826.62 62.09
 1 -1 -5 1841.62 63.19
 1 1 -5 1647.64 60.49
 1 1 -5 1852.01 61.69
 1 1 -5 1832.82 64.09
 -1 1 5 1869.51 65.29
 -1 1 5 1866.11 62.49
 -1 -1 -5 70.59 11.6
 1 -1 5 60.39 10.6
 1 -1 5 75.99 14.3
 -1 -1 -5 60.69 12
 1 -1 5 110.19 18.5
 -1 -1 -5 74.29 12.8
 -1 1 -5 74.79 12.6
 -1 1 -5 118.79 19
 -1 1 -5 63.39 11.7
 1 1 5 52.59 9.7
 1 1 5 67.89 11.8
 -3 -1 -5 341.57 28.9
 3 -1 5 349.27 25.6
 -3 -1 -5 344.57 25.8
 -3 -1 -5 317.97 24.1
 3 -1 5 429.66 29.7
 3 -1 5 352.06 29.8
 -3 -1 -5 378.46 28.2
 3 1 5 327.57 26.6
 3 1 5 377.86 26.1
 -3 1 -5 373.96 26.8
 -3 1 -5 357.76 29.2
 -3 1 -5 349.96 27.1
 -5 -1 -5 2550.74 92.39
 5 -1 5 2623.74 101.19
 -5 -1 -5 2460.55 97.29
 -5 -1 -5 2647.44 102.19
 5 -1 5 2635.44 103.89
 -5 -1 -5 2567.94 95.59
 -5 1 -5 2670.43 99.29
 5 1 5 2498.45 94.09
 -5 1 -5 2622.04 102.89
 -5 1 -5 2677.23 98.59
 5 1 5 2510.65 98.19
 7 -1 5 160.88 26.7
 7 -1 5 97.19 22
 -7 -1 -5 151.88 43.1
 7 -1 5 164.98 29.7
 -7 -1 -5 99.79 19.9
 -7 -1 -5 122.49 21.9
 -7 1 -5 182.58 29.5
 -7 1 -5 127.69 24.4
 7 1 5 130.99 23.9
 7 1 5 126.29 24.6
 7 1 5 124.59 22.9
 -7 1 -5 158.28 31.9
 9 -1 5 190.98 36.5
 9 -1 5 187.48 35.5
 -9 -1 -5 133.29 27.5
 -9 -1 -5 212.68 38.8
 -9 -1 -5 234.78 38.6
 -9 -1 -5 143.59 30.2
 -9 1 -5 204.38 37.1
 -9 1 -5 162.38 25.8
 9 1 5 139.29 27.8
 9 1 5 197.58 33.5
 9 1 5 135.99 27
 -9 1 -5 143.19 28
 -9 1 -5 156.68 34.5
 -11 -1 -5 58.79 21.1
 11 -1 5 9.7 12.6
 11 -1 5 40 19.8
 11 -1 5 30.8 18.1
 -11 -1 -5 29 19.4
 -11 -1 -5 38.1 22.5
 -11 -1 -5 0.9 12.1
 11 1 5 37.7 21.8
 11 1 5 26.1 19.4
 -11 1 -5 44.3 17.1
 -11 1 -5 39.7 38
 11 1 5 56.19 22.6
 -14 -2 5 8.7 16.4
 14 -2 -5 10.1 13.5
 14 -2 -5 26.3 17
 14 -2 -5 13.8 13.8
 14 -2 -5 14.4 20.2
 -14 -2 5 8.9 12
 14 2 -5 17 10.8
 14 2 -5 9.6 10.1
 14 2 -5 -0.9 18.4
 -14 2 5 5.3 13.5
 14 2 -5 29.2 19.6
 12 -2 -5 13 13.6
 12 -2 -5 30.5 16.3
 12 -2 -5 12.3 10.4
 -12 -2 5 20.4 13.9
 -12 -2 5 11.1 11.9
 12 -2 -5 6.3 9.9
 12 2 -5 7.5 8.3
 12 2 -5 0.8 8
 -12 2 5 6.4 12.2
 12 2 -5 10.4 8.1
 12 2 -5 10.4 12.1
 12 2 -5 4.2 10.3
 -12 2 5 17.2 11.3
 10 -2 -5 70.39 19
 10 -2 -5 108.89 24.7
 -10 -2 5 77.39 19.9
 -10 -2 5 100.09 24.5
 10 2 -5 91.69 27.1
 10 2 -5 78.99 19.4
 -10 2 5 74.09 21.8
 10 2 -5 115.49 25.1
 8 -2 -5 109.79 21.2
 8 -2 -5 124.09 25.1
 -8 -2 5 151.38 25.9
 8 -2 -5 107.29 20
 8 -2 -5 121.99 11.6
 -8 -2 5 117.09 21.6
 -8 -2 5 139.99 30.7
 -8 2 5 132.29 23.3
 8 2 -5 95.79 19.7
 -8 2 5 99.49 19.1
 8 2 -5 139.89 31.2
 8 2 -5 130.99 24.1
 8 2 -5 90.79 18.1
 6 -2 -5 457.75 33.2
 -6 -2 5 499.15 33.2
 -6 -2 5 466.15 30.9
 -6 -2 5 432.66 45
 6 -2 -5 508.95 45.7
 6 2 -5 503.65 40.4
 -6 2 5 471.25 31.4
 6 2 -5 469.35 34.6
 6 2 -5 442.46 30.3
 6 2 -5 466.05 31.4
 -6 2 5 489.85 33.2
 4 -2 -5 218.58 20.3
 -4 -2 5 234.28 19
 4 -2 -5 200.48 19.4
 -4 -2 5 207.88 18.8
 -4 2 5 213.78 19.5
 4 2 -5 211.28 18.4
 -4 2 5 244.48 19.7
 4 2 -5 187.78 17.5
 4 2 -5 223.08 22.1
 4 2 -5 197.98 23
 -2 -2 5 255.77 18.3
 -2 -2 5 287.17 21.1
 2 -2 -5 264.47 19.8
 2 -2 -5 258.07 20.6
 2 2 -5 259.87 23.4
 2 2 -5 262.97 23.3
 -2 2 5 283.57 22.5
 2 2 -5 221.28 17.5
 2 2 -5 246.88 19.5
 -2 2 5 257.47 19.9
 2 2 -5 238.58 15.7
 0 -2 -5 319.97 21.9
 0 -2 5 345.97 23.8
 0 -2 -5 314.67 22.9
 0 -2 5 335.57 21.7
 0 -2 5 327.57 23.2
 0 2 5 317.47 22.6
 0 2 -5 326.67 22.8
 0 2 -5 332.87 22.3
 0 2 5 327.57 24.1
 0 2 -5 318.67 21.2
 -2 -2 -5 249.58 25.7
 2 -2 5 287.27 26.6
 -2 -2 -5 249.18 21.6
 2 -2 5 263.77 21
 2 -2 5 269.87 25.4
 -2 -2 -5 236.08 22.9
 -2 -2 -5 260.47 21.4
 -2 2 -5 257.27 23.2
 2 2 5 253.87 19.9
 -2 2 -5 253.87 21.5
 -2 2 -5 227.98 20
 2 2 5 235.98 21.2
 -4 -2 -5 812.52 48.8
 -4 -2 -5 796.22 43.2
 4 -2 5 854.91 52.19
 -4 -2 -5 761.62 45.5
 4 -2 5 801.12 47.2
 -4 -2 -5 834.92 46
 4 -2 5 790.12 44.2
 -4 -2 -5 703.83 44.3
 4 2 5 811.62 42.9
 -4 2 -5 794.92 43.5
 4 2 5 845.62 46
 -4 2 -5 821.62 48.8
 -6 -2 -5 35.4 12.7
 6 -2 5 57.49 17
 -6 -2 -5 44.1 14.1
 6 -2 5 46.5 14.3
 -6 -2 -5 23.5 10.6
 -6 -2 -5 54.49 15.1
 6 -2 5 69.29 22.4
 6 2 5 34.4 13.6
 -6 2 -5 44.4 11.9
 6 2 5 58.29 16.9
 8 -2 5 71.09 22.3
 8 -2 5 48.8 16.4
 -8 -2 -5 71.49 19.3
 -8 -2 -5 57.09 16.5
 -8 -2 -5 50.39 17.9
 -8 -2 -5 60.19 18.3
 -8 2 -5 1.3 12.2
 -8 2 -5 85.49 22.3
 -8 2 -5 42.8 13
 8 2 5 72.49 20.5
 10 -2 5 4.8 12.5
 -10 -2 -5 35.2 14.8
 -10 -2 -5 7.7 11.3
 10 -2 5 27.3 19.6
 -10 2 -5 10.7 12
 -10 2 -5 14.1 10.6
 10 2 5 2.4 9.5
 -10 2 -5 5.7 13.6
 10 2 5 32 16
 13 -3 -5 56.49 23
 -13 -3 5 70.79 22.8
 13 -3 -5 59.59 21.6
 -13 -3 5 26.3 16.3
 13 -3 -5 67.99 24.4
 13 -3 -5 47.2 19.4
 13 3 -5 43.5 16.5
 -13 3 5 40.8 22.5
 13 3 -5 27.6 16.4
 13 3 -5 33.7 22
 -13 3 5 18.4 15.1
 11 -3 -5 51.09 19.3
 -11 -3 5 23.7 12.7
 11 -3 -5 40.9 18.3
 11 -3 -5 56.59 20.1
 -11 -3 5 27.4 16.2
 11 3 -5 33.2 14.5
 11 3 -5 37.6 17
 -11 3 5 39.9 15
 -11 3 5 9.2 10.5
 11 3 -5 49.3 17.6
 11 3 -5 21.9 12.8
 -9 -3 5 41.7 15.8
 -9 -3 5 20.4 11.5
 9 -3 -5 27.1 11.8
 9 -3 -5 17.3 10.6
 9 -3 -5 13.2 10.7
 -9 3 5 52.09 15.4
 -9 3 5 20.4 13
 9 3 -5 34.2 13.5
 9 3 -5 9.4 8.8
 9 3 -5 15.9 13.2
 7 -3 -5 105.29 20.9
 7 -3 -5 155.08 29.3
 7 -3 -5 136.29 24.1
 -7 -3 5 130.59 23
 -7 -3 5 105.99 18.5
 7 3 -5 110.39 18.7
 -7 3 5 156.98 25.5
 7 3 -5 140.69 27.2
 -7 3 5 139.89 21.1
 7 3 -5 107.09 18.6
 7 3 -5 130.79 27.4
 -5 -3 5 819.02 52.59
 5 -3 -5 947.11 47.9
 -5 -3 5 840.82 40.9
 -5 -3 5 964.5 45
 5 -3 -5 934.41 47.1
 5 3 -5 900.21 42
 5 3 -5 812.82 53.49
 5 3 -5 881.51 41.8
 5 3 -5 872.01 51.09
 -5 3 5 943.11 44.1
 -5 3 5 913.91 44.8
 3 -3 -5 317.67 23.6
 -3 -3 5 239.88 19.8
 3 -3 -5 272.27 25
 -3 -3 5 282.47 19.6
 3 3 -5 270.77 19.2
 3 3 -5 233.08 24.9
 3 3 -5 267.87 25.9
 3 3 -5 269.87 18.9
 -3 3 5 287.57 21.1
 -3 3 5 281.37 19.9
 1 -3 -5 63.59 12
 -1 -3 5 56.09 10.3
 -1 -3 5 56.59 12.3
 1 -3 -5 59.29 11.9
 -1 -3 5 52.39 11.4
 -1 3 5 92.29 14.7
 1 3 -5 61.39 10.9
 -1 3 5 57.39 10.4
 1 3 -5 62.89 11.3
 1 3 -5 43.8 11.4
 1 3 -5 55.09 14
 1 3 -5 62.79 11.2
 1 -3 5 121.89 19
 1 -3 5 90.69 16.9
 1 -3 5 101.19 14.9
 -1 -3 -5 111.39 17
 -1 -3 -5 93.89 15.1
 -1 -3 -5 64.79 17.5
 -1 -3 -5 95.59 22
 -1 3 -5 109.19 15.8
 -1 3 -5 105.89 11.7
 -1 3 -5 112.79 20.9
 -1 3 -5 119.69 12.9
 1 3 5 83.59 13.1
 1 3 5 105.59 17
 -1 3 -5 111.89 19
 -3 -3 -5 100.89 22.1
 -3 -3 -5 54.19 15.2
 3 -3 5 72.39 16
 3 -3 5 63.49 14.4
 3 -3 5 84.19 16.5
 -3 -3 -5 84.49 14.6
 -3 -3 -5 117.09 24.2
 -3 -3 -5 51.89 12.3
 -3 3 -5 68.49 14.7
 -3 3 -5 74.89 14.3
 -3 3 -5 57.69 12.7
 -3 3 -5 104.59 20.2
 3 3 5 106.39 16.8
 3 3 5 70.59 15.2
 -5 -3 -5 341.77 32.9
 -5 -3 -5 265.97 38.2
 -5 -3 -5 324.07 33.3
 5 -3 5 368.46 33.1
 5 -3 5 333.57 28.7
 5 -3 5 333.67 34.4
 -5 -3 -5 322.27 28.4
 5 3 5 317.57 27.2
 -5 3 -5 328.67 28.4
 5 3 5 302.87 27.9
 -5 3 -5 329.37 45.7
 -7 -3 -5 5.3 9
 7 -3 5 3.1 8.1
 -7 -3 -5 -2 5.7
 7 -3 5 -1 5.2
 -7 -3 -5 3.6 10.4
 -7 -3 -5 5 10.5
 7 -3 5 3.7 6.3
 7 3 5 0.3 6.5
 -7 3 -5 -4.8 6.1
 -7 3 -5 -4.9 4.8
 -7 3 -5 13 10.3
 7 3 5 3.8 7.3
 -9 -3 -5 49.7 21.9
 -9 -3 -5 61.39 17
 9 -3 5 57.29 18.5
 -9 -3 -5 23.1 15.3
 -9 -3 -5 38.6 22.1
 9 -3 5 38.5 16.3
 9 -3 5 37 17.8
 9 3 5 29.8 13.9
 -9 3 -5 50.59 16
 -9 3 -5 40.2 18.2
 9 3 5 65.09 20.6
 -9 3 -5 11.2 14.4
 -11 -3 -5 1.8 23.6
 11 -3 5 -4.6 10.8
 -11 -3 -5 1.5 15.9
 11 -3 5 0 10.5
 11 -3 5 4.8 13.5
 -11 -3 -5 2.2 9.1
 -11 3 -5 7.1 20.5
 11 3 5 -0.2 8.1
 -11 3 -5 11 13.2
 12 -4 -5 75.29 25.4
 12 -4 -5 48.9 16.9
 12 -4 -5 78.69 27.4
 -12 -4 5 57.59 18.9
 -12 -4 5 62.09 25.9
 12 4 -5 50.29 19.3
 12 4 -5 54.49 18.5
 -12 4 5 61.49 24.5
 -12 4 5 65.69 21.7
 12 4 -5 47.5 22
 12 4 -5 44.7 18.5
 10 -4 -5 -0.6 6.2
 -10 -4 5 19 12.1
 10 -4 -5 30.5 16.3
 -10 -4 5 12.5 11.3
 -10 4 5 19.6 12.5
 10 4 -5 11.7 10.3
 10 4 -5 7.1 11.3
 -10 4 5 3.9 8.8
 10 4 -5 2.5 7.6
 8 -4 -5 129.59 24.7
 -8 -4 5 171.08 25.6
 8 -4 -5 209.98 33.3
 -8 -4 5 187.58 27
 8 -4 -5 180.68 29.3
 8 4 -5 105.49 21.8
 8 4 -5 203.48 27.8
 8 4 -5 125.29 20.7
 8 4 -5 144.09 28.8
 -8 4 5 163.98 24.6
 6 -4 -5 170.58 24.5
 6 -4 -5 259.17 24.9
 -6 -4 5 210.08 19.6
 6 -4 -5 196.58 15.5
 -6 -4 5 207.28 20.2
 -6 4 5 207.78 20.7
 6 4 -5 153.98 25.7
 -6 4 5 193.48 20
 6 4 -5 258.97 31.4
 6 4 -5 180.98 17.7
 6 4 -5 180.48 17.9
 4 -4 -5 263.17 23.2
 -4 -4 5 379.16 62.49
 4 -4 -5 255.07 25.1
 -4 -4 5 288.47 20.3
 -4 -4 5 240.88 20.1
 -4 4 5 309.97 22.4
 4 4 -5 286.17 28.7
 4 4 -5 265.27 18.9
 4 4 -5 271.47 29.7
 -4 4 5 281.87 21.1
 -2 -4 5 41 9.1
 -2 -4 5 38.7 9.4
 2 -4 -5 38.6 9.8
 -2 -4 5 40.2 8.6
 2 -4 -5 41.6 9.7
 2 -4 -5 61.29 15.8
 2 4 -5 39.7 8.3
 2 4 -5 31 7.1
 -2 4 5 29.3 7.7
 2 4 -5 40.6 12.1
 -2 4 5 28.9 7.7
 2 4 -5 34.1 11.8
 0 -4 5 146.59 14.4
 0 -4 -5 172.88 21.7
 0 -4 -5 166.58 25.8
 0 -4 -5 117.29 21.5
 0 -4 5 178.48 24.8
 0 -4 -5 134.39 14.9
 0 -4 5 165.28 16.3
 0 4 -5 147.39 21.2
 0 4 5 173.68 14.6
 0 4 -5 145.49 17.5
 0 4 -5 185.18 26.4
 0 4 -5 161.58 14.1
 0 4 5 179.38 15.2
 2 -4 5 99.79 17.1
 2 -4 5 113.09 17.1
 -2 -4 -5 118.49 17.7
 2 -4 5 117.69 24.1
 -2 -4 -5 123.29 26.2
 -2 4 -5 141.79 20.1
 2 4 5 130.69 18.6
 2 4 5 130.29 13.9
 -2 4 -5 129.79 17.4
 -2 4 -5 114.19 22.8
 4 -4 5 159.28 22.7
 -4 -4 -5 137.59 22.5
 -4 -4 -5 181.18 29.7
 4 -4 5 161.08 25.3
 -4 -4 -5 199.68 26.8
 4 -4 5 111.29 24.7
 -4 -4 -5 184.98 33.6
 -4 4 -5 132.19 21.5
 -4 4 -5 173.28 18.9
 -4 4 -5 160.08 17.7
 -4 4 -5 148.09 35.1
 4 4 5 191.38 19.6
 4 4 5 169.58 18.2
 6 -4 5 288.87 30.8
 -6 -4 -5 236.68 25.3
 -6 -4 -5 234.78 32.8
 6 -4 5 227.88 39.4
 -6 -4 -5 187.88 31.9
 6 -4 5 162.68 25.6
 -6 4 -5 242.28 25.5
 -6 4 -5 251.77 20.4
 6 4 5 233.08 25.2
 8 -4 5 29.9 15.1
 -8 -4 -5 10.4 9.6
 -8 -4 -5 22.1 13.8
 8 -4 5 60.09 23
 -8 -4 -5 12 15.1
 8 -4 5 35.5 16.8
 -8 -4 -5 35.9 21
 -8 4 -5 9.8 15.5
 -8 4 -5 9.3 11.5
 8 4 5 15.3 11.1
 -8 4 -5 18.3 12.9
 8 4 5 20.9 13.3
 10 -4 5 12 12.7
 10 -4 5 7.3 14.1
 -10 -4 -5 3.9 15
 -10 -4 -5 -3.1 9.9
 -10 -4 -5 -4.4 6.2
 10 -4 5 2.9 11.3
 10 4 5 -2.9 13.3
 -10 4 -5 -0.9 7.9
 -10 4 -5 -5.1 22.3
 10 4 5 1.8 8.9
 -10 4 -5 -3.5 12.5
 11 -5 -5 12.1 13.8
 11 -5 -5 -1.4 8.9
 -11 -5 5 17.6 12.4
 -11 -5 5 15.8 12.8
 11 -5 -5 5.1 10.4
 -11 5 5 8.7 10
 -11 5 5 34.3 17.8
 11 5 -5 20.8 12.9
 11 5 -5 18 13.4
 11 5 -5 12 12.5
 11 5 -5 13.1 16.5
 9 -5 -5 -1.7 5.7
 -9 -5 5 -1.8 5.7
 9 -5 -5 -2.6 5.4
 -9 -5 5 14.8 9.2
 9 -5 -5 1.5 8.3
 -9 5 5 -2.9 7
 9 5 -5 -0.2 7.8
 -9 5 5 2.1 6.9
 9 5 -5 9 8.8
 9 5 -5 -3.7 5.3
 9 5 -5 1 6.5
 -7 -5 5 145.69 22.5
 7 -5 -5 160.48 27.3
 7 -5 -5 123.59 26.5
 7 -5 -5 154.38 25.2
 -7 -5 5 154.78 22.7
 7 5 -5 124.99 19.5
 7 5 -5 95.59 20.8
 -7 5 5 132.89 21
 7 5 -5 140.19 29
 -5 -5 5 255.77 20.6
 5 -5 -5 272.07 25.2
 5 -5 -5 234.68 21
 -5 -5 5 210.98 18.1
 -5 -5 5 288.07 55.19
 5 -5 -5 243.18 23.4
 -5 5 5 287.97 22.2
 5 5 -5 179.88 28.1
 5 5 -5 188.78 32.3
 -5 5 5 262.17 20.9
 3 -5 -5 117.69 18.4
 3 -5 -5 115.59 18
 -3 -5 5 100.19 24.1
 -3 -5 5 118.99 12.7
 3 -5 -5 110.79 22.7
 -3 5 5 106.29 14.6
 3 5 -5 127.99 25.9
 3 5 -5 97.99 20.7
 -1 -5 5 180.98 16.3
 1 -5 -5 227.28 18.3
 1 -5 -5 187.88 34.4
 1 -5 -5 183.78 33.7
 1 -5 -5 201.98 18.1
 -1 -5 5 211.08 20.9
 1 5 -5 146.69 23.9
 -1 5 5 189.98 13.6
 1 5 -5 235.48 33.8
 -1 5 5 193.38 13.9
 1 -5 5 69.39 13.7
 -1 -5 -5 68.09 12.9
 1 -5 5 64.49 12.2
 -1 -5 -5 59.69 23.3
 1 -5 5 87.99 21
 -1 5 -5 69.79 11
 1 5 5 67.99 10.5
 -1 5 -5 64.99 13.9
 1 5 5 79.99 11.4
 -1 5 -5 74.09 10.7
 -1 5 -5 63.09 17.2
 3 -5 5 212.08 27.9
 3 -5 5 188.68 19.5
 -3 -5 -5 199.48 20.7
 3 -5 5 142.19 25.6
 -3 5 -5 192.58 18.6
 -3 5 -5 184.98 20.4
 -3 5 -5 212.28 18.3
 -3 5 -5 223.28 36.7
 3 5 5 199.68 17
 5 -5 5 113.39 21.2
 -5 -5 -5 133.49 28
 -5 -5 -5 138.79 22.5
 -5 -5 -5 119.19 22.7
 5 -5 5 107.49 20.3
 5 -5 5 141.09 32.9
 5 5 5 166.18 25.2
 -5 5 -5 147.69 16.4
 -5 5 -5 173.08 23.8
 5 5 5 132.29 20.9
 -7 -5 -5 32.3 12.8
 -7 -5 -5 26.5 13.9
 7 -5 5 47.1 17.5
 7 -5 5 31.4 14.4
 -7 -5 -5 11.2 13.2
 7 -5 5 44.5 16.8
 -7 -5 -5 32.2 36
 7 5 5 25.4 17.5
 -7 5 -5 25.4 18.1
 -7 5 -5 12.7 11.8
 -7 5 -5 50.89 16
 7 5 5 17.4 10.9
 9 -5 5 4.9 10.8
 -9 -5 -5 21.1 20.2
 9 -5 5 -4.3 9.2
 -9 -5 -5 7.8 9.6
 9 -5 5 26.2 16.2
 -9 -5 -5 8.4 13.3
 9 5 5 10.3 14.5
 9 5 5 6.9 10.3
 -9 5 -5 6.8 16.4
 -9 5 -5 0.7 7.9
 -10 -6 5 31 14.7
 10 -6 -5 25.8 15.5
 10 -6 -5 25.1 17.5
 -10 -6 5 38.1 14.6
 10 -6 -5 46.8 18.4
 10 6 -5 18.6 11.5
 10 6 -5 18.8 15.4
 10 6 -5 38 13.6
 10 6 -5 19.2 11.3
 -10 6 5 47 15.6
 -10 6 5 21.8 16.3
 -8 -6 5 92.09 18
 -8 -6 5 94.39 19.1
 8 -6 -5 93.59 21.5
 8 -6 -5 55.29 22.9
 -8 6 5 81.49 17.4
 -8 6 5 77.69 18.3
 8 6 -5 99.59 27.1
 8 6 -5 63.89 18.1
 6 -6 -5 26.5 11.9
 6 -6 -5 10.6 10.6
 -6 -6 5 21.4 20.5
 -6 -6 5 42.7 11.2
 6 -6 -5 52.49 15.4
 6 6 -5 16.7 13.7
 6 6 -5 1.3 7.6
 -4 -6 5 423.46 23.3
 4 -6 -5 444.26 43.1
 -4 -6 5 398.86 45.6
 4 -6 -5 466.75 30.8
 4 -6 -5 457.05 31
 4 -6 -5 440.46 35.6
 -4 -6 5 509.35 25.9
 4 6 -5 446.06 42.7
 -2 -6 5 140.99 21.1
 2 -6 -5 104.29 28.5
 2 -6 -5 91.69 22
 2 -6 -5 143.49 15.1
 -2 -6 5 100.59 27.3
 2 6 -5 100.09 24.4
 2 6 -5 120.19 23.8
 0 -6 -5 37.8 9.4
 0 -6 5 38.8 8.7
 0 -6 -5 63.59 12.2
 0 -6 -5 14.8 14.9
 0 -6 5 53.49 16.2
 0 -6 5 57.59 11
 0 6 -5 36.6 13.2
 2 -6 5 253.97 22.5
 -2 -6 -5 181.38 38.5
 -2 -6 -5 257.07 20.6
 -2 -6 -5 269.67 22.7
 2 -6 5 234.28 35.3
 2 -6 5 256.27 21.2
 -2 6 -5 246.08 26
 -4 -6 -5 148.49 22.2
 4 -6 5 157.08 24.2
 -4 -6 -5 144.99 37.3
 4 -6 5 122.09 27.1
 -4 -6 -5 173.68 23.8
 4 -6 5 175.48 26.6
 -4 6 -5 191.28 20.7
 -4 6 -5 165.48 21.2
 -4 6 -5 168.98 16.7
 -6 -6 -5 8.2 9.3
 6 -6 5 18.5 12.6
 -6 -6 -5 41.1 12.8
 -6 -6 -5 26.2 20.2
 6 -6 5 58.39 20.9
 6 -6 5 37.5 15.8
 -6 6 -5 21.3 12.8
 -6 6 -5 50.09 14.7
 6 6 5 36.9 11.1
 7 -7 -5 -6.2 27.5
 -7 -7 5 15.4 7.1
 7 -7 -5 7.4 8.6
 -7 -7 5 4.6 6.1
 7 -7 -5 3.3 9.8
 7 -7 -5 13.3 10.9
 7 7 -5 17 13.1
 7 7 -5 15.4 13.6
 5 -7 -5 117.19 20
 5 -7 -5 82.19 34.6
 5 -7 -5 110.19 31.8
 -5 -7 5 77.29 31.4
 5 -7 -5 105.49 19.1
 5 7 -5 67.39 21.3
 5 7 -5 63.39 21.2
 3 -7 -5 4.9 15.3
 -3 -7 5 -2.4 13.3
 3 -7 -5 11.2 7.1
 3 -7 -5 3.8 5.5
 3 7 -5 -2.1 5
 3 7 -5 2.9 8.4
 1 -7 -5 5.7 15.1
 -1 -7 5 25.8 12.9
 1 7 -5 1.5 7.7
 1 -7 5 52.79 17.8
 -1 -7 -5 40.7 26.8
 -1 7 -5 48.3 16.4
 3 -7 5 2.9 6.5
 -3 -7 -5 3.4 5.4
 3 -7 5 -4.8 7
 3 -7 5 -3.5 4.1
 -3 -7 -5 -0.6 5
 -3 7 -5 3.6 7.1
 5 -7 5 76.19 19.1
 5 -7 5 56.39 21.7
 -5 -7 -5 45.2 12.7
 -5 -7 -5 29 12.5
 5 -7 5 49.5 15.7
 -5 -7 -5 44.5 24.1
 -5 7 -5 53.49 14
 14 0 -6 81.09 24.8
 14 0 -6 138.49 27.8
 -14 0 6 120.69 29.7
 14 0 -6 140.29 35.8
 -14 0 6 78.69 37
 14 0 -6 62.49 23.4
 14 0 -6 138.89 23.4
 12 0 -6 -0.3 4.6
 12 0 -6 13.3 10.7
 -12 0 6 -0.6 10.8
 12 0 -6 -3.3 6.6
 12 0 -6 -0.3 8
 12 0 -6 1 7.8
 -12 0 6 7.8 10.9
 10 0 -6 137.29 22.8
 -10 0 6 158.78 31.7
 10 0 -6 108.69 25.9
 -10 0 6 142.99 29.5
 10 0 -6 108.19 24.5
 10 0 -6 114.09 25.2
 8 0 -6 771.32 48.4
 8 0 -6 701.83 46.5
 8 0 -6 700.23 41
 8 0 -6 768.02 40.9
 -8 0 6 778.82 47
 -8 0 6 647.64 44.8
 6 0 -6 918.51 47.3
 -6 0 6 934.01 50.09
 6 0 -6 926.71 49.5
 6 0 -6 951.7 49.7
 -6 0 6 936.61 48
 4 0 -6 54.79 13.6
 4 0 -6 38.7 10.2
 -4 0 6 24.6 10.1
 -4 0 6 62.99 16
 -2 0 6 318.27 22.5
 -2 0 6 314.07 24.4
 2 0 -6 295.97 22.6
 2 0 -6 328.07 24.4
 0 0 6 3920.21 117.09
 0 0 -6 4045.1 121.69
 0 0 -6 3809.52 121.59
 0 0 6 3785.42 120.49
 2 0 6 1017.6 49.5
 2 0 6 899.41 45.1
 -2 0 -6 909.81 49.5
 4 0 6 331.87 42.3
 4 0 6 248.08 25.8
 4 0 6 260.07 24.4
 -4 0 -6 295.47 28.4
 -4 0 -6 202.38 17.9
 -4 0 -6 246.98 25
 -4 0 -6 280.67 25.5
 -6 0 -6 218.58 20.5
 -6 0 -6 264.87 37.5
 -6 0 -6 180.18 27.6
 6 0 6 280.87 43.2
 6 0 6 178.38 27.8
 6 0 6 146.19 25
 8 0 6 11.7 10.4
 -8 0 -6 -0.2 5.8
 8 0 6 6.1 9.8
 -8 0 -6 4 10.4
 -8 0 -6 -0.3 6.9
 8 0 6 20.1 13.1
 -8 0 -6 1.4 6.5
 -10 0 -6 0.9 7.4
 -10 0 -6 -4.5 11.3
 -10 0 -6 -4.7 10.9
 10 0 6 6.4 11.7
 10 0 6 -1.4 8.8
 13 -1 -6 35.1 17.6
 13 -1 -6 27.3 10.3
 13 -1 -6 13.3 14.4
 -13 -1 6 22.1 15.3
 13 -1 -6 57.79 19
 13 -1 -6 11.1 12.2
 -13 -1 6 20.1 14.6
 13 1 -6 74.59 25.7
 -13 1 6 25 18.1
 13 1 -6 35.7 16.8
 -13 1 6 63.79 22.5
 13 1 -6 19.7 24.5
 13 1 -6 31.7 13.7
 13 1 -6 30.7 13.1
 -11 -1 6 367.16 37.8
 11 -1 -6 389.76 35.5
 11 -1 -6 356.56 25.9
 -11 -1 6 371.86 38.7
 11 -1 -6 368.76 38.8
 11 -1 -6 350.76 37.8
 11 -1 -6 386.46 42
 -11 1 6 326.67 36.3
 11 1 -6 357.36 28.6
 -11 1 6 407.56 39.7
 11 1 -6 371.16 37.9
 11 1 -6 381.06 33.2
 11 1 -6 371.16 41.9
 9 -1 -6 120.69 24.4
 -9 -1 6 124.59 22.7
 -9 -1 6 122.79 22.2
 9 -1 -6 141.49 26.6
 9 -1 -6 103.69 20.8
 9 -1 -6 150.58 16.2
 9 1 -6 128.79 22.2
 -9 1 6 117.39 22.4
 -9 1 6 144.69 28.1
 9 1 -6 108.69 35.6
 9 1 -6 107.39 20.5
 9 1 -6 131.39 18.6
 9 1 -6 130.99 25.9
 7 -1 -6 379.46 31.6
 -7 -1 6 304.07 28.5
 7 -1 -6 370.06 26.4
 -7 -1 6 288.07 26.6
 7 -1 -6 305.57 28.7
 7 1 -6 310.67 33.8
 7 1 -6 313.37 27.8
 7 1 -6 319.77 20.4
 -7 1 6 308.47 28.8
 -7 1 6 328.47 28
 7 1 -6 349.87 28.9
 7 1 -6 375.96 30.8
 -5 -1 6 357.86 33.4
 5 -1 -6 436.36 30.9
 5 -1 -6 527.25 45.4
 -5 -1 6 468.15 30.2
 5 1 -6 425.66 32
 5 1 -6 373.76 28.2
 -5 1 6 394.36 28.4
 5 1 -6 440.26 30.6
 -5 1 6 417.06 30.4
 -3 -1 6 130.59 19.4
 3 -1 -6 142.99 21.6
 3 -1 -6 153.18 21.3
 -3 -1 6 88.59 14.4
 3 1 -6 137.19 13.7
 3 1 -6 163.68 21.8
 -3 1 6 115.09 16.8
 3 1 -6 119.69 16.3
 -3 1 6 105.99 17.4
 -1 -1 6 333.97 23.3
 1 -1 -6 357.16 25.9
 -1 -1 6 360.06 26.1
 1 -1 -6 330.97 24.1
 -1 1 6 391.06 25.8
 1 1 -6 343.57 23.9
 1 1 -6 353.86 24.2
 1 1 -6 344.67 25.4
 1 -1 6 1278.37 57.29
 1 -1 6 1322.67 59.69
 -1 -1 -6 1337.87 57.39
 -1 -1 -6 1288.77 60.69
 1 -1 6 1341.07 55.19
 -1 -1 -6 1346.67 55.79
 1 1 6 1326.07 54.79
 -1 1 -6 1393.66 58.69
 1 1 6 1323.27 57.39
 -1 1 -6 1280.87 54.59
 -1 1 -6 1407.56 61.09
 -3 -1 -6 6.9 6.6
 3 -1 6 3.3 5.6
 -3 -1 -6 2.7 4.7
 3 -1 6 5.9 7.4
 -3 -1 -6 5.1 5.2
 -3 -1 -6 5 7.4
 3 -1 6 2.9 6.7
 -3 1 -6 5.1 6.1
 -3 1 -6 16.1 10.4
 3 1 6 1.5 5.1
 -3 1 -6 3.6 5.6
 3 1 6 3.8 5
 -5 -1 -6 -1 5
 -5 -1 -6 4.4 7.6
 5 -1 6 13.3 12.3
 5 -1 6 0.4 4.8
 -5 -1 -6 -3.7 4.3
 -5 -1 -6 2.7 5.9
 5 -1 6 2.1 5.9
 -5 1 -6 1.6 6.1
 5 1 6 12.8 9.5
 5 1 6 2.9 5.1
 -5 1 -6 -2.8 4.1
 -5 1 -6 -0.6 8.1
 7 -1 6 45.9 14.7
 -7 -1 -6 33.5 12.9
 -7 -1 -6 76.19 19
 -7 -1 -6 62.79 18.7
 7 -1 6 59.19 18
 7 -1 6 51.99 18
 -7 -1 -6 32.2 13
 -7 1 -6 53.49 16
 -7 1 -6 36.5 13.4
 7 1 6 60.99 15.6
 7 1 6 62.19 16.7
 -9 -1 -6 124.59 31.4
 -9 -1 -6 73.19 20.6
 9 -1 6 92.39 23.1
 -9 -1 -6 97.89 23.9
 -9 1 -6 131.49 32.5
 9 1 6 96.89 26.1
 -9 1 -6 82.19 26
 9 1 6 113.29 26.6
 -9 1 -6 132.29 27.6
 11 -1 6 89.59 29.3
 11 -1 6 54.29 22.8
 -11 -1 -6 87.49 30.1
 -11 -1 -6 50.79 30.1
 -11 -1 -6 52.19 21.2
 11 -1 6 59.29 21.4
 -11 -1 -6 106.49 27.2
 11 1 6 79.59 25.5
 11 1 6 102.69 32.8
 -11 1 -6 76.09 27.4
 -11 1 -6 16.3 16.5
 -11 1 -6 84.89 25.9
 14 -2 -6 15.8 16.4
 14 -2 -6 92.29 26.4
 -14 -2 6 39.8 19
 14 -2 -6 66.09 20.3
 -14 -2 6 29.2 22
 14 -2 -6 81.19 27.4
 14 2 -6 98.89 27.4
 -14 2 6 82.79 24.9
 14 2 -6 112.29 30.2
 14 2 -6 36.7 15.9
 14 2 -6 28.8 20.4
 12 -2 -6 76.39 23.3
 -12 -2 6 55.39 18.7
 12 -2 -6 45.6 17.6
 12 -2 -6 44.1 17.7
 -12 -2 6 76.79 26
 12 -2 -6 69.29 19
 12 2 -6 72.69 21.1
 12 2 -6 24.1 14.5
 -12 2 6 48.9 20.3
 12 2 -6 81.69 23.2
 -12 2 6 74.09 22
 12 2 -6 85.09 27.3
 10 -2 -6 101.39 15.1
 -10 -2 6 73.29 20.2
 10 -2 -6 114.19 23.6
 10 -2 -6 96.49 25.2
 -10 -2 6 86.09 23.2
 10 -2 -6 93.09 23.5
 10 2 -6 48.1 15.1
 10 2 -6 91.99 24.5
 -10 2 6 105.89 25.3
 10 2 -6 93.89 26.8
 -8 -2 6 1287.07 63.09
 8 -2 -6 1296.87 51.59
 -8 -2 6 1279.27 64.59
 8 -2 -6 1380.56 68.79
 8 -2 -6 1205.98 65.09
 8 -2 -6 1193.48 64.99
 8 2 -6 1232.38 64.49
 -8 2 6 1316.07 65.79
 8 2 -6 1268.47 63.59
 8 2 -6 1253.47 74.79
 -6 -2 6 378.66 29.4
 6 -2 -6 358.96 29.6
 6 -2 -6 351.66 29.8
 -6 -2 6 370.46 27.9
 6 2 -6 368.46 28.4
 -6 2 6 368.96 29.6
 6 2 -6 287.47 31.8
 6 2 -6 302.57 26.1
 -6 2 6 286.17 25.2
 6 2 -6 314.57 29.5
 -4 -2 6 154.98 16
 4 -2 -6 118.19 18.8
 -4 -2 6 105.99 17.6
 4 -2 -6 159.68 22.6
 4 2 -6 174.18 29.1
 4 2 -6 132.89 19.1
 4 2 -6 116.89 22.9
 4 2 -6 115.99 17.3
 -4 2 6 153.08 16.1
 -4 2 6 167.78 18
 2 -2 -6 149.09 16.5
 2 -2 -6 167.58 17.5
 -2 -2 6 158.38 22
 -2 -2 6 165.08 15.9
 2 2 -6 157.28 16.2
 2 2 -6 156.38 14.3
 -2 2 6 149.99 16.6
 2 2 -6 148.39 15.5
 2 2 -6 167.68 24.9
 2 2 -6 149.09 23.4
 -2 2 6 149.09 15.8
 0 -2 -6 208.78 19.7
 0 -2 -6 181.78 18.3
 0 -2 6 213.98 18.5
 0 -2 6 211.98 20.6
 0 -2 6 181.28 19.2
 0 2 6 205.18 17.9
 0 2 6 186.08 18.8
 0 2 -6 229.78 20.2
 0 2 -6 211.48 18.6
 0 2 -6 200.38 19.1
 -2 -2 -6 1023.6 48
 -2 -2 -6 1001.2 55.29
 -2 -2 -6 987.4 49.99
 2 -2 6 966.7 47.1
 2 -2 6 695.13 69.09
 2 -2 6 1074.09 51.89
 -2 2 -6 1024.3 50.09
 2 2 6 943.31 45.8
 -2 2 -6 1054.99 53.19
 2 2 6 1011.6 49.5
 -2 2 -6 1008.9 47.6
 4 -2 6 72.59 14.6
 -4 -2 -6 85.69 21.5
 -4 -2 -6 108.19 22.4
 4 -2 6 71.89 18.2
 -4 -2 -6 51.79 12.6
 4 -2 6 53.09 14.4
 -4 -2 -6 71.49 17.7
 -4 2 -6 70.99 16.3
 4 2 6 96.59 21.4
 -4 2 -6 101.19 20.7
 4 2 6 72.59 14.3
 -4 2 -6 52.29 14
 6 -2 6 126.19 25.7
 -6 -2 -6 93.39 20.3
 6 -2 6 65.19 18.2
 -6 -2 -6 117.99 23.6
 -6 -2 -6 76.79 18.7
 6 -2 6 97.39 21.3
 -6 -2 -6 146.99 31.2
 -6 2 -6 105.29 19.8
 6 2 6 78.89 18.2
 -8 -2 -6 22 15
 -8 -2 -6 57.99 18.6
 8 -2 6 41.2 15.3
 -8 -2 -6 22.2 14.4
 8 -2 6 23.5 14.3
 8 -2 6 26.2 15.5
 -8 -2 -6 13.8 14
 8 2 6 17.8 11.4
 -8 2 -6 15.4 10.9
 10 -2 6 36.7 21.2
 -10 -2 -6 55.19 19.2
 10 -2 6 29.3 19.5
 -10 -2 -6 9.3 16
 10 -2 6 69.59 24.9
 -10 -2 -6 49.99 21.2
 -10 -2 -6 -3.5 11.9
 10 2 6 7.7 13.7
 -10 2 -6 29.3 21.8
 -10 2 -6 71.89 24
 -10 2 -6 28.6 23
 -13 -3 6 48.3 18.2
 -13 -3 6 31.6 18.9
 13 -3 -6 27.1 17.5
 13 -3 -6 26.7 16.6
 13 -3 -6 17.1 14.6
 13 -3 -6 76.19 25.7
 13 3 -6 60.29 21.4
 -13 3 6 19 18.5
 -13 3 6 26.8 15.8
 13 3 -6 39.2 20.9
 13 3 -6 27.4 17.4
 11 -3 -6 6.2 9.6
 11 -3 -6 -4.1 6.1
 11 -3 -6 9.9 11.4
 -11 -3 6 4.3 9.1
 -11 -3 6 11.5 11.6
 11 3 -6 14.1 12.6
 11 3 -6 7.3 10.2
 11 3 -6 20.2 12.3
 -11 3 6 3.5 9.7
 11 3 -6 16.6 10.7
 -11 3 6 11.7 11.1
 9 -3 -6 34.7 14.5
 9 -3 -6 23.1 12.7
 9 -3 -6 57.89 18.2
 -9 -3 6 34.4 12.2
 -9 -3 6 33.5 12.7
 -9 3 6 66.09 19.1
 9 3 -6 43.4 14.1
 9 3 -6 35.8 14.9
 9 3 -6 53.69 16.6
 -7 -3 6 138.09 22.5
 -7 -3 6 155.68 24.2
 7 -3 -6 124.99 21.6
 7 -3 -6 250.97 35.9
 7 -3 -6 101.29 23.9
 7 3 -6 183.78 26.9
 7 3 -6 113.99 23.9
 -7 3 6 132.59 28
 7 3 -6 144.79 22.3
 7 3 -6 157.48 29.1
 -7 3 6 225.58 31.8
 5 -3 -6 240.18 23.7
 5 -3 -6 209.48 21.8
 -5 -3 6 236.08 21.8
 -5 -3 6 177.68 18.4
 5 3 -6 201.98 19.8
 5 3 -6 178.78 28
 -5 3 6 198.18 19.6
 5 3 -6 192.98 18.8
 -5 3 6 219.98 21.7
 5 3 -6 144.69 26.1
 -3 -3 6 66.89 13.2
 3 -3 -6 63.69 14.7
 3 -3 -6 58.49 14.1
 -3 -3 6 48.7 10.6
 -3 3 6 40.6 11.6
 -3 3 6 50.29 11.5
 3 3 -6 45.4 14.4
 3 3 -6 71.49 14.6
 3 3 -6 55.99 11.7
 3 3 -6 56.29 14.5
 -1 -3 6 544.55 32.5
 -1 -3 6 494.85 30.2
 1 -3 -6 533.15 30.9
 1 -3 -6 535.25 32.8
 -1 -3 6 527.55 29.9
 1 3 -6 544.55 30.7
 -1 3 6 549.95 30.1
 -1 3 6 516.25 31.1
 1 3 -6 551.84 38.3
 1 3 -6 552.94 34.7
 1 3 -6 501.65 28.8
 1 3 -6 510.05 29.5
 1 -3 6 807.22 46.2
 1 -3 6 777.72 39.9
 -1 -3 -6 767.62 41.2
 -1 -3 -6 814.32 41.4
 1 -3 6 807.52 43.5
 1 3 6 820.12 40
 1 3 6 804.92 41.5
 -1 3 -6 754.22 42.8
 -1 3 -6 850.51 56.39
 -1 3 -6 775.52 40.9
 -1 3 -6 824.42 39.7
 -1 3 -6 744.73 34.6
 -3 -3 -6 100.29 18.5
 -3 -3 -6 114.69 21
 3 -3 6 124.99 26
 -3 -3 -6 105.29 20.1
 3 -3 6 115.99 20.8
 -3 -3 -6 100.29 20.7
 3 -3 6 111.79 19.2
 3 3 6 127.69 22
 3 3 6 118.79 18.2
 -3 3 -6 141.19 24.5
 -3 3 -6 132.29 24.4
 -5 -3 -6 106.29 23.2
 -5 -3 -6 77.49 34
 5 -3 6 79.09 19.3
 5 -3 6 121.19 23.4
 -5 -3 -6 84.79 18.9
 5 -3 6 112.29 25.3
 -5 3 -6 151.88 24.9
 5 3 6 103.49 20.1
 -5 3 -6 111.59 22.3
 5 3 6 108.89 20.7
 -5 3 -6 92.69 23.5
 -7 -3 -6 74.29 20.1
 7 -3 6 47.9 15.4
 7 -3 6 83.99 22
 7 -3 6 100.29 24.2
 -7 -3 -6 68.19 22
 -7 -3 -6 63.49 21.5
 -7 3 -6 107.39 25
 -7 3 -6 75.29 23.9
 7 3 6 74.29 17.9
 7 3 6 29.7 12.6
 -7 3 -6 49.4 17.3
 9 -3 6 4.3 10.3
 9 -3 6 6.1 10.6
 -9 -3 -6 1.1 12.1
 -9 -3 -6 2 8.6
 -9 -3 -6 1 10.4
 9 -3 6 -1.3 8.9
 -9 3 -6 -1.5 12.8
 9 3 6 -0.8 9.1
 -9 3 -6 0.3 10.1
 9 3 6 0 11
 -9 3 -6 5.1 9.2
 12 -4 -6 4.1 9.6
 12 -4 -6 3.2 11.9
 12 -4 -6 -3.4 5.9
 -12 -4 6 9.4 11.3
 12 4 -6 12.7 12.3
 12 4 -6 -0.1 6.3
 12 4 -6 1.2 8.5
 -12 4 6 0.7 9
 -12 4 6 0.1 11.9
 12 4 -6 -2.4 10.6
 10 -4 -6 0 7.3
 10 -4 -6 8.5 12.3
 -10 -4 6 10 10.3
 10 -4 -6 8.8 12.5
 -10 -4 6 -1.6 5.7
 -10 4 6 4.7 9.2
 10 4 -6 3.1 7.7
 10 4 -6 6.4 8.9
 10 4 -6 -0.9 7.5
 10 4 -6 4.3 10.2
 -10 4 6 15 11.7
 8 -4 -6 337.77 33.4
 8 -4 -6 395.36 35.8
 -8 -4 6 320.77 29.1
 8 -4 -6 365.26 50.09
 -8 -4 6 314.17 29.6
 -8 4 6 386.56 33.1
 8 4 -6 334.17 36.2
 8 4 -6 340.67 39.1
 8 4 -6 349.07 29.1
 -6 -4 6 14.1 9.2
 -6 -4 6 14.9 8.2
 6 -4 -6 31.2 12
 6 -4 -6 33.7 11.1
 6 -4 -6 14.4 9.7
 6 4 -6 18.5 8.8
 -6 4 6 19.3 8.5
 6 4 -6 3.7 5.7
 6 4 -6 4.7 9.9
 -6 4 6 21.5 8.9
 6 4 -6 6.9 7.7
 -4 -4 6 131.99 18.4
 4 -4 -6 140.79 20.9
 4 -4 -6 133.09 20.9
 4 -4 -6 145.09 23.8
 4 4 -6 144.69 14.6
 -4 4 6 131.19 19.8
 4 4 -6 159.88 28.1
 4 4 -6 146.09 15.1
 -4 4 6 145.49 19.7
 -2 -4 6 17.6 8
 -2 -4 6 36.4 8.9
 -2 -4 6 36.1 9.6
 2 -4 -6 33.7 10.5
 2 -4 -6 36.3 10.6
 2 -4 -6 27.7 11.9
 2 4 -6 29.4 12.3
 -2 4 6 12.3 6.2
 2 4 -6 37.1 9.6
 2 4 -6 21.9 7
 2 4 -6 38.9 11.7
 -2 4 6 38.3 9.9
 0 -4 -6 232.18 21.6
 0 -4 -6 248.48 21.3
 0 -4 6 200.68 20.2
 0 -4 6 248.98 20.2
 0 -4 6 247.98 31.1
 0 4 -6 227.48 19
 0 4 -6 244.48 18.8
 0 4 6 216.18 18.9
 0 4 -6 252.17 25.8
 0 4 6 227.48 19.1
 0 4 -6 207.28 21.1
 2 -4 6 511.75 32.5
 -2 -4 -6 424.76 39.7
 -2 -4 -6 545.85 34.5
 2 -4 6 492.75 34.7
 2 -4 6 492.65 38.8
 -2 4 -6 488.25 30.5
 -2 4 -6 552.84 37.7
 -2 4 -6 495.45 37.7
 2 4 6 481.65 30.2
 -2 4 -6 490.75 32
 2 4 6 490.45 31.4
 4 -4 6 7.5 10
 -4 -4 -6 2.8 6
 4 -4 6 -3.7 4
 -4 -4 -6 -3.9 4.4
 -4 -4 -6 5 8.9
 4 -4 6 2.5 6.6
 4 4 6 0.1 4.9
 4 4 6 0.2 5.2
 -4 4 -6 1.4 8.6
 -4 4 -6 -3.8 2.8
 -4 4 -6 -4 3.6
 -4 4 -6 2.6 6.4
 -6 -4 -6 272.87 43.6
 6 -4 6 308.07 33.3
 6 -4 6 293.17 30.7
 -6 -4 -6 337.27 31.5
 6 -4 6 333.87 48.1
 -6 -4 -6 294.27 39.6
 -6 -4 -6 321.87 45.9
 6 4 6 191.08 31
 6 4 6 316.27 30.7
 -6 4 -6 332.97 31.2
 -6 4 -6 279.77 30.6
 -6 4 -6 336.17 26.5
 -6 4 -6 306.77 45.2
 8 -4 6 10.3 13.1
 -8 -4 -6 15.4 19.2
 -8 -4 -6 11.5 15.7
 -8 -4 -6 23.6 16.3
 8 -4 6 17.6 14
 8 -4 6 24.3 14
 -8 -4 -6 10.5 10.1
 -8 4 -6 5.3 13
 8 4 6 12 14.6
 -8 4 -6 12.4 10.6
 -8 4 -6 9.1 12
 8 4 6 25.3 14.3
 11 -5 -6 115.19 32.7
 -11 -5 6 55.29 21.2
 11 -5 -6 65.59 19.6
 -11 -5 6 69.69 20.2
 11 -5 -6 67.39 25.4
 -11 5 6 57.59 19.4
 11 5 -6 23 16.3
 11 5 -6 52.49 20.6
 -11 5 6 26.7 17.1
 11 5 -6 95.79 23.6
 11 5 -6 33.3 16.3
 9 -5 -6 52.89 17.5
 9 -5 -6 24 14.3
 9 -5 -6 98.99 24.8
 -9 -5 6 64.39 17.5
 9 5 -6 62.69 17.4
 -9 5 6 35.8 13.7
 9 5 -6 20.7 17.5
 9 5 -6 61.59 15.8
 9 5 -6 51.69 20.9
 -9 5 6 74.69 18.8
 -7 -5 6 92.29 18.5
 7 -5 -6 102.89 20.9
 7 -5 -6 132.99 31.5
 -7 -5 6 118.29 20.6
 7 -5 -6 163.48 21
 -7 5 6 161.58 24.9
 7 5 -6 97.99 16.9
 7 5 -6 126.59 27.3
 7 5 -6 82.19 22.4
 -5 -5 6 94.89 17.1
 -5 -5 6 77.49 14.5
 5 -5 -6 85.99 18.4
 5 -5 -6 87.89 18.7
 5 -5 -6 72.69 17.6
 5 5 -6 87.59 13.4
 -5 5 6 74.09 14.3
 -5 5 6 89.39 16.1
 5 5 -6 77.09 13.2
 5 5 -6 66.69 18
 5 5 -6 76.99 21
 3 -5 -6 239.38 34.9
 -3 -5 6 188.98 16.8
 -3 -5 6 222.18 19.3
 3 -5 -6 184.78 19.7
 3 -5 -6 197.38 20.5
 -3 5 6 204.48 17.7
 3 5 -6 182.18 31.4
 -3 5 6 174.68 16.7
 3 5 -6 217.78 33.3
 1 -5 -6 97.79 16.8
 -1 -5 6 75.59 14.2
 -1 -5 6 78.99 14.1
 1 -5 -6 105.09 17
 1 5 -6 90.69 12.7
 -1 5 6 77.69 13
 1 5 -6 101.79 21.8
 1 5 -6 71.49 17.5
 -1 -5 -6 19 9.4
 1 -5 6 31.3 10.1
 1 -5 6 24.5 11.3
 1 -5 6 13.3 7.3
 -1 -5 -6 8.6 6.9
 -1 5 -6 18.2 9.4
 1 5 6 16.7 7.2
 -1 5 -6 34.8 9.7
 -1 5 -6 4.1 7.9
 -1 5 -6 31.2 8.6
 3 -5 6 244.08 35
 -3 -5 -6 272.07 24.8
 3 -5 6 240.08 25.5
 -3 -5 -6 220.98 23.9
 3 -5 6 232.18 23.4
 -3 5 -6 243.38 22.7
 3 5 6 243.08 21.8
 -3 5 -6 256.57 21.9
 3 5 6 261.57 26.2
 -3 5 -6 326.27 45.2
 -3 5 -6 280.17 26.4
 -5 -5 -6 19.6 11.2
 -5 -5 -6 19 18.8
 5 -5 6 26.6 12
 -5 -5 -6 21.3 15
 -5 -5 -6 33.5 12
 5 -5 6 46.9 15.5
 5 -5 6 31 17.5
 -5 5 -6 59.19 23.7
 -5 5 -6 40.3 14.5
 -5 5 -6 50.99 14.5
 -5 5 -6 28.4 11.4
 5 5 6 32 11.9
 -7 -5 -6 0.5 7.9
 7 -5 6 2.4 12.5
 7 -5 6 -0.9 7.6
 7 -5 6 0.4 7.9
 -7 -5 -6 1.7 7.7
 7 5 6 -0.7 9.4
 -7 5 -6 4.4 8
 7 5 6 -0.7 7
 -7 5 -6 -4.5 9.1
 -7 5 -6 3.1 16.8
 -8 -6 6 69.89 16
 -8 -6 6 62.99 17.9
 8 -6 -6 93.49 20.7
 8 -6 -6 77.99 20.3
 8 -6 -6 44.2 18.1
 8 6 -6 47.5 18.4
 -8 6 6 70.19 17.7
 8 6 -6 27.3 17.3
 -8 6 6 72.39 16.8
 -6 -6 6 1.4 5
 6 -6 -6 1.1 7.2
 6 -6 -6 11.7 10.1
 6 -6 -6 -1.4 5.5
 -6 -6 6 3.2 5.3
 6 6 -6 -1.6 6
 -6 6 6 2.3 5.9
 6 6 -6 -0.5 7.3
 4 -6 -6 163.28 23.6
 4 -6 -6 178.78 38.7
 4 -6 -6 199.88 26.6
 -4 -6 6 142.19 14.6
 -4 -6 6 192.78 17.4
 4 6 -6 191.88 35.5
 4 6 -6 96.19 25.1
 -4 6 6 170.58 15.3
 -4 6 6 161.08 15.3
 -2 -6 6 43.2 12.3
 -2 -6 6 54.19 10.7
 2 -6 -6 6.5 13.4
 2 -6 -6 57.79 13.1
 -2 -6 6 48.3 10.2
 2 -6 -6 49.99 12.4
 2 6 -6 73.29 19.2
 2 6 -6 43.5 16.7
 0 -6 -6 85.99 16
 0 -6 -6 87.69 16.3
 0 -6 6 71.29 18.7
 0 -6 6 72.79 14
 0 6 -6 66.49 19.5
 0 6 -6 68.49 17.2
 -2 -6 -6 158.58 37.2
 -2 -6 -6 219.48 22.3
 2 -6 6 216.98 21.2
 2 -6 6 239.78 35.4
 -2 -6 -6 252.67 22.7
 -2 6 -6 267.27 28.3
 4 -6 6 12.1 9.5
 -4 -6 -6 6.2 7.6
 -4 -6 -6 4.3 17.2
 4 -6 6 18.6 14.9
 4 -6 6 23.4 11.6
 -4 -6 -6 6.6 7.9
 -4 -6 -6 5.7 16.8
 -4 6 -6 -0.2 6.6
 -4 6 -6 18 10.1
 4 6 6 13.9 7.7
 -6 -6 -6 36.4 23.2
 6 -6 6 72.99 20
 -6 -6 -6 105.99 22.1
 -6 -6 -6 55.39 17.7
 6 -6 6 22.3 19.2
 6 -6 6 62.69 18.6
 6 6 6 50.99 16.7
 -6 6 -6 51.69 17.4
 -6 6 -6 31.2 12.7
 7 -7 -6 1.8 7.3
 -7 -7 6 5.8 6.5
 -7 -7 6 0 4.9
 7 -7 -6 7.9 11.3
 7 -7 -6 5.6 11.2
 7 -7 -6 11.1 21.5
 7 7 -6 0.1 10.8
 -7 7 6 8.7 7
 7 7 -6 2 6.5
 -7 7 6 3.1 8.2
 5 -7 -6 -1.5 16.7
 5 -7 -6 1.6 7
 5 -7 -6 9.8 11.9
 5 -7 -6 6.8 7.7
 5 7 -6 -3.6 7.4
 5 7 -6 0 7.1
 3 -7 -6 34.2 11.4
 3 -7 -6 37.5 10.2
 3 -7 -6 13.5 19.3
 3 7 -6 19.5 14.6
 3 7 -6 41 19.9
 1 -7 -6 1 19.8
 -1 -7 6 -2.3 5.5
 1 -7 -6 2.2 5.7
 1 -7 -6 4.6 6.1
 1 7 -6 1.6 6.3
 1 -7 6 122.29 16.8
 -1 -7 -6 152.28 19.9
 1 -7 6 159.88 29.9
 -1 -7 -6 128.79 19.3
 1 -7 6 157.08 20.7
 -1 7 -6 81.79 20.4
 -3 -7 -6 1.5 5.8
 3 -7 6 0.1 5.6
 3 -7 6 2.2 20.9
 -3 -7 -6 7.4 9.4
 -3 7 -6 2 6.8
 14 0 -7 27 16.7
 -14 0 7 31 22.5
 14 0 -7 32.1 16.5
 14 0 -7 15.8 16.4
 14 0 -7 47.1 21.5
 14 0 -7 33.2 13.1
 -14 0 7 10.6 12.2
 12 0 -7 58.99 16.3
 12 0 -7 20.1 12.7
 12 0 -7 72.79 19.5
 12 0 -7 67.79 22.3
 -12 0 7 51.89 16.2
 12 0 -7 70.19 23.8
 10 0 -7 337.47 29.2
 -10 0 7 338.47 34.6
 10 0 -7 394.56 43.1
 -10 0 7 356.56 36.1
 10 0 -7 374.06 30.1
 10 0 -7 374.66 37.5
 10 0 -7 330.87 35.4
 8 0 -7 3.4 5.8
 -8 0 7 19.1 11.5
 8 0 -7 11.1 10.5
 8 0 -7 5.8 6.6
 -8 0 7 13.6 9.6
 8 0 -7 7.3 6.6
 6 0 -7 25.5 8.6
 -6 0 7 68.39 17.5
 6 0 -7 71.19 17.9
 -6 0 7 42.9 10.6
 4 0 -7 277.57 24.7
 -4 0 7 375.16 29.1
 -4 0 7 368.86 26.9
 4 0 -7 353.36 27.8
 2 0 -7 145.79 21.6
 2 0 -7 142.99 20.2
 -2 0 7 184.98 20.2
 -2 0 7 166.78 17.6
 0 0 7 744.73 39.9
 0 0 -7 803.92 41.6
 0 0 -7 803.32 43.5
 0 0 -7 812.02 45.2
 -2 0 -7 7.3 6.6
 2 0 7 13.4 8
 -2 0 -7 8.6 7.8
 -4 0 -7 13.3 6.8
 4 0 7 21.9 10.4
 -4 0 -7 49.3 14.3
 4 0 7 36.3 12.5
 -4 0 -7 17.5 7.7
 4 0 7 36.6 16.6
 -4 0 -7 21.2 9.8
 -6 0 -7 580.44 45.4
 -6 0 -7 560.14 46.9
 -6 0 -7 539.85 34.5
 6 0 7 533.15 44.3
 6 0 7 588.34 43.6
 -6 0 -7 517.65 41.4
 6 0 7 546.25 48.2
 -8 0 -7 325.77 45
 8 0 7 382.16 39.9
 -8 0 -7 459.85 34.4
 8 0 7 405.16 40.3
 -10 0 -7 4 10.1
 10 0 7 1.8 10
 -10 0 -7 7.7 11.3
 10 0 7 3.8 12.8
 10 0 7 -1 16.3
 -10 0 -7 3.6 12.2
 -10 0 -7 5.3 19.1
 13 -1 -7 43.1 16.4
 13 -1 -7 44.9 19.6
 -13 -1 7 20.9 19.3
 13 -1 -7 30.8 13.9
 13 -1 -7 42.9 20.5
 13 -1 -7 40.5 12.3
 -13 -1 7 33.9 16.3
 13 1 -7 21.4 11.5
 13 1 -7 22.2 14.6
 -13 1 7 45.6 19.5
 -13 1 7 29.4 16.4
 13 1 -7 25.7 17.4
 13 1 -7 11.3 9.8
 13 1 -7 58.79 29.3
 11 -1 -7 219.58 33.2
 -11 -1 7 266.37 39.5
 11 -1 -7 269.07 23.9
 11 -1 -7 294.17 31
 -11 -1 7 321.07 35.3
 11 -1 -7 238.68 39.5
 11 1 -7 254.87 46.6
 -11 1 7 224.88 33.4
 11 1 -7 302.47 43.7
 11 1 -7 259.97 23.6
 11 1 -7 278.87 29.5
 -11 1 7 255.57 36.3
 11 1 -7 257.97 45.7
 -9 -1 7 78.59 18.3
 9 -1 -7 100.09 18.9
 9 -1 -7 103.39 19.6
 9 -1 -7 114.19 25.2
 -9 -1 7 98.89 23.5
 9 -1 -7 80.19 23
 -9 1 7 71.99 18.5
 9 1 -7 73.89 20.5
 9 1 -7 72.19 19.1
 9 1 -7 100.19 16.1
 -9 1 7 113.39 22
 9 1 -7 84.19 19.2
 7 -1 -7 193.68 31.8
 -7 -1 7 91.89 18.7
 -7 -1 7 125.09 21.7
 7 -1 -7 109.69 22.2
 7 -1 -7 186.68 28.4
 7 1 -7 143.39 25.2
 -7 1 7 104.09 19.5
 7 1 -7 137.09 13.8
 -7 1 7 149.09 24.5
 7 1 -7 109.79 22.3
 7 1 -7 100.89 24.1
 -5 -1 7 54.79 15.1
 5 -1 -7 42.6 11.1
 -5 -1 7 57.09 12.6
 5 -1 -7 64.79 15.3
 5 1 -7 59.39 14.1
 -5 1 7 90.19 19.1
 5 1 -7 47.5 11.7
 -5 1 7 72.39 16.4
 5 1 -7 66.19 15.5
 3 -1 -7 316.87 30.5
 3 -1 -7 350.56 27.3
 -3 -1 7 361.06 25.9
 -3 1 7 385.56 28.9
 3 1 -7 315.47 22.5
 -3 1 7 369.76 26.3
 3 1 -7 350.46 26
 3 1 -7 346.97 26.6
 -1 -1 7 1045.9 49.4
 -1 -1 7 1110.59 54.29
 1 -1 -7 1124.19 51.79
 1 -1 -7 1201.28 63.09
 1 1 -7 1164.48 53.19
 -1 1 7 1189.48 51.39
 1 1 -7 1231.08 52.99
 1 1 -7 1214.58 52.49
 -1 -1 -7 314.27 25.9
 -1 -1 -7 298.37 28.1
 1 -1 7 314.57 27.3
 1 -1 7 303.67 24.8
 -1 -1 -7 321.77 26.6
 1 -1 7 335.77 30.4
 -1 1 -7 311.27 26.9
 -1 1 -7 357.86 29.1
 -1 1 -7 310.97 25.9
 1 1 7 277.37 23.8
 1 1 7 280.07 25.9
 -3 -1 -7 95.69 18.7
 -3 -1 -7 75.79 15.5
 3 -1 7 81.19 17.5
 3 -1 7 101.99 24.1
 -3 -1 -7 120.49 20.3
 3 -1 7 84.69 16.7
 -3 -1 -7 126.89 24.5
 -3 1 -7 103.69 19.2
 -3 1 -7 71.79 14.8
 3 1 7 121.99 22.1
 -3 1 -7 91.49 19.5
 -5 -1 -7 118.99 21.8
 5 -1 7 70.39 18.2
 5 -1 7 91.99 18.6
 -5 -1 -7 96.29 21.8
 -5 -1 -7 118.99 23.5
 -5 -1 -7 140.59 22.9
 5 -1 7 112.89 23.5
 -5 1 -7 113.39 20.3
 -5 1 -7 125.39 29.8
 5 1 7 120.29 25
 -7 -1 -7 290.17 45
 7 -1 7 207.28 32.5
 7 -1 7 237.08 33
 -7 -1 -7 229.18 27.3
 -7 -1 -7 245.28 38.4
 -7 -1 -7 301.77 32.3
 7 -1 7 197.38 32.6
 7 1 7 250.97 36.6
 7 1 7 221.98 32.4
 -7 1 -7 163.28 28.7
 -7 1 -7 300.37 41.7
 -9 -1 -7 126.29 29.7
 9 -1 7 87.39 23
 -9 -1 -7 67.69 23.4
 9 -1 7 65.89 22.3
 -9 -1 -7 57.29 18.3
 9 -1 7 109.29 27.1
 -9 1 -7 159.78 35.7
 -9 1 -7 101.39 26
 -9 1 -7 74.89 26.3
 9 1 7 95.19 26.2
 9 1 7 95.49 27.5
 -12 -2 7 22.3 14.6
 12 -2 -7 17.9 13.4
 12 -2 -7 55.19 21.6
 -12 -2 7 25.2 13.8
 12 2 -7 19 10.6
 -12 2 7 14.3 14.8
 12 2 -7 49.4 22.3
 12 2 -7 28.3 18.1
 12 2 -7 48.8 18.1
 -12 2 7 14.4 14.5
 10 -2 -7 353.76 24.5
 -10 -2 7 331.07 34.6
 10 -2 -7 395.16 37.7
 -10 -2 7 299.87 32.7
 10 -2 -7 330.47 35.9
 10 2 -7 288.37 49
 -10 2 7 338.07 34.6
 10 2 -7 299.17 32.2
 10 2 -7 301.47 32.8
 -10 2 7 324.47 34.4
 -8 -2 7 18.4 9.8
 -8 -2 7 8.5 9
 8 -2 -7 4.9 6.3
 8 -2 -7 26.3 11.2
 8 -2 -7 14 10.3
 8 -2 -7 11.7 10.2
 -8 2 7 2.9 6.8
 8 2 -7 5.8 7
 8 2 -7 1.7 7.3
 8 2 -7 8.3 9.6
 8 2 -7 0.4 5.5
 6 -2 -7 14.8 9.1
 -6 -2 7 27.2 11.1
 6 -2 -7 11.6 9.1
 -6 -2 7 7.2 5.9
 -6 2 7 23.9 9.1
 6 2 -7 11.8 8.1
 -6 2 7 26.6 9.4
 6 2 -7 31.9 13
 6 2 -7 20.5 8.3
 -4 -2 7 489.85 31.6
 4 -2 -7 483.95 33.5
 -4 -2 7 549.35 35.5
 4 2 -7 474.15 39.3
 4 2 -7 496.95 32.5
 4 2 -7 503.85 25
 -4 2 7 504.25 34
 -4 2 7 543.25 33.2
 4 2 -7 517.75 32.9
 4 2 -7 494.15 38.2
 2 -2 -7 1073.09 51.19
 -2 -2 7 936.11 48.3
 -2 -2 7 917.81 45
 2 -2 -7 995.6 48.2
 2 2 -7 1010.9 47.9
 2 2 -7 932.01 42.3
 -2 2 7 965.9 45.7
 2 2 -7 1007.4 55.09
 -2 2 7 986.5 48.6
 2 2 -7 974.1 45.4
 0 -2 7 63.89 14.8
 0 -2 -7 27.1 9.1
 0 -2 7 16.4 8.6
 0 -2 7 22.6 9.3
 0 -2 -7 42.4 12
 0 2 -7 61.19 14.3
 0 2 -7 23 8.2
 0 2 7 29.2 9.9
 0 2 -7 59.09 13.8
 0 2 7 51.59 12.9
 -2 -2 -7 70.69 17.6
 2 -2 7 44.3 13.2
 -2 -2 -7 78.79 18.6
 2 -2 7 47.6 15.2
 -2 -2 -7 43.4 13.5
 2 -2 7 50.19 14
 -2 2 -7 26.7 9.7
 -2 2 -7 65.39 18.1
 2 2 7 38.4 10.5
 2 2 7 52.29 13.9
 -2 2 -7 61.29 15
 4 -2 7 37.8 13.2
 -4 -2 -7 43.4 15.9
 4 -2 7 41.3 13.8
 -4 -2 -7 27.5 11
 -4 -2 -7 73.29 21.4
 4 -2 7 42.7 14.9
 -4 -2 -7 33.3 10.8
 4 2 7 32.9 13.3
 -4 2 -7 25.5 10.5
 -4 2 -7 34.7 12.4
 -6 -2 -7 33.3 13.7
 6 -2 7 37.8 13.9
 -6 -2 -7 47 13.9
 -6 -2 -7 60.99 21.1
 6 -2 7 61.59 18.3
 6 -2 7 50.29 17.8
 -6 -2 -7 27.7 12.2
 -6 2 -7 6.4 10
 -6 2 -7 25.4 12.2
 6 2 7 64.69 19.3
 8 -2 7 157.18 30.7
 8 -2 7 142.09 27.7
 -8 -2 -7 243.38 38.3
 8 -2 7 209.38 38.7
 -8 -2 -7 145.99 30.8
 -8 -2 -7 174.18 33.7
 -8 2 -7 202.88 36.6
 -8 2 -7 215.78 42.4
 -8 2 -7 261.67 41
 8 2 7 181.08 31.7
 8 2 7 158.48 29.2
 10 -2 7 -1.1 9.9
 -10 -2 -7 6.8 16.6
 -10 -2 -7 -2.9 13.3
 10 -2 7 -2 10.8
 -10 -2 -7 8.3 10.2
 10 -2 7 -0.6 8.4
 -10 2 -7 8.1 19.6
 -10 2 -7 4.7 16
 -10 2 -7 -5.2 6.2
 10 2 7 0.3 8.8
 10 2 7 -2 14.2
 13 -3 -7 23.2 19.2
 -13 -3 7 9.8 16.9
 -13 -3 7 9.7 10.8
 13 -3 -7 -0.7 13
 13 -3 -7 20.9 14.5
 13 -3 -7 5.8 11.5
 -13 3 7 4.9 9.9
 -13 3 7 26.2 30.6
 13 3 -7 7.5 10.6
 13 3 -7 21.7 17.8
 13 3 -7 19.7 16.2
 13 3 -7 9.4 15.5
 11 -3 -7 362.26 40
 11 -3 -7 312.77 46
 -11 -3 7 267.37 38.2
 -11 -3 7 381.86 38.8
 11 -3 -7 404.46 42.6
 -11 3 7 274.67 40.4
 11 3 -7 419.86 47.8
 11 3 -7 331.87 36.3
 -11 3 7 403.16 40.1
 11 3 -7 377.06 37.3
 11 3 -7 316.97 36.5
 -9 -3 7 60.09 16.9
 9 -3 -7 70.99 13.5
 9 -3 -7 12 10.3
 9 -3 -7 39.3 16.3
 -9 -3 7 63.39 18.6
 9 -3 -7 58.99 20.2
 9 3 -7 52.29 18.8
 9 3 -7 45 15.1
 9 3 -7 20.3 13
 -9 3 7 72.19 19.6
 7 -3 -7 483.75 38.4
 -7 -3 7 463.55 36
 7 -3 -7 477.05 37.7
 -7 3 7 439.96 34.4
 -7 3 7 398.26 33.8
 7 3 -7 323.17 34.3
 7 3 -7 437.36 33.8
 7 3 -7 412.16 32.3
 7 3 -7 427.46 42.8
 5 -3 -7 118.39 23.1
 -5 -3 7 67.89 15.5
 -5 -3 7 104.89 18.1
 5 3 -7 50.69 12.2
 -5 3 7 86.69 19.1
 -5 3 7 63.29 14.1
 5 3 -7 60.29 17
 5 3 -7 76.89 15.3
 -3 -3 7 66.29 13.6
 3 -3 -7 104.09 19.7
 -3 -3 7 59.29 13.8
 3 -3 -7 48.2 12.1
 -3 3 7 45.4 12
 3 3 -7 46.6 11.2
 3 3 -7 46.7 13.4
 3 3 -7 69.99 14.2
 -3 3 7 81.49 16.6
 3 3 -7 61.69 18
 3 3 -7 54.29 9.9
 1 -3 -7 1541.55 65.29
 1 -3 -7 1535.55 62.29
 -1 -3 7 1347.97 60.29
 -1 -3 7 1478.95 63.59
 -1 -3 7 1465.15 59.99
 1 3 -7 1468.75 59.79
 1 3 -7 1397.36 60.19
 1 3 -7 1526.05 60.09
 -1 3 7 1502.65 63.29
 1 3 -7 1527.45 72.79
 -1 3 7 1528.45 60.49
 1 3 -7 1510.15 65.49
 1 -3 7 212.68 30.4
 -1 -3 -7 125.59 20.3
 1 -3 7 113.59 18.1
 -1 -3 -7 143.89 21.2
 1 -3 7 156.58 26.6
 -1 3 -7 142.89 15.3
 -1 3 -7 172.98 27.2
 1 3 7 119.19 18.2
 -1 3 -7 173.38 24.9
 -1 3 -7 169.08 27.2
 1 3 7 201.88 27.5
 -1 3 -7 177.68 23.7
 3 -3 7 36.2 13.2
 -3 -3 -7 23.8 9.9
 3 -3 7 21.8 9.6
 3 -3 7 0.2 6.5
 -3 -3 -7 13.2 9
 -3 -3 -7 25.5 12.8
 -3 -3 -7 31.5 12.4
 -3 3 -7 47.5 14
 3 3 7 32.7 12.1
 -3 3 -7 21.3 11.8
 5 -3 7 16.8 10.7
 -5 -3 -7 35.6 13.2
 5 -3 7 33 13.8
 -5 -3 -7 34.8 14.6
 5 -3 7 14.6 9.9
 -5 -3 -7 48.8 16.3
 -5 -3 -7 31.1 15.8
 -5 3 -7 70.59 21.8
 5 3 7 51.09 15.5
 -5 3 -7 31.4 12.8
 -7 -3 -7 -2.1 9.1
 -7 -3 -7 9.3 13.1
 7 -3 7 7.6 10.9
 -7 -3 -7 21.9 18
 7 -3 7 8.7 10.6
 -7 -3 -7 45.6 18.7
 -7 3 -7 12.9 9.9
 7 3 7 7.1 10.5
 -7 3 -7 33 15.5
 7 3 7 7.1 8.5
 -7 3 -7 12.6 13.4
 -9 -3 -7 21.3 20.3
 9 -3 7 56.49 20.5
 9 -3 7 57.69 21.3
 -9 -3 -7 54.79 23
 -9 -3 -7 52.79 19.3
 -9 -3 -7 67.49 24.3
 -9 3 -7 27.8 20.7
 9 3 7 43.3 20.2
 -9 3 -7 77.19 21.9
 9 3 7 75.49 20.9
 -9 3 -7 47.8 21.5
 -12 -4 7 24.1 12.8
 -12 -4 7 29.5 16.9
 12 -4 -7 33.3 17.6
 12 -4 -7 17.8 13.2
 12 -4 -7 19.8 16.2
 -12 4 7 28 19.9
 12 4 -7 45.2 18.8
 12 4 -7 63.99 23.8
 12 4 -7 14.2 13.6
 -12 4 7 33.6 16.6
 12 4 -7 39.5 16.5
 -10 -4 7 95.19 22.6
 10 -4 -7 99.19 24.4
 10 -4 -7 123.29 31.9
 -10 -4 7 83.89 20.4
 10 4 -7 43.2 19
 10 4 -7 75.59 19.9
 10 4 -7 74.19 22.8
 10 4 -7 75.89 20.2
 -10 4 7 140.99 29
 -10 4 7 115.69 27.4
 8 -4 -7 160.98 27.4
 -8 -4 7 245.48 26.5
 8 -4 -7 254.67 35.8
 8 -4 -7 128.09 28.3
 8 4 -7 183.88 34.4
 -8 4 7 149.49 25.1
 8 4 -7 160.48 32
 8 4 -7 217.88 23.6
 8 4 -7 203.18 36.8
 -8 4 7 182.68 28.8
 -6 -4 7 90.79 17.1
 -6 -4 7 82.69 17.2
 6 -4 -7 103.79 22.3
 6 -4 -7 76.99 17.7
 6 4 -7 59.49 18
 6 4 -7 104.79 26.4
 -6 4 7 75.29 17.6
 -6 4 7 103.39 19.7
 6 4 -7 79.29 15.3
 4 -4 -7 337.57 28.9
 -4 -4 7 320.17 24.6
 -4 -4 7 372.76 28
 -4 4 7 350.36 26.4
 4 4 -7 347.47 34.4
 -4 4 7 382.46 28.4
 4 4 -7 351.16 34.6
 4 4 -7 349.07 25.5
 4 4 -7 336.37 24.8
 -2 -4 7 456.35 29.4
 2 -4 -7 501.85 32.5
 -2 -4 7 440.86 31.6
 2 -4 -7 475.25 33.1
 -2 -4 7 429.46 28.4
 2 4 -7 441.66 35
 2 4 -7 448.76 26.9
 -2 4 7 450.95 29.9
 -2 4 7 463.25 29.4
 2 4 -7 469.15 29.8
 2 4 -7 475.75 28.2
 2 4 -7 440.16 37.8
 0 -4 7 92.09 18.9
 0 -4 -7 72.59 15.4
 0 -4 -7 84.49 16.3
 0 -4 7 66.29 16.4
 0 -4 7 77.29 15.7
 0 4 -7 96.69 18.7
 0 4 -7 101.29 17.9
 0 4 -7 106.79 16.7
 0 4 -7 87.79 16.2
 0 4 -7 99.29 22.8
 0 4 7 100.39 17.2
 0 4 7 98.89 17.2
 2 -4 7 76.39 18.4
 2 -4 7 105.29 24.3
 2 -4 7 72.59 15.1
 -2 -4 -7 93.59 17.4
 -2 4 -7 93.09 17.2
 2 4 7 81.49 17
 -2 4 -7 56.79 16.1
 -2 4 -7 90.99 20.5
 -4 -4 -7 127.39 23.1
 4 -4 7 147.79 26.3
 -4 -4 -7 122.29 31
 4 -4 7 102.69 21.5
 4 -4 7 126.39 25.3
 -4 -4 -7 121.59 23.7
 -4 4 -7 184.68 38.1
 4 4 7 121.49 23.2
 -4 4 -7 130.99 22.7
 -4 4 -7 130.09 24.9
 -6 -4 -7 72.59 19.2
 6 -4 7 118.19 25.6
 6 -4 7 134.79 32.6
 -6 -4 -7 48.5 18.7
 6 -4 7 124.39 29.7
 -6 4 -7 133.49 23.7
 -6 4 -7 80.39 24
 -6 4 -7 173.08 29.5
 -6 4 -7 73.29 25.5
 6 4 7 128.59 25.8
 6 4 7 82.49 20.8
 8 -4 7 96.79 31.7
 8 -4 7 53.29 19.6
 -8 -4 -7 69.59 21.7
 8 -4 7 30.3 13.9
 -8 -4 -7 45.3 20.6
 -8 -4 -7 82.89 26.3
 -8 4 -7 57.99 18.4
 8 4 7 33.5 17.7
 -8 4 -7 50.69 21.8
 8 4 7 57.09 19.8
 -8 4 -7 22.6 21
 -8 4 -7 42.6 14.1
 -11 -5 7 18.2 14.5
 11 -5 -7 47.4 20.3
 11 -5 -7 7.9 11.1
 11 -5 -7 11 13.4
 -11 -5 7 34.6 15.8
 11 5 -7 11.8 11
 -11 5 7 3.7 13.5
 11 5 -7 53.09 18.6
 -11 5 7 44.8 16.5
 11 5 -7 10 15.7
 11 5 -7 26.5 19.5
 9 -5 -7 31.7 16.6
 -9 -5 7 51.89 17.3
 9 -5 -7 56.79 18.9
 9 -5 -7 53.99 21
 -9 5 7 40.4 15.9
 9 5 -7 41.7 19.3
 9 5 -7 40.6 17.8
 9 5 -7 65.09 16.6
 -9 5 7 69.59 18.3
 -7 -5 7 67.99 15.5
 7 -5 -7 57.19 14
 7 -5 -7 42.2 15.2
 7 -5 -7 77.79 18.3
 -7 -5 7 46.9 13.4
 -7 5 7 52.19 14.7
 7 5 -7 44.7 17.8
 7 5 -7 25.5 16.5
 -7 5 7 79.59 19.1
 7 5 -7 50.19 12.1
 -5 -5 7 90.49 18
 5 -5 -7 157.68 26.2
 -5 -5 7 80.09 15.1
 5 -5 -7 134.49 25.9
 5 -5 -7 97.49 19.3
 -5 5 7 112.29 18.6
 5 5 -7 86.79 22
 5 5 -7 112.89 17.3
 5 5 -7 79.89 22.5
 -3 -5 7 103.19 17.7
 -3 -5 7 127.59 19
 3 -5 -7 140.09 22.3
 3 5 -7 73.89 19.6
 3 5 -7 103.09 23.6
 -3 5 7 156.18 21.6
 3 5 -7 118.79 15.8
 1 -5 -7 353.26 27.4
 1 -5 -7 349.96 28.6
 -1 -5 7 402.06 29.4
 -1 -5 7 344.47 25.4
 1 -5 -7 327.67 49.7
 -1 -5 7 328.97 32.7
 -1 5 7 374.16 25.8
 -1 5 7 355.06 24.9
 1 5 -7 327.27 22.9
 1 5 -7 320.67 33.3
 1 5 -7 340.07 30.4
 1 -5 7 124.79 22
 -1 -5 -7 151.18 24.7
 -1 -5 -7 111.69 20.8
 1 -5 7 143.49 21.8
 1 -5 7 128.99 24.4
 -1 5 -7 152.08 25.3
 -1 5 -7 123.09 18.5
 -1 5 -7 149.59 25.5
 -1 5 -7 173.28 29.9
 -1 5 -7 129.09 18.9
 1 5 7 121.29 18.3
 -3 -5 -7 85.59 37.3
 3 -5 7 115.99 28.5
 3 -5 7 106.09 21.3
 -3 -5 -7 94.09 20.3
 3 -5 7 135.39 24.1
 -3 -5 -7 133.89 22.5
 -3 5 -7 205.58 31.8
 -3 5 -7 145.09 22
 3 5 7 83.19 17.2
 -5 -5 -7 55.59 20.7
 -5 -5 -7 22.4 12.9
 5 -5 7 33.5 14.7
 5 -5 7 47.1 22.3
 5 -5 7 46.2 17
 -5 -5 -7 20.6 16.9
 -5 -5 -7 21.6 21.9
 5 5 7 46.2 17
 -5 5 -7 44.8 19.6
 -5 5 -7 44.9 14.7
 5 5 7 39.7 13.7
 -5 5 -7 66.89 17
 -5 5 -7 66.29 18.9
 7 -5 7 68.59 23.3
 -7 -5 -7 14.5 12
 -7 -5 -7 35.7 21.1
 7 -5 7 17.7 13.2
 7 -5 7 53.09 18.6
 -7 -5 -7 16 13.3
 -7 5 -7 58.49 19.1
 7 5 7 20.6 12.7
 -7 5 -7 36.4 18.4
 7 5 7 45.4 19.4
 -7 5 -7 71.89 15.5
 -7 5 -7 24 21.7
 8 -6 -7 9.1 10.8
 8 -6 -7 14.3 12.6
 -8 -6 7 30 11.7
 8 -6 -7 36.5 14.1
 -8 -6 7 31.6 12.5
 8 6 -7 21.9 17.8
 -8 6 7 43.5 15
 8 6 -7 25.9 13.2
 8 6 -7 24.7 9.5
 -8 6 7 19.5 13.3
 -6 -6 7 9.6 8.2
 6 -6 -7 30.2 17.6
 -6 -6 7 23.4 9.6
 6 -6 -7 17.7 11.8
 6 6 -7 19.2 15.3
 6 6 -7 6.9 9.2
 -6 6 7 26.3 10.5
 -6 6 7 29.4 11.5
 4 -6 -7 20.9 10.6
 -4 -6 7 32.7 10.4
 -4 -6 7 25.1 9
 4 -6 -7 32.2 11.3
 4 6 -7 30.3 13.8
 4 6 -7 33.1 15.1
 -4 6 7 21.9 9.1
 -4 6 7 26.7 9.5
 -2 -6 7 46 11.2
 2 -6 -7 68.09 16.6
 2 -6 -7 42.1 12.9
 -2 -6 7 53.19 12.6
 2 -6 -7 21.3 17.5
 -2 -6 7 52.29 14.3
 2 6 -7 38.7 16.5
 -2 6 7 35.1 9.1
 -2 6 7 24.2 7.3
 2 6 -7 63.39 19.5
 0 -6 -7 16.9 9.7
 0 -6 -7 8.1 15.2
 0 -6 -7 3 5.7
 0 -6 7 14.2 10.6
 0 -6 7 25.5 10
 0 -6 7 30.4 10.1
 0 6 -7 18.1 11.4
 0 6 -7 24.6 11.3
 2 -6 7 6.1 11.2
 2 -6 7 17.5 10.8
 -2 -6 -7 14.9 9.4
 2 -6 7 14.1 9.1
 -2 -6 -7 18.2 9.8
 -2 6 -7 12.3 6.7
 -2 6 -7 21.1 9.2
 2 6 7 10.5 7.3
 -2 6 -7 31.8 14
 2 6 7 26.6 8.7
 4 -6 7 6.8 14.9
 4 -6 7 9.7 9.8
 -4 -6 -7 14.5 19
 4 -6 7 13 11.6
 -4 -6 -7 10.5 9
 -4 -6 -7 1.9 7.6
 4 6 7 1 7.6
 -4 6 -7 19 13.7
 -4 6 -7 3.4 6.5
 -4 6 -7 17.8 9.7
 -6 -6 -7 20.2 11.3
 -6 -6 -7 16.4 20.5
 6 -6 7 26 19
 6 -6 7 -5 7.8
 6 -6 7 8.6 11.4
 -6 -6 -7 7 11.4
 6 6 7 3.3 8
 -6 6 -7 12.2 19.9
 -6 6 -7 5.7 8.5
 6 6 7 5.8 12.1
 -6 6 -7 8 8.1
 -5 -7 7 3.8 5.1
 5 -7 -7 2.8 28.5
 5 -7 -7 0.6 6.6
 5 -7 -7 34.7 18.2
 5 -7 -7 8.2 9.4
 -5 -7 7 17.5 7.6
 5 7 -7 -1.9 9.9
 5 7 -7 0.4 6.8
 3 -7 -7 -2.6 5.4
 -3 -7 7 3 5
 3 -7 -7 -1.7 4.4
 3 -7 -7 -4.2 29.2
 3 7 -7 10.8 10.7
 3 7 -7 5.4 10.5
 1 -7 -7 78.59 24.9
 -1 -7 7 88.59 14.5
 -1 -7 7 86.69 14.5
 -1 -7 7 80.59 19.5
 1 -7 -7 71.89 15.5
 1 7 -7 98.69 23.3
 1 7 -7 71.49 22.1
 1 -7 7 5.4 11.4
 1 -7 7 22.5 11.9
 1 -7 7 4.9 7.6
 -1 -7 -7 3 7.3
 -1 -7 -7 3.8 7.2
 -1 7 -7 9 10
 3 -7 7 43.6 21.2
 -3 -7 -7 19.8 11.2
 3 -7 7 9.9 9.3
 3 -7 7 24.2 11.5
 -3 -7 -7 25.8 10.7
 -3 7 -7 41 16.3
 14 0 -8 8.9 15.8
 14 0 -8 18.6 10.7
 -14 0 8 12.9 15.8
 14 0 -8 19.1 14.3
 14 0 -8 22.6 23.1
 14 0 -8 22 16.5
 -14 0 8 14.4 19
 12 0 -8 27.3 14.9
 12 0 -8 63.19 17.8
 12 0 -8 37.4 17.4
 -12 0 8 47.6 19.9
 12 0 -8 45.7 15.3
 -12 0 8 25.3 15
 12 0 -8 22.9 17.1
 10 0 -8 92.59 21
 10 0 -8 120.19 28.5
 -10 0 8 121.09 24.7
 10 0 -8 126.09 24.6
 10 0 -8 204.48 37.3
 -10 0 8 151.18 29.9
 10 0 -8 230.88 30.8
 -8 0 8 76.59 19.2
 8 0 -8 70.59 15.2
 8 0 -8 68.29 19.3
 8 0 -8 67.29 18.4
 8 0 -8 53.39 26.3
 -8 0 8 60.39 16.1
 6 0 -8 455.15 35.7
 -6 0 8 475.05 34.6
 -6 0 8 428.86 34.9
 6 0 -8 404.46 33.2
 4 0 -8 1156.08 57.39
 -4 0 8 1147.89 54.39
 -2 0 8 6.7 12.7
 2 0 -8 30.4 9.5
 2 0 -8 35.8 10.9
 2 0 -8 29 9.5
 -2 0 8 21.9 8.9
 0 0 -8 1599.04 68.39
 0 0 8 1658.93 71.29
 0 0 -8 1461.25 67.99
 0 0 -8 1488.35 69.09
 0 0 8 1577.74 65.99
 -2 0 -8 2.4 4
 2 0 8 10.3 7.1
 2 0 8 0.1 2.9
 -2 0 -8 0.7 5.9
 -2 0 -8 8.2 7.8
 4 0 8 267.87 37.7
 4 0 8 223.48 35.9
 -4 0 -8 169.68 25.1
 -4 0 -8 170.28 18.8
 -6 0 -8 192.38 21.5
 6 0 8 113.39 22.1
 6 0 8 168.28 29
 -6 0 -8 118.59 24.2
 -6 0 -8 158.58 25.3
 6 0 8 155.38 29.6
 -8 0 -8 58.49 16.7
 -8 0 -8 33.5 16.6
 -8 0 -8 32.9 21.3
 8 0 8 57.49 22.8
 8 0 8 42.8 17
 8 0 8 22 13.8
 -8 0 -8 31.7 14.7
 10 0 8 9.4 17.8
 -10 0 -8 14.7 20.1
 -10 0 -8 21.2 21.9
 -10 0 -8 15.8 16
 10 0 8 30.1 19.2
 10 0 8 15.4 14.6
 -13 -1 8 22.1 17
 13 -1 -8 39.7 18.6
 13 -1 -8 37.2 11.7
 -13 -1 8 38.9 18
 13 -1 -8 46.3 17.3
 13 -1 -8 16.7 16
 13 -1 -8 70.79 24.3
 -13 1 8 45.1 19.8
 13 1 -8 32.9 16.4
 13 1 -8 33.8 14
 13 1 -8 23.7 16.3
 13 1 -8 61.99 16
 13 1 -8 24.9 19.7
 11 -1 -8 66.99 16.1
 11 -1 -8 45 17.9
 11 -1 -8 61.09 17.2
 11 -1 -8 73.79 21.9
 -11 -1 8 77.89 21.6
 -11 -1 8 28.5 12.7
 11 1 -8 44.2 18.8
 11 1 -8 66.39 22.2
 11 1 -8 60.49 19.6
 -11 1 8 96.09 26.4
 11 1 -8 92.59 17.3
 11 1 -8 73.39 18.9
 9 -1 -8 98.99 22.8
 9 -1 -8 70.09 16.8
 9 -1 -8 133.69 27.8
 9 -1 -8 70.99 20.8
 -9 -1 8 97.09 23.3
 -9 -1 8 100.69 21.4
 -9 1 8 112.79 24.2
 -9 1 8 77.59 17.5
 9 1 -8 90.59 14.9
 9 1 -8 77.99 24.7
 9 1 -8 142.19 28.3
 -7 -1 8 310.67 30.2
 7 -1 -8 343.37 32.3
 -7 -1 8 301.77 28.5
 7 -1 -8 355.16 32.9
 -7 1 8 368.86 33.2
 7 1 -8 291.57 29.2
 7 1 -8 355.46 32.2
 -7 1 8 318.27 29.7
 7 1 -8 275.87 29
 -5 -1 8 316.47 26.9
 5 -1 -8 303.17 28.5
 -5 -1 8 297.07 28.1
 5 1 -8 344.67 29.2
 -5 1 8 350.26 30.2
 -5 1 8 366.26 29
 5 1 -8 382.56 30.7
 5 1 -8 336.57 31.8
 -3 -1 8 254.17 25.5
 -3 -1 8 240.28 22.1
 3 -1 -8 238.08 23.7
 3 -1 -8 254.67 24.7
 -3 1 8 249.48 24.7
 -3 1 8 235.98 22.2
 3 1 -8 244.78 23.9
 3 1 -8 235.08 22.7
 3 1 -8 253.97 21.8
 -1 -1 8 312.37 25.9
 -1 -1 8 364.56 30.5
 1 -1 -8 337.57 28
 1 -1 -8 346.97 28.9
 -1 1 8 378.96 30.9
 1 1 -8 344.37 27.5
 1 1 -8 375.36 29.7
 -1 1 8 391.36 28.5
 1 1 -8 332.27 27.2
 1 -1 8 124.19 24.1
 -1 -1 -8 104.29 18.8
 -1 -1 -8 122.09 19
 1 -1 8 165.98 25.7
 -1 -1 -8 85.69 16.5
 -1 1 -8 163.78 25.1
 -1 1 -8 200.68 30.9
 1 1 8 135.09 21.2
 -1 1 -8 227.08 32.2
 1 1 8 133.89 27.9
 3 -1 8 200.78 29.7
 3 -1 8 93.79 18.6
 -3 -1 -8 209.28 30.7
 3 -1 8 166.68 31.4
 -3 -1 -8 146.69 24.8
 -3 -1 -8 200.08 33.4
 -3 1 -8 156.88 26
 -3 1 -8 244.08 36.7
 -3 1 -8 158.28 23.1
 3 1 8 138.19 21.7
 3 1 8 165.18 26.4
 -5 -1 -8 349.17 33.5
 -5 -1 -8 318.17 34
 -5 -1 -8 389.26 39.8
 5 -1 8 362.46 36.2
 5 -1 8 448.86 43.3
 5 1 8 372.46 36
 -5 1 -8 381.96 35
 -5 1 -8 338.77 35
 5 1 8 350.86 33.4
 7 -1 8 -4 6.3
 -7 -1 -8 0.8 7.9
 -7 -1 -8 9 13.7
 -7 -1 -8 1.1 6.8
 7 -1 8 6.8 9.8
 7 -1 8 9.9 14.4
 -7 -1 -8 8.9 13.5
 -7 1 -8 8.6 10.5
 7 1 8 12 11.1
 -7 1 -8 2.7 8
 -7 1 -8 13.3 19.5
 -9 -1 -8 33.5 23.6
 -9 -1 -8 14.1 19.1
 9 -1 8 54.19 23.1
 -9 -1 -8 23.2 16.8
 -9 -1 -8 16.7 13.4
 9 -1 8 12.1 12.3
 9 -1 8 19.5 16.7
 -9 1 -8 27 17
 9 1 8 18.3 15.9
 9 1 8 39.2 19.1
 -9 1 -8 31.5 22.2
 12 -2 -8 1.4 10.2
 -12 -2 8 0.3 6.6
 12 -2 -8 10.6 7.4
 -12 -2 8 12.4 13.9
 12 -2 -8 37 18.7
 12 -2 -8 17.6 13.3
 12 2 -8 8.2 11.5
 -12 2 8 -0.6 10.5
 -12 2 8 -3 6.8
 12 2 -8 12.1 15.2
 12 2 -8 16.7 16.9
 12 2 -8 0.5 5.8
 10 -2 -8 495.35 33.9
 10 -2 -8 481.75 41.6
 -10 -2 8 360.26 36.8
 10 -2 -8 498.75 44.5
 -10 -2 8 381.66 38.2
 10 -2 -8 381.76 39.7
 10 2 -8 416.26 47.2
 -10 2 8 385.26 38.4
 10 2 -8 394.16 37.8
 10 2 -8 383.76 38.3
 10 2 -8 427.26 39.3
 -10 2 8 410.76 52.89
 8 -2 -8 60.09 19.6
 8 -2 -8 51.09 14.9
 -8 -2 8 60.39 16
 -8 -2 8 79.99 19.3
 8 2 -8 79.99 20
 8 2 -8 55.09 17.2
 8 2 -8 74.29 24.2
 -8 2 8 65.29 17.6
 6 -2 -8 63.29 17.9
 6 -2 -8 60.89 15
 -6 -2 8 92.59 19.9
 -6 -2 8 73.89 16.6
 6 2 -8 73.99 18.7
 6 2 -8 66.89 15.5
 6 2 -8 60.39 17.6
 -6 2 8 96.89 19.6
 -6 2 8 73.39 18.1
 6 2 -8 53.19 18.4
 -4 -2 8 1607.14 69.89
 4 -2 -8 1621.84 70.89
 4 -2 -8 1567.64 68.09
 4 2 -8 1495.85 56.19
 4 2 -8 1540.05 67.29
 4 2 -8 1433.96 63.99
 -4 2 8 1447.26 64.09
 -4 2 8 1521.15 68.39
 4 2 -8 1600.14 77.29
 -2 -2 8 188.98 19.6
 2 -2 -8 224.18 22.9
 -2 -2 8 243.08 24.5
 2 -2 -8 164.98 22.9
 -2 2 8 214.38 21
 2 2 -8 179.98 24.6
 -2 2 8 161.98 23.1
 2 2 -8 219.38 20.2
 2 2 -8 227.48 22.3
 0 -2 -8 370.96 30.6
 0 -2 8 353.86 30.3
 0 -2 8 337.47 27.2
 0 -2 -8 310.37 27.4
 0 2 -8 360.96 29.9
 0 2 -8 344.67 27.7
 0 2 8 360.26 30
 0 2 8 337.77 27.1
 0 2 -8 396.76 30.7
 2 -2 8 59.39 17.7
 -2 -2 -8 42.7 11.6
 2 -2 8 68.49 19.3
 -2 -2 -8 31.2 12.1
 2 -2 8 32.3 10.4
 -2 -2 -8 50.09 16.4
 2 2 8 43.3 12.1
 -2 2 -8 46.5 13.1
 2 2 8 23.7 9.9
 -2 2 -8 66.19 16.3
 -2 2 -8 64.99 17.5
 -4 -2 -8 95.29 24.2
 -4 -2 -8 59.09 16
 4 -2 8 46.7 14.5
 -4 -2 -8 55.99 14.1
 -4 -2 -8 73.19 20.6
 4 -2 8 69.39 19.7
 4 -2 8 50.29 14.3
 -4 2 -8 49.1 17.1
 -4 2 -8 55.99 14.6
 4 2 8 74.49 19.9
 -6 -2 -8 360.76 51.19
 6 -2 8 324.47 34.8
 -6 -2 -8 406.56 37.8
 -6 -2 -8 365.36 37.8
 6 -2 8 358.46 38.5
 6 -2 8 426.96 58.09
 -6 -2 -8 482.25 70.49
 -6 2 -8 361.36 35.9
 -6 2 -8 377.06 51.09
 6 2 8 340.57 35.5
 8 -2 8 11.2 11.6
 8 -2 8 6.9 13.7
 -8 -2 -8 17.7 15.4
 -8 -2 -8 33.3 13.8
 8 -2 8 4.5 11.5
 -8 -2 -8 4 12.3
 8 2 8 5 9.3
 -8 2 -8 5.7 13.6
 -8 2 -8 6.4 14.3
 8 2 8 6.2 10.9
 -8 2 -8 5.9 10.1
 -13 -3 8 9.1 15.7
 13 -3 -8 20.8 15.5
 -13 -3 8 36 16.6
 13 -3 -8 18.6 21.9
 13 -3 -8 55.29 22
 13 3 -8 38.1 19.5
 13 3 -8 34.2 19.1
 -13 3 8 16.9 18.2
 13 3 -8 7.7 10.1
 -11 -3 8 9.6 10.8
 11 -3 -8 -1.3 8.5
 -11 -3 8 15.9 12.6
 11 -3 -8 -2.3 5.7
 11 3 -8 0.3 8
 11 3 -8 -2.1 5.3
 -11 3 8 1.8 8.8
 11 3 -8 13 14.4
 11 3 -8 6.6 9.7
 -11 3 8 0.2 8.1
 9 -3 -8 21.3 11.2
 9 -3 -8 12.1 7.2
 -9 -3 8 23.4 11.5
 9 -3 -8 11.3 9.4
 9 -3 -8 44.6 15.5
 -9 -3 8 16.8 11.2
 9 3 -8 38.1 16.4
 -9 3 8 45.6 15.6
 9 3 -8 13.9 12.8
 -9 3 8 -1 6
 9 3 -8 23 11.9
 7 -3 -8 33.8 13.4
 7 -3 -8 31.8 11.7
 -7 -3 8 16 9
 -7 -3 8 38.3 12.8
 7 3 -8 25.2 12.5
 7 3 -8 13.5 12.8
 -7 3 8 42.7 14.7
 7 3 -8 41.5 13.5
 7 3 -8 38.6 13.5
 5 -3 -8 589.64 41.8
 5 -3 -8 596.24 41.7
 -5 -3 8 651.83 39.4
 -5 -3 8 635.94 41
 5 3 -8 603.44 46.6
 5 3 -8 636.94 50.09
 5 3 -8 611.84 39.3
 -5 3 8 673.23 42.4
 5 3 -8 682.83 40.4
 -3 -3 8 9.2 7.5
 3 -3 -8 -0.3 4.2
 -3 -3 8 3.3 5.1
 3 3 -8 3.8 6.5
 -3 3 8 6.4 6.1
 3 3 -8 -1.9 4.5
 3 3 -8 8.6 9.2
 3 3 -8 3 4.4
 3 3 -8 11.2 6.8
 -3 3 8 5.6 6.3
 -1 -3 8 61.79 13.4
 -1 -3 8 97.59 18.3
 1 -3 -8 55.29 13.2
 -1 -3 8 67.29 15.9
 1 -3 -8 47.1 12.7
 1 3 -8 106.89 18.8
 1 3 -8 48.6 12.6
 -1 3 8 84.99 16.1
 1 3 -8 72.39 14.7
 -1 3 8 103.29 19.9
 -1 -3 -8 56.59 15.6
 1 -3 8 53.59 15
 -1 -3 -8 75.59 17.1
 1 -3 8 58.79 16.2
 1 -3 8 57.79 15.9
 -1 3 -8 45.1 14
 1 3 8 51.29 14.2
 -1 3 -8 50.49 15.4
 -1 3 -8 61.29 12.7
 1 3 8 79.59 18.1
 -1 3 -8 55.39 13.3
 3 -3 8 94.69 21.4
 -3 -3 -8 63.99 15.8
 -3 -3 -8 85.69 24.5
 3 -3 8 94.39 21.8
 3 -3 8 90.69 24
 -3 -3 -8 90.69 23.9
 -3 -3 -8 85.09 20
 -3 3 -8 89.99 22.9
 3 3 8 59.49 17.6
 -3 3 -8 95.49 19
 5 -3 8 293.17 31.5
 -5 -3 -8 381.26 54.39
 5 -3 8 369.86 48.9
 -5 -3 -8 309.47 31.4
 -5 -3 -8 324.17 44.3
 5 -3 8 279.97 39.4
 5 3 8 271.97 29.9
 5 3 8 287.67 31.5
 -5 3 -8 304.87 33.8
 -5 3 -8 360.36 33.9
 -7 -3 -8 8.5 15
 7 -3 8 11.3 11.3
 -7 -3 -8 30 14.3
 7 -3 8 12 11
 -7 -3 -8 21.9 16.4
 7 -3 8 -4.1 11
 -7 -3 -8 16.9 16.8
 -7 3 -8 20.1 15.8
 -7 3 -8 14.5 12
 7 3 8 40.3 17.7
 7 3 8 14.7 10.9
 -7 3 -8 21.9 16.8
 9 -3 8 8.8 12
 9 -3 8 -1 12.3
 -9 -3 -8 14.2 20.6
 -9 -3 -8 15.7 14.3
 -9 -3 -8 1.7 19.5
 9 -3 8 -1.9 10.3
 -9 -3 -8 1.2 24.4
 9 3 8 7.2 12.9
 -9 3 -8 2.6 9
 12 -4 -8 19.4 15.9
 -12 -4 8 -3.4 7.6
 -12 -4 8 8.5 13.9
 12 -4 -8 15.1 13.2
 12 4 -8 9.7 16.6
 -12 4 8 13 13
 12 4 -8 17.5 14.5
 12 4 -8 29 16.4
 12 4 -8 4.7 13.8
 -10 -4 8 37.1 15.9
 10 -4 -8 57.99 19
 -10 -4 8 65.29 19
 10 -4 -8 56.79 22.2
 10 -4 -8 60.59 19.7
 -10 4 8 18.9 13.8
 10 4 -8 25.3 17.5
 -10 4 8 58.89 18.8
 10 4 -8 56.59 19
 10 4 -8 27.4 14
 10 4 -8 32.1 18.6
 8 -4 -8 68.99 18
 8 -4 -8 115.79 26.8
 -8 -4 8 78.29 18.7
 -8 -4 8 84.69 19.9
 8 -4 -8 56.29 19.9
 8 4 -8 51.59 17.5
 -8 4 8 80.39 19.9
 -8 4 8 91.39 21.2
 8 4 -8 87.29 25.3
 8 4 -8 84.19 18.1
 6 -4 -8 36.5 13.4
 -6 -4 8 24.1 11.1
 6 -4 -8 36.8 14.3
 -6 -4 8 36.5 12.3
 6 4 -8 15.2 11.3
 6 4 -8 24.5 10.5
 -6 4 8 35.1 12.4
 6 4 -8 20.6 13.1
 6 4 -8 5.5 7
 4 -4 -8 219.18 23.9
 4 -4 -8 157.08 24.5
 -4 -4 8 177.08 23.5
 -4 -4 8 219.08 23.1
 4 4 -8 205.68 33.5
 -4 4 8 231.78 23.3
 4 4 -8 185.08 20
 -4 4 8 192.88 21.2
 4 4 -8 118.29 22.5
 4 4 -8 210.38 20.6
 2 -4 -8 64.09 16.1
 -2 -4 8 46.3 11.8
 2 -4 -8 50.69 13.2
 -2 -4 8 56.49 14.6
 -2 -4 8 57.39 13.4
 2 4 -8 55.49 16.1
 2 4 -8 75.59 17.1
 2 4 -8 87.39 24.4
 2 4 -8 75.09 17.9
 2 4 -8 54.89 12.6
 -2 4 8 81.09 17.3
 0 -4 -8 262.07 26.9
 0 -4 8 285.67 28.1
 0 -4 -8 313.27 27.8
 0 -4 8 311.27 26.4
 0 -4 8 306.27 28.6
 0 4 -8 284.57 24.9
 0 4 -8 258.27 26.5
 0 4 8 306.37 27
 0 4 8 298.47 25.6
 0 4 -8 320.57 32.6
 0 4 -8 276.07 23.8
 2 -4 8 22.8 11.9
 -2 -4 -8 52.09 15
 -2 -4 -8 17.2 12.2
 2 -4 8 15.8 11.7
 2 -4 8 19.8 11.1
 2 4 8 44.5 14.9
 -2 4 -8 20.8 9.6
 -2 4 -8 15.7 15
 -2 4 -8 15.9 10.8
 4 -4 8 4.3 6.8
 -4 -4 -8 22.6 10
 -4 -4 -8 5.9 11.2
 4 -4 8 12.4 12.4
 -4 -4 -8 7.2 9.3
 4 -4 8 2.1 7.2
 -4 -4 -8 30.6 15.6
 -4 4 -8 27.8 14.5
 4 4 8 0.7 6.4
 4 4 8 23.5 12
 -4 4 -8 12.5 11.2
 -4 4 -8 17.5 11.4
 -4 4 -8 -5.7 7.8
 -6 -4 -8 115.49 23.6
 -6 -4 -8 93.99 24.3
 6 -4 8 112.49 25
 6 -4 8 125.99 27.9
 6 -4 8 133.19 33.2
 -6 -4 -8 60.99 24.9
 -6 -4 -8 77.99 24.3
 6 4 8 94.49 23.4
 -6 4 -8 126.09 24.7
 -6 4 -8 163.98 28.5
 6 4 8 119.49 24.6
 -6 4 -8 61.49 22.3
 -6 4 -8 76.49 22
 8 -4 8 8.1 11
 8 -4 8 -2.9 11.9
 -8 -4 -8 -5.8 5.7
 8 -4 8 -2.9 10.5
 -8 -4 -8 -2.8 10.3
 -8 4 -8 10.8 12.5
 -8 4 -8 0.1 7.3
 -8 4 -8 -1.6 14.5
 -8 4 -8 0 17.1
 8 4 8 -2.4 8.1
 8 4 8 7.2 15.4
 -9 -5 8 74.39 19.2
 9 -5 -8 56.49 18.1
 -9 -5 8 50.29 15.2
 9 -5 -8 85.09 26.4
 9 -5 -8 46.3 17.1
 9 5 -8 62.29 24.9
 9 5 -8 21.4 13.6
 -9 5 8 75.19 20.5
 9 5 -8 54.39 15.7
 9 5 -8 48.5 20.7
 -9 5 8 93.39 21.8
 7 -5 -8 95.39 23.1
 -7 -5 8 135.29 23.9
 -7 -5 8 130.39 23.8
 7 5 -8 48.1 14.6
 7 5 -8 96.29 25.3
 7 5 -8 76.39 20.8
 -7 5 8 137.59 24.9
 7 5 -8 86.19 17.1
 5 -5 -8 252.17 38.5
 -5 -5 8 257.37 24.8
 -5 -5 8 246.58 23.1
 5 -5 -8 246.38 34.9
 5 -5 -8 243.08 26.5
 5 5 -8 137.89 29.4
 -5 5 8 254.77 24.5
 5 5 -8 200.78 19.7
 5 5 -8 196.48 20.5
 5 5 -8 185.08 32.8
 -5 5 8 235.38 31.5
 3 -5 -8 205.98 29
 -3 -5 8 222.58 22.8
 -3 -5 8 185.38 19.7
 3 -5 -8 227.58 24
 -3 5 8 188.18 28.3
 3 5 -8 180.78 30.1
 -3 5 8 229.78 21.8
 3 5 -8 132.09 25.6
 -1 -5 8 25.3 11.4
 1 -5 -8 14.8 9.6
 1 -5 -8 14.1 9.9
 -1 -5 8 41.5 12.8
 -1 -5 8 35.9 10.7
 1 5 -8 24.9 12.1
 1 5 -8 51.59 13.9
 1 5 -8 43 11.4
 1 5 -8 13.5 9.8
 1 5 -8 9.9 9.7
 -1 5 8 10.3 6.9
 -1 5 8 30.5 10.7
 1 -5 8 35.7 13.2
 -1 -5 -8 22.3 9.8
 -1 -5 -8 15.5 10.6
 1 -5 8 12.8 8
 1 -5 8 3.5 9.1
 1 5 8 12.7 7.9
 -1 5 -8 7.8 8.7
 -1 5 -8 2.6 8
 -1 5 -8 8.4 7.3
 3 -5 8 27 17.5
 -3 -5 -8 0.4 7.4
 3 -5 8 26.3 11.9
 -3 -5 -8 36.1 13
 -3 -5 -8 7.5 18
 3 -5 8 23.8 12.3
 3 5 8 12.1 10
 3 5 8 11.1 8.6
 -3 5 -8 26.1 11.2
 -3 5 -8 13.5 10.4
 -3 5 -8 3 12
 -3 5 -8 47.3 16.4
 -5 -5 -8 185.58 33.3
 -5 -5 -8 125.69 41
 5 -5 8 174.58 29.5
 -5 -5 -8 216.78 33.5
 5 -5 8 232.38 41.5
 -5 -5 -8 167.78 36
 5 -5 8 276.07 41.9
 -5 5 -8 194.98 37.9
 -5 5 -8 221.68 32.4
 5 5 8 158.78 27.8
 -5 5 -8 148.59 28.8
 5 5 8 199.88 30.6
 -5 5 -8 256.87 27.3
 7 -5 8 7.6 15.8
 7 -5 8 13.1 11.8
 -7 -5 -8 11.3 15.7
 -7 -5 -8 -3 17
 7 -5 8 0.5 10
 -7 -5 -8 11.6 11.5
 -7 5 -8 -5.1 7
 7 5 8 2.6 14.2
 -7 5 -8 -6.4 19.7
 -7 5 -8 1.9 14.7
 -7 5 -8 5.7 7.7
 -8 -6 8 68.79 17.4
 -8 -6 8 32.4 12.8
 8 -6 -8 41.6 16.3
 8 -6 -8 25.3 16
 8 -6 -8 38.1 20.7
 8 6 -8 38.8 12.3
 8 6 -8 46 13.2
 8 6 -8 25.3 21.8
 -8 6 8 27.9 14.7
 8 6 -8 48.7 18
 -8 6 8 75.59 18.7
 -6 -6 8 5.5 6.5
 6 -6 -8 1.7 6.8
 -6 -6 8 6 6.8
 6 -6 -8 12.8 11.4
 -6 6 8 -1.8 5.8
 6 6 -8 12.1 13.3
 6 6 -8 5.3 10
 -4 -6 8 101.19 18.5
 -4 -6 8 108.69 19
 4 -6 -8 128.29 24
 4 -6 -8 109.09 21.2
 4 6 -8 100.19 25.1
 4 6 -8 90.99 22.6
 -4 6 8 141.29 20.4
 2 -6 -8 21.4 11.4
 -2 -6 8 36.4 11
 2 -6 -8 0.4 12.1
 2 -6 -8 25.5 11.1
 -2 -6 8 28 11
 -2 -6 8 8.3 9.2
 2 6 -8 10.8 11.6
 2 6 -8 17.1 12.7
 -2 6 8 9 8.3
 0 -6 -8 8.7 9.2
 0 -6 8 9.4 9.5
 0 -6 8 0.3 5.4
 0 -6 -8 2.8 7.1
 0 -6 8 8.4 6.9
 0 6 -8 6.8 8.7
 0 6 -8 12.7 10.3
 0 6 -8 -1.3 4.3
 0 6 8 4.6 5.4
 0 6 -8 -2.5 5.4
 2 -6 8 24.4 14.1
 -2 -6 -8 24.6 13.2
 2 -6 8 19.6 12.1
 -2 6 -8 30 12.9
 -2 6 -8 0.8 7.2
 4 -6 8 20.8 17.2
 -4 -6 -8 12.2 21.3
 -4 -6 -8 34 14.3
 4 -6 8 25.9 13.6
 -4 -6 -8 0.2 8.7
 4 -6 8 43.5 15.7
 4 6 8 17.3 12.2
 -4 6 -8 16 18.4
 -4 6 -8 12.2 12.1
 -4 6 -8 30.2 13.2
 4 6 8 23.4 10.8
 -4 6 -8 41.1 16.2
 -5 -7 8 35.5 11.2
 5 -7 -8 23.6 13.7
 5 -7 -8 14.7 9.9
 -5 -7 8 33.3 10.9
 5 7 -8 25.8 15.7
 5 7 -8 29.5 17.8
 3 -7 -8 75.79 17.8
 -3 -7 8 73.39 14.4
 3 -7 -8 67.39 17.3
 -3 -7 8 70.19 14.2
 3 7 -8 68.29 22
 3 7 -8 50.49 17.7
 1 -7 -8 26.4 12.4
 1 -7 -8 6.3 7.9
 -1 -7 8 14.4 11.4
 -1 -7 8 13.2 8.3
 -1 -7 8 15.3 10.4
 1 7 -8 11.1 15.3
 1 7 -8 26.7 13.1
 -1 -7 -8 5.6 9.7
 1 -7 8 6.4 8.4
 1 -7 8 13.7 9.4
 1 -7 8 19.6 14.7
 -1 -7 -8 13.1 9.9
 -1 7 -8 7.6 10.2
 12 0 -9 14.7 13.7
 12 0 -9 4.2 7.3
 -12 0 9 11.9 13.2
 12 0 -9 -1.6 6.8
 12 0 -9 12.7 10.2
 12 0 -9 5.5 12.4
 -12 0 9 4.5 11.4
 10 0 -9 280.17 27.5
 10 0 -9 212.48 32.8
 10 0 -9 302.27 30.6
 -10 0 9 321.37 35.2
 -10 0 9 276.67 38.8
 10 0 -9 376.76 50.19
 8 0 -9 656.03 46.9
 8 0 -9 585.34 45.7
 -8 0 9 642.74 47.7
 8 0 -9 579.44 46.2
 6 0 -9 75.49 19.8
 -6 0 9 36.4 12.4
 -6 0 9 42.4 14.8
 6 0 -9 51.19 16.1
 -4 0 9 -0.4 4.2
 4 0 -9 9 8.6
 -4 0 9 5.3 5.9
 4 0 -9 7.8 7.7
 -2 0 9 8.5 8.5
 2 0 -9 0.6 6.4
 2 0 -9 -4 4
 2 0 -9 5 6.2
 -2 0 9 9.2 7.7
 0 0 -9 208.08 32.3
 0 0 -9 205.18 29.8
 0 0 -9 252.27 36.3
 0 0 9 121.79 19.4
 -2 0 -9 400.06 37.1
 -2 0 -9 400.36 34
 2 0 9 369.06 32.4
 -2 0 -9 406.76 35.5
 4 0 9 152.68 25.2
 -4 0 -9 157.78 28.3
 4 0 9 187.68 31.2
 -4 0 -9 160.38 19.4
 -4 0 -9 114.29 23.7
 6 0 9 2.7 7.8
 -6 0 -9 18 10.6
 -6 0 -9 12.4 9.5
 -6 0 -9 9.6 10.9
 6 0 9 3.6 7.4
 -8 0 -9 -0.2 8
 8 0 9 10.8 12.9
 -8 0 -9 -4.2 11.9
 8 0 9 12.3 11.7
 -8 0 -9 0.2 12.3
 -8 0 -9 2.5 8.5
 -13 -1 9 -1.2 11.1
 13 -1 -9 1.3 10.7
 13 -1 -9 7 7.1
 -13 -1 9 5.5 11.4
 13 -1 -9 17.1 13.3
 13 -1 -9 4.4 17.7
 13 -1 -9 4.1 9.7
 13 1 -9 -3.1 11.6
 13 1 -9 -5.6 8.1
 -13 1 9 10.7 15.5
 -13 1 9 7.4 14
 13 1 -9 14.4 10.7
 13 1 -9 21.2 11.8
 11 -1 -9 98.49 21.3
 11 -1 -9 91.49 25.5
 -11 -1 9 117.39 37.4
 11 -1 -9 92.59 21.4
 -11 -1 9 77.29 33
 -11 1 9 80.89 21.5
 11 1 -9 125.09 20.7
 11 1 -9 91.59 28.3
 11 1 -9 89.89 22.6
 -11 1 9 164.88 31.7
 11 1 -9 90.69 21.2
 -9 -1 9 6.6 8.6
 9 -1 -9 7.6 8.9
 -9 -1 9 -4.3 5.6
 9 -1 -9 0.4 6.8
 9 -1 -9 1 6.5
 9 -1 -9 1.9 5.1
 9 1 -9 1.3 7.3
 9 1 -9 4.4 8
 9 1 -9 12 9.4
 9 1 -9 1.8 5.3
 -9 1 9 3.7 7.2
 9 1 -9 2.7 10.6
 -9 1 9 3.9 7.9
 -7 -1 9 248.08 27.3
 7 -1 -9 280.47 30.2
 -7 -1 9 270.17 29.3
 7 -1 -9 322.67 44.1
 -7 1 9 284.97 30.2
 7 1 -9 207.78 31
 7 1 -9 280.77 38.5
 7 1 -9 264.57 30.3
 -7 1 9 279.97 30
 -5 -1 9 74.99 20.1
 5 -1 -9 72.59 18.6
 -5 -1 9 78.29 15.2
 5 -1 -9 52.99 13.5
 5 1 -9 83.29 18.4
 -5 1 9 43.8 12.5
 5 1 -9 55.79 15.1
 -5 1 9 79.29 19.1
 5 1 -9 74.89 19.4
 -3 -1 9 595.84 38.9
 3 -1 -9 589.44 41.1
 -3 -1 9 613.54 42.3
 3 -1 -9 586.94 39.4
 3 1 -9 586.84 40
 3 1 -9 540.55 35.4
 -3 1 9 601.94 39.1
 -3 1 9 582.64 40.8
 3 1 -9 546.25 43.6
 1 -1 -9 341.37 30
 -1 -1 9 333.87 28.3
 -1 -1 9 328.27 30.4
 1 -1 -9 321.87 29.8
 1 1 -9 327.57 29.8
 -1 1 9 343.97 28.6
 -1 1 9 316.77 29.9
 1 1 -9 322.37 34.1
 1 1 -9 366.26 30.2
 1 -1 9 117.89 20.7
 -1 -1 -9 202.58 32.3
 -1 -1 -9 159.78 29.1
 -1 -1 -9 128.09 20.4
 1 -1 9 117.99 20.2
 -1 1 -9 114.79 20
 1 1 9 127.69 23.6
 -1 1 -9 149.29 25.8
 -1 1 -9 134.69 24.1
 1 1 9 90.99 18
 3 -1 9 907.61 54.19
 3 -1 9 931.51 58.79
 -3 -1 -9 973.3 56.29
 -3 -1 -9 959 58.99
 3 -1 9 972.3 64.19
 -3 1 -9 909.41 57.69
 3 1 9 958.9 58.79
 -3 1 -9 1112.19 63.59
 3 1 9 944.51 54.59
 -3 1 -9 939.51 55.29
 5 -1 9 7.8 9.8
 -5 -1 -9 15 13.1
 5 -1 9 11.8 12.4
 -5 -1 -9 25.6 13
 -5 -1 -9 22.8 13.6
 5 -1 9 1.9 6.8
 -5 -1 -9 -0.3 7.6
 5 1 9 8.2 10.6
 -5 1 -9 13.9 13.9
 -5 1 -9 -5.1 5.6
 -5 1 -9 4.5 6.2
 5 1 9 11.3 11.4
 -5 1 -9 47.1 17
 -7 -1 -9 28.9 19.7
 7 -1 9 3.5 11.9
 -7 -1 -9 -1.2 8.2
 -7 -1 -9 12.1 16.7
 7 -1 9 8.1 12.1
 -7 -1 -9 2.1 7.8
 -7 1 -9 14.6 13.9
 -7 1 -9 22.5 17.7
 7 1 9 22.3 16.8
 7 1 9 11.8 11.2
 -7 1 -9 10.3 9.5
 -9 -1 -9 14 21.5
 -9 -1 -9 8.5 15.1
 -9 -1 -9 3.2 20
 9 -1 9 10.3 15.1
 9 -1 9 35.7 18.9
 9 -1 9 19.4 18.4
 -9 -1 -9 45.9 19.4
 9 1 9 24 17
 -9 1 -9 37.8 26.5
 -9 1 -9 24.5 24.5
 9 1 9 32.3 20.4
 -9 1 -9 23.6 17.4
 12 -2 -9 48.9 17.3
 12 -2 -9 35 18.8
 12 -2 -9 33.6 11.1
 -12 -2 9 42.7 17.4
 -12 -2 9 42.8 24.2
 12 -2 -9 30.5 15.9
 12 2 -9 31.9 13.9
 -12 2 9 28.8 15.8
 12 2 -9 41 20.1
 -12 2 9 36.5 20.8
 12 2 -9 8.7 12.5
 12 2 -9 24 18.2
 10 -2 -9 10.1 10.5
 10 -2 -9 20.5 12.3
 -10 -2 9 25.9 13.1
 10 -2 -9 32.8 14.7
 -10 -2 9 13.2 11.4
 10 -2 -9 14.6 9.7
 10 2 -9 11.9 12.8
 -10 2 9 4.3 8.6
 10 2 -9 31.3 14.4
 10 2 -9 42.1 16.8
 10 2 -9 18.9 13.9
 -10 2 9 16.8 12.8
 -8 -2 9 83.29 18.9
 8 -2 -9 86.09 19.8
 8 -2 -9 138.99 28.7
 -8 -2 9 78.39 20
 8 2 -9 95.79 23.8
 8 2 -9 95.59 19.8
 -8 2 9 96.49 21.6
 8 2 -9 81.99 22.1
 -6 -2 9 -0.6 5.4
 -6 -2 9 4.6 5
 6 -2 -9 8.2 8.1
 6 -2 -9 15.1 11.5
 6 2 -9 6.5 7.8
 6 2 -9 11.4 10.5
 -6 2 9 7.5 7.5
 6 2 -9 6.5 7.8
 6 2 -9 12.2 10.7
 4 -2 -9 7.1 6.7
 4 -2 -9 11 8.5
 -4 -2 9 17.9 10.2
 -4 -2 9 14.4 7.9
 -4 2 9 22.7 9.9
 4 2 -9 34.6 12.7
 4 2 -9 1.3 5.8
 4 2 -9 9.2 7.6
 4 2 -9 10.3 7.5
 2 -2 -9 218.68 24.1
 2 -2 -9 251.67 26.5
 -2 -2 9 227.38 22.9
 -2 -2 9 153.08 23.8
 2 2 -9 233.08 24.5
 -2 2 9 231.68 23.1
 2 2 -9 213.98 21.7
 -2 2 9 241.98 25.7
 2 2 -9 236.88 24.3
 0 -2 9 134.09 22.6
 0 -2 -9 120.19 20.3
 0 -2 -9 152.68 26.2
 0 -2 9 104.69 20.6
 0 2 -9 144.29 26.3
 0 2 -9 130.09 20.5
 0 2 9 141.59 29.9
 0 2 9 143.49 22.9
 0 2 -9 105.69 19.7
 2 -2 9 501.25 40.9
 2 -2 9 534.75 39.4
 -2 -2 -9 465.05 39.3
 -2 -2 -9 538.15 40.1
 2 -2 9 505.85 43.3
 2 2 9 489.45 39.5
 -2 2 -9 560.84 40.3
 -2 2 -9 484.35 40.5
 -4 -2 -9 55.89 16.5
 -4 -2 -9 62.59 18.1
 -4 -2 -9 69.39 22.2
 4 -2 9 76.09 24.2
 4 -2 9 58.89 18.3
 4 -2 9 64.79 19.4
 -4 -2 -9 71.69 21
 4 2 9 36.8 13.7
 -4 2 -9 81.89 20.8
 -6 -2 -9 5.2 14.1
 -6 -2 -9 14.1 12.5
 -6 -2 -9 11.9 13.3
 6 -2 9 7.7 11.8
 -6 2 -9 10.8 12.2
 -6 2 -9 6.9 7.8
 6 2 9 40 16.5
 6 2 9 7.5 10
 -6 2 -9 15 13.3
 8 -2 9 -4.6 10.9
 8 -2 9 -2.8 8.7
 -8 -2 -9 5.6 22.8
 -8 -2 -9 0.2 13.5
 -8 -2 -9 0.5 12
 8 -2 9 2.4 11.9
 -8 -2 -9 2.7 8.9
 -8 2 -9 -4.9 15.4
 -8 2 -9 -9.6 6.5
 -8 2 -9 -1.2 11.7
 8 2 9 10.1 13.5
 8 2 9 0.1 11.9
 -11 -3 9 -3.4 7.8
 11 -3 -9 -2 4.1
 11 -3 -9 -3.8 9.8
 11 -3 -9 7.5 11.3
 -11 -3 9 -1.9 6.7
 11 -3 -9 -6.4 4.9
 11 3 -9 5.3 8.8
 11 3 -9 -3.6 7
 11 3 -9 0.4 10.6
 -11 3 9 -4.3 5.8
 11 3 -9 3.2 10.9
 -9 -3 9 65.79 19.5
 9 -3 -9 46.2 14.9
 -9 -3 9 64.89 20.2
 9 -3 -9 23.8 13.3
 9 -3 -9 88.49 25.6
 9 3 -9 68.19 25
 9 3 -9 47.4 15.7
 9 3 -9 21.7 12
 -9 3 9 50.79 16.3
 -9 3 9 76.69 18.7
 7 -3 -9 288.27 31.6
 -7 -3 9 284.17 28.1
 7 -3 -9 324.97 34
 7 3 -9 345.57 31.4
 7 3 -9 254.17 41
 -7 3 9 363.56 34.1
 7 3 -9 249.68 40.5
 5 -3 -9 167.38 28
 5 -3 -9 128.39 22.2
 -5 -3 9 144.09 24.5
 -5 -3 9 151.68 26.4
 5 3 -9 163.18 31.8
 -5 3 9 145.49 24.6
 -5 3 9 189.98 29
 5 3 -9 155.98 25.7
 5 3 -9 187.68 25.9
 5 3 -9 91.49 21.1
 3 -3 -9 197.08 28
 -3 -3 9 196.98 32.2
 3 -3 -9 198.48 31.3
 -3 -3 9 229.68 32.3
 -3 3 9 196.18 21.8
 3 3 -9 186.78 25.3
 -3 3 9 268.87 35.7
 3 3 -9 203.38 19.3
 3 3 -9 257.57 39.1
 3 3 -9 199.18 31.7
 1 -3 -9 39.4 13.9
 -1 -3 9 24.6 9.6
 1 -3 -9 8.3 8.4
 -1 -3 9 37.5 12
 1 3 -9 29.2 10.7
 1 3 -9 45.9 13.8
 -1 3 9 30.5 11
 1 3 -9 46.3 12.9
 -1 3 9 52.29 15.4
 1 3 -9 59.89 21.1
 1 3 -9 45.5 17.6
 -1 -3 -9 92.79 18.4
 -1 -3 -9 81.79 19.1
 1 -3 9 101.59 23.4
 1 -3 9 84.19 18
 1 -3 9 61.29 16.7
 -1 3 -9 106.89 22.8
 -1 3 -9 114.19 21.4
 1 3 9 108.59 21.4
 -1 3 -9 80.09 20.5
 -1 3 -9 58.09 13.4
 1 3 9 81.89 21.5
 -3 -3 -9 548.65 45.6
 -3 -3 -9 526.95 49.3
 -3 -3 -9 647.24 45.4
 3 -3 9 623.64 47.7
 3 -3 9 562.14 42.4
 3 -3 9 707.23 53.29
 3 3 9 635.04 46
 -3 3 -9 638.54 44.9
 -5 -3 -9 -1.2 10.3
 5 -3 9 12.1 11
 -5 -3 -9 2.1 7.9
 -5 -3 -9 -2 8.9
 5 -3 9 14.3 12.9
 5 -3 9 4.1 11.8
 5 3 9 11.3 11.2
 -5 3 -9 25.1 19.2
 5 3 9 9.7 10.6
 -5 3 -9 15.6 11.1
 -5 3 -9 9.1 12.2
 -7 -3 -9 65.09 18.5
 -7 -3 -9 64.89 24.2
 7 -3 9 24.6 15.4
 7 -3 9 59.19 19.9
 -7 -3 -9 22.3 19.8
 7 -3 9 37.4 16.7
 -7 -3 -9 64.49 28.6
 -7 3 -9 40.6 23.2
 7 3 9 49.8 20.1
 -7 3 -9 75.19 22.2
 7 3 9 47.2 20.2
 -7 3 -9 51.89 23.1
 10 -4 -9 50.49 19.6
 10 -4 -9 20.5 13.6
 -10 -4 9 30.7 15.9
 -10 -4 9 56.29 18.8
 10 -4 -9 31.4 18.8
 10 4 -9 23.9 15.1
 10 4 -9 16.1 12.8
 -10 4 9 86.69 25.1
 10 4 -9 39.9 18.8
 -8 -4 9 14.7 10.4
 -8 -4 9 23.9 12.6
 8 -4 -9 22.6 13.6
 8 -4 -9 36.8 17
 -8 4 9 7.3 8.9
 8 4 -9 21 11.2
 8 4 -9 60.39 22.7
 8 4 -9 21 13.3
 8 4 -9 21.3 11.8
 -8 4 9 32.5 13.8
 -6 -4 9 54.59 18.4
 6 -4 -9 98.39 23.7
 -6 -4 9 68.19 17.1
 6 -4 -9 70.29 17.6
 6 4 -9 58.09 15.7
 6 4 -9 67.89 22.1
 -6 4 9 85.29 19
 6 4 -9 110.39 29.9
 -4 -4 9 128.19 24.2
 4 -4 -9 155.28 27.2
 4 -4 -9 130.19 23
 -4 -4 9 145.49 23.7
 4 4 -9 89.69 24.2
 4 4 -9 174.38 24.4
 4 4 -9 102.29 21.4
 4 4 -9 98.09 22.6
 -4 4 9 98.79 19.5
 2 -4 -9 26.1 10.5
 -2 -4 9 27.2 11
 2 -4 -9 17.3 10.3
 -2 -4 9 18.9 10.3
 -2 4 9 26.2 11.5
 2 4 -9 18.5 11.5
 2 4 -9 28.3 12.2
 2 4 -9 19.5 11.6
 2 4 -9 15.5 9.4
 2 4 -9 26.8 10.4
 0 -4 9 209.68 29.3
 0 -4 -9 154.78 25.9
 0 -4 -9 175.68 26.3
 0 -4 9 223.88 33.7
 0 4 -9 204.98 34.9
 0 4 9 238.08 25.4
 0 4 -9 165.38 20.5
 0 4 -9 208.98 22.1
 0 4 -9 232.28 31.2
 -2 -4 -9 295.07 29.5
 -2 -4 -9 276.27 48.4
 2 -4 9 316.27 45.1
 -2 -4 -9 282.17 47
 2 -4 9 271.07 28.3
 2 -4 9 304.77 32
 2 4 9 286.67 29.9
 -2 4 -9 222.98 37.6
 -2 4 -9 277.97 40.4
 -2 4 -9 298.97 28.6
 4 -4 9 -1.3 6.2
 4 -4 9 9.8 13.5
 -4 -4 -9 -2.9 12.3
 -4 -4 -9 3.4 12.2
 -4 -4 -9 16.9 11.9
 4 -4 9 -2.5 6.7
 -4 -4 -9 -3.4 6.1
 4 4 9 10.6 11.8
 -4 4 -9 1.1 9.6
 4 4 9 8.8 9.6
 -4 4 -9 6.9 9
 -4 4 -9 6.5 9.9
 -4 4 -9 -4.4 10.3
 -6 -4 -9 46.8 16.4
 6 -4 9 48.8 17.9
 -6 -4 -9 43.7 21.7
 6 -4 9 66.19 25.9
 6 -4 9 12.7 12.4
 -6 -4 -9 35.9 22.1
 -6 4 -9 39.6 23.1
 -6 4 -9 52.19 35
 -6 4 -9 44.6 16.7
 -6 4 -9 28 14.7
 6 4 9 50.59 18.5
 9 -5 -9 53.99 21.4
 -9 -5 9 16 11.4
 9 -5 -9 23.4 17.4
 -9 -5 9 49.7 16.7
 9 -5 -9 52.49 19.4
 9 5 -9 26.9 13.5
 9 5 -9 14.1 12.2
 9 5 -9 11.2 12.5
 -9 5 9 33.2 15.6
 9 5 -9 56.69 28.3
 -9 5 9 43.1 21.8
 7 -5 -9 35 15.7
 7 -5 -9 69.69 20.6
 -7 -5 9 37.7 13.9
 7 5 -9 44.5 19.2
 7 5 -9 40.4 15
 -7 5 9 50.59 14.8
 7 5 -9 51.89 15
 -7 5 9 37.5 14.4
 7 5 -9 53.59 20.5
 -5 -5 9 93.09 19.5
 -5 -5 9 28.9 10.5
 5 -5 -9 64.69 17.9
 5 -5 -9 70.29 18.5
 5 5 -9 44.3 13.1
 5 5 -9 42.4 16.3
 -5 5 9 59.09 15.8
 -5 5 9 64.39 17
 5 5 -9 57.69 20.5
 -3 -5 9 234.38 25
 3 -5 -9 227.28 39.9
 -3 -5 9 249.78 24.2
 3 -5 -9 207.98 29.7
 3 5 -9 222.08 36
 3 5 -9 228.68 21.7
 3 5 -9 173.98 36.2
 -3 5 9 183.08 27.3
 1 -5 -9 53.09 15.5
 -1 -5 9 52.89 15.8
 -1 -5 9 52.39 14.8
 1 -5 -9 57.09 16.7
 -1 -5 9 33.3 12.8
 1 5 -9 49 18.7
 1 5 -9 72.09 17.3
 1 5 -9 60.29 13.8
 1 5 -9 59.99 16.2
 -1 5 9 58.69 15.1
 -1 -5 -9 164.98 27.2
 1 -5 9 129.29 25.4
 1 -5 9 161.98 27.9
 -1 -5 -9 104.09 29.2
 1 -5 9 191.68 29.7
 -1 -5 -9 194.98 44.6
 1 5 9 148.39 24.3
 1 5 9 142.59 23.6
 -1 5 -9 156.98 29.2
 -1 5 -9 179.28 33
 -1 5 -9 148.19 23.3
 3 -5 9 53.79 17
 -3 -5 -9 94.99 20.5
 3 -5 9 68.99 18.6
 -3 -5 -9 63.19 26.5
 -3 -5 -9 32.6 29.2
 -3 -5 -9 41.5 15.2
 3 -5 9 69.79 23.8
 -3 5 -9 55.79 15.4
 -3 5 -9 37.8 19.9
 -3 5 -9 48.7 18.1
 -3 5 -9 55.89 17.2
 3 5 9 46 16.1
 3 5 9 27.1 14
 5 -5 9 34.3 22.4
 -5 -5 -9 0.4 10
 -5 -5 -9 14 11.9
 5 -5 9 15.9 13.7
 5 -5 9 -0.1 9
 -5 5 -9 15.2 21.8
 5 5 9 4.2 8.5
 -5 5 -9 32.4 14.2
 5 5 9 26.2 23.1
 -5 5 -9 13.8 17.3
 8 -6 -9 75.49 25.2
 -8 -6 9 105.19 22.2
 -8 -6 9 72.49 19.2
 8 -6 -9 143.89 30.7
 8 -6 -9 77.69 23.5
 8 6 -9 62.19 25.4
 8 6 -9 79.59 24
 8 6 -9 73.89 17.9
 -8 6 9 131.19 26.2
 8 6 -9 93.49 18
 -8 6 9 92.29 23.1
 -6 -6 9 41.3 13.7
 -6 -6 9 44.5 14.8
 6 -6 -9 50.99 16.7
 6 -6 -9 64.39 18
 -6 6 9 86.39 19.3
 6 6 -9 45.8 19.9
 6 6 -9 39.7 11.1
 6 6 -9 46.3 18.9
 -6 6 9 32.8 14.4
 -4 -6 9 87.39 18.7
 -4 -6 9 79.99 17.3
 4 -6 -9 75.39 19.6
 4 -6 -9 86.99 19.9
 -4 6 9 86.09 17.8
 -4 6 9 75.89 17.9
 4 6 -9 67.39 23.3
 4 6 -9 74.59 21.7
 -2 -6 9 110.39 20.3
 2 -6 -9 68.09 27.5
 2 -6 -9 103.29 27.9
 -2 -6 9 89.49 19.3
 -2 -6 9 89.39 18.3
 2 -6 -9 116.99 22.2
 2 6 -9 110.29 16.7
 2 6 -9 65.79 19.2
 -2 6 9 135.89 21.9
 2 6 -9 116.09 25.6
 -2 6 9 128.49 20.7
 0 -6 -9 0.4 6.5
 0 -6 9 -0.7 8.3
 0 -6 9 6.7 8.2
 0 -6 -9 11 10.5
 0 6 9 8.9 8
 0 6 -9 0.2 6.9
 0 6 -9 -4.6 6.5
 0 6 -9 9.8 8.8
 0 6 -9 10.7 7.9
 0 6 9 4.9 8.3
 -2 -6 -9 15.3 12.6
 2 -6 9 33.7 17.8
 2 -6 9 18.9 11.3
 2 -6 9 16 10.7
 -2 -6 -9 19.1 11.4
 -2 6 -9 48.7 13.5
 -2 6 -9 18.5 18.7
 2 6 9 35.7 11.8
 -2 6 -9 48.5 16.2
 -2 6 -9 23.7 13.2
 2 6 9 26.8 12.8
 12 0 -10 -3 9.3
 -12 0 10 6.8 11.8
 12 0 -10 -0.8 5.2
 12 0 -10 -0.6 7.7
 12 0 -10 11.6 10.9
 12 0 -10 5.9 13.5
 -12 0 10 5.8 10.2
 10 0 -10 33.9 22
 -10 0 10 78.69 24.2
 -10 0 10 63.59 21
 10 0 -10 68.49 21.8
 10 0 -10 34.8 12.7
 10 0 -10 48.2 17.5
 8 0 -10 115.29 26.7
 -8 0 10 97.99 24.5
 -8 0 10 86.99 23.6
 8 0 -10 85.29 20.9
 8 0 -10 77.29 21.3
 6 0 -10 52.69 14.4
 -6 0 10 94.69 21.4
 6 0 -10 136.29 36.7
 -6 0 10 45.4 14.9
 4 0 -10 7.5 9.1
 4 0 -10 5.3 6.5
 -4 0 10 3.4 6.2
 -4 0 10 3.6 7.8
 2 0 -10 478.95 38.3
 -2 0 10 430.36 37.5
 2 0 -10 494.75 37.2
 2 0 -10 494.35 37.9
 0 0 -10 538.05 42.5
 0 0 -10 580.14 40.9
 0 0 10 604.34 44.4
 0 0 -10 491.35 40.2
 0 0 10 483.85 37.4
 2 0 10 9.6 9.8
 2 0 10 -5 4.8
 -2 0 -10 11.3 10
 -2 0 -10 6.4 8.7
 -2 0 -10 8.6 6.7
 -4 0 -10 118.99 25.8
 4 0 10 107.59 22.7
 -4 0 -10 102.59 19.9
 4 0 10 91.69 19.9
 -4 0 -10 110.29 29
 6 0 10 -1.5 7.7
 -6 0 -10 6.2 12.4
 -6 0 -10 -0.2 7.1
 6 0 10 3.2 9.3
 -6 0 -10 -0.2 9.1
 -6 0 -10 3.5 8.6
 -8 0 -10 63.19 22.3
 -8 0 -10 34.8 26
 -8 0 -10 64.69 25.9
 8 0 10 41.8 19.9
 8 0 10 26.6 18.5
 13 -1 -10 94.99 23.7
 -13 -1 10 43.3 17.7
 13 -1 -10 52.09 16.1
 13 -1 -10 64.59 24.6
 13 -1 -10 24.5 18.7
 13 -1 -10 23 31.8
 -13 -1 10 36 22.5
 13 1 -10 43.6 18.1
 13 1 -10 38.6 23.2
 -13 1 10 79.89 29.6
 13 1 -10 63.59 15
 13 1 -10 59.49 18.9
 13 1 -10 44 22
 -13 1 10 103.99 31.3
 11 -1 -10 208.38 43.2
 -11 -1 10 174.88 33.6
 11 -1 -10 244.28 38.7
 11 -1 -10 179.78 30.5
 11 -1 -10 232.48 56.09
 -11 -1 10 208.18 40
 11 1 -10 158.78 30.9
 -11 1 10 146.59 29.4
 11 1 -10 234.88 33
 11 1 -10 161.38 35.5
 -11 1 10 163.78 30.9
 11 1 -10 162.88 34.5
 11 1 -10 147.89 31.7
 -9 -1 10 48.9 17.9
 -9 -1 10 20.9 12
 9 -1 -10 33.9 15.2
 9 -1 -10 11.9 10
 9 -1 -10 18.9 10.5
 9 1 -10 39.3 17
 -9 1 10 47.9 14.8
 9 1 -10 21.1 9.3
 -9 1 10 10.4 9.6
 9 1 -10 14.4 11.5
 9 1 -10 28.8 12.8
 9 1 -10 19 14.7
 -7 -1 10 21.4 10.1
 -7 -1 10 26.6 13
 7 -1 -10 7.6 8.8
 7 -1 -10 21.6 9.6
 -7 1 10 32.1 13.8
 7 1 -10 10.6 11.7
 -7 1 10 5.9 9.8
 7 1 -10 11.2 9.2
 7 1 -10 24.9 11.4
 5 -1 -10 141.49 24.3
 -5 -1 10 191.98 28.8
 5 -1 -10 140.19 26.1
 -5 -1 10 122.89 21.7
 5 1 -10 179.48 29.2
 5 1 -10 224.08 33.6
 5 1 -10 174.68 25.7
 -5 1 10 163.98 30.3
 -3 -1 10 859.81 53.29
 3 -1 -10 788.82 50.49
 -3 -1 10 802.72 47.8
 3 -1 -10 795.32 48.5
 3 1 -10 752.32 49.1
 -3 1 10 758.52 49.8
 -3 1 10 754.32 46.7
 3 1 -10 722.43 44.1
 3 1 -10 774.92 47.5
 1 -1 -10 688.63 45.1
 -1 -1 10 604.94 44.7
 1 -1 -10 610.84 44.5
 -1 -1 10 625.54 41.9
 1 -1 -10 662.33 48
 1 1 -10 586.84 41.6
 -1 1 10 645.44 45.7
 1 1 -10 679.23 46.9
 1 1 -10 594.54 42.3
 -1 1 10 609.34 41.5
 1 -1 10 21.1 10.6
 -1 -1 -10 28.1 16.7
 1 -1 10 16.2 10.3
 -1 -1 -10 42.6 14.5
 -1 -1 -10 26.1 10.9
 -1 1 -10 28.3 14.9
 1 1 10 13.7 10.5
 -1 1 -10 29 10.6
 -1 1 -10 15.5 10.3
 1 1 10 46.4 15.8
 3 -1 10 64.09 16.8
 -3 -1 -10 66.29 22
 -3 -1 -10 71.39 17.5
 3 1 10 56.89 17
 3 1 10 56.09 18.4
 -3 1 -10 49.5 15.8
 -3 1 -10 38.4 14.9
 -5 -1 -10 11 11
 5 -1 10 4.2 7.8
 5 -1 10 7.5 10.7
 -5 -1 -10 -0.5 10.8
 -5 -1 -10 18 11.2
 -5 -1 -10 9.9 12.3
 5 1 10 2.5 8
 -5 1 -10 24.7 14.3
 -5 1 -10 35.9 21.4
 5 1 10 18.5 13.4
 -5 1 -10 16.6 8.9
 -7 -1 -10 37.9 17
 7 -1 10 27.7 18.6
 -7 -1 -10 13.2 12.2
 7 -1 10 33.4 19.7
 7 -1 10 48 20.4
 -7 -1 -10 50.29 20.7
 -7 1 -10 20.7 25.5
 -7 1 -10 28.8 19.5
 7 1 10 15.8 12.9
 12 -2 -10 12.1 8.4
 12 -2 -10 7.5 12.3
 12 -2 -10 29.4 22
 -12 -2 10 7.8 11.1
 -12 2 10 18 20.7
 12 2 -10 8.7 11.6
 12 2 -10 2.5 14.4
 -12 2 10 18.9 14.5
 12 2 -10 31.6 26.1
 12 2 -10 3.2 8.1
 10 -2 -10 373.76 53.89
 10 -2 -10 357.16 33.2
 10 -2 -10 434.16 47.1
 -10 -2 10 388.86 40.2
 -10 -2 10 340.97 47.3
 10 -2 -10 440.36 41.3
 10 2 -10 255.97 42.1
 -10 2 10 368.66 39.1
 10 2 -10 424.76 49.1
 10 2 -10 347.87 37.4
 10 2 -10 348.67 38.5
 -10 2 10 376.06 40.1
 -8 -2 10 3.9 7.1
 -8 -2 10 5 7.3
 8 -2 -10 15.9 11.6
 8 -2 -10 11.2 9.7
 8 2 -10 0.2 6.6
 8 2 -10 12.6 11.9
 8 2 -10 3.3 10.1
 8 2 -10 2.7 7.4
 -8 2 10 8.8 9.5
 -8 2 10 16.9 10.1
 6 -2 -10 122.89 24.3
 -6 -2 10 83.29 19.1
 6 -2 -10 163.68 31.3
 -6 -2 10 126.79 22.5
 6 2 -10 142.09 18.9
 6 2 -10 77.59 21.6
 6 2 -10 110.29 22.3
 6 2 -10 128.69 27.5
 -6 2 10 98.99 19.2
 4 -2 -10 8 7.8
 -4 -2 10 -0.5 5.9
 -4 -2 10 0.1 5.9
 4 -2 -10 -3.2 4.6
 4 2 -10 -4.5 4.9
 -4 2 10 9.9 8.1
 4 2 -10 -4.1 4.5
 4 2 -10 -2.4 5.3
 -2 -2 10 79.39 16.8
 2 -2 -10 115.79 22.9
 2 -2 -10 140.29 25.5
 -2 -2 10 100.09 20.3
 2 2 -10 122.59 23
 -2 2 10 84.19 17.7
 0 -2 -10 550.04 58.59
 0 -2 -10 687.93 48.8
 0 -2 10 746.23 50.19
 0 -2 10 661.73 44.2
 0 -2 -10 645.54 45
 0 2 -10 751.22 48
 0 2 -10 747.73 46.8
 0 2 10 746.83 49.4
 -2 -2 -10 1.5 6.7
 2 -2 10 16.2 9.6
 2 -2 10 23.3 11.4
 -2 -2 -10 14.3 10.5
 2 -2 10 11.1 13.7
 2 2 10 24.5 15.2
 -2 2 -10 22 10.8
 -2 2 -10 18.5 13.8
 -4 -2 -10 117.29 28.6
 -4 -2 -10 84.89 18.7
 4 -2 10 97.99 22.1
 -4 -2 -10 44.6 18.9
 4 -2 10 80.69 20.4
 4 -2 10 98.99 27.4
 -4 2 -10 120.29 23.5
 4 2 10 57.49 17.1
 -4 2 -10 97.99 25.7
 6 -2 10 2.3 8.8
 -6 -2 -10 -0.7 11.6
 6 -2 10 29.6 17.4
 -6 -2 -10 30.8 14.3
 -6 -2 -10 6.2 12.6
 -6 -2 -10 36.6 20
 6 -2 10 5 9.6
 -6 2 -10 7.4 12
 6 2 10 30.6 17.3
 -6 2 -10 9.7 13.8
 -6 2 -10 22.1 16.4
 6 2 10 8.7 10
 -8 -2 -10 10.5 18.2
 -8 -2 -10 59.29 22.3
 -8 -2 -10 40.5 29.1
 8 -2 10 40.6 39.2
 8 -2 10 16 15.2
 8 -2 10 35.8 19
 -8 -2 -10 28.9 25.9
 8 2 10 17.3 27.8
 -8 2 -10 26.3 15.1
 -8 2 -10 2 28.6
 8 2 10 7.9 24.6
 -11 -3 10 20.7 16.1
 11 -3 -10 -9.6 5.8
 11 -3 -10 10.4 10.7
 11 -3 -10 24.3 11.5
 -11 -3 10 0.2 7.2
 11 3 -10 -0.5 6
 -11 3 10 16.7 14.6
 -11 3 10 -3.3 6.6
 11 3 -10 7.8 12.5
 11 3 -10 9.6 11.6
 9 -3 -10 111.39 26.8
 -9 -3 10 88.39 21.7
 -9 -3 10 111.59 24.3
 9 -3 -10 144.69 31.2
 -9 3 10 101.59 24.8
 9 3 -10 85.69 22.4
 9 3 -10 129.59 35.2
 9 3 -10 154.18 27.7
 9 3 -10 99.39 26
 -9 3 10 147.29 30.3
 7 -3 -10 113.89 24.8
 7 -3 -10 181.48 33.3
 -7 -3 10 145.49 25.6
 -7 -3 10 229.38 34.8
 7 3 -10 123.19 27.6
 -7 3 10 158.68 29.8
 -7 3 10 116.59 23.1
 7 3 -10 83.49 19.8
 7 3 -10 175.98 35
 5 -3 -10 14.1 11.6
 -5 -3 10 15.2 10.8
 -5 -3 10 7.6 9.2
 5 -3 -10 10.8 9.1
 -5 3 10 5.9 7.5
 5 3 -10 10.5 10.4
 5 3 -10 13 13.3
 5 3 -10 5.9 6.4
 5 3 -10 20.3 11.6
 -5 3 10 17.5 10.5
 -3 -3 10 85.69 19.1
 3 -3 -10 66.39 15.8
 -3 -3 10 75.89 18.5
 3 -3 -10 90.89 20
 3 3 -10 95.49 18.7
 3 3 -10 67.49 19.3
 3 3 -10 49.9 16.4
 3 3 -10 78.99 17.3
 1 -3 -10 333.77 33.2
 1 -3 -10 367.86 32.5
 -1 -3 10 409.16 36
 -1 -3 10 364.06 31.6
 1 3 -10 380.46 33.5
 1 3 -10 404.56 33.3
 1 3 -10 373.26 39
 1 3 -10 298.87 29.8
 -1 -3 -10 6.8 8
 -1 -3 -10 3.6 8.2
 1 -3 10 9 8.5
 1 -3 10 6 10.1
 1 -3 10 -0.7 7.3
 -1 3 -10 7.3 8.8
 1 3 10 1 5
 -1 3 -10 3.2 6
 -1 3 -10 -2.5 5.8
 1 3 10 32.8 13.9
 -1 3 -10 -1.1 8.2
 3 -3 10 -0.3 5.8
 3 -3 10 1.8 9.7
 3 -3 10 -4 4.7
 -3 -3 -10 -3.3 8.3
 -3 -3 -10 -3.8 5.4
 -3 -3 -10 -1.4 5.8
 -3 3 -10 3.6 7.6
 -3 3 -10 -4.2 7.6
 3 3 10 -3.6 5.7
 5 -3 10 5.5 13.1
 -5 -3 -10 17.4 14.6
 5 -3 10 -1.4 7.9
 5 -3 10 2.7 9
 -5 -3 -10 6.5 8.8
 -5 -3 -10 9.1 15.1
 -5 -3 -10 7.4 22.9
 -5 3 -10 5.5 12.8
 -5 3 -10 3 9
 -5 3 -10 12.7 15.1
 5 3 10 2.4 10.2
 5 3 10 5.1 8
 7 -3 10 0.2 12
 7 -3 10 -7.9 7.3
 -7 -3 -10 12 21.4
 7 -3 10 -2.4 11
 -7 -3 -10 -4.1 14.4
 -7 -3 -10 2.4 9.1
 -7 3 -10 1.9 16.3
 -7 3 -10 -1.6 19.2
 7 3 10 5.1 14.9
 7 3 10 6 11.1
 -7 3 -10 -8.3 5.9
 10 -4 -10 85.29 27.7
 10 -4 -10 95.49 29.1
 -10 -4 10 70.39 22.7
 10 -4 -10 128.09 23.6
 10 -4 -10 126.59 27.7
 -10 -4 10 128.39 28.4
 10 4 -10 102.89 27.3
 -10 4 10 130.49 31.1
 -10 4 10 119.19 26
 10 4 -10 65.29 19.4
 8 -4 -10 7.3 19.7
 -8 -4 10 6.9 8.8
 8 -4 -10 21.2 11.7
 -8 -4 10 3.8 7.9
 8 4 -10 14.6 10.2
 -8 4 10 4.6 7.6
 8 4 -10 -1.5 7.1
 -8 4 10 14.9 12.2
 8 4 -10 18.2 12.7
 8 4 -10 51.89 21.8
 6 -4 -10 75.49 19.2
 -6 -4 10 78.49 19.6
 -6 -4 10 97.89 21.2
 6 -4 -10 66.09 18.4
 6 4 -10 65.59 19.2
 6 4 -10 60.09 22
 6 4 -10 79.99 18.4
 -6 4 10 98.49 23.1
 6 4 -10 110.89 30.6
 -4 -4 10 8 8.1
 -4 -4 10 0.4 6.1
 4 -4 -10 2.5 7.3
 4 -4 -10 3 8.3
 4 4 -10 -1.1 5.1
 4 4 -10 10.8 9.2
 4 4 -10 5.7 7.9
 -4 4 10 2.5 6.8
 4 4 -10 1.8 5.4
 4 4 -10 -2.3 6.5
 -4 4 10 6.1 8.7
 -2 -4 10 45.6 14.5
 2 -4 -10 45.8 13.9
 2 -4 -10 85.99 20.7
 -2 -4 10 57.19 17.3
 2 4 -10 70.09 16.7
 2 4 -10 87.99 27.8
 2 4 -10 68.99 15.7
 2 4 -10 55.09 22.6
 2 4 -10 81.69 20.4
 -2 4 10 62.29 16.9
 0 -4 10 57.49 17.1
 0 -4 -10 41.3 15.8
 0 -4 -10 73.09 19.8
 0 -4 10 35.2 14.3
 0 4 10 53.39 16.5
 0 4 -10 54.69 15.5
 0 4 -10 40.2 15.5
 0 4 -10 58.99 18.5
 0 4 10 35.5 13.5
 0 4 -10 58.39 14.8
 -2 -4 -10 50.39 21.6
 2 -4 10 30.9 14.6
 -2 -4 -10 35.3 17.9
 2 -4 10 7.9 9
 -2 4 -10 29.1 15.9
 2 4 10 28.3 13.1
 -2 4 -10 31.6 16.6
 2 4 10 33 13.6
 -2 4 -10 18.8 14.2
 -2 4 -10 57.49 17
 -4 -4 -10 31.3 21.7
 -4 -4 -10 42.3 15.8
 4 -4 10 78.89 28.4
 4 -4 10 87.29 28.3
 -4 -4 -10 46 20.5
 -4 -4 -10 70.39 27.7
 4 -4 10 60.19 21.3
 -4 4 -10 40.4 19.7
 -4 4 -10 66.99 18.6
 4 4 10 33.6 15.6
 -4 4 -10 28.7 15.9
 -4 4 -10 71.09 21.1
 4 4 10 51.79 18.2
 6 -4 10 22.4 16.4
 6 -4 10 77.29 27.3
 -6 -4 -10 71.99 23.4
 -6 -4 -10 29.7 24.5
 -6 -4 -10 35.7 18.6
 6 -4 10 61.49 22.2
 6 4 10 27.3 19
 -6 4 -10 83.69 24
 -6 4 -10 58.99 28.9
 -6 4 -10 70.69 21.1
 6 4 10 55.99 20.6
 -6 4 -10 28.4 21.2
 -9 -5 10 3.2 12.5
 9 -5 -10 -0.7 10.4
 9 -5 -10 -1.3 6.1
 9 -5 -10 14.9 13.4
 -9 -5 10 4.2 9.8
 -9 5 10 7.2 10.5
 9 5 -10 10.6 14.8
 9 5 -10 8 10.8
 -9 5 10 10.1 13.6
 9 5 -10 4.7 9.3
 9 5 -10 10 13.1
 -7 -5 10 22.2 11.6
 7 -5 -10 68.49 22.3
 -7 -5 10 43.2 15.7
 7 -5 -10 27.9 15.2
 7 5 -10 15.2 11.4
 -7 5 10 46.8 18.9
 7 5 -10 26.6 16.7
 7 5 -10 26.9 11.9
 7 5 -10 22.4 12.5
 -7 5 10 16.3 13.3
 5 -5 -10 10.2 10.3
 -5 -5 10 7.1 7.8
 -5 -5 10 10.7 11
 5 -5 -10 16.2 10.6
 5 5 -10 15.4 8.8
 5 5 -10 19.7 11.9
 5 5 -10 35.2 16.8
 5 5 -10 32.4 13.7
 -5 5 10 13.3 10.2
 -5 5 10 9.9 10.2
 -3 -5 10 13.2 10.3
 -3 -5 10 21.6 10.4
 3 -5 -10 30 13.4
 3 5 -10 22.8 12.7
 3 5 -10 -0.7 6.5
 -3 5 10 42.8 14.8
 3 5 -10 24.6 14.8
 -3 5 10 18.9 12.9
 3 5 -10 43.2 13.1
 -1 -5 10 153.88 27.1
 -1 -5 10 125.79 27.5
 -1 -5 10 155.08 28.4
 1 -5 -10 164.38 30.3
 1 5 -10 119.39 23.2
 1 5 -10 147.29 23.6
 -1 5 10 166.18 29
 1 5 -10 95.69 27.2
 1 5 -10 150.98 34.9
 1 5 -10 120.89 23.1
 1 -5 10 82.69 20.1
 -1 -5 -10 94.39 23.7
 -1 -5 -10 105.29 23.9
 1 -5 10 146.39 32.1
 1 -5 10 110.39 26.5
 -1 -5 -10 54.99 27.8
 1 5 10 112.19 22.7
 1 5 10 76.39 18.4
 -1 5 -10 96.49 23.6
 -1 5 -10 123.29 25.9
 -1 5 -10 83.79 19.2
 3 -5 10 1.6 8.9
 -3 -5 -10 2.9 7.8
 3 -5 10 11.8 11.1
 -3 -5 -10 13.6 12.6
 -3 5 -10 11.1 10.3
 3 5 10 2 10.4
 -3 5 -10 6.7 13.1
 -3 5 -10 7.5 10
 3 5 10 9.9 9.6
 -3 5 -10 9.3 14.5
 -6 -6 10 104.39 22.2
 -6 -6 10 118.79 22.7
 6 -6 -10 132.49 26.8
 6 -6 -10 137.69 28.5
 6 6 -10 130.79 32
 6 6 -10 126.69 20
 -6 6 10 157.08 26.1
 6 6 -10 76.29 22.7
 -6 6 10 118.39 23.2
 4 -6 -10 18.4 12.6
 -4 -6 10 13.5 10.2
 4 -6 -10 31.5 14.2
 -4 -6 10 20.8 10.6
 4 6 -10 28.7 12.9
 4 6 -10 28.6 10.7
 4 6 -10 8 9.8
 -4 6 10 25.7 11.9
 4 6 -10 6.2 10.6
 -4 6 10 19.4 12.2
 -2 -6 10 -5.4 5.6
 2 -6 -10 0.2 6.4
 -2 -6 10 3.8 9.1
 2 6 -10 12.6 9.4
 -2 6 10 15.4 11.7
 2 6 -10 3.1 9.5
 2 6 -10 4.6 9.5
 -2 6 10 -2.1 5
 2 6 -10 0.7 7.6
 0 -6 10 108.79 22.1
 0 -6 10 103.19 23.5
 0 -6 -10 85.39 23.8
 0 -6 -10 116.69 25
 0 -6 10 113.79 24.9
 0 6 10 66.49 17
 0 6 10 103.09 20
 0 6 -10 87.79 20.7
 0 6 -10 87.19 23.9
 0 6 -10 90.89 19.2
 0 6 -10 111.59 21.1
 -2 -6 -10 13.5 13.9
 -2 -6 -10 0.8 7.3
 -2 -6 -10 -0.6 21.9
 2 -6 10 -4 7.8
 2 -6 10 1.3 8
 -2 6 -10 0.5 14.1
 -2 6 -10 5.4 9.3
 2 6 10 4 10.8
 -2 6 -10 2.5 12.6
 2 6 10 -3 6.3
 -2 6 -10 2.5 8.4
 12 0 -11 7.9 12.6
 -12 0 11 7.7 15
 12 0 -11 1.1 14.2
 -12 0 11 -4.5 8.1
 12 0 -11 5.1 8.6
 12 0 -11 -3.1 11.4
 12 0 -11 2.9 7
 10 0 -11 4.1 9.8
 -10 0 11 1.7 7.2
 10 0 -11 20.9 11.4
 10 0 -11 12.1 14
 10 0 -11 6.1 9.6
 8 0 -11 38.5 13.5
 8 0 -11 99.39 22.6
 -8 0 11 52.99 15.5
 -8 0 11 75.29 18.8
 8 0 -11 57.09 17.8
 6 0 -11 373.96 35.7
 -6 0 11 375.56 34.7
 -6 0 11 328.27 34.5
 6 0 -11 399.26 38.1
 4 0 -11 765.32 50.39
 4 0 -11 759.42 52.09
 4 0 -11 756.42 50.09
 -4 0 11 879.61 55.69
 2 0 -11 69.29 20.2
 2 0 -11 48.6 15.5
 2 0 -11 44.4 13.6
 -2 0 11 53.49 16.1
 0 0 -11 139.99 27.1
 0 0 11 110.69 20.2
 0 0 11 107.69 20.9
 0 0 -11 220.08 35.8
 0 0 -11 126.59 23.3
 -2 0 -11 -1.1 5
 -2 0 -11 2.1 9.9
 2 0 11 2.1 6
 2 0 11 0.3 6
 -4 0 -11 5.6 9.5
 -4 0 -11 17.1 13.5
 -4 0 -11 34.2 21.8
 -4 0 -11 46.7 16.7
 4 0 11 5.4 8.7
 4 0 11 37.5 16.6
 -6 0 -11 326.17 46.8
 -6 0 -11 256.87 30.5
 6 0 11 304.07 48
 -6 0 -11 260.97 49.7
 13 -1 -11 0.9 14.1
 13 1 -11 35.7 22.3
 11 -1 -11 68.19 27.8
 -11 -1 11 88.99 26.2
 11 -1 -11 44 17
 11 -1 -11 62.49 19.1
 11 -1 -11 69.99 19.4
 -11 -1 11 95.09 27.9
 11 1 -11 34 17.5
 11 1 -11 39.9 20.2
 11 1 -11 79.59 25.6
 11 1 -11 59.49 26.6
 11 1 -11 80.09 17.9
 -11 1 11 106.39 30.1
 -11 1 11 11.9 12.4
 -9 -1 11 358.26 38.6
 9 -1 -11 394.26 38.4
 -9 -1 11 364.66 37.3
 9 -1 -11 366.06 39.4
 9 -1 -11 327.27 49
 9 1 -11 357.16 38.1
 -9 1 11 420.66 42.2
 9 1 -11 322.07 36.9
 9 1 -11 297.77 44.3
 -7 -1 11 95.89 20.6
 7 -1 -11 105.19 26.2
 -7 -1 11 97.29 22.4
 7 -1 -11 67.29 18.8
 -7 1 11 117.69 23.8
 7 1 -11 105.29 24.8
 7 1 -11 76.49 23
 7 1 -11 84.59 26
 -7 1 11 86.19 22.4
 5 -1 -11 42.4 15.2
 -5 -1 11 81.49 22.5
 -5 -1 11 53.69 17
 5 -1 -11 51.29 19.9
 5 1 -11 52.59 17.7
 -5 1 11 61.69 18.2
 -5 1 11 34.8 13
 5 1 -11 54.09 16.4
 5 1 -11 57.29 15.3
 -3 -1 11 668.73 45
 3 -1 -11 708.43 47.5
 3 -1 -11 595.14 46.7
 -3 -1 11 662.13 49.1
 -3 1 11 696.43 49.5
 3 1 -11 670.73 48
 3 1 -11 672.13 44.3
 3 1 -11 624.34 44.7
 -3 1 11 576.14 42.5
 -1 -1 11 50.79 14.9
 1 -1 -11 64.79 19.9
 1 -1 -11 32.1 15.3
 -1 -1 11 53.09 15.8
 1 -1 -11 57.59 20
 1 1 -11 49.99 16.8
 -1 1 11 74.19 20.8
 -1 1 11 42.7 12.4
 1 1 -11 51.49 17.8
 1 1 -11 69.09 19.2
 -1 -1 -11 102.89 21.4
 1 -1 11 54.09 15.3
 1 -1 11 90.49 21.1
 -1 -1 -11 85.69 22.7
 -1 1 -11 87.69 24.1
 -1 1 -11 80.89 24.4
 -1 1 -11 99.19 23.5
 1 1 11 53.59 14.8
 1 1 11 63.19 19.5
 3 -1 11 5.5 8.9
 -3 -1 -11 5.2 11.6
 -3 -1 -11 -0.4 5.9
 -3 -1 -11 14.8 11.8
 3 -1 11 -0.5 5.3
 -3 1 -11 2.7 9.8
 3 1 11 -3.3 4.6
 -3 1 -11 2.9 8
 3 1 11 -2.8 7
 -3 1 -11 2.8 8.6
 -5 -1 -11 0.9 14.8
 -5 -1 -11 38.4 18.2
 5 -1 11 29.7 14.7
 -5 -1 -11 68.69 22.7
 5 -1 11 56.89 21.8
 -5 1 -11 30.8 16.4
 5 1 11 39.2 15.8
 -5 1 -11 52.29 13.5
 -5 1 -11 19.4 15
 5 1 11 46.9 17.8
 -5 1 -11 67.59 21.7
 -7 -1 -11 17.8 19.6
 7 -1 11 16.7 13.5
 -7 -1 -11 24.8 21.7
 7 -1 11 10.8 22.5
 -7 -1 -11 58.39 19.7
 7 1 11 23.3 17.9
 -7 1 -11 19.2 20.8
 -7 1 -11 7.5 16.5
 7 1 11 64.39 21.2
 -7 1 -11 21.8 16.6
 -12 -2 11 8.9 10.6
 12 -2 -11 26.6 12.5
 12 -2 -11 4.4 10.1
 12 -2 -11 0.6 7.8
 -12 -2 11 27 21.4
 12 2 -11 10.2 11.5
 12 2 -11 4.7 15
 12 2 -11 27.8 23.5
 -12 2 11 9.7 11.6
 12 2 -11 42.2 18.8
 -12 2 11 4.5 13.2
 10 -2 -11 -3.8 5
 -10 -2 11 11.4 12
 10 -2 -11 -2.4 8.6
 -10 -2 11 6.2 10.1
 10 -2 -11 9.8 10.2
 10 2 -11 10.5 12.6
 10 2 -11 5 8
 10 2 -11 7.9 10.2
 -10 2 11 0.7 10.5
 10 2 -11 8.8 20.1
 -10 2 11 3.3 8.4
 8 -2 -11 20.7 15.4
 8 -2 -11 21 14.4
 -8 -2 11 18.2 12.2
 -8 -2 11 17 13.2
 8 2 -11 10.2 11.8
 8 2 -11 16.3 13.5
 8 2 -11 30 13.9
 8 2 -11 4.7 9.2
 -8 2 11 7 10.1
 6 -2 -11 181.48 37.5
 -6 -2 11 116.39 26.6
 -6 -2 11 82.89 18.5
 6 -2 -11 101.29 23.6
 6 2 -11 73.59 23.6
 6 2 -11 131.99 27.2
 -6 2 11 88.39 19.5
 4 -2 -11 427.46 39.3
 -4 -2 11 453.15 39.2
 4 -2 -11 392.96 36.1
 -4 -2 11 415.36 35.7
 4 2 -11 392.26 41.9
 -4 2 11 415.86 38.1
 4 2 -11 381.06 33.9
 4 2 -11 362.66 30.2
 2 -2 -11 79.59 20.6
 -2 -2 11 31.1 12.2
 -2 -2 11 51.39 15.1
 2 -2 -11 54.69 18.5
 2 2 -11 44.6 14.9
 2 2 -11 34 12.5
 -2 2 11 21.8 11.3
 0 -2 -11 8.3 9.9
 0 -2 -11 39.6 15.1
 0 -2 -11 16.5 14.9
 0 -2 11 10.4 9.7
 0 -2 11 -1.1 6.8
 0 2 11 0.4 6
 0 2 -11 8.8 9.1
 -2 -2 -11 39.5 14.8
 2 -2 11 46.5 16.6
 -2 -2 -11 39.8 14.3
 2 -2 11 47.6 15.7
 -2 2 -11 42 17.3
 -2 2 -11 52.39 15.8
 2 2 11 67.29 19.3
 -4 -2 -11 3.1 11.5
 4 -2 11 -0.6 7.3
 -4 -2 -11 4.1 8.8
 -4 -2 -11 -2.5 7.2
 -4 -2 -11 1.1 10
 4 -2 11 0.9 8.6
 -4 2 -11 -3 8.2
 4 2 11 6.9 12.5
 4 2 11 0.3 8.1
 -4 2 -11 -5.8 9.4
 -4 2 -11 1.1 8.3
 6 -2 11 86.79 28.3
 6 -2 11 113.79 31.5
 -6 -2 -11 58.09 22.8
 -6 -2 -11 137.09 31.3
 -6 -2 -11 47.6 21.1
 -6 -2 -11 63.09 27.1
 6 -2 11 132.59 31.2
 -6 2 -11 62.59 22.8
 6 2 11 43 21
 -6 2 -11 166.98 34.7
 6 2 11 112.79 28.9
 -6 2 -11 89.79 30.4
 11 -3 -11 15 17
 -11 -3 11 2.8 11.4
 11 -3 -11 6.8 11.4
 11 -3 -11 17.4 16.3
 -11 -3 11 39.1 18.2
 11 -3 -11 10.5 9
 11 3 -11 -1.5 8.7
 -11 3 11 21.5 17.2
 11 3 -11 5.1 13.9
 11 3 -11 14.3 13.2
 11 3 -11 4.1 13.2
 -11 3 11 23.1 17.5
 9 -3 -11 265.67 40.5
 -9 -3 11 366.46 39.1
 9 -3 -11 309.97 48
 -9 -3 11 267.57 41.8
 9 3 -11 209.98 37.5
 9 3 -11 299.67 44.3
 9 3 -11 345.57 62.39
 -9 3 11 354.26 50.39
 -9 3 11 272.07 38.5
 9 3 -11 297.17 41
 -7 -3 11 10.9 11.2
 7 -3 -11 24 14.5
 7 -3 -11 11.6 10.6
 -7 -3 11 14.6 12.6
 7 3 -11 13.7 10.3
 7 3 -11 7.5 8
 7 3 -11 -0.4 7.5
 -7 3 11 9.7 9.5
 -7 3 11 11.2 10.5
 7 3 -11 12.1 13.1
 -5 -3 11 49.3 16.1
 5 -3 -11 25.6 14.4
 -5 -3 11 30.8 13.5
 5 -3 -11 15.9 10.4
 5 3 -11 41.6 11.1
 5 3 -11 12.3 10.7
 5 3 -11 12.6 10.2
 -5 3 11 44.5 15.9
 5 3 -11 29 13.3
 5 3 -11 34.3 16.5
 -5 3 11 31.1 15.4
 -3 -3 11 608.94 46.7
 -3 -3 11 511.35 39.9
 3 -3 -11 563.04 43.7
 3 -3 -11 544.65 45.3
 3 3 -11 606.64 49.3
 3 3 -11 545.15 37.3
 -3 3 11 604.04 45.6
 3 3 -11 502.85 49
 1 -3 -11 36.2 12.4
 -1 -3 11 42.5 15.1
 1 -3 -11 67.49 20.8
 -1 -3 11 55.29 15.6
 -1 3 11 40.4 14.1
 1 3 -11 90.49 21.5
 1 3 -11 54.19 16.2
 -1 3 11 83.19 22.6
 1 3 -11 77.29 20.2
 1 3 -11 52.39 17.4
 1 -3 11 15.5 11.4
 1 -3 11 46.5 16.7
 -1 -3 -11 22.9 13
 -1 -3 -11 29 13.8
 -1 3 -11 38.9 16
 1 3 11 10.3 9.8
 -1 3 -11 15.6 9.8
 -3 -3 -11 9.6 18.5
 3 -3 11 11.6 11.6
 -3 -3 -11 44.6 16.9
 3 -3 11 7.8 9.1
 3 -3 11 40.2 16.9
 -3 -3 -11 -2 7.1
 -3 3 -11 8.5 12.5
 3 3 11 7.9 9.6
 3 3 11 0.4 8.1
 -3 3 -11 3.5 7.6
 5 -3 11 51.19 19.6
 5 -3 11 10.7 11.9
 -5 -3 -11 14.4 14.7
 -5 -3 -11 20.9 21.1
 -5 -3 -11 60.49 20.4
 5 -3 11 14.9 13.9
 -5 -3 -11 9.8 19.1
 -5 3 -11 46 22.3
 5 3 11 45 17.3
 5 3 11 32.6 19.2
 -5 3 -11 26.5 35.2
 -5 3 -11 49.2 20.7
 10 -4 -11 8.9 16.4
 10 -4 -11 -6.5 5.1
 10 -4 -11 4.6 9.4
 10 -4 -11 -1.8 5.2
 -10 -4 11 6.9 9.8
 -10 -4 11 2.7 10.6
 10 4 -11 -3.4 11.2
 10 4 -11 -7.9 6.4
 -10 4 11 -3.7 12.7
 10 4 -11 1 14
 -10 4 11 -6.1 6.7
 10 4 -11 -1.7 7.9
 8 -4 -11 4.4 9.8
 8 -4 -11 23.1 14.8
 -8 -4 11 39.1 15
 -8 -4 11 15.2 11.8
 -8 4 11 26.7 15.5
 8 4 -11 30.2 18.6
 8 4 -11 26.7 13.8
 -8 4 11 6.1 11.3
 8 4 -11 15.3 13.4
 -6 -4 11 12.1 9.8
 6 -4 -11 11.8 11.1
 6 -4 -11 20.6 12.9
 -6 -4 11 18.8 12.9
 6 4 -11 11.6 12
 6 4 -11 12.5 11
 6 4 -11 14.8 14
 -6 4 11 16.8 13.6
 -6 4 11 11.3 10.8
 6 4 -11 15.6 15.1
 4 -4 -11 125.09 25.4
 4 -4 -11 126.09 38
 -4 -4 11 119.09 22.9
 -4 -4 11 167.18 28.2
 4 4 -11 92.29 26
 -4 4 11 126.39 24.4
 4 4 -11 160.98 31.7
 4 4 -11 94.39 21.7
 -4 4 11 163.28 31.1
 4 4 -11 143.59 24.8
 2 -4 -11 15 12.8
 -2 -4 11 41.5 15.2
 2 -4 -11 39 15.1
 -2 -4 11 49.9 17.2
 2 4 -11 18.6 14
 2 4 -11 47.7 16.9
 2 4 -11 15.7 14.1
 2 4 -11 33 13.4
 2 4 -11 24.6 13.1
 0 -4 -11 -1.8 5.7
 0 -4 11 -1.1 7.6
 0 -4 11 -0.1 7.4
 0 -4 -11 4.1 8.7
 0 4 11 7.4 9.2
 0 4 -11 7.2 9
 0 4 11 0.5 7.2
 0 4 -11 -4 12.7
 0 4 -11 -5.7 5.8
 0 4 -11 3.7 9.5
 0 4 -11 10.3 13.5
 -2 -4 -11 -5.2 4.6
 -2 -4 -11 5.5 15.6
 -2 -4 -11 -0.3 10.8
 2 -4 11 -1.8 6.9
 2 -4 11 2 11
 2 -4 11 0.4 7.2
 -2 4 -11 3.9 9.4
 2 4 11 -1.4 8.4
 -2 4 -11 11.1 12.3
 -2 4 -11 4.3 9.2
 2 4 11 -4.4 7.2
 -2 4 -11 1.3 11.6
 -4 -4 -11 41 16.4
 4 -4 11 23.4 15.4
 -4 -4 -11 8 20.1
 -4 -4 -11 1.2 12.5
 4 -4 11 9.4 12.8
 4 -4 11 14.4 12.2
 -4 4 -11 25 15.5
 -4 4 -11 13.5 18.2
 4 4 11 1.2 10.5
 4 4 11 16.3 12.3
 -4 4 -11 5.7 13.9
 -4 4 -11 -0.4 7.8
 7 -5 -11 4.6 11
 -7 -5 11 6.9 10.5
 7 -5 -11 13.7 12.6
 -7 -5 11 9.9 10.9
 7 5 -11 0.6 7.2
 -7 5 11 9.6 14.4
 7 5 -11 -6.7 7.7
 7 5 -11 5.6 11.8
 -7 5 11 13.1 10.8
 7 5 -11 15.1 12.6
 5 -5 -11 -0.1 8.7
 -5 -5 11 -1.6 5.9
 5 -5 -11 1.4 6.6
 -5 -5 11 0.9 6.5
 5 5 -11 0.2 9.1
 5 5 -11 4.2 10.3
 5 5 -11 0.3 7.5
 5 5 -11 -0.7 6.4
 -5 5 11 2.7 9
 -5 5 11 0.2 7.4
 3 -5 -11 79.69 21.9
 -3 -5 11 62.39 18.8
 -3 -5 11 57.19 17.8
 3 -5 -11 51.79 17.9
 3 5 -11 49.2 14.9
 3 5 -11 69.29 21.2
 3 5 -11 38.4 14.4
 -3 5 11 96.99 22.2
 -3 5 11 62.59 18.4
 1 -5 -11 16.8 11.2
 -1 -5 11 10.1 9.4
 -1 -5 11 18.7 13
 1 -5 -11 -0.7 8.8
 1 5 -11 2.4 6.8
 1 5 -11 8.4 12.2
 -1 5 11 0.8 6.3
 -1 5 11 0 8.1
 1 5 -11 7.1 9.3
 1 5 -11 11.2 10.1
 1 5 -11 -1.7 9.3
 -1 -5 -11 118.99 26.7
 -1 -5 -11 46.2 19.1
 1 -5 11 120.09 26.9
 1 -5 11 71.89 20.4
 1 -5 11 107.99 26.1
 -1 5 -11 53.09 18.1
 -1 5 -11 93.19 26.6
 -1 5 -11 82.39 20.4
 -1 5 -11 83.09 24.1
 1 5 11 73.49 19.6
 1 5 11 66.39 20
 3 -5 11 11.6 12.4
 -3 -5 -11 -1.3 9.9
 -3 -5 -11 14.6 13.3
 -3 -5 -11 1.2 18.6
 3 -5 11 12.3 13.2
 3 -5 11 -0.2 11.9
 3 5 11 3.3 12.3
 -3 5 -11 3.9 8.7
 -3 5 -11 3.5 9.4
 -3 5 -11 10.6 19.1
 -3 5 -11 3 15
 -4 -6 11 98.69 22
 4 -6 -11 95.49 24.6
 -4 -6 11 78.99 19.5
 4 -6 -11 148.59 31.4
 4 6 -11 74.09 23
 -4 6 11 66.89 21.7
 -4 6 11 110.19 22.9
 4 6 -11 88.99 21.1
 4 6 -11 99.39 26.7
 -2 -6 11 5.3 9.2
 -2 -6 11 -7.5 5.8
 2 -6 -11 2.3 8
 2 -6 -11 3 9.9
 2 6 -11 -4.5 6.9
 -2 6 11 2.2 7.7
 2 6 -11 11.7 12
 2 6 -11 -0.3 10.5
 -2 6 11 -1.8 9.2
 2 6 -11 -1.3 6.7
 0 6 -11 5.8 8.2
 0 6 -11 0.6 13.1
 0 6 -11 1 13
 -12 0 12 -4.1 6
 -12 0 12 4 13.1
 12 0 -12 4.6 7.8
 12 0 -12 -0.2 7.6
 12 0 -12 11.2 16.5
 12 0 -12 0.6 8.2
 12 0 -12 6.8 17.2
 10 0 -12 5.5 7.6
 10 0 -12 5.1 12.7
 -10 0 12 15.5 11.4
 10 0 -12 1.6 7.7
 -10 0 12 -4.7 8.6
 10 0 -12 7 10.7
 -8 0 12 18 14.2
 8 0 -12 5.4 8.7
 8 0 -12 29.6 24.4
 8 0 -12 30.4 13.6
 -8 0 12 9.4 10.2
 6 0 -12 163.28 27.5
 -6 0 12 155.48 29.4
 6 0 -12 116.19 24.7
 -6 0 12 181.28 33
 -4 0 12 -1.6 6.1
 -4 0 12 -5.8 5.5
 4 0 -12 -0.1 6.9
 4 0 -12 3.9 8
 4 0 -12 3.9 10.2
 2 0 -12 195.88 30.9
 -2 0 12 280.97 42.8
 2 0 -12 303.47 32.1
 2 0 -12 278.87 41.8
 -2 0 12 307.97 43.1
 0 0 12 102.99 24.9
 0 0 -12 96.09 20.6
 0 0 12 114.29 28.3
 2 0 12 29.9 13.2
 -2 0 -12 23.5 17.9
 2 0 12 51.39 19.2
 -2 0 -12 53.29 17.6
 -4 0 -12 111.59 24.3
 -4 0 -12 63.29 23.5
 4 0 12 77.89 22.2
 -4 0 -12 67.59 25.1
 -4 0 -12 130.69 42.4
 -6 0 -12 74.79 31.7
 -6 0 -12 56.79 19.2
 6 0 12 41.6 17.2
 -6 0 -12 28.2 23.3
 -6 0 -12 106.09 30.3
 6 0 12 18.8 15.5
 11 -1 -12 6.6 9.9
 11 -1 -12 14.8 11.5
 11 -1 -12 -0.2 10.8
 -11 -1 12 -2.8 7.2
 11 -1 -12 19.5 13.5
 -11 -1 12 14.1 13.5
 11 1 -12 9.7 9
 11 1 -12 5.1 11.6
 -11 1 12 15.2 14.7
 -11 1 12 0.6 12.9
 11 1 -12 17.9 11.2
 11 1 -12 8.4 12.9
 9 -1 -12 21.1 12.9
 -9 -1 12 5.6 10.9
 9 -1 -12 5.6 14.6
 -9 -1 12 8.1 9.9
 9 -1 -12 5.2 11.5
 9 1 -12 12.3 14
 -9 1 12 -3.6 6.9
 9 1 -12 2.8 12.3
 9 1 -12 14.5 9.8
 -9 1 12 0.8 8.4
 7 -1 -12 341.27 47.4
 -7 -1 12 179.98 30.3
 -7 -1 12 207.78 31.7
 7 -1 -12 213.18 34.7
 -7 1 12 342.17 47.8
 7 1 -12 268.87 34
 7 1 -12 206.58 36.8
 -7 1 12 207.38 31.6
 7 1 -12 217.58 37.6
 7 1 -12 246.98 34.8
 5 -1 -12 3 9.2
 -5 -1 12 5.4 8.7
 5 -1 -12 3.2 6.3
 -5 -1 12 5.1 7.9
 5 1 -12 5.4 11.1
 -5 1 12 13 9.5
 -5 1 12 -3.4 6
 5 1 -12 10.5 9.2
 5 1 -12 3.5 8.7
 3 -1 -12 10.4 10.7
 3 -1 -12 2.4 7.9
 -3 -1 12 1 5.2
 -3 -1 12 15 11
 3 1 -12 2.3 9.2
 -3 1 12 -1.8 7.4
 3 1 -12 10 10
 -3 1 12 14.3 9.3
 3 1 -12 7.3 9.8
 1 -1 -12 62.49 15.7
 -1 -1 12 73.99 21.1
 -1 -1 12 89.79 22.4
 1 -1 -12 102.49 22.2
 1 -1 -12 60.49 20.5
 1 1 -12 99.59 21.1
 -1 1 12 92.89 25.7
 1 1 -12 65.59 20.2
 -1 1 12 109.19 25.5
 1 1 -12 60.29 19.5
 1 -1 12 16.5 14.2
 -1 -1 -12 21 14.2
 1 -1 12 34.3 16.7
 -1 -1 -12 40.6 16.1
 -1 -1 -12 7.8 12.2
 1 1 12 20.5 14.1
 -1 1 -12 5.6 8.8
 -1 1 -12 -6.4 8.2
 -1 1 -12 2.8 7.8
 1 1 12 14.8 13.1
 3 -1 12 93.79 31.8
 -3 -1 -12 89.39 26.4
 -3 -1 -12 53.39 19.1
 -3 1 -12 101.39 23.1
 -3 1 -12 73.09 24.3
 -3 1 -12 104.29 28.9
 3 1 12 81.29 19.9
 3 1 12 77.59 19.5
 -5 -1 -12 -3.5 10
 5 -1 12 0 10.1
 5 -1 12 7.4 11.1
 -5 -1 -12 4.5 9.2
 -5 -1 -12 -1.5 15.6
 -5 1 -12 8.6 10.6
 5 1 12 2 8.2
 5 1 12 1 11.9
 -5 1 -12 4.6 8.8
 -5 1 -12 -0.3 13.2
 -5 1 -12 1.2 15.7
 10 -2 -12 273.97 49.9
 -10 -2 12 196.98 35.9
 -10 -2 12 95.59 24.8
 10 -2 -12 178.88 34.8
 10 -2 -12 201.38 34.2
 -10 2 12 140.79 36.2
 -10 2 12 265.97 48
 10 2 -12 202.48 35.2
 10 2 -12 159.48 33
 10 2 -12 221.98 49.2
 8 -2 -12 60.99 23.1
 8 -2 -12 45 15.7
 -8 -2 12 65.79 21.2
 -8 -2 12 68.49 21.1
 8 2 -12 55.79 20.6
 8 2 -12 49.9 20.5
 -8 2 12 52.69 16.8
 8 2 -12 76.19 20.1
 8 2 -12 58.99 14
 8 2 -12 27.1 15.7
 -8 2 12 65.39 22.2
 6 -2 -12 518.65 45
 -6 -2 12 530.25 45.8
 -6 -2 12 458.55 42.1
 6 -2 -12 488.15 45.8
 6 2 -12 466.25 48
 6 2 -12 520.85 44.3
 -6 2 12 564.54 47
 6 2 -12 467.45 33.8
 4 -2 -12 4.7 7.7
 4 -2 -12 8.5 12.4
 -4 -2 12 1.5 7.1
 -4 -2 12 -2.7 6.2
 4 2 -12 20.8 11.5
 4 2 -12 -0.3 7.3
 4 2 -12 -1 6
 4 2 -12 14 9.5
 -4 2 12 10 9.5
 -4 2 12 -2.2 4.9
 2 -2 -12 113.59 24.4
 -2 -2 12 110.69 23.2
 2 -2 -12 183.58 32.7
 -2 -2 12 78.99 20.3
 2 2 -12 159.98 29.8
 2 2 -12 127.29 24.8
 -2 2 12 170.58 34.5
 0 -2 -12 21.7 13.5
 0 -2 12 16.5 11.1
 0 -2 12 7 9.2
 0 -2 -12 15.3 13.6
 0 -2 -12 12.7 10.3
 0 2 -12 28.2 12.2
 0 2 -12 3.6 12.7
 2 -2 12 12.1 10.9
 -2 -2 -12 8.5 15.5
 -2 -2 -12 13.6 13.8
 -2 -2 -12 4.3 7.5
 2 -2 12 -5 5.8
 2 2 12 -1.8 5.7
 2 2 12 2.9 7.1
 -2 2 -12 18 12.9
 -2 2 -12 6.7 10.1
 -2 2 -12 10.7 12.4
 4 -2 12 263.97 40.5
 -4 -2 -12 248.38 41.3
 -4 -2 -12 369.16 50.29
 4 -2 12 346.07 62.49
 -4 2 -12 149.79 30.9
 4 2 12 235.88 39.9
 -4 2 -12 347.87 49.3
 -6 -2 -12 8.9 17.7
 -6 -2 -12 6 10.4
 -6 -2 -12 10.3 24.5
 6 -2 12 24.4 18.5
 -6 -2 -12 7.9 22.6
 6 2 12 -5.7 13
 6 2 12 8.1 12.7
 -6 2 -12 22.4 14.4
 -6 2 -12 -2.1 19.2
 11 -3 -12 15 18.3
 11 -3 -12 40.8 15.8
 11 -3 -12 12.7 14.6
 11 -3 -12 6.5 10
 -11 -3 12 29.2 14.4
 -11 3 12 30.5 24.2
 11 3 -12 26 14.6
 11 3 -12 7.8 14.6
 11 3 -12 15.9 14
 11 3 -12 8.6 19.9
 9 -3 -12 48.6 18.8
 -9 -3 12 45.4 18.5
 -9 -3 12 85.19 26.1
 9 -3 -12 35 18.8
 9 3 -12 66.09 19.8
 -9 3 12 61.69 22.5
 9 3 -12 37 16.6
 -9 3 12 68.39 20.5
 9 3 -12 78.89 25.7
 9 3 -12 54.99 26.4
 7 -3 -12 94.79 25.4
 -7 -3 12 51.89 16.9
 7 -3 -12 76.39 24.9
 -7 3 12 115.59 26.8
 7 3 -12 58.89 21.6
 7 3 -12 78.79 22.9
 7 3 -12 94.89 25.9
 7 3 -12 88.09 27.9
 -7 3 12 64.39 19.3
 5 -3 -12 53.59 17
 -5 -3 12 77.29 18.5
 5 3 -12 61.19 15.7
 -5 3 12 91.79 23.6
 5 3 -12 51.09 18.7
 5 3 -12 62.69 22.8
 -5 3 12 56.69 18.8
 5 3 -12 36.6 15.4
 5 3 -12 49.3 21.9
 -3 -3 12 4.3 8.2
 3 -3 -12 4.7 8.1
 -3 -3 12 6.8 10.5
 3 3 -12 16.7 16.7
 3 3 -12 4.1 8.5
 -3 3 12 4.4 8.1
 3 3 -12 20.1 10.2
 3 3 -12 3.5 9.6
 -3 3 12 5.9 8.3
 3 3 -12 6.5 12
 -1 -3 12 0 7.4
 1 3 -12 -6.5 7.2
 -1 3 12 1.1 7
 1 3 -12 2.9 10.2
 1 3 -12 1.7 8.9
 1 3 -12 -0.7 6.1
 -1 3 12 -3 6.6
 1 3 -12 9.9 10.5
 -1 -3 -12 16.6 13.2
 1 -3 12 15.7 11.2
 1 -3 12 24.7 12.8
 -1 -3 -12 18 17.1
 -1 -3 -12 21 14.5
 -1 3 -12 30.4 12.9
 -1 3 -12 5.3 11
 1 3 12 9.7 10
 -1 3 -12 10.5 11.3
 1 3 12 0.7 7.8
 -1 3 -12 11.4 10
 3 -3 12 66.09 21
 -3 -3 -12 59.99 25.3
 3 -3 12 116.19 32
 -3 -3 -12 95.39 24.5
 -3 -3 -12 52.29 20.8
 -3 -3 -12 97.39 42.3
 3 3 12 55.69 19.3
 -3 3 -12 55.09 24.3
 -3 3 -12 62.09 31.4
 -3 3 -12 99.59 24.9
 3 3 12 40.3 25.5
 -5 -3 -12 -1.7 14.1
 5 -3 12 4.7 11.4
 -5 -3 -12 4.6 22
 5 -3 12 1.1 11.4
 -5 -3 -12 1 9.5
 5 -3 12 6.4 14.5
 5 3 12 2.4 17.3
 5 3 12 -4.1 6.3
 -5 3 -12 -2.8 19.9
 -5 3 -12 -0.4 19.4
 -5 3 -12 12.8 13.7
 -8 -4 12 23.5 17.2
 8 -4 -12 19.6 15.5
 8 -4 -12 49.6 19.7
 -8 -4 12 39.4 17.1
 8 4 -12 24.6 20.9
 8 4 -12 38.6 18.8
 8 4 -12 30.9 16.6
 -8 4 12 59.49 20.9
 -8 4 12 40.9 19.2
 8 4 -12 57.39 18.4
 6 -4 -12 240.28 39.8
 -6 -4 12 256.77 43.9
 6 -4 -12 249.38 40
 -6 -4 12 260.17 39.2
 6 4 -12 163.38 35.7
 6 4 -12 152.08 33.3
 6 4 -12 141.59 36.2
 -6 4 12 226.78 36.4
 -6 4 12 257.67 40.6
 6 4 -12 176.08 32.1
 -4 -4 12 14 11.6
 4 -4 -12 37.5 14.6
 -4 -4 12 49.6 16.8
 4 -4 -12 44.5 17.7
 -4 4 12 38.3 15.2
 4 4 -12 35.4 14.7
 4 4 -12 24.2 11.1
 -4 4 12 7.9 8.9
 4 4 -12 40.3 16.2
 4 4 -12 31.9 17.6
 4 4 -12 46.1 23.5
 -2 -4 12 69.69 20.8
 2 -4 -12 93.69 22.4
 2 -4 -12 46.9 18.8
 -2 -4 12 86.19 22.1
 -2 4 12 71.59 19.7
 2 4 -12 23.5 12.9
 2 4 -12 79.49 22
 2 4 -12 106.89 30.7
 -2 4 12 93.69 22.8
 2 4 -12 85.99 23.1
 0 -4 12 18.2 12.9
 0 -4 12 8.3 10
 0 -4 -12 26.9 12
 0 -4 -12 23.9 21.3
 0 4 -12 3.2 15.6
 0 4 -12 36.5 14
 0 4 12 10.7 11.7
 0 4 -12 3.2 11.1
 0 4 12 9.9 11.4
 0 4 -12 19.3 11.8
 0 4 -12 29 13.6
 -2 -4 -12 4.1 16.5
 2 -4 12 57.79 20.5
 -2 -4 -12 32.7 13.8
 2 -4 12 34.1 23.6
 2 -4 12 18.8 14.2
 -2 4 -12 11.9 12.7
 -2 4 -12 52.89 20
 -2 4 -12 24.6 18.9
 -2 4 -12 28.4 19.1
 2 4 12 32.1 18.5
 2 4 12 12.2 13.3
 -4 -4 -12 38.2 20.2
 -4 4 -12 99.59 37.2
 7 -5 -12 50.79 22.2
 7 -5 -12 76.39 24.8
 -7 -5 12 69.19 21.4
 -7 -5 12 86.69 22.6
 7 5 -12 63.99 27.7
 -7 5 12 51.09 20.5
 7 5 -12 67.89 19.9
 7 5 -12 82.69 29.4
 7 5 -12 68.39 22.5
 -7 5 12 70.09 21.9
 -5 -5 12 -3.7 7
 5 -5 -12 18.8 13.3
 5 -5 -12 1 10.9
 -5 -5 12 -0.6 7.6
 -5 5 12 -0.4 10.3
 -5 5 12 -3.5 5.8
 5 5 -12 2.3 11
 5 5 -12 8.4 9.9
 5 5 -12 -3.9 5.7
 5 5 -12 19.5 16.5
 3 -5 -12 -6 4.5
 -3 -5 12 0.8 8.6
 3 -5 -12 -1.1 9.7
 -3 -5 12 4.4 9
 3 5 -12 4.3 9.7
 3 5 -12 2.9 10.8
 3 5 -12 -0.5 6.7
 3 5 -12 1.2 7.7
 1 -5 -12 8.9 12
 -1 -5 12 -0.4 8.2
 1 -5 -12 12.8 11.5
 -1 -5 12 8.3 11
 1 5 -12 13.4 10.3
 1 5 -12 1.1 8.2
 1 5 -12 -2.9 11.3
 1 5 -12 5.4 8.7
 1 -5 12 18.1 15.9
 1 -5 12 21.8 14
 -1 -5 -12 11.2 30.9
 -1 -5 -12 26 14.7
 1 -5 12 19.8 14.1
 -1 5 -12 5.4 16.3
 -1 5 -12 50.29 18.7
 -1 5 -12 20 13.8
 1 5 12 22.3 13.5
 -1 5 -12 5.3 15.4
 1 5 12 15.9 14.5
 10 0 -13 93.69 24.3
 -10 0 13 136.59 35
 10 0 -13 40.7 26.5
 10 0 -13 137.69 35.1
 -10 0 13 80.69 24.3
 8 0 -13 -5 3.7
 8 0 -13 12.8 16
 -8 0 13 -1.4 9.1
 8 0 -13 -6.3 4.9
 -6 0 13 9.4 12.1
 6 0 -13 0.3 9.5
 -6 0 13 4.8 10.4
 6 0 -13 2.5 15.3
 6 0 -13 15.6 11.8
 -4 0 13 11.4 9.3
 4 0 -13 9.2 10.8
 4 0 -13 9.9 13.1
 -4 0 13 0 8.7
 4 0 -13 15 11.6
 2 0 -13 137.39 29.6
 2 0 -13 139.79 34.8
 -2 0 13 112.69 26.5
 2 0 -13 106.59 21.4
 -2 0 13 127.09 27.9
 0 0 13 102.89 23.3
 0 0 -13 105.49 29.6
 0 0 -13 159.68 31.5
 0 0 -13 156.08 39
 -2 0 -13 8.1 14.8
 -2 0 -13 18.7 15.4
 2 0 13 3 8.6
 -4 0 -13 -1.6 16.2
 4 0 13 9.6 11.3
 -4 0 -13 13.3 14.4
 -4 0 -13 0.5 11.1
 11 -1 -13 -1.9 5.7
 11 -1 -13 -1.3 17.9
 11 -1 -13 2.5 9.8
 11 -1 -13 -3.1 6.7
 -11 -1 13 13.6 11.8
 -11 -1 13 -4.8 13.9
 -11 1 13 1.8 13.6
 11 1 -13 -2.4 8
 11 1 -13 -2.9 6.1
 11 1 -13 0 13.3
 11 1 -13 -1.7 14.1
 -11 1 13 -3.6 8.5
 11 1 -13 -1.1 6.7
 -9 -1 13 101.39 24.8
 9 -1 -13 132.29 28.4
 9 -1 -13 137.29 32.8
 9 -1 -13 121.79 28.7
 -9 -1 13 116.79 28.3
 -9 1 13 127.89 32.9
 9 1 -13 76.49 28.2
 9 1 -13 122.49 23.7
 9 1 -13 174.98 34.8
 -9 1 13 179.18 46.9
 9 1 -13 131.09 29.9
 -7 -1 13 60.49 21.9
 7 -1 -13 57.49 20.8
 -7 -1 13 39.3 19
 7 -1 -13 52.39 31.9
 7 1 -13 23.8 14.3
 -7 1 13 121.19 31
 -7 1 13 82.09 24.4
 7 1 -13 19.2 12.8
 7 1 -13 64.59 21.6
 7 1 -13 34.5 15.2
 5 -1 -13 125.39 23.8
 -5 -1 13 103.69 25
 5 -1 -13 113.59 28.4
 -5 -1 13 180.68 31
 5 1 -13 165.88 30
 -5 1 13 157.98 31.8
 5 1 -13 141.89 33.6
 5 1 -13 182.28 29.3
 -5 1 13 179.08 47.3
 3 -1 -13 61.99 21.4
 -3 -1 13 59.19 19
 -3 -1 13 36.5 14.4
 3 -1 -13 67.99 19.1
 3 1 -13 24.7 22.9
 -3 1 13 93.39 23.5
 3 1 -13 70.79 20.1
 3 1 -13 78.89 21.2
 -3 1 13 84.39 22.5
 1 -1 -13 189.38 37.5
 1 -1 -13 149.29 28.6
 1 -1 -13 138.69 32.7
 -1 -1 13 152.58 33.1
 -1 -1 13 115.99 23.7
 1 1 -13 192.98 34.5
 1 1 -13 78.09 25.3
 -1 1 13 138.59 27.4
 1 1 -13 110.19 28
 1 -1 13 245.68 41.9
 -1 -1 -13 310.37 49.6
 1 -1 13 355.36 38.6
 -1 -1 -13 187.88 32.5
 1 1 13 360.26 52.19
 -1 1 -13 319.47 43.6
 -1 1 -13 215.88 43.9
 1 1 13 213.88 33.4
 -1 1 -13 372.36 53.79
 -3 -1 -13 1.8 9.2
 -3 -1 -13 -1.9 11.6
 3 -1 13 -0.1 9.4
 -3 -1 -13 1.3 10.8
 3 -1 13 10.3 10.8
 -3 1 -13 -0.9 12
 3 1 13 -1.2 9.7
 3 1 13 -3.7 6.6
 -3 1 -13 5.3 14.1
 -3 1 -13 -6 7.7
 -5 -1 -13 12 17.5
 5 -1 13 6.3 10
 -5 -1 -13 21.3 15.3
 5 -1 13 2.3 13.9
 -5 -1 -13 6.7 23.1
 -5 -1 -13 2.1 19.4
 -5 1 -13 12.1 25
 -5 1 -13 12.9 12.6
 5 1 13 1.6 8.8
 -5 1 -13 19.4 26.4
 -10 -2 13 52.49 23.7
 10 -2 -13 32.3 19.1
 -10 -2 13 15.1 14.7
 10 -2 -13 6.1 13.3
 10 -2 -13 1.7 8.5
 -10 2 13 18.5 17.5
 10 2 -13 12.7 14.2
 -10 2 13 9.8 12.3
 10 2 -13 -0.6 12.6
 10 2 -13 21.1 13.6
 10 2 -13 31 12.9
 8 -2 -13 -0.8 7.3
 -8 -2 13 1.1 7.6
 -8 -2 13 4.5 9.7
 8 -2 -13 0.6 9.5
 8 2 -13 0.4 7.7
 -8 2 13 -3.2 9.1
 8 2 -13 11.2 16.7
 -8 2 13 -6.4 5.2
 8 2 -13 2.2 11.1
 8 2 -13 6.1 7.8
 8 2 -13 13.8 13.7
 -6 -2 13 4 9.4
 6 -2 -13 -3.9 5.3
 -6 -2 13 -6 6.8
 6 -2 -13 10.3 12.3
 6 2 -13 -0.7 8.9
 -6 2 13 5.8 10.2
 -6 2 13 6.8 12.4
 6 2 -13 4.1 8.7
 6 2 -13 -1.8 7.6
 6 2 -13 4.1 9.4
 4 -2 -13 -2.3 8
 4 -2 -13 -6.3 5.9
 -4 -2 13 1.2 6.3
 -4 2 13 5.1 9.3
 4 2 -13 3.3 9.9
 -4 2 13 2.4 7.7
 4 2 -13 8.2 8.8
 4 2 -13 2.6 8.4
 4 2 -13 2.8 8.6
 2 -2 -13 75.59 35.6
 -2 -2 13 89.89 21.9
 2 -2 -13 20.3 17.4
 2 -2 -13 85.79 26.7
 -2 2 13 27.8 12
 2 2 -13 34.6 18.3
 -2 2 13 78.29 23.8
 2 2 -13 69.29 21.2
 2 2 -13 70.49 19.8
 0 -2 13 88.69 24.6
 0 -2 -13 60.49 26.7
 0 -2 13 70.89 18.9
 0 -2 -13 76.39 20.3
 0 -2 -13 109.59 28.3
 0 2 -13 162.28 31.3
 0 2 13 98.09 27
 0 2 -13 50.39 18.3
 0 2 -13 69.09 20.8
 0 2 13 65.49 18.1
 -2 -2 -13 20.6 12.7
 -2 -2 -13 10.3 22.4
 2 -2 13 9.6 12.8
 2 -2 13 2.7 10.2
 -2 2 -13 13.6 14
 2 2 13 10.1 12.9
 -2 2 -13 7.3 13.7
 -2 2 -13 24.7 23.7
 -4 -2 -13 -7 12
 -4 -2 -13 5.4 9.3
 -4 -2 -13 3.7 20.7
 4 -2 13 -4.1 7.9
 4 -2 13 10.9 17.5
 -4 -2 -13 1.3 17.5
 -4 2 -13 -2.5 17.3
 -4 2 -13 4.1 16.7
 4 2 13 -2.6 12
 -9 -3 13 39.9 18.2
 -9 -3 13 59.79 22.6
 9 -3 -13 28.5 18.5
 9 -3 -13 64.59 21.6
 9 3 -13 23.7 20.2
 -9 3 13 29.6 18.5
 9 3 -13 37.5 17.4
 9 3 -13 62.39 24.3
 -9 3 13 49.99 18.9
 9 3 -13 106.79 34.5
 -7 -3 13 8.6 10
 -7 -3 13 9 11.9
 7 -3 -13 7 10.3
 7 -3 -13 5.7 12.8
 7 3 -13 8.9 14
 -7 3 13 34 15.9
 7 3 -13 14.8 12.5
 -7 3 13 9.2 24.9
 7 3 -13 -0.9 6.5
 5 -3 -13 106.39 30.2
 5 -3 -13 82.79 23.5
 -5 -3 13 123.19 27.7
 -5 -3 13 65.29 18.2
 5 3 -13 106.39 36.9
 -5 3 13 149.09 33
 5 3 -13 134.69 23.9
 -5 3 13 93.49 21.6
 5 3 -13 117.59 29.5
 5 3 -13 116.19 26.7
 5 3 -13 83.09 23.5
 3 -3 -13 54.59 19
 -3 -3 13 25.2 20.3
 3 -3 -13 35.5 17
 -3 -3 13 91.79 23.4
 -3 3 13 51.49 19
 -3 3 13 32.3 14.7
 3 3 -13 38.2 19.9
 3 3 -13 60.79 21.1
 3 3 -13 44.9 17.8
 3 3 -13 47.6 16.2
 3 3 -13 47 19.9
 1 -3 -13 24.6 23
 -1 -3 13 21.4 14.3
 -1 -3 13 12.6 12.6
 1 -3 -13 12.2 13.9
 1 -3 -13 31.8 14.6
 1 3 -13 22.4 13.8
 -1 3 13 25.4 13.6
 -1 3 13 12 11
 1 3 -13 25.3 17.2
 1 3 -13 -1.1 8.7
 1 3 -13 25.3 14.9
 -1 -3 -13 98.99 26.7
 1 -3 13 186.18 37.2
 -1 -3 -13 174.48 34.3
 -1 -3 -13 214.68 49.5
 1 -3 13 109.79 26.2
 -1 3 -13 144.89 28.1
 -1 3 -13 191.08 29.9
 -1 3 -13 171.68 37.3
 1 3 13 152.88 29.8
 1 3 13 89.69 25
 -1 3 -13 149.29 41.2
 3 -3 13 3 8.7
 -3 -3 -13 11.6 36.4
 3 -3 13 3.4 11.6
 -3 -3 -13 5.1 14.2
 -3 -3 -13 -0.7 18.6
 -3 -3 -13 1 9.8
 -3 3 -13 -0.2 9.3
 -3 3 -13 1.8 14.2
 3 3 13 -5.7 6.9
 3 3 13 1.9 13.9
 -3 3 -13 0.4 18.6
 8 -4 -13 1.6 14.1
 -8 -4 13 5.9 10.2
 -8 -4 13 8.2 12
 8 -4 -13 2.3 9.3
 8 4 -13 23 14.4
 8 4 -13 0.6 10.7
 8 4 -13 -2.3 14.5
 8 4 -13 3.9 9.4
 -8 4 13 -4.3 7.2
 6 -4 -13 19 15.5
 6 -4 -13 1.4 11.2
 -6 -4 13 12.6 11.8
 -6 -4 13 0.7 9.4
 6 4 -13 18.2 17.8
 -6 4 13 1.9 9
 -6 4 13 2.1 11
 6 4 -13 0.5 8.4
 6 4 -13 4.5 12.9
 6 4 -13 3.2 10.6
 -4 -4 13 6.9 10.2
 4 -4 -13 -0.8 10.6
 -4 -4 13 6.7 10.3
 4 -4 -13 2.3 9
 4 4 -13 -0.3 8.8
 4 4 -13 2.1 7.4
 4 4 -13 -3.4 9
 -4 4 13 -3.4 6.3
 4 4 -13 4.9 11.8
 -4 4 13 0.4 10.1
 4 4 -13 -5.2 10.8
 2 -4 -13 -2.2 9.6
 -2 -4 13 11.1 12.1
 2 -4 -13 9.6 9.8
 -2 4 13 8.4 10.6
 2 4 -13 1 7.8
 2 4 -13 12.4 11.2
 2 4 -13 15.3 13.8
 2 4 -13 26.8 15.5
 -2 4 13 9 10.6
 0 -4 13 154.68 32.5
 0 -4 -13 148.99 42.4
 0 -4 -13 226.48 38.4
 0 -4 13 184.88 35.7
 0 -4 -13 144.89 31.8
 0 4 -13 184.88 36.7
 0 4 13 154.28 30.6
 0 4 13 153.48 31.2
 0 4 -13 136.99 32.6
 0 4 -13 130.59 31.2
 0 4 -13 213.98 36.5
 -2 -4 -13 6.3 10.3
 2 -4 13 13.2 15.4
 2 -4 13 4.5 11.5
 -2 -4 -13 -7.4 20.8
 -2 4 -13 7.6 20.1
 -2 4 -13 19.7 12.9
 2 4 13 12.9 12.6
 -2 4 -13 0.1 9.5
 3 -5 -13 -2.8 10.8
 -3 -5 13 32.6 16.4
 3 -5 -13 29.1 16.6
 -3 -5 13 23.6 15.2
 -3 5 13 7 12.7
 3 5 -13 11 11.8
 3 5 -13 7.3 11.6
 3 5 -13 13.4 11.5
 3 5 -13 5.3 8.5
 -3 5 13 20 14.2
 -10 0 14 9.8 17
 10 0 -14 5.7 9.9
 10 0 -14 6.5 17.4
 10 0 -14 14.7 16.1
 -10 0 14 14.1 15.3
 8 0 -14 41 18.2
 -8 0 14 41.5 22.2
 8 0 -14 43 18.7
 8 0 -14 19.2 18.4
 -8 0 14 34.5 18.4
 6 0 -14 0.8 10.5
 -6 0 14 -4.9 6.2
 -6 0 14 -1.8 8.7
 6 0 -14 3.1 8
 -4 0 14 -0.2 8.7
 4 0 -14 11.9 14.3
 4 0 -14 -5.1 7.7
 -4 0 14 12.2 11
 4 0 -14 1.6 7.4
 -2 0 14 50.79 19.2
 2 0 -14 34.1 19.6
 2 0 -14 67.99 25
 -2 0 14 103.39 29.8
 2 0 -14 75.99 22.3
 0 0 14 22.8 14.3
 0 0 14 29.5 14.9
 0 0 -14 16.2 15.8
 0 0 -14 28.8 21.2
 -2 0 -14 0.7 16.8
 -2 0 -14 20.8 14.3
 2 0 14 61.69 21
 2 0 14 19 20
 -4 0 -14 4.9 16.9
 9 -1 -14 -2.9 5.5
 -9 -1 14 -0.8 11.6
 -9 -1 14 -0.9 7.7
 9 -1 -14 11.5 13
 9 1 -14 0.1 13.2
 9 1 -14 -2.3 9.4
 9 1 -14 8.7 10.7
 -9 1 14 -0.4 13.2
 -9 1 14 -0.8 8.1
 -7 -1 14 -0.6 6.6
 7 -1 -14 1.8 9.1
 7 -1 -14 4.8 12.5
 -7 -1 14 5 11.4
 7 1 -14 -3.8 12.1
 -7 1 14 -1.6 10.4
 7 1 -14 1.7 8.1
 7 1 -14 -4.9 5.6
 5 -1 -14 56.89 21.7
 5 -1 -14 20.4 16.5
 -5 -1 14 70.49 19.6
 5 -1 -14 42.3 15.8
 -5 -1 14 56.29 19.4
 -5 1 14 56.39 20.5
 5 1 -14 40.9 18.2
 -5 1 14 47.9 19.1
 5 1 -14 56.19 19.7
 5 1 -14 50.79 20.5
 3 -1 -14 311.37 59.59
 3 -1 -14 243.98 45.5
 -3 -1 14 210.48 38.6
 -3 -1 14 264.67 44.8
 3 -1 -14 253.97 58.09
 3 1 -14 252.27 44
 3 1 -14 173.28 34.5
 3 1 -14 236.78 41.2
 -3 1 14 182.88 33.3
 -3 1 14 193.18 37.7
 1 -1 -14 3.5 11.3
 -1 -1 14 0.9 10.7
 -1 -1 14 -0.9 7.9
 1 -1 -14 0.8 11.6
 1 -1 -14 -1.3 6.4
 -1 1 14 14.1 11.8
 -1 1 14 11.7 11.5
 1 1 -14 4.8 8.7
 1 1 -14 0.9 8.7
 1 1 -14 9.6 15.4
 1 -1 14 4.7 11.2
 -1 -1 -14 2.5 12.2
 -1 -1 -14 1.7 14.4
 1 -1 14 5.5 12.3
 -1 -1 -14 -0.8 7.3
 -1 1 -14 7.7 13.9
 -1 1 -14 -1.5 14.9
 -3 -1 -14 8.9 19.9
 3 -1 14 33.2 26
 -3 -1 -14 10.5 13.4
 -3 -1 -14 -0.3 14.4
 3 -1 14 7.6 11.1
 3 1 14 8.9 11.3
 -3 1 -14 18.1 17.8
 -3 1 -14 -1.7 14.4
 3 1 14 5.1 16.4
 -3 1 -14 18.1 13.8
 8 -2 -14 54.49 24.2
 -8 -2 14 90.49 26.6
 8 -2 -14 68.49 21.6
 -8 -2 14 70.79 22.7
 8 2 -14 87.19 28.6
 8 2 -14 49.1 19.4
 8 2 -14 46.2 17.5
 8 2 -14 62.69 24.8
 -8 2 14 62.29 22.8
 8 2 -14 65.29 16.9
 -6 -2 14 15.8 13.5
 6 -2 -14 9.2 15.6
 6 -2 -14 16 14.8
 -6 -2 14 28.8 17.2
 6 2 -14 26.3 14.8
 6 2 -14 25.6 15.5
 6 2 -14 7.5 21.9
 -6 2 14 44.5 27.3
 6 2 -14 14.4 12.2
 -6 2 14 22.7 16.2
 4 -2 -14 29 20.1
 -4 -2 14 46.5 18.4
 -4 -2 14 23.2 14.7
 4 -2 -14 46.2 15.9
 4 2 -14 32.7 15.7
 4 2 -14 52.89 18.6
 4 2 -14 58.79 23.8
 -4 2 14 41.7 17.8
 -4 2 14 76.79 25.2
 4 2 -14 47.9 19.1
 -2 -2 14 181.68 33.2
 -2 -2 14 205.68 38.5
 2 -2 -14 182.28 38
 2 -2 -14 229.48 39.8
 2 -2 -14 85.69 25.2
 -2 2 14 220.58 39.7
 2 2 -14 182.48 31.1
 -2 2 14 167.88 31.9
 2 2 -14 199.38 38.7
 0 -2 -14 13.9 13
 0 -2 14 23.6 17
 0 -2 -14 3.2 14.6
 0 -2 -14 56.79 42.3
 0 2 14 6.3 13.5
 0 2 -14 4.1 12.8
 0 2 -14 16.9 12.3
 0 2 -14 17.1 15.9
 0 2 14 19.2 14
 -2 -2 -14 22.1 17.3
 2 -2 14 12.4 14.9
 2 -2 14 33.6 18.2
 -2 -2 -14 18.6 21
 -2 2 -14 47.5 18.1
 2 2 14 2.6 12.2
 -2 2 -14 20.8 21.2
 -7 -3 14 8.2 10.5
 7 -3 -14 -0.6 12.8
 -7 -3 14 5.7 12.3
 7 -3 -14 12.6 14.2
 7 3 -14 14.4 12.2
 7 3 -14 10.3 11.3
 7 3 -14 5.2 12.7
 7 3 -14 15.4 19.4
 -7 3 14 5.4 10.7
 -7 3 14 8.5 14.7
 -5 -3 14 15.5 15.3
 -5 -3 14 9.1 11.3
 5 -3 -14 14.8 11.6
 5 -3 -14 17.6 18
 5 3 -14 -1.7 9.5
 5 3 -14 2.2 9.5
 5 3 -14 18.1 13.2
 5 3 -14 12.4 15.8
 -5 3 14 6.5 10.4
 -5 3 14 8.2 12.5
 5 3 -14 4.7 9.8
 -3 -3 14 66.79 23.5
 3 -3 -14 65.49 20.7
 -3 -3 14 111.49 30.5
 3 -3 -14 55.69 25.9
 3 3 -14 46 17
 -3 3 14 33 15.4
 -3 3 14 55.89 20.3
 3 3 -14 82.09 24.2
 3 3 -14 89.19 22.5
 3 3 -14 83.99 26
 3 3 -14 42 20.2
 -1 -3 14 16.1 14.5
 1 -3 -14 12.3 13
 1 -3 -14 -3 18.6
 1 -3 -14 -2.5 11.1
 -1 -3 14 11.4 11.5
 1 3 -14 8.3 14.1
 -1 3 14 12.5 13.3
 1 3 -14 5.2 12.8
 1 3 -14 0.6 8.5
 1 3 -14 8.2 10.7
 1 3 -14 -1.7 8
 -1 3 14 -0.6 9.4
 1 -3 14 20.7 18.6
 -1 -3 -14 1.7 27.4
 -1 -3 -14 -4.8 5.7
 -1 -3 -14 18 17
 1 -3 14 2.3 10.5
 -1 3 -14 26.8 22.8
 -1 3 -14 17.2 14.1
 -1 3 -14 9.9 12.7
 -1 3 -14 3.9 16.2
 1 3 14 1.5 12.9
 1 3 14 -1.3 9.5
 -6 -4 14 10.3 10.2
 6 -4 -14 -1.1 7.5
 -6 -4 14 8.3 14.1
 6 4 -14 13.5 13.9
 6 4 -14 15.9 19.1
 6 4 -14 5.4 12.8
 -6 4 14 -2.1 13.5
 -6 4 14 2.1 9.1
 6 4 -14 8.4 11.2
 -4 -4 14 48.9 20.6
 4 -4 -14 13.1 15.6
 -4 -4 14 39.4 20.2
 4 -4 -14 4.8 9
 4 4 -14 21 14.6
 4 4 -14 9.9 12.3
 4 4 -14 34.5 17.8
 4 4 -14 5.3 13.4
 4 4 -14 36.5 18.2
 -4 4 14 13.8 12
 -4 4 14 25 17
 2 -4 -14 33 21.8
 2 -4 -14 65.49 19.1
 -2 -4 14 60.29 21
 -2 -4 14 68.19 24.5
 -2 4 14 32.1 18.8
 2 4 -14 45.8 19.3
 2 4 -14 71.89 21.3
 2 4 -14 49.4 22.5
 2 4 -14 12.5 15.5
 -2 4 14 65.09 21.7
 8 0 -15 22.3 19
 -8 0 15 4.6 9
 8 0 -15 17.2 13.4
 8 0 -15 0.3 14.2
 8 0 -15 19.4 14.9
 -8 0 15 20.2 18.1
 -6 0 15 121.59 30.6
 -6 0 15 77.59 26
 6 0 -15 92.09 24.7
 6 0 -15 88.59 23.1
 4 0 -15 3 7.8
 4 0 -15 -1.9 12
 -4 0 15 -6.3 5.4
 4 0 -15 10.2 15.9
 -4 0 15 -0.4 10.8
 2 0 -15 22.9 15.8
 2 0 -15 5.9 15.7
 -2 0 15 15.5 15.2
 2 0 -15 4.6 16.8
 -2 0 15 12.5 12.2
 0 0 15 7.6 15.2
 0 0 15 13.9 15.1
 0 0 -15 0.2 13.6
 0 0 -15 -4.5 5.6
 2 0 15 9.3 14.8
 2 0 15 16.5 14.3
 -2 0 -15 6.9 9.9
 -2 0 -15 -3.4 32.3
 -2 0 -15 2.7 16
 9 -1 -15 11.4 12.6
 9 -1 -15 108.39 31.8
 9 -1 -15 52.29 30.6
 -9 -1 15 38.4 18.4
 -9 -1 15 28.3 19.4
 -9 1 15 35.7 38.5
 9 1 -15 -1.8 10
 -9 1 15 14.9 13.5
 9 1 -15 15.2 14.3
 9 1 -15 23.9 17.3
 9 1 -15 32.7 27.6
 7 -1 -15 -0.3 7.6
 -7 -1 15 15.3 13.7
 -7 -1 15 -2.8 14.1
 -7 1 15 -2.7 13.2
 7 1 -15 -2 10
 7 1 -15 5.4 12.2
 -7 1 15 3 9.3
 7 1 -15 -4.7 13.9
 -5 -1 15 197.18 38.2
 5 -1 -15 149.39 29.9
 -5 -1 15 194.08 41.6
 5 -1 -15 158.58 36.1
 5 -1 -15 160.38 37.8
 5 1 -15 250.67 45.1
 5 1 -15 149.49 35.5
 -5 1 15 175.88 38
 3 -1 -15 28.1 20.4
 3 -1 -15 75.99 23
 -3 -1 15 3.3 11
 3 -1 -15 17.9 16.7
 -3 -1 15 24.6 15.3
 -3 1 15 18.9 14.1
 3 1 -15 28.8 15.2
 3 1 -15 35.5 31.1
 3 1 -15 30.9 22.1
 -1 -1 15 0.8 9.1
 -1 -1 15 13.3 15.1
 1 -1 -15 3 10.4
 1 -1 -15 3.5 14.3
 -1 1 15 -3.8 10.4
 -1 1 15 11.6 14
 1 1 -15 11.5 15.6
 1 1 -15 7.2 16.5
 1 1 -15 -4.1 8.2
 1 -1 15 26.6 15.6
 -1 -1 -15 16.5 14.3
 1 -1 15 38.6 24.1
 -1 -1 -15 19.6 25.1
 -1 -1 -15 19.5 18.1
 -1 1 -15 11.2 18.5
 1 1 15 29.5 18
 -1 1 -15 42.1 18.4
 1 1 15 29.1 20.8
 -8 -2 15 34.8 22.9
 8 -2 -15 23.2 22.7
 8 -2 -15 55.59 20
 -8 -2 15 45.9 19.7
 8 2 -15 44.8 22.3
 8 2 -15 33.3 27.6
 8 2 -15 50.69 23.2
 -8 2 15 16.8 25.4
 -8 2 15 78.69 25.8
 8 2 -15 26 19.2
 8 2 -15 18.9 14
 -6 -2 15 48.7 18.9
 6 -2 -15 39.3 26.7
 -6 -2 15 22.4 16.6
 6 -2 -15 51.39 18.3
 -6 2 15 46.6 21.9
 6 2 -15 35.6 17.8
 6 2 -15 46.4 18.8
 -6 2 15 67.39 23.9
 6 2 -15 60.79 26.2
 -4 -2 15 27.6 15.3
 4 -2 -15 -1.2 11.3
 -4 -2 15 1.8 11.4
 4 -2 -15 -5.3 5.6
 4 -2 -15 2.4 29.6
 4 2 -15 -4.2 12.2
 4 2 -15 12.5 16
 4 2 -15 6.1 10.4
 -4 2 15 8.2 11.8
 -4 2 15 2.4 10.8
 4 2 -15 4.7 12.3
 2 -2 -15 43.4 19.3
 -2 -2 15 17.4 17.6
 2 -2 -15 25 21.9
 2 -2 -15 24.1 18
 -2 -2 15 35.4 17.6
 -2 2 15 16.1 15
 -2 2 15 37.8 19.2
 2 2 -15 39.7 17.5
 2 2 -15 61.09 25.5
 2 2 -15 14.2 15.7
 0 -2 -15 -0.3 17.2
 0 -2 -15 -4.6 15.3
 0 -2 15 7.1 15.2
 0 -2 15 18.5 16.5
 0 -2 -15 4.6 9.4
 0 2 -15 8.3 16.8
 0 2 15 -5.6 6.3
 0 2 15 2.4 22.6
 0 2 -15 1.6 17.4
 5 -3 -15 190.68 34.8
 -5 -3 15 161.48 34.2
 5 -3 -15 139.69 34.5
 -5 3 15 177.78 35.6
 5 3 -15 196.78 35.6
 5 3 -15 204.38 47.4
 5 3 -15 135.39 32.4
 -5 3 15 170.68 49.6
 5 3 -15 146.09 36.1
 3 -3 -15 8.5 15.6
 3 -3 -15 -6.5 17.9
 -3 -3 15 25.7 18.7
 3 -3 -15 4.6 10.1
 3 3 -15 8.1 13.6
 3 3 -15 6.1 13
 -3 3 15 -3.9 7.8
 3 3 -15 -1.9 12.9
 3 3 -15 -3.6 23.3
 3 3 -15 5.4 11.2
 1 -3 -15 0.6 8.9
 -1 -3 15 -2.7 9.5
 1 -3 -15 9.9 17.7
 1 -3 -15 -1.8 23.4
 -1 -3 15 0.1 11.4
 1 3 -15 3.2 11.1
 -1 3 15 -1.3 8.8
 -1 3 15 -5.1 13.3
 1 3 -15 7.2 11.4
 -6 0 16 49 21.2
 6 0 -16 3.6 15.1
 -6 0 16 14.7 18.6
 6 0 -16 24 14.2
 6 0 -16 18.3 21.6
 -4 0 16 21.9 17.1
 4 0 -16 11.6 17.9
 -4 0 16 20.3 16.7
 4 0 -16 36.3 20.8
 4 0 -16 25.5 23.1
 2 0 -16 16.8 19.5
 2 0 -16 35.7 24.3
 2 0 -16 21.3 15.3
 -2 0 16 16.4 19.8
 -2 0 16 32.6 17.8
 5 -1 -16 1.5 17.4
 5 -1 -16 21.7 36.8
 -5 -1 16 20.6 24
 -5 -1 16 38.4 19
 5 -1 -16 36.6 15.3
 -5 1 16 8.1 16.3
 -5 1 16 25.7 14.3
 5 1 -16 36.3 16.7
 5 1 -16 20.5 35.2
 5 1 -16 20.6 17.9
 3 -1 -16 9.1 18.9
 -3 -1 16 -2.7 10.3
 3 -1 -16 14.1 11.1
 -3 -1 16 21.4 18.8
 3 -1 -16 2.9 16.7
 3 1 -16 16.7 23.5
 3 1 -16 27.8 14.5
 -3 1 16 30.4 21.5
 3 1 -16 11 16.4
 -3 1 16 5 13.1

_iucr_refine_instructions_details
;
TITL 111_a.res in C2
    111.res
    created by SHELXL-2018/3 at 00:43:44 on 26-Jun-2022
REM Old TITL 111 in C2
REM SHELXT solution in C2
REM R1 0.111, Rweak 0.023, Alpha 0.003, Orientation as input
REM Flack x = 0.046 ( 0.049 ) from Parsons' quotients
REM Formula found by SHELXT: B4 O10 S K2
CELL 0.71073 11.2631 6.4339 12.6486 90 105.707 90
ZERR 4 0.0009 0.0004 0.0011 0 0.004 0
LATT -7
SYMM -X,+Y,-Z
SFAC B K O S
UNIT 16 8 40 4
EQIV $1 -X,+Y,1-Z
EQIV $2 0.5-X,0.5+Y,1-Z
EQIV $3 1.5-X,-0.5+Y,1-Z
EQIV $4 -0.5+X,-0.5+Y,+Z
EQIV $5 2-X,+Y,1-Z
EQIV $6 1-X,+Y,1-Z

L.S. 40
PLAN  5
SIZE 0.048 0.073 0.099
TEMP 26.85
CONF
FREE K1 B2_$2
FREE K1 K2_$3
FREE K1 K2_$4
FREE K1 K2_$1
FREE K2 K1_$5
FREE K2 K1_$1
FREE K2 K1_$6
FREE B1 K1_$1
list 4
MORE -1
fmap 2 53
acta
TWIN -1 0 0 0 -1 0 0 0 -1 2
REM <olex2.extras>
REM <HklSrc "%.\\111.hkl">
REM </olex2.extras>

WGHT    0.056600    0.050400
BASF  -0.01923
FVAR       0.50222
K1    2    0.107333    0.475661    0.298614    11.00000    0.04877    0.07430 =
         0.03892    0.00627    0.00800   -0.01425
K2    2    0.500000    0.498491    0.500000    10.50000    0.06120    0.07662 =
         0.05876    0.00000    0.02079    0.00000
K3    2    0.500000    0.970316    1.000000    10.50000    0.03305    0.02320 =
         0.03451    0.00000    0.01118    0.00000
S1    4    0.202330    0.470933    0.613930    11.00000    0.03861    0.05179 =
         0.02943   -0.00045    0.01192   -0.00144
O1    3    0.149984    0.400751    0.504725    11.00000    0.06897    0.09029 =
         0.03453   -0.00674    0.01448   -0.00517
O2    3    0.335299    0.446150    0.648931    11.00000    0.03501    0.11025 =
         0.05807    0.01861    0.01791   -0.00595
O3    3    0.146723    0.318422    0.684812    11.00000    0.02878    0.03035 =
         0.03905   -0.00588    0.01155   -0.00304
O4    3    0.167438    0.678556    0.635572    11.00000    0.09983    0.03718 =
         0.07073    0.01454    0.04846    0.00301
O5    3    0.312415    0.270097    0.852183    11.00000    0.01126    0.01449 =
         0.04340   -0.00058    0.01095   -0.00166
O6    3    0.364960    0.625994    0.881400    11.00000    0.01161    0.00948 =
         0.06144   -0.00128    0.01232    0.00156
O7    3    0.516873    0.365659    0.884012    11.00000    0.01342    0.01307 =
         0.04817    0.00238    0.01366    0.00185
O8    3    0.599275    0.680620    0.841302    11.00000    0.01520    0.00951 =
         0.06179    0.00853    0.01696   -0.00019
O9    3    0.723229    0.381814    0.879250    11.00000    0.01711    0.01167 =
         0.05889   -0.00177    0.01444    0.00065
O10   3    0.654799    0.028657    0.847023    11.00000    0.01677    0.00996 =
         0.03793   -0.00062    0.01268    0.00138
B1    1    0.182503    0.322224    0.809463    11.00000    0.01460    0.01271 =
         0.03471   -0.00178    0.01190   -0.00064
B2    1    0.395779    0.422818    0.869623    11.00000    0.01845    0.01244 =
         0.03427   -0.00054    0.00730   -0.00057
B3    1    0.612040    0.479699    0.866604    11.00000    0.01823    0.01207 =
         0.03011    0.00053    0.00983    0.00026
B4    1    0.742581    0.174683    0.868180    11.00000    0.01420    0.01326 =
         0.03775   -0.00205    0.01121    0.00093
HKLF 4


REM  111_a.res in C2
REM wR2 = 0.1168, GooF = S = 1.104, Restrained GooF = 1.103 for all data
REM R1 = 0.0462 for 1625 Fo > 4sig(Fo) and 0.0599 for all 2032 data
REM 156 parameters refined using 1 restraints

END  
     
WGHT      0.0566      0.0504 

REM Highest difference peak  0.444,  deepest hole -0.558,  1-sigma level  0.092
Q1    1   0.0768  0.5855  0.3219  11.00000  0.05    0.44
Q2    1   0.5226  0.9630  1.0927  11.00000  0.05    0.43
Q3    1   0.4794  1.0171  0.9163  11.00000  0.05    0.39
Q4    1   0.2208  0.3868  0.9013  11.00000  0.05    0.34
Q5    1   0.1233  0.3935  0.3817  11.00000  0.05    0.34

  REM The information below was added by Olex2.
  REM
  REM R1 = 0.0462 for 1625 Fo > 4sig(Fo) and 0.0599 for all 10380 data
  REM 156 parameters refined using n/a restraints
  REM Highest difference peak 0.44, deepest hole -0.56
  REM Mean Shift 0, Max Shift 0.000.

  REM +++ Tabular Listing of Refinement Information +++
  REM R1_all = 0.0599
  REM R1_gt = 0.0462
  REM wR_ref = 0.1168
  REM GOOF = 1.104
  REM Shift_max = 0.000
  REM Shift_mean = 0
  REM Reflections_all = 10380
  REM Reflections_gt = 1625
  REM Parameters = 156
  REM Hole = -0.56
  REM Peak = 0.44
  REM Flack = n/a

  
;
_olex2_submission_special_instructions  'No special instructions were received'
loop_
  _twin_individual_id
  _twin_individual_mass_fraction_refined
 1 1.02(12)
 2 -0.02(12)
