# Supplementary material for: Exploring Short-Wavelength Phase-Matching Nonlinear Optical Crystals by Employing KBe2BO3F2 as the Template
Source: ACS Cent Sci. 2022 Nov 11;8(11):1557–64. doi: 10.1021/acscentsci.2c00832 (PMC9686211; doi:10.1021/acscentsci.2c00832)
Supplement: Supplementary file 3 — oc2c00832_si_003.cif [file oc2c00832_si_003.cif]

data_111
_audit_creation_date               2021-11-10
_audit_creation_method
;
Olex2 1.3
(compiled 2020.06.28 svn.raecde09e for OlexSys, GUI svn.r6132)
;
_audit_contact_author_address      ?
_audit_contact_author_email        ?
_audit_contact_author_name         ''
_audit_contact_author_phone        ?
_publ_contact_author_id_orcid      ?
_publ_section_references
;
Dolomanov, O.V., Bourhis, L.J., Gildea, R.J, Howard, J.A.K. & Puschmann, H.
 (2009), J. Appl. Cryst. 42, 339-341.

Sheldrick, G.M. (2008). Acta Cryst. A64, 112-122.

Sheldrick, G.M. (2015). Acta Cryst. A71, 3-8.
;
_chemical_name_common              ?
_chemical_name_systematic
;
 ? 
;
_chemical_formula_moiety           'B4 O10 Rb2 S'
_chemical_formula_sum              'B4 O10 Rb2 S'
_chemical_formula_weight           406.24
_chemical_absolute_configuration   ad
_chemical_melting_point            ?
loop_
  _atom_type_symbol
  _atom_type_description
  _atom_type_scat_dispersion_real
  _atom_type_scat_dispersion_imag
  _atom_type_scat_source
 'B' 'B' 0.0013 0.0007 'International Tables Vol C Tables 4.2.6.8 and 6.1.1.4'
 'O' 'O' 0.0106 0.0060 'International Tables Vol C Tables 4.2.6.8 and 6.1.1.4'
 'Rb' 'Rb' -0.9393 2.9676
 'International Tables Vol C Tables 4.2.6.8 and 6.1.1.4'
 'S' 'S' 0.1246 0.1234 'International Tables Vol C Tables 4.2.6.8 and 6.1.1.4'

_space_group_crystal_system        'monoclinic'
_space_group_IT_number             5
_space_group_name_H-M_alt          'C 1 2 1'
_space_group_name_Hall             'C 2y'
loop_
  _space_group_symop_id
  _space_group_symop_operation_xyz
 1 'x, y, z'
 2 '-x, y, -z'
 3 'x+1/2, y+1/2, z'
 4 '-x+1/2, y+1/2, -z'

_cell_length_a                     11.3127(8)
_cell_length_b                     6.5152(5)
_cell_length_c                     12.9709(11)
_cell_angle_alpha                  90.00
_cell_angle_beta                   105.411(3)
_cell_angle_gamma                  90.00
_cell_volume                       921.64(12)
_cell_formula_units_Z              4
_cell_measurement_reflns_used      2441
_cell_measurement_temperature      298.15
_cell_measurement_theta_max        27.046
_cell_measurement_theta_min        3.643
_exptl_absorpt_coefficient_mu      10.886
_exptl_absorpt_correction_type     'Multi-scan'
_exptl_absorpt_correction_T_min    0.6218
_exptl_absorpt_correction_T_max    0.7456
_exptl_absorpt_process_details    '(North et al., 1968)'
_exptl_crystal_colour              colourless
_exptl_crystal_colour_primary      colourless
_exptl_crystal_density_diffrn      2.928
_exptl_crystal_density_meas        ?
_exptl_crystal_density_method      'not measured'
_exptl_crystal_description         plate
_exptl_crystal_F_000               760
_exptl_crystal_size_max            0.131
_exptl_crystal_size_mid            0.062
_exptl_crystal_size_min            0.041
_exptl_special_details
;
 ? 
;
_diffrn_reflns_av_R_equivalents    0.0622
_diffrn_reflns_av_unetI/netI       0.0569
_diffrn_reflns_limit_h_max         14
_diffrn_reflns_limit_h_min         -13
_diffrn_reflns_limit_k_max         8
_diffrn_reflns_limit_k_min         -8
_diffrn_reflns_limit_l_max         16
_diffrn_reflns_limit_l_min         -16
_diffrn_reflns_number              8729
_diffrn_reflns_theta_full          27.56
_diffrn_reflns_theta_max           27.56
_diffrn_reflns_theta_min           1.63
_diffrn_ambient_temperature        300
_diffrn_detector                   'CCD area detector'
_diffrn_detector_area_resol_mean   5.6
_diffrn_detector_type              'Bruker SMART CCD 6000 area detector'
_diffrn_measured_fraction_theta_full  0.997
_diffrn_measured_fraction_theta_max  0.997
_diffrn_measurement_device         'three-circle diffractometer'
_diffrn_measurement_device_type    'Bruker APEX-II CCD'
_diffrn_measurement_method         '\f and \w scans'
_diffrn_radiation_monochromator    graphite
_diffrn_radiation_probe            x-ray
_diffrn_radiation_type             MoK\a
_diffrn_radiation_wavelength       0.71073
_diffrn_source                     'sealed X-ray tube'
_diffrn_source_current             1.4
_diffrn_source_power               0.07
_diffrn_source_target              Mo
_diffrn_source_voltage             50.0
_diffrn_standards_decay_%          ?
_diffrn_standards_interval_count   ?
_diffrn_standards_interval_time    ?
_diffrn_standards_number           0
_reflns_number_gt                  1763
_reflns_number_total               2120
_reflns_threshold_expression       >2sigma(I)
_computing_cell_refinement         'SAINT V8.40B (?, 2016)'
_computing_data_collection         ?
_computing_data_reduction          'SAINT V8.40B (?, 2016)'
_computing_molecular_graphics      'Olex2 1.3 (Dolomanov et al., 2009)'
_computing_publication_material    'Olex2 1.3 (Dolomanov et al., 2009)'
_computing_structure_refinement    'XL  (Sheldrick, 2008)'
_computing_structure_solution      'SHELXS-97 (Sheldrick, 1990)'
_refine_diff_density_max           0.726
_refine_diff_density_min           -0.910
_refine_diff_density_rms           0.115
_refine_ls_abs_structure_details   'Flack H D (1983), Acta Cryst. A39, 876-881'
_refine_ls_abs_structure_Flack     0.013(11)
_refine_ls_extinction_coef         ?
_refine_ls_extinction_method       none
_refine_ls_goodness_of_fit_ref     1.039
_refine_ls_hydrogen_treatment      none
_refine_ls_matrix_type             full
_refine_ls_number_parameters       155
_refine_ls_number_reflns           2120
_refine_ls_number_restraints       19
_refine_ls_R_factor_all            0.0435
_refine_ls_R_factor_gt             0.0335
_refine_ls_restrained_S_all        1.048
_refine_ls_shift/su_max            0.001
_refine_ls_shift/su_mean           0.000
_refine_ls_structure_factor_coef   Fsqd
_refine_ls_weighting_details      
 'calc w=1/[\s^2^(Fo^2^)+(0.0123P)^2^+0.0000P] where P=(Fo^2^+2Fc^2^)/3'
_refine_ls_weighting_scheme        calc
_refine_ls_wR_factor_gt            0.0590
_refine_ls_wR_factor_ref           0.0631
_refine_special_details
;
 Refinement of F^2^ against ALL reflections.  The weighted R-factor wR and 
 goodness of fit S are based on F^2^, conventional R-factors R are based 
 on F, with F set to zero for negative F^2^. The threshold expression of 
 F^2^ > 2sigma(F^2^) is used only for calculating R-factors(gt) etc. and is 
 not relevant to the choice of reflections for refinement.  R-factors based 
 on F^2^ are statistically about twice as large as those based on F, and R- 
 factors based on ALL data will be even larger. 
;
_olex2_refinement_description
;
1. Uiso/Uaniso restraints and constraints
Uanis(O9) \\sim Ueq: with sigma of 0.01 and sigma for terminal atoms of 0.02
Uanis(O10) \\sim Ueq: with sigma of 0.001 and sigma for terminal atoms of 0.002
Uanis(O5) \\sim Ueq: with sigma of 0.001 and sigma for terminal atoms of 0.002
;
_atom_sites_solution_hydrogens     .
_atom_sites_solution_primary       dual
_atom_sites_solution_secondary     difmap
loop_
  _atom_site_label
  _atom_site_type_symbol
  _atom_site_fract_x
  _atom_site_fract_y
  _atom_site_fract_z
  _atom_site_U_iso_or_equiv
  _atom_site_adp_type
  _atom_site_occupancy
  _atom_site_symmetry_multiplicity
  _atom_site_calc_flag
  _atom_site_refinement_flags
  _atom_site_disorder_assembly
  _atom_site_disorder_group
 Rb1 Rb 0.39038(5) 0.28698(13) 0.69772(4) 0.03163(14) Uani 1 1 d . . .
 Rb2 Rb 0.5000 -0.2268(2) 0.5000 0.0371(2) Uani 1 2 d S . .
 Rb3 Rb 0.5000 0.28246(14) 0.0000 0.01917(14) Uani 1 2 d S . .
 S1 S 0.29581(12) 0.3019(3) 0.38051(10) 0.0242(3) Uani 1 1 d . . .
 O1 O 0.3440(5) 0.3852(7) 0.4860(4) 0.0529(14) Uani 1 1 d . . .
 O2 O 0.1628(4) 0.3155(9) 0.3443(3) 0.0422(13) Uani 1 1 d . . .
 O3 O 0.3390(5) 0.0957(7) 0.3671(4) 0.0467(14) Uani 1 1 d . . .
 O4 O 0.3478(3) 0.4497(5) 0.3078(3) 0.0208(9) Uani 1 1 d . . .
 O5 O 0.3955(3) 0.5724(5) 0.1528(3) 0.0156(7) Uani 1 1 d U . .
 O6 O 0.2785(3) 0.8757(5) 0.1287(3) 0.0227(9) Uani 1 1 d . . .
 O7 O 0.3433(3) 1.2285(4) 0.1548(3) 0.0144(8) Uani 1 1 d . . .
 O8 O 0.4822(3) 0.8854(5) 0.1162(3) 0.0168(8) Uani 1 1 d . . .
 O9 O 0.6352(3) 0.6277(5) 0.1246(3) 0.0188(9) Uani 1 1 d U . .
 O10 O 0.6849(3) 0.9828(5) 0.1429(3) 0.0126(8) Uani 1 1 d U . .
 B1 B 0.3140(5) 0.4349(9) 0.1847(5) 0.0153(12) Uani 1 1 d . . .
 B2 B 0.2583(5) 1.0798(9) 0.1377(6) 0.0172(13) Uani 1 1 d . . .
 B3 B 0.3862(4) 0.7725(12) 0.1336(4) 0.0125(9) Uani 1 1 d . . .
 B4 B 0.6025(5) 0.8291(7) 0.1305(5) 0.0141(12) Uani 1 1 d . . .

loop_
  _atom_site_aniso_label
  _atom_site_aniso_U_11
  _atom_site_aniso_U_22
  _atom_site_aniso_U_33
  _atom_site_aniso_U_23
  _atom_site_aniso_U_13
  _atom_site_aniso_U_12
 Rb1 0.0295(3) 0.0370(3) 0.0280(3) 0.0019(4) 0.0070(2) -0.0059(4)
 Rb2 0.0375(4) 0.0346(4) 0.0412(5) 0.000 0.0140(3) 0.000
 Rb3 0.0199(3) 0.0150(3) 0.0238(3) 0.000 0.0078(3) 0.000
 S1 0.0258(7) 0.0280(8) 0.0198(6) 0.0017(8) 0.0077(5) 0.0008(8)
 O1 0.064(4) 0.069(4) 0.025(3) -0.007(2) 0.011(3) -0.017(3)
 O2 0.027(2) 0.060(4) 0.043(3) 0.019(3) 0.0162(18) -0.004(2)
 O3 0.063(3) 0.029(3) 0.058(4) 0.014(2) 0.034(3) 0.011(2)
 O4 0.020(2) 0.0188(19) 0.024(2) -0.0012(16) 0.0063(17) -0.0046(15)
 O5 0.0135(11) 0.0141(10) 0.0199(11) 0.0011(8) 0.0057(8) -0.0007(8)
 O6 0.0119(18) 0.0109(17) 0.050(3) 0.0011(16) 0.0165(18) 0.0017(14)
 O7 0.0072(15) 0.0046(17) 0.033(2) -0.0016(13) 0.0072(14) 0.0012(12)
 O8 0.0066(17) 0.0112(16) 0.035(2) 0.0037(15) 0.0096(16) 0.0022(12)
 O9 0.0056(17) 0.0076(16) 0.044(3) -0.0001(17) 0.0086(17) 0.0004(14)
 O10 0.0102(11) 0.0116(11) 0.0162(11) 0.0002(8) 0.0037(8) -0.0003(8)
 B1 0.011(3) 0.008(2) 0.027(4) -0.001(2) 0.006(3) 0.000(2)
 B2 0.008(3) 0.013(3) 0.034(4) 0.002(3) 0.012(3) 0.001(2)
 B3 0.014(2) 0.014(2) 0.013(2) -0.006(3) 0.0097(18) -0.002(3)
 B4 0.014(3) 0.007(3) 0.022(3) -0.002(2) 0.005(2) 0.0005(19)

_geom_special_details
;
 All esds (except the esd in the dihedral angle between two l.s. planes) 
 are estimated using the full covariance matrix.  The cell esds are taken 
 into account individually in the estimation of esds in distances, angles 
 and torsion angles; correlations between esds in cell parameters are only 
 used when they are defined by crystal symmetry.  An approximate (isotropic) 
 treatment of cell esds is used for estimating esds involving l.s. planes. 
;
loop_
  _geom_bond_atom_site_label_1
  _geom_bond_atom_site_label_2
  _geom_bond_distance
  _geom_bond_site_symmetry_2
  _geom_bond_publ_flag
 Rb1 O1 2.732(5) . ?
 Rb1 O2 3.150(6) 4_546 ?
 Rb1 O2 3.513(6) 4_556 ?
 Rb1 O3 3.214(5) 4_556 ?
 Rb1 O4 3.165(4) 2_656 ?
 Rb1 O4 3.463(4) 4_546 ?
 Rb1 O5 3.254(3) 2_656 ?
 Rb1 O6 3.367(4) 4_546 ?
 Rb1 O7 3.134(3) 2_646 ?
 Rb1 O9 3.268(4) 2_656 ?
 Rb1 O10 3.141(4) 2_646 ?
 Rb1 B1 3.425(6) 2_656 ?
 Rb2 Rb1 4.4544(14) 2_646 ?
 Rb2 Rb1 4.4545(14) 1_545 ?
 Rb2 S1 3.907(2) 1_545 ?
 Rb2 S1 3.907(2) 2_646 ?
 Rb2 O1 3.061(5) 2_646 ?
 Rb2 O1 3.061(5) 1_545 ?
 Rb2 O2 3.087(4) 3_545 ?
 Rb2 O2 3.087(4) 4_546 ?
 Rb2 O3 3.006(5) 2_656 ?
 Rb2 O3 3.006(5) . ?
 Rb2 O4 3.368(4) 2_646 ?
 Rb2 O4 3.368(4) 1_545 ?
 Rb3 O5 3.185(4) . ?
 Rb3 O5 3.185(4) 2_655 ?
 Rb3 O6 3.207(4) 4_545 ?
 Rb3 O6 3.207(4) 3_545 ?
 Rb3 O7 3.032(3) 2_645 ?
 Rb3 O7 3.032(3) 1_545 ?
 Rb3 O8 3.028(3) 1_545 ?
 Rb3 O8 3.028(3) 2_645 ?
 Rb3 O9 2.949(4) . ?
 Rb3 O9 2.949(4) 2_655 ?
 Rb3 O10 3.092(4) 1_545 ?
 Rb3 O10 3.092(4) 2_645 ?
 S1 Rb1 3.9443(14) 2_656 ?
 S1 Rb1 3.7839(18) 4_556 ?
 S1 Rb1 3.9478(19) 4_546 ?
 S1 Rb2 3.907(2) 1_565 ?
 S1 O1 1.438(5) . ?
 S1 O2 1.455(4) . ?
 S1 O3 1.456(5) . ?
 S1 O4 1.567(4) . ?
 O1 Rb2 3.061(5) 1_565 ?
 O2 Rb1 3.513(6) 4_546 ?
 O2 Rb1 3.150(6) 4_556 ?
 O2 Rb2 3.087(4) 3_455 ?
 O3 Rb1 3.214(5) 4_546 ?
 O3 Rb1 3.605(5) 2_656 ?
 O4 Rb1 3.463(4) 4_556 ?
 O4 Rb1 3.165(4) 2_656 ?
 O4 Rb2 3.368(4) 1_565 ?
 O4 B1 1.544(8) . ?
 O5 Rb1 3.254(3) 2_656 ?
 O5 B1 1.423(7) . ?
 O5 B3 1.326(8) . ?
 O6 Rb1 3.367(4) 4_556 ?
 O6 Rb3 3.207(4) 3_455 ?
 O6 B2 1.359(6) . ?
 O6 B3 1.378(6) . ?
 O7 Rb1 3.134(3) 2_666 ?
 O7 Rb3 3.032(3) 1_565 ?
 O7 B1 1.461(6) 1_565 ?
 O7 B2 1.341(6) . ?
 O8 Rb1 3.592(4) 2_666 ?
 O8 Rb3 3.028(3) 1_565 ?
 O8 B3 1.379(6) . ?
 O8 B4 1.373(6) . ?
 O9 Rb1 3.268(4) 2_656 ?
 O9 B2 1.392(6) 3_545 ?
 O9 B4 1.371(6) . ?
 O10 Rb1 3.141(4) 2_666 ?
 O10 Rb3 3.092(4) 1_565 ?
 O10 B1 1.450(7) 3 ?
 O10 B4 1.348(6) . ?
 B1 Rb1 3.425(6) 2_656 ?
 B1 O7 1.461(6) 1_545 ?
 B1 O10 1.450(7) 3_445 ?
 B2 Rb1 3.596(6) 4_556 ?
 B2 Rb3 3.564(6) 3_455 ?
 B2 O9 1.392(6) 3_455 ?
 B4 Rb1 3.712(5) 2_666 ?
 B4 Rb3 3.448(5) 1_565 ?

loop_
  _geom_angle_atom_site_label_1
  _geom_angle_atom_site_label_2
  _geom_angle_atom_site_label_3
  _geom_angle
  _geom_angle_site_symmetry_1
  _geom_angle_site_symmetry_3
  _geom_angle_publ_flag
 O1 Rb1 O2 94.47(13) . 4_546 ?
 O1 Rb1 O2 68.61(13) . 4_556 ?
 O1 Rb1 O3 70.39(15) . 4_556 ?
 O1 Rb1 O4 80.19(13) . 2_656 ?
 O1 Rb1 O4 100.79(13) . 4_546 ?
 O1 Rb1 O5 112.26(12) . 2_656 ?
 O1 Rb1 O6 129.83(14) . 4_546 ?
 O1 Rb1 O7 122.60(13) . 2_646 ?
 O1 Rb1 O9 121.38(13) . 2_656 ?
 O1 Rb1 O10 142.80(12) . 2_646 ?
 O1 Rb1 B1 106.62(15) . 2_656 ?
 O2 Rb1 O2 155.80(14) 4_546 4_556 ?
 O2 Rb1 O3 117.47(11) 4_546 4_556 ?
 O2 Rb1 O4 42.74(9) 4_546 4_546 ?
 O2 Rb1 O4 117.37(10) 4_546 2_656 ?
 O2 Rb1 O5 137.57(10) 4_546 2_656 ?
 O2 Rb1 O6 99.59(10) 4_546 4_546 ?
 O2 Rb1 O9 137.37(10) 4_546 2_656 ?
 O2 Rb1 B1 118.07(12) 4_546 2_656 ?
 O3 Rb1 O2 41.65(10) 4_556 4_556 ?
 O3 Rb1 O4 79.74(9) 4_556 4_546 ?
 O3 Rb1 O5 102.70(10) 4_556 2_656 ?
 O3 Rb1 O6 60.34(11) 4_556 4_546 ?
 O3 Rb1 O9 62.78(11) 4_556 2_656 ?
 O3 Rb1 B1 124.44(13) 4_556 2_656 ?
 O4 Rb1 O2 121.23(9) 4_546 4_556 ?
 O4 Rb1 O2 77.94(9) 2_656 4_556 ?
 O4 Rb1 O3 118.69(12) 2_656 4_556 ?
 O4 Rb1 O4 160.03(12) 2_656 4_546 ?
 O4 Rb1 O5 43.03(9) 2_656 2_656 ?
 O4 Rb1 O6 131.18(10) 2_656 4_546 ?
 O4 Rb1 O9 92.72(9) 2_656 2_656 ?
 O4 Rb1 B1 26.72(13) 2_656 2_656 ?
 O5 Rb1 O2 66.55(9) 2_656 4_556 ?
 O5 Rb1 O4 145.79(10) 2_656 4_546 ?
 O5 Rb1 O6 88.19(9) 2_656 4_546 ?
 O5 Rb1 O9 51.91(8) 2_656 2_656 ?
 O5 Rb1 B1 24.43(12) 2_656 2_656 ?
 O6 Rb1 O2 80.28(9) 4_546 4_556 ?
 O6 Rb1 O4 63.02(9) 4_546 4_546 ?
 O6 Rb1 B1 108.31(13) 4_546 2_656 ?
 O7 Rb1 O2 108.13(9) 2_646 4_556 ?
 O7 Rb1 O2 95.48(10) 2_646 4_546 ?
 O7 Rb1 O3 144.53(10) 2_646 4_556 ?
 O7 Rb1 O4 45.62(9) 2_646 2_656 ?
 O7 Rb1 O4 123.52(9) 2_646 4_546 ?
 O7 Rb1 O5 42.51(8) 2_646 2_656 ?
 O7 Rb1 O6 103.72(10) 2_646 4_546 ?
 O7 Rb1 O9 84.44(9) 2_646 2_656 ?
 O7 Rb1 O10 84.62(9) 2_646 2_646 ?
 O7 Rb1 B1 25.25(11) 2_646 2_656 ?
 O9 Rb1 O2 53.12(9) 2_656 4_556 ?
 O9 Rb1 O4 103.38(9) 2_656 4_546 ?
 O9 Rb1 O6 40.49(8) 2_656 4_546 ?
 O9 Rb1 B1 75.74(13) 2_656 2_656 ?
 O10 Rb1 O2 54.94(10) 2_646 4_546 ?
 O10 Rb1 O2 130.94(9) 2_646 4_556 ?
 O10 Rb1 O3 103.05(11) 2_646 4_556 ?
 O10 Rb1 O4 130.19(10) 2_646 2_656 ?
 O10 Rb1 O4 42.92(9) 2_646 4_546 ?
 O10 Rb1 O5 104.92(9) 2_646 2_656 ?
 O10 Rb1 O6 50.72(8) 2_646 4_546 ?
 O10 Rb1 O9 82.76(9) 2_646 2_656 ?
 O10 Rb1 B1 106.72(13) 2_646 2_656 ?
 B1 Rb1 O2 84.27(12) 2_656 4_556 ?
 B1 Rb1 O4 148.22(12) 2_656 4_546 ?
 Rb1 Rb2 Rb1 89.33(4) 2_646 1_545 ?
 S1 Rb2 Rb1 55.83(3) 2_646 1_545 ?
 S1 Rb2 Rb1 56.20(3) 1_545 1_545 ?
 S1 Rb2 Rb1 56.20(3) 2_646 2_646 ?
 S1 Rb2 Rb1 55.83(3) 1_545 2_646 ?
 S1 Rb2 S1 76.38(5) 2_646 1_545 ?
 O1 Rb2 Rb1 37.10(9) 1_545 1_545 ?
 O1 Rb2 Rb1 37.10(9) 2_646 2_646 ?
 O1 Rb2 Rb1 67.84(10) 2_646 1_545 ?
 O1 Rb2 Rb1 67.84(10) 1_545 2_646 ?
 O1 Rb2 S1 69.22(11) 1_545 2_646 ?
 O1 Rb2 S1 19.35(9) 1_545 1_545 ?
 O1 Rb2 S1 19.35(9) 2_646 2_646 ?
 O1 Rb2 S1 69.22(11) 2_646 1_545 ?
 O1 Rb2 O1 68.6(2) 2_646 1_545 ?
 O1 Rb2 O2 71.19(14) 1_545 4_546 ?
 O1 Rb2 O2 71.19(14) 2_646 3_545 ?
 O1 Rb2 O2 118.02(15) 2_646 4_546 ?
 O1 Rb2 O2 118.02(15) 1_545 3_545 ?
 O1 Rb2 O4 42.75(11) 1_545 1_545 ?
 O1 Rb2 O4 72.57(12) 2_646 1_545 ?
 O1 Rb2 O4 42.75(11) 2_646 2_646 ?
 O1 Rb2 O4 72.57(12) 1_545 2_646 ?
 O2 Rb2 Rb1 138.25(11) 4_546 2_646 ?
 O2 Rb2 Rb1 51.74(11) 4_546 1_545 ?
 O2 Rb2 Rb1 138.25(11) 3_545 1_545 ?
 O2 Rb2 Rb1 51.74(11) 3_545 2_646 ?
 O2 Rb2 S1 101.73(10) 3_545 1_545 ?
 O2 Rb2 S1 86.38(10) 4_546 1_545 ?
 O2 Rb2 S1 101.73(10) 4_546 2_646 ?
 O2 Rb2 S1 86.38(10) 3_545 2_646 ?
 O2 Rb2 O2 169.8(2) 3_545 4_546 ?
 O2 Rb2 O4 81.27(12) 3_545 1_545 ?
 O2 Rb2 O4 105.28(11) 4_546 1_545 ?
 O2 Rb2 O4 81.27(12) 4_546 2_646 ?
 O2 Rb2 O4 105.28(11) 3_545 2_646 ?
 O3 Rb2 Rb1 127.48(10) . 1_545 ?
 O3 Rb2 Rb1 112.69(10) . 2_646 ?
 O3 Rb2 Rb1 112.69(10) 2_656 1_545 ?
 O3 Rb2 Rb1 127.48(9) 2_656 2_646 ?
 O3 Rb2 S1 168.85(10) . 2_646 ?
 O3 Rb2 S1 168.85(10) 2_656 1_545 ?
 O3 Rb2 S1 96.75(10) . 1_545 ?
 O3 Rb2 S1 96.75(10) 2_656 2_646 ?
 O3 Rb2 O1 106.93(14) . 1_545 ?
 O3 Rb2 O1 149.69(13) . 2_646 ?
 O3 Rb2 O1 149.69(13) 2_656 1_545 ?
 O3 Rb2 O1 106.94(13) 2_656 2_646 ?
 O3 Rb2 O2 86.46(13) . 3_545 ?
 O3 Rb2 O2 86.40(14) . 4_546 ?
 O3 Rb2 O2 86.46(13) 2_656 4_546 ?
 O3 Rb2 O2 86.40(14) 2_656 3_545 ?
 O3 Rb2 O3 91.3(2) . 2_656 ?
 O3 Rb2 O4 167.12(11) 2_656 1_545 ?
 O3 Rb2 O4 84.27(11) 2_656 2_646 ?
 O3 Rb2 O4 167.12(11) . 2_646 ?
 O3 Rb2 O4 84.27(11) . 1_545 ?
 O4 Rb2 Rb1 79.35(7) 1_545 1_545 ?
 O4 Rb2 Rb1 79.35(7) 2_646 2_646 ?
 O4 Rb2 Rb1 45.13(6) 2_646 1_545 ?
 O4 Rb2 Rb1 45.13(6) 1_545 2_646 ?
 O4 Rb2 S1 86.20(7) 1_545 2_646 ?
 O4 Rb2 S1 23.40(7) 2_646 2_646 ?
 O4 Rb2 S1 23.40(7) 1_545 1_545 ?
 O4 Rb2 S1 86.20(7) 2_646 1_545 ?
 O4 Rb2 O4 102.50(13) 2_646 1_545 ?
 O5 Rb3 O5 107.24(12) 2_655 . ?
 O5 Rb3 O6 92.27(9) . 3_545 ?
 O5 Rb3 O6 74.68(9) 2_655 3_545 ?
 O5 Rb3 O6 92.27(9) 2_655 4_545 ?
 O5 Rb3 O6 74.68(9) . 4_545 ?
 O6 Rb3 O6 158.17(12) 4_545 3_545 ?
 O7 Rb3 O5 149.35(9) 1_545 2_655 ?
 O7 Rb3 O5 149.35(9) 2_645 . ?
 O7 Rb3 O5 43.71(8) 1_545 . ?
 O7 Rb3 O5 43.71(8) 2_645 2_655 ?
 O7 Rb3 O6 72.56(10) 1_545 4_545 ?
 O7 Rb3 O6 110.10(10) 2_645 4_545 ?
 O7 Rb3 O6 110.10(10) 1_545 3_545 ?
 O7 Rb3 O6 72.56(10) 2_645 3_545 ?
 O7 Rb3 O7 166.69(11) 2_645 1_545 ?
 O7 Rb3 O10 87.21(9) 2_645 2_645 ?
 O7 Rb3 O10 84.39(9) 2_645 1_545 ?
 O7 Rb3 O10 87.21(9) 1_545 1_545 ?
 O7 Rb3 O10 84.39(9) 1_545 2_645 ?
 O8 Rb3 O5 154.35(9) 2_645 . ?
 O8 Rb3 O5 96.44(9) 1_545 . ?
 O8 Rb3 O5 96.44(9) 2_645 2_655 ?
 O8 Rb3 O5 154.35(9) 1_545 2_655 ?
 O8 Rb3 O6 103.59(9) 1_545 4_545 ?
 O8 Rb3 O6 95.09(9) 1_545 3_545 ?
 O8 Rb3 O6 95.09(9) 2_645 4_545 ?
 O8 Rb3 O6 103.58(9) 2_645 3_545 ?
 O8 Rb3 O7 56.18(8) 1_545 1_545 ?
 O8 Rb3 O7 56.18(8) 2_645 2_645 ?
 O8 Rb3 O7 111.01(9) 2_645 1_545 ?
 O8 Rb3 O7 111.01(9) 1_545 2_645 ?
 O8 Rb3 O8 62.58(14) 1_545 2_645 ?
 O8 Rb3 O10 68.58(10) 2_645 1_545 ?
 O8 Rb3 O10 68.58(10) 1_545 2_645 ?
 O8 Rb3 O10 44.43(9) 2_645 2_645 ?
 O8 Rb3 O10 44.43(9) 1_545 1_545 ?
 O9 Rb3 O5 70.38(10) 2_655 . ?
 O9 Rb3 O5 70.38(10) . 2_655 ?
 O9 Rb3 O5 55.32(9) 2_655 2_655 ?
 O9 Rb3 O5 55.32(9) . . ?
 O9 Rb3 O6 115.82(10) . 4_545 ?
 O9 Rb3 O6 115.82(10) 2_655 3_545 ?
 O9 Rb3 O6 43.58(9) . 3_545 ?
 O9 Rb3 O6 43.58(9) 2_655 4_545 ?
 O9 Rb3 O7 98.15(9) 2_655 1_545 ?
 O9 Rb3 O7 92.01(10) . 1_545 ?
 O9 Rb3 O7 98.15(9) . 2_645 ?
 O9 Rb3 O7 92.01(10) 2_655 2_645 ?
 O9 Rb3 O8 118.20(11) . 1_545 ?
 O9 Rb3 O8 146.21(9) . 2_645 ?
 O9 Rb3 O8 146.21(9) 2_655 1_545 ?
 O9 Rb3 O8 118.20(11) 2_655 2_645 ?
 O9 Rb3 O9 80.58(15) 2_655 . ?
 O9 Rb3 O10 168.46(8) . 2_645 ?
 O9 Rb3 O10 89.06(10) 2_655 2_645 ?
 O9 Rb3 O10 89.06(10) . 1_545 ?
 O9 Rb3 O10 168.46(8) 2_655 1_545 ?
 O10 Rb3 O5 116.34(9) 1_545 2_655 ?
 O10 Rb3 O5 107.79(9) 2_645 2_655 ?
 O10 Rb3 O5 107.78(9) 1_545 . ?
 O10 Rb3 O5 116.34(9) 2_645 . ?
 O10 Rb3 O6 52.64(9) 1_545 3_545 ?
 O10 Rb3 O6 52.64(9) 2_645 4_545 ?
 O10 Rb3 O6 147.77(10) 1_545 4_545 ?
 O10 Rb3 O6 147.77(10) 2_645 3_545 ?
 O10 Rb3 O10 101.68(13) 1_545 2_645 ?
 Rb1 S1 Rb1 115.25(4) 4_556 2_656 ?
 Rb1 S1 Rb1 106.02(4) 4_556 . ?
 Rb1 S1 Rb1 111.60(4) 2_656 4_546 ?
 Rb1 S1 Rb1 114.83(3) 4_556 4_546 ?
 Rb1 S1 Rb1 104.66(3) 2_656 . ?
 Rb1 S1 Rb1 102.95(4) 4_546 . ?
 Rb1 S1 Rb2 71.23(4) 4_556 1_565 ?
 Rb2 S1 Rb1 171.37(4) 1_565 4_546 ?
 Rb2 S1 Rb1 68.89(3) 1_565 . ?
 Rb2 S1 Rb1 69.13(3) 1_565 2_656 ?
 O1 S1 Rb1 24.9(2) . . ?
 O1 S1 Rb1 127.4(2) . 4_546 ?
 O1 S1 Rb1 89.0(2) . 4_556 ?
 O1 S1 Rb1 96.6(2) . 2_656 ?
 O1 S1 Rb2 44.9(2) . 1_565 ?
 O1 S1 O2 112.5(3) . . ?
 O1 S1 O3 114.1(3) . . ?
 O1 S1 O4 103.4(3) . . ?
 O2 S1 Rb1 147.41(18) . 2_656 ?
 O2 S1 Rb1 62.2(2) . 4_546 ?
 O2 S1 Rb1 53.7(2) . 4_556 ?
 O2 S1 Rb1 107.91(18) . . ?
 O2 S1 Rb2 122.1(2) . 1_565 ?
 O2 S1 O3 111.6(3) . . ?
 O2 S1 O4 106.8(3) . . ?
 O3 S1 Rb1 66.0(2) . 2_656 ?
 O3 S1 Rb1 50.1(2) . 4_546 ?
 O3 S1 Rb1 156.8(2) . 4_556 ?
 O3 S1 Rb1 95.5(2) . . ?
 O3 S1 Rb2 126.2(2) . 1_565 ?
 O3 S1 O4 107.7(3) . . ?
 O4 S1 Rb1 128.85(16) . 4_546 ?
 O4 S1 Rb1 49.70(14) . 2_656 ?
 O4 S1 Rb1 66.21(15) . 4_556 ?
 O4 S1 Rb1 126.73(16) . . ?
 O4 S1 Rb2 58.60(15) . 1_565 ?
 Rb1 O1 Rb2 100.37(15) . 1_565 ?
 S1 O1 Rb1 142.3(3) . . ?
 S1 O1 Rb2 115.8(3) . 1_565 ?
 Rb1 O2 Rb1 155.80(14) 4_556 4_546 ?
 Rb2 O2 Rb1 84.64(12) 3_455 4_546 ?
 Rb2 O2 Rb1 94.60(13) 3_455 4_556 ?
 S1 O2 Rb1 104.4(3) . 4_556 ?
 S1 O2 Rb1 96.3(3) . 4_546 ?
 S1 O2 Rb2 121.9(2) . 3_455 ?
 Rb1 O3 Rb1 146.32(17) 4_546 2_656 ?
 Rb2 O3 Rb1 87.30(12) . 2_656 ?
 Rb2 O3 Rb1 92.10(12) . 4_546 ?
 S1 O3 Rb1 92.4(2) . 2_656 ?
 S1 O3 Rb1 109.6(3) . 4_546 ?
 S1 O3 Rb2 138.4(3) . . ?
 Rb1 O4 Rb1 160.03(12) 2_656 4_556 ?
 Rb1 O4 Rb2 85.92(9) 2_656 1_565 ?
 Rb2 O4 Rb1 81.96(8) 1_565 4_556 ?
 S1 O4 Rb1 108.11(18) . 2_656 ?
 S1 O4 Rb1 89.33(16) . 4_556 ?
 S1 O4 Rb2 97.99(18) . 1_565 ?
 B1 O4 Rb1 92.3(3) . 4_556 ?
 B1 O4 Rb1 86.1(3) . 2_656 ?
 B1 O4 Rb2 137.9(3) . 1_565 ?
 B1 O4 S1 123.7(3) . . ?
 Rb3 O5 Rb1 72.00(7) . 2_656 ?
 B1 O5 Rb1 84.5(3) . 2_656 ?
 B1 O5 Rb3 100.6(3) . . ?
 B3 O5 Rb1 133.0(3) . 2_656 ?
 B3 O5 Rb3 119.3(3) . . ?
 B3 O5 B1 130.4(4) . . ?
 Rb3 O6 Rb1 70.25(7) 3_455 4_556 ?
 B2 O6 Rb1 88.4(3) . 4_556 ?
 B2 O6 Rb3 93.7(3) . 3_455 ?
 B2 O6 B3 129.8(5) . . ?
 B3 O6 Rb1 122.5(3) . 4_556 ?
 B3 O6 Rb3 131.7(3) . 3_455 ?
 Rb3 O7 Rb1 75.73(7) 1_565 2_666 ?
 B1 O7 Rb1 88.6(3) 1_565 2_666 ?
 B1 O7 Rb3 106.4(3) 1_565 1_565 ?
 B2 O7 Rb1 136.0(3) . 2_666 ?
 B2 O7 Rb3 119.6(3) . 1_565 ?
 B2 O7 B1 120.4(4) . 1_565 ?
 Rb3 O8 Rb1 69.15(6) 1_565 2_666 ?
 B3 O8 Rb1 118.1(3) . 2_666 ?
 B3 O8 Rb3 134.2(3) . 1_565 ?
 B4 O8 Rb1 84.1(3) . 2_666 ?
 B4 O8 Rb3 95.8(3) . 1_565 ?
 B4 O8 B3 129.1(4) . . ?
 Rb3 O9 Rb1 74.81(8) . 2_656 ?
 B2 O9 Rb1 92.0(3) 3_545 2_656 ?
 B2 O9 Rb3 104.6(3) 3_545 . ?
 B4 O9 Rb1 122.3(3) . 2_656 ?
 B4 O9 Rb3 130.7(3) . . ?
 B4 O9 B2 118.9(4) . 3_545 ?
 Rb3 O10 Rb1 74.79(8) 1_565 2_666 ?
 B1 O10 Rb1 108.2(3) 3 2_666 ?
 B1 O10 Rb3 144.4(3) 3 1_565 ?
 B4 O10 Rb1 104.3(3) . 2_666 ?
 B4 O10 Rb3 93.5(3) . 1_565 ?
 B4 O10 B1 118.7(4) . 3 ?
 Rb1 B1 Rb3 63.83(10) 2_656 . ?
 O4 B1 Rb1 67.2(3) . 2_656 ?
 O4 B1 Rb3 131.0(3) . . ?
 O5 B1 Rb1 71.0(3) . 2_656 ?
 O5 B1 Rb3 57.3(3) . . ?
 O5 B1 O4 105.0(4) . . ?
 O5 B1 O7 107.0(4) . 1_545 ?
 O5 B1 O10 114.9(5) . 3_445 ?
 O7 B1 Rb1 66.2(3) 1_545 2_656 ?
 O7 B1 Rb3 51.5(2) 1_545 . ?
 O7 B1 O4 108.7(5) 1_545 . ?
 O10 B1 Rb1 173.8(4) 3_445 2_656 ?
 O10 B1 Rb3 120.2(4) 3_445 . ?
 O10 B1 O4 108.7(4) 3_445 . ?
 O10 B1 O7 112.1(4) 3_445 1_545 ?
 Rb3 B2 Rb1 63.82(10) 3_455 4_556 ?
 O6 B2 Rb1 69.4(3) . 4_556 ?
 O6 B2 Rb3 63.9(3) . 3_455 ?
 O6 B2 O9 113.2(5) . 3_455 ?
 O7 B2 Rb1 135.4(4) . 4_556 ?
 O7 B2 Rb3 158.7(4) . 3_455 ?
 O7 B2 O6 126.3(5) . . ?
 O7 B2 O9 120.5(5) . 3_455 ?
 O9 B2 Rb1 65.3(3) 3_455 4_556 ?
 O9 B2 Rb3 53.2(3) 3_455 3_455 ?
 O5 B3 O6 120.8(4) . . ?
 O5 B3 O8 121.9(4) . . ?
 O6 B3 O8 117.2(6) . . ?
 Rb3 B4 Rb1 63.71(8) 1_565 2_666 ?
 O8 B4 Rb1 74.3(3) . 2_666 ?
 O8 B4 Rb3 60.9(2) . 1_565 ?
 O9 B4 Rb1 147.1(4) . 2_666 ?
 O9 B4 Rb3 148.5(4) . 1_565 ?
 O9 B4 O8 121.4(4) . . ?
 O10 B4 Rb1 55.1(3) . 2_666 ?
 O10 B4 Rb3 63.5(2) . 1_565 ?
 O10 B4 O8 116.5(4) . . ?
 O10 B4 O9 122.0(5) . . ?

loop_
  _geom_torsion_atom_site_label_1
  _geom_torsion_atom_site_label_2
  _geom_torsion_atom_site_label_3
  _geom_torsion_atom_site_label_4
  _geom_torsion
  _geom_torsion_site_symmetry_1
  _geom_torsion_site_symmetry_2
  _geom_torsion_site_symmetry_3
  _geom_torsion_site_symmetry_4
  _geom_torsion_publ_flag
 Rb1 Rb2 O3 Rb1 178.24(4) 1_545 . . 2_656 ?
 Rb1 Rb2 O3 Rb1 -74.02(10) 2_646 . . 2_656 ?
 Rb1 Rb2 O3 Rb1 72.27(11) 2_646 . . 4_546 ?
 Rb1 Rb2 O3 Rb1 -35.47(17) 1_545 . . 4_546 ?
 Rb1 Rb2 O3 S1 87.7(4) 1_545 . . . ?
 Rb1 Rb2 O3 S1 -164.6(4) 2_646 . . . ?
 Rb1 S1 O1 Rb1 12.8(7) 4_546 . . . ?
 Rb1 S1 O1 Rb1 133.8(5) 4_556 . . . ?
 Rb1 S1 O1 Rb1 -110.9(5) 2_656 . . . ?
 Rb1 S1 O1 Rb2 -63.9(2) 4_556 . . 1_565 ?
 Rb1 S1 O1 Rb2 51.4(2) 2_656 . . 1_565 ?
 Rb1 S1 O1 Rb2 175.03(7) 4_546 . . 1_565 ?
 Rb1 S1 O1 Rb2 162.2(7) . . . 1_565 ?
 Rb1 S1 O2 Rb1 97.05(14) . . . 4_556 ?
 Rb1 S1 O2 Rb1 -80.5(4) 2_656 . . 4_556 ?
 Rb1 S1 O2 Rb1 167.5(2) 4_556 . . 4_546 ?
 Rb1 S1 O2 Rb1 -167.5(2) 4_546 . . 4_556 ?
 Rb1 S1 O2 Rb1 -95.50(13) . . . 4_546 ?
 Rb1 S1 O2 Rb1 87.0(4) 2_656 . . 4_546 ?
 Rb1 S1 O2 Rb2 -7.9(4) . . . 3_455 ?
 Rb1 S1 O2 Rb2 87.6(3) 4_546 . . 3_455 ?
 Rb1 S1 O2 Rb2 174.60(16) 2_656 . . 3_455 ?
 Rb1 S1 O2 Rb2 -104.9(3) 4_556 . . 3_455 ?
 Rb1 S1 O3 Rb1 -154.0(3) 2_656 . . 4_546 ?
 Rb1 S1 O3 Rb1 98.3(5) 4_556 . . 2_656 ?
 Rb1 S1 O3 Rb1 -55.7(6) 4_556 . . 4_546 ?
 Rb1 S1 O3 Rb1 102.34(17) . . . 4_546 ?
 Rb1 S1 O3 Rb1 154.0(3) 4_546 . . 2_656 ?
 Rb1 S1 O3 Rb1 -103.64(9) . . . 2_656 ?
 Rb1 S1 O3 Rb2 -117.3(5) 4_546 . . . ?
 Rb1 S1 O3 Rb2 -15.0(4) . . . . ?
 Rb1 S1 O3 Rb2 -173.06(16) 4_556 . . . ?
 Rb1 S1 O3 Rb2 88.6(4) 2_656 . . . ?
 Rb1 S1 O4 Rb1 103.54(14) 4_546 . . 4_556 ?
 Rb1 S1 O4 Rb1 -92.72(14) . . . 4_556 ?
 Rb1 S1 O4 Rb1 170.09(18) 4_556 . . 2_656 ?
 Rb1 S1 O4 Rb1 -86.37(18) 4_546 . . 2_656 ?
 Rb1 S1 O4 Rb1 -170.09(18) 2_656 . . 4_556 ?
 Rb1 S1 O4 Rb1 77.4(2) . . . 2_656 ?
 Rb1 S1 O4 Rb2 81.79(10) 4_556 . . 1_565 ?
 Rb1 S1 O4 Rb2 -10.9(2) . . . 1_565 ?
 Rb1 S1 O4 Rb2 -88.30(14) 2_656 . . 1_565 ?
 Rb1 S1 O4 Rb2 -174.68(7) 4_546 . . 1_565 ?
 Rb1 S1 O4 B1 -92.4(4) 4_556 . . . ?
 Rb1 S1 O4 B1 97.6(4) 2_656 . . . ?
 Rb1 S1 O4 B1 11.2(5) 4_546 . . . ?
 Rb1 S1 O4 B1 174.9(3) . . . . ?
 Rb1 O4 B1 Rb1 160.06(12) 4_556 . . 2_656 ?
 Rb1 O4 B1 Rb3 158.1(3) 4_556 . . . ?
 Rb1 O4 B1 Rb3 -1.9(3) 2_656 . . . ?
 Rb1 O4 B1 O5 98.6(3) 4_556 . . . ?
 Rb1 O4 B1 O5 -61.5(3) 2_656 . . . ?
 Rb1 O4 B1 O7 52.8(4) 2_656 . . 1_545 ?
 Rb1 O4 B1 O7 -147.2(3) 4_556 . . 1_545 ?
 Rb1 O4 B1 O10 -24.9(4) 4_556 . . 3_445 ?
 Rb1 O4 B1 O10 175.0(4) 2_656 . . 3_445 ?
 Rb1 O5 B1 Rb3 -70.51(11) 2_656 . . . ?
 Rb1 O5 B1 O4 58.9(3) 2_656 . . . ?
 Rb1 O5 B1 O7 -56.5(4) 2_656 . . 1_545 ?
 Rb1 O5 B1 O10 178.4(5) 2_656 . . 3_445 ?
 Rb1 O5 B3 O6 -137.9(4) 2_656 . . . ?
 Rb1 O5 B3 O8 43.1(6) 2_656 . . . ?
 Rb1 O6 B2 Rb3 -70.09(8) 4_556 . . 3_455 ?
 Rb1 O6 B2 O7 131.9(6) 4_556 . . . ?
 Rb1 O6 B2 O9 -49.6(5) 4_556 . . 3_455 ?
 Rb1 O6 B3 O5 41.9(6) 4_556 . . . ?
 Rb1 O6 B3 O8 -139.1(3) 4_556 . . . ?
 Rb1 O7 B2 Rb1 54.2(7) 2_666 . . 4_556 ?
 Rb1 O7 B2 Rb3 -155.0(7) 2_666 . . 3_455 ?
 Rb1 O7 B2 O6 -42.8(9) 2_666 . . . ?
 Rb1 O7 B2 O9 138.8(4) 2_666 . . 3_455 ?
 Rb1 O8 B3 O5 -117.3(4) 2_666 . . . ?
 Rb1 O8 B3 O6 63.7(5) 2_666 . . . ?
 Rb1 O8 B4 Rb3 -68.28(9) 2_666 . . 1_565 ?
 Rb1 O8 B4 O9 148.2(5) 2_666 . . . ?
 Rb1 O8 B4 O10 -36.4(5) 2_666 . . . ?
 Rb1 O9 B4 Rb1 43.2(7) 2_656 . . 2_666 ?
 Rb1 O9 B4 Rb3 -152.3(5) 2_656 . . 1_565 ?
 Rb1 O9 B4 O8 -67.9(6) 2_656 . . . ?
 Rb1 O9 B4 O10 117.0(5) 2_656 . . . ?
 Rb1 O10 B4 Rb3 75.19(13) 2_666 . . 1_565 ?
 Rb1 O10 B4 O8 44.1(5) 2_666 . . . ?
 Rb1 O10 B4 O9 -140.5(5) 2_666 . . . ?
 Rb2 S1 O1 Rb1 -162.2(7) 1_565 . . . ?
 Rb2 S1 O2 Rb1 21.2(2) 1_565 . . 4_556 ?
 Rb2 S1 O2 Rb1 -171.38(6) 1_565 . . 4_546 ?
 Rb2 S1 O2 Rb2 -83.8(3) 1_565 . . 3_455 ?
 Rb2 S1 O3 Rb1 170.10(6) 1_565 . . 4_546 ?
 Rb2 S1 O3 Rb1 -35.9(2) 1_565 . . 2_656 ?
 Rb2 S1 O3 Rb2 52.8(5) 1_565 . . . ?
 Rb2 S1 O4 Rb1 88.30(14) 1_565 . . 2_656 ?
 Rb2 S1 O4 Rb1 -81.79(10) 1_565 . . 4_556 ?
 Rb2 S1 O4 B1 -174.1(4) 1_565 . . . ?
 Rb2 O4 B1 Rb1 79.5(3) 1_565 . . 2_656 ?
 Rb2 O4 B1 Rb3 77.5(5) 1_565 . . . ?
 Rb2 O4 B1 O5 18.0(6) 1_565 . . . ?
 Rb2 O4 B1 O7 132.3(4) 1_565 . . 1_545 ?
 Rb2 O4 B1 O10 -105.5(4) 1_565 . . 3_445 ?
 Rb3 O5 B1 Rb1 70.51(11) . . . 2_656 ?
 Rb3 O5 B1 O4 129.4(3) . . . . ?
 Rb3 O5 B1 O7 14.0(5) . . . 1_545 ?
 Rb3 O5 B1 O10 -111.1(4) . . . 3_445 ?
 Rb3 O5 B3 O6 129.8(4) . . . . ?
 Rb3 O5 B3 O8 -49.2(5) . . . . ?
 Rb3 O6 B2 Rb1 70.09(8) 3_455 . . 4_556 ?
 Rb3 O6 B2 O7 -158.0(6) 3_455 . . . ?
 Rb3 O6 B2 O9 20.5(5) 3_455 . . 3_455 ?
 Rb3 O6 B3 O5 -49.9(6) 3_455 . . . ?
 Rb3 O6 B3 O8 129.1(4) 3_455 . . . ?
 Rb3 O7 B2 Rb1 154.6(3) 1_565 . . 4_556 ?
 Rb3 O7 B2 Rb3 -54.7(11) 1_565 . . 3_455 ?
 Rb3 O7 B2 O6 57.6(7) 1_565 . . . ?
 Rb3 O7 B2 O9 -120.9(5) 1_565 . . 3_455 ?
 Rb3 O8 B3 O5 155.2(3) 1_565 . . . ?
 Rb3 O8 B3 O6 -23.8(7) 1_565 . . . ?
 Rb3 O8 B4 Rb1 68.28(9) 1_565 . . 2_666 ?
 Rb3 O8 B4 O9 -143.5(5) 1_565 . . . ?
 Rb3 O8 B4 O10 31.9(5) 1_565 . . . ?
 Rb3 O9 B4 Rb1 140.9(4) . . . 2_666 ?
 Rb3 O9 B4 Rb3 -54.5(8) . . . 1_565 ?
 Rb3 O9 B4 O8 29.9(8) . . . . ?
 Rb3 O9 B4 O10 -145.2(4) . . . . ?
 Rb3 O10 B4 Rb1 -75.19(13) 1_565 . . 2_666 ?
 Rb3 O10 B4 O8 -31.1(5) 1_565 . . . ?
 Rb3 O10 B4 O9 144.3(5) 1_565 . . . ?
 S1 Rb2 O3 Rb1 67.8(6) 2_646 . . 4_546 ?
 S1 Rb2 O3 Rb1 -129.72(8) 1_545 . . 2_656 ?
 S1 Rb2 O3 Rb1 -78.4(5) 2_646 . . 2_656 ?
 S1 Rb2 O3 Rb1 16.57(11) 1_545 . . 4_546 ?
 S1 Rb2 O3 S1 -169.0(2) 2_646 . . . ?
 S1 Rb2 O3 S1 139.7(4) 1_545 . . . ?
 S1 O4 B1 Rb1 -109.2(3) . . . 2_656 ?
 S1 O4 B1 Rb3 -111.1(4) . . . . ?
 S1 O4 B1 O5 -170.6(3) . . . . ?
 S1 O4 B1 O7 -56.4(5) . . . 1_545 ?
 S1 O4 B1 O10 65.8(5) . . . 3_445 ?
 O1 Rb1 S1 Rb1 -48.7(5) . . . 4_556 ?
 O1 Rb1 S1 Rb1 73.6(5) . . . 2_656 ?
 O1 Rb1 S1 Rb1 -169.6(5) . . . 4_546 ?
 O1 Rb1 S1 Rb2 13.3(5) . . . 1_565 ?
 O1 Rb1 S1 O2 -105.0(6) . . . . ?
 O1 Rb1 S1 O3 140.1(6) . . . . ?
 O1 Rb1 S1 O4 23.3(5) . . . . ?
 O1 Rb2 O3 Rb1 -70.1(3) 2_646 . . 2_656 ?
 O1 Rb2 O3 Rb1 76.2(3) 2_646 . . 4_546 ?
 O1 Rb2 O3 Rb1 -146.56(11) 1_545 . . 2_656 ?
 O1 Rb2 O3 Rb1 -0.26(16) 1_545 . . 4_546 ?
 O1 Rb2 O3 S1 -160.6(3) 2_646 . . . ?
 O1 Rb2 O3 S1 122.9(4) 1_545 . . . ?
 O1 S1 O2 Rb1 -121.6(3) . . . 4_546 ?
 O1 S1 O2 Rb1 70.9(3) . . . 4_556 ?
 O1 S1 O2 Rb2 -34.0(4) . . . 3_455 ?
 O1 S1 O3 Rb1 -86.4(3) . . . 2_656 ?
 O1 S1 O3 Rb1 119.5(3) . . . 4_546 ?
 O1 S1 O3 Rb2 2.2(5) . . . . ?
 O1 S1 O4 Rb1 -82.8(2) . . . 4_556 ?
 O1 S1 O4 Rb1 87.2(3) . . . 2_656 ?
 O1 S1 O4 Rb2 -1.1(3) . . . 1_565 ?
 O1 S1 O4 B1 -175.2(4) . . . . ?
 O2 Rb1 S1 Rb1 20.12(7) 4_546 . . 4_546 ?
 O2 Rb1 S1 Rb1 -143.74(7) 4_556 . . 4_546 ?
 O2 Rb1 S1 Rb1 99.48(8) 4_556 . . 2_656 ?
 O2 Rb1 S1 Rb1 -22.79(7) 4_556 . . 4_556 ?
 O2 Rb1 S1 Rb1 141.07(8) 4_546 . . 4_556 ?
 O2 Rb1 S1 Rb1 -96.66(8) 4_546 . . 2_656 ?
 O2 Rb1 S1 Rb2 -156.95(8) 4_546 . . 1_565 ?
 O2 Rb1 S1 Rb2 39.19(7) 4_556 . . 1_565 ?
 O2 Rb1 S1 O1 25.9(5) 4_556 . . . ?
 O2 Rb1 S1 O1 -170.3(5) 4_546 . . . ?
 O2 Rb1 S1 O2 -79.1(3) 4_556 . . . ?
 O2 Rb1 S1 O2 84.7(2) 4_546 . . . ?
 O2 Rb1 S1 O3 166.0(2) 4_556 . . . ?
 O2 Rb1 S1 O3 -30.1(2) 4_546 . . . ?
 O2 Rb1 S1 O4 -147.0(2) 4_546 . . . ?
 O2 Rb1 S1 O4 49.2(2) 4_556 . . . ?
 O2 Rb1 O1 Rb2 -154.14(14) 4_546 . . 1_565 ?
 O2 Rb1 O1 Rb2 43.69(12) 4_556 . . 1_565 ?
 O2 Rb1 O1 S1 9.7(5) 4_546 . . . ?
 O2 Rb1 O1 S1 -152.5(6) 4_556 . . . ?
 O2 Rb2 O3 Rb1 -28.32(13) 3_545 . . 2_656 ?
 O2 Rb2 O3 Rb1 144.36(12) 4_546 . . 2_656 ?
 O2 Rb2 O3 Rb1 -69.35(13) 4_546 . . 4_546 ?
 O2 Rb2 O3 Rb1 117.98(13) 3_545 . . 4_546 ?
 O2 Rb2 O3 S1 -118.9(4) 3_545 . . . ?
 O2 Rb2 O3 S1 53.8(4) 4_546 . . . ?
 O2 S1 O1 Rb1 84.2(6) . . . . ?
 O2 S1 O1 Rb2 -113.6(3) . . . 1_565 ?
 O2 S1 O3 Rb1 -9.4(3) . . . 4_546 ?
 O2 S1 O3 Rb1 144.6(2) . . . 2_656 ?
 O2 S1 O3 Rb2 -126.7(4) . . . . ?
 O2 S1 O4 Rb1 -153.9(2) . . . 2_656 ?
 O2 S1 O4 Rb1 36.0(3) . . . 4_556 ?
 O2 S1 O4 Rb2 117.8(2) . . . 1_565 ?
 O2 S1 O4 B1 -56.3(5) . . . . ?
 O3 Rb1 S1 Rb1 19.61(9) 4_556 . . 4_556 ?
 O3 Rb1 S1 Rb1 -101.35(9) 4_556 . . 4_546 ?
 O3 Rb1 S1 Rb1 141.87(9) 4_556 . . 2_656 ?
 O3 Rb1 S1 Rb2 81.59(9) 4_556 . . 1_565 ?
 O3 Rb1 S1 O1 68.3(5) 4_556 . . . ?
 O3 Rb1 S1 O2 -36.7(3) 4_556 . . . ?
 O3 Rb1 S1 O3 -151.6(2) 4_556 . . . ?
 O3 Rb1 S1 O4 91.6(2) 4_556 . . . ?
 O3 Rb1 O1 Rb2 88.26(15) 4_556 . . 1_565 ?
 O3 Rb1 O1 S1 -107.9(5) 4_556 . . . ?
 O3 Rb2 O3 Rb1 -155.72(18) 2_656 . . 4_546 ?
 O3 Rb2 O3 Rb1 57.99(8) 2_656 . . 2_656 ?
 O3 Rb2 O3 S1 -32.6(3) 2_656 . . . ?
 O3 S1 O1 Rb1 -44.3(6) . . . . ?
 O3 S1 O1 Rb2 117.9(3) . . . 1_565 ?
 O3 S1 O2 Rb1 -159.3(2) . . . 4_556 ?
 O3 S1 O2 Rb1 8.1(3) . . . 4_546 ?
 O3 S1 O2 Rb2 95.7(4) . . . 3_455 ?
 O3 S1 O4 Rb1 156.1(2) . . . 4_556 ?
 O3 S1 O4 Rb1 -33.8(3) . . . 2_656 ?
 O3 S1 O4 Rb2 -122.2(3) . . . 1_565 ?
 O3 S1 O4 B1 63.7(4) . . . . ?
 O4 Rb1 S1 Rb1 21.36(8) 2_656 . . 2_656 ?
 O4 Rb1 S1 Rb1 98.97(7) 4_546 . . 4_556 ?
 O4 Rb1 S1 Rb1 -100.90(7) 2_656 . . 4_556 ?
 O4 Rb1 S1 Rb1 -138.76(7) 4_546 . . 2_656 ?
 O4 Rb1 S1 Rb1 -21.98(6) 4_546 . . 4_546 ?
 O4 Rb1 S1 Rb1 138.15(7) 2_656 . . 4_546 ?
 O4 Rb1 S1 Rb2 160.95(7) 4_546 . . 1_565 ?
 O4 Rb1 S1 Rb2 -38.92(6) 2_656 . . 1_565 ?
 O4 Rb1 S1 O1 147.6(5) 4_546 . . . ?
 O4 Rb1 S1 O1 -52.2(5) 2_656 . . . ?
 O4 Rb1 S1 O2 42.6(3) 4_546 . . . ?
 O4 Rb1 S1 O2 -157.3(3) 2_656 . . . ?
 O4 Rb1 S1 O3 87.9(2) 2_656 . . . ?
 O4 Rb1 S1 O3 -72.2(2) 4_546 . . . ?
 O4 Rb1 S1 O4 170.9(2) 4_546 . . . ?
 O4 Rb1 S1 O4 -28.92(18) 2_656 . . . ?
 O4 Rb1 O1 Rb2 163.17(12) 4_546 . . 1_565 ?
 O4 Rb1 O1 Rb2 -37.10(13) 2_656 . . 1_565 ?
 O4 Rb1 O1 S1 126.7(5) 2_656 . . . ?
 O4 Rb1 O1 S1 -33.0(5) 4_546 . . . ?
 O4 Rb2 O3 Rb1 36.41(12) 1_545 . . 4_546 ?
 O4 Rb2 O3 Rb1 127.6(5) 2_646 . . 2_656 ?
 O4 Rb2 O3 Rb1 -109.88(10) 1_545 . . 2_656 ?
 O4 Rb2 O3 Rb1 -86.1(6) 2_646 . . 4_546 ?
 O4 Rb2 O3 S1 37.1(9) 2_646 . . . ?
 O4 Rb2 O3 S1 159.5(4) 1_545 . . . ?
 O4 S1 O1 Rb1 -161.0(4) . . . . ?
 O4 S1 O1 Rb2 1.3(3) . . . 1_565 ?
 O4 S1 O2 Rb1 -41.9(3) . . . 4_556 ?
 O4 S1 O2 Rb1 125.56(19) . . . 4_546 ?
 O4 S1 O2 Rb2 -146.8(3) . . . 3_455 ?
 O4 S1 O3 Rb1 -126.30(19) . . . 4_546 ?
 O4 S1 O3 Rb1 27.7(2) . . . 2_656 ?
 O4 S1 O3 Rb2 116.4(4) . . . . ?
 O5 Rb1 S1 Rb1 -75.65(8) 2_656 . . 4_556 ?
 O5 Rb1 S1 Rb1 46.61(9) 2_656 . . 2_656 ?
 O5 Rb1 S1 Rb1 163.40(8) 2_656 . . 4_546 ?
 O5 Rb1 S1 Rb2 -13.67(8) 2_656 . . 1_565 ?
 O5 Rb1 S1 O1 -27.0(5) 2_656 . . . ?
 O5 Rb1 S1 O2 -132.0(3) 2_656 . . . ?
 O5 Rb1 S1 O3 113.2(2) 2_656 . . . ?
 O5 Rb1 S1 O4 -3.7(2) 2_656 . . . ?
 O5 Rb1 O1 Rb2 -7.84(18) 2_656 . . 1_565 ?
 O5 Rb1 O1 S1 156.0(5) 2_656 . . . ?
 O5 Rb3 O5 Rb1 -120.46(8) 2_655 . . 2_656 ?
 O5 Rb3 O5 B1 158.9(3) 2_655 . . . ?
 O5 Rb3 O5 B3 9.4(3) 2_655 . . . ?
 O5 Rb3 O9 Rb1 -163.39(9) 2_655 . . 2_656 ?
 O5 Rb3 O9 Rb1 67.60(9) . . . 2_656 ?
 O5 Rb3 O9 B2 -75.3(3) 2_655 . . 3_545 ?
 O5 Rb3 O9 B2 155.7(4) . . . 3_545 ?
 O5 Rb3 O9 B4 76.8(4) 2_655 . . . ?
 O5 Rb3 O9 B4 -52.2(4) . . . . ?
 O5 Rb3 B1 Rb1 -83.4(3) . . . 2_656 ?
 O5 Rb3 B1 Rb1 -109.10(12) 2_655 . . 2_656 ?
 O5 Rb3 B1 O4 -81.4(5) . . . . ?
 O5 Rb3 B1 O4 -107.1(4) 2_655 . . . ?
 O5 Rb3 B1 O5 -25.7(4) 2_655 . . . ?
 O5 Rb3 B1 O7 -162.8(6) . . . 1_545 ?
 O5 Rb3 B1 O7 171.5(3) 2_655 . . 1_545 ?
 O5 Rb3 B1 O10 101.9(5) . . . 3_445 ?
 O5 Rb3 B1 O10 76.2(4) 2_655 . . 3_445 ?
 O6 Rb1 S1 Rb1 -75.58(9) 4_546 . . 4_546 ?
 O6 Rb1 S1 Rb1 45.37(10) 4_546 . . 4_556 ?
 O6 Rb1 S1 Rb1 167.63(8) 4_546 . . 2_656 ?
 O6 Rb1 S1 Rb2 107.35(9) 4_546 . . 1_565 ?
 O6 Rb1 S1 O1 94.0(5) 4_546 . . . ?
 O6 Rb1 S1 O2 -11.0(3) 4_546 . . . ?
 O6 Rb1 S1 O3 -125.8(2) 4_546 . . . ?
 O6 Rb1 S1 O4 117.3(2) 4_546 . . . ?
 O6 Rb1 O1 Rb2 99.44(16) 4_546 . . 1_565 ?
 O6 Rb1 O1 S1 -96.8(5) 4_546 . . . ?
 O6 Rb3 O5 Rb1 151.95(9) 4_545 . . 2_656 ?
 O6 Rb3 O5 Rb1 -45.80(8) 3_545 . . 2_656 ?
 O6 Rb3 O5 B1 71.3(3) 4_545 . . . ?
 O6 Rb3 O5 B1 -126.4(3) 3_545 . . . ?
 O6 Rb3 O5 B3 -78.2(3) 4_545 . . . ?
 O6 Rb3 O5 B3 84.0(3) 3_545 . . . ?
 O6 Rb3 O9 Rb1 113.83(9) 4_545 . . 2_656 ?
 O6 Rb3 O9 Rb1 -75.25(13) 3_545 . . 2_656 ?
 O6 Rb3 O9 B2 12.8(3) 3_545 . . 3_545 ?
 O6 Rb3 O9 B2 -158.1(3) 4_545 . . 3_545 ?
 O6 Rb3 O9 B4 164.9(5) 3_545 . . . ?
 O6 Rb3 O9 B4 -6.0(5) 4_545 . . . ?
 O6 Rb3 B1 Rb1 175.03(12) 4_545 . . 2_656 ?
 O6 Rb3 B1 Rb1 -27.05(11) 3_545 . . 2_656 ?
 O6 Rb3 B1 O4 177.0(4) 4_545 . . . ?
 O6 Rb3 B1 O4 -25.1(4) 3_545 . . . ?
 O6 Rb3 B1 O5 -101.6(3) 4_545 . . . ?
 O6 Rb3 B1 O5 56.4(3) 3_545 . . . ?
 O6 Rb3 B1 O7 -106.4(3) 3_545 . . 1_545 ?
 O6 Rb3 B1 O7 95.7(3) 4_545 . . 1_545 ?
 O6 Rb3 B1 O10 0.4(3) 4_545 . . 3_445 ?
 O6 Rb3 B1 O10 158.3(3) 3_545 . . 3_445 ?
 O7 Rb1 S1 Rb1 -5.78(9) 2_646 . . 2_656 ?
 O7 Rb1 S1 Rb1 -128.04(7) 2_646 . . 4_556 ?
 O7 Rb1 S1 Rb1 111.01(7) 2_646 . . 4_546 ?
 O7 Rb1 S1 Rb2 -66.06(7) 2_646 . . 1_565 ?
 O7 Rb1 S1 O1 -79.4(5) 2_646 . . . ?
 O7 Rb1 S1 O2 175.6(3) 2_646 . . . ?
 O7 Rb1 S1 O3 60.8(2) 2_646 . . . ?
 O7 Rb1 S1 O4 -56.1(2) 2_646 . . . ?
 O7 Rb1 O1 Rb2 -54.71(19) 2_646 . . 1_565 ?
 O7 Rb1 O1 S1 109.1(5) 2_646 . . . ?
 O7 Rb3 O5 Rb1 -104.36(16) 2_645 . . 2_656 ?
 O7 Rb3 O5 Rb1 71.34(11) 1_545 . . 2_656 ?
 O7 Rb3 O5 B1 175.0(3) 2_645 . . . ?
 O7 Rb3 O5 B1 -9.3(3) 1_545 . . . ?
 O7 Rb3 O5 B3 -158.8(4) 1_545 . . . ?
 O7 Rb3 O5 B3 25.5(4) 2_645 . . . ?
 O7 Rb3 O9 Rb1 -129.11(7) 2_645 . . 2_656 ?
 O7 Rb3 O9 Rb1 42.26(8) 1_545 . . 2_656 ?
 O7 Rb3 O9 B2 -41.0(3) 2_645 . . 3_545 ?
 O7 Rb3 O9 B2 130.3(3) 1_545 . . 3_545 ?
 O7 Rb3 O9 B4 111.1(4) 2_645 . . . ?
 O7 Rb3 O9 B4 -77.6(4) 1_545 . . . ?
 O8 Rb3 O5 Rb1 82.9(2) 2_645 . . 2_656 ?
 O8 Rb3 O5 Rb1 49.58(8) 1_545 . . 2_656 ?
 O8 Rb3 O5 B1 2.3(4) 2_645 . . . ?
 O8 Rb3 O5 B1 -31.0(3) 1_545 . . . ?
 O8 Rb3 O5 B3 179.4(3) 1_545 . . . ?
 O8 Rb3 O5 B3 -147.2(3) 2_645 . . . ?
 O8 Rb3 O9 Rb1 -91.97(18) 2_645 . . 2_656 ?
 O8 Rb3 O9 Rb1 -9.92(10) 1_545 . . 2_656 ?
 O8 Rb3 O9 B2 -3.9(4) 2_645 . . 3_545 ?
 O8 Rb3 O9 B2 78.2(3) 1_545 . . 3_545 ?
 O8 Rb3 O9 B4 -129.7(4) 1_545 . . . ?
 O8 Rb3 O9 B4 148.2(4) 2_645 . . . ?
 O8 Rb3 B1 Rb1 64.93(9) 1_545 . . 2_656 ?
 O8 Rb3 B1 Rb1 97.94(14) 2_645 . . 2_656 ?
 O8 Rb3 B1 O4 99.9(4) 2_645 . . . ?
 O8 Rb3 B1 O4 66.9(4) 1_545 . . . ?
 O8 Rb3 B1 O5 -178.7(2) 2_645 . . . ?
 O8 Rb3 B1 O5 148.3(3) 1_545 . . . ?
 O8 Rb3 B1 O7 18.6(4) 2_645 . . 1_545 ?
 O8 Rb3 B1 O7 -14.4(3) 1_545 . . 1_545 ?
 O8 Rb3 B1 O10 -76.7(4) 2_645 . . 3_445 ?
 O8 Rb3 B1 O10 -109.7(4) 1_545 . . 3_445 ?
 O9 Rb1 S1 Rb1 -9.08(9) 2_656 . . 4_556 ?
 O9 Rb1 S1 Rb1 -130.04(9) 2_656 . . 4_546 ?
 O9 Rb1 S1 Rb1 113.18(9) 2_656 . . 2_656 ?
 O9 Rb1 S1 Rb2 52.90(9) 2_656 . . 1_565 ?
 O9 Rb1 S1 O1 39.6(5) 2_656 . . . ?
 O9 Rb1 S1 O2 -65.4(3) 2_656 . . . ?
 O9 Rb1 S1 O3 179.7(2) 2_656 . . . ?
 O9 Rb1 S1 O4 62.9(2) 2_656 . . . ?
 O9 Rb1 O1 Rb2 50.1(2) 2_656 . . 1_565 ?
 O9 Rb1 O1 S1 -146.1(5) 2_656 . . . ?
 O9 Rb3 O5 Rb1 -162.45(10) 2_655 . . 2_656 ?
 O9 Rb3 O5 Rb1 -70.43(11) . . . 2_656 ?
 O9 Rb3 O5 B1 -151.1(3) . . . . ?
 O9 Rb3 O5 B1 116.9(3) 2_655 . . . ?
 O9 Rb3 O5 B3 59.4(3) . . . . ?
 O9 Rb3 O5 B3 -32.6(3) 2_655 . . . ?
 O9 Rb3 O9 Rb1 140.19(12) 2_655 . . 2_656 ?
 O9 Rb3 O9 B2 -131.7(4) 2_655 . . 3_545 ?
 O9 Rb3 O9 B4 20.4(4) 2_655 . . . ?
 O9 Rb3 B1 Rb1 -59.09(10) . . . 2_656 ?
 O9 Rb3 B1 Rb1 -141.58(10) 2_655 . . 2_656 ?
 O9 Rb3 B1 O4 -57.1(4) . . . . ?
 O9 Rb3 B1 O4 -139.6(4) 2_655 . . . ?
 O9 Rb3 B1 O5 24.3(3) . . . . ?
 O9 Rb3 B1 O5 -58.2(3) 2_655 . . . ?
 O9 Rb3 B1 O7 139.0(3) 2_655 . . 1_545 ?
 O9 Rb3 B1 O7 -138.5(3) . . . 1_545 ?
 O9 Rb3 B1 O10 126.2(4) . . . 3_445 ?
 O9 Rb3 B1 O10 43.8(4) 2_655 . . 3_445 ?
 O10 Rb1 S1 Rb1 -7.09(10) 2_646 . . 4_546 ?
 O10 Rb1 S1 Rb1 -123.88(9) 2_646 . . 2_656 ?
 O10 Rb1 S1 Rb1 113.86(10) 2_646 . . 4_556 ?
 O10 Rb1 S1 Rb2 175.84(9) 2_646 . . 1_565 ?
 O10 Rb1 S1 O1 162.5(5) 2_646 . . . ?
 O10 Rb1 S1 O2 57.5(3) 2_646 . . . ?
 O10 Rb1 S1 O3 -57.3(2) 2_646 . . . ?
 O10 Rb1 S1 O4 -174.2(2) 2_646 . . . ?
 O10 Rb1 O1 Rb2 174.08(12) 2_646 . . 1_565 ?
 O10 Rb1 O1 S1 -22.1(7) 2_646 . . . ?
 O10 Rb3 O5 Rb1 5.52(10) 1_545 . . 2_656 ?
 O10 Rb3 O5 Rb1 118.85(8) 2_645 . . 2_656 ?
 O10 Rb3 O5 B1 -75.1(3) 1_545 . . . ?
 O10 Rb3 O5 B1 38.2(3) 2_645 . . . ?
 O10 Rb3 O5 B3 135.4(3) 1_545 . . . ?
 O10 Rb3 O5 B3 -111.3(3) 2_645 . . . ?
 O10 Rb3 O9 Rb1 113.8(6) 2_645 . . 2_656 ?
 O10 Rb3 O9 Rb1 -44.91(9) 1_545 . . 2_656 ?
 O10 Rb3 O9 B2 43.2(3) 1_545 . . 3_545 ?
 O10 Rb3 O9 B2 -158.1(5) 2_645 . . 3_545 ?
 O10 Rb3 O9 B4 -164.7(5) 1_545 . . . ?
 O10 Rb3 O9 B4 -6.0(9) 2_645 . . . ?
 O10 Rb3 B1 Rb1 130.68(9) 2_645 . . 2_656 ?
 O10 Rb3 B1 Rb1 26.95(10) 1_545 . . 2_656 ?
 O10 Rb3 B1 O4 132.7(4) 2_645 . . . ?
 O10 Rb3 B1 O4 28.9(4) 1_545 . . . ?
 O10 Rb3 B1 O5 -145.9(3) 2_645 . . . ?
 O10 Rb3 B1 O5 110.4(3) 1_545 . . . ?
 O10 Rb3 B1 O7 51.3(3) 2_645 . . 1_545 ?
 O10 Rb3 B1 O7 -52.4(3) 1_545 . . 1_545 ?
 O10 Rb3 B1 O10 -147.7(4) 1_545 . . 3_445 ?
 O10 Rb3 B1 O10 -44.0(3) 2_645 . . 3_445 ?
 B1 Rb1 S1 Rb1 -101.72(11) 2_656 . . 4_556 ?
 B1 Rb1 S1 Rb1 20.55(12) 2_656 . . 2_656 ?
 B1 Rb1 S1 Rb1 137.33(11) 2_656 . . 4_546 ?
 B1 Rb1 S1 Rb2 -39.73(11) 2_656 . . 1_565 ?
 B1 Rb1 S1 O1 -53.1(5) 2_656 . . . ?
 B1 Rb1 S1 O2 -158.1(3) 2_656 . . . ?
 B1 Rb1 S1 O3 87.1(2) 2_656 . . . ?
 B1 Rb1 S1 O4 -29.7(2) 2_656 . . . ?
 B1 Rb1 O1 Rb2 -33.08(18) 2_656 . . 1_565 ?
 B1 Rb1 O1 S1 130.7(5) 2_656 . . . ?
 B1 O5 B3 O6 -9.2(8) . . . . ?
 B1 O5 B3 O8 171.8(5) . . . . ?
 B1 O7 B2 Rb1 -70.3(7) 1_565 . . 4_556 ?
 B1 O7 B2 Rb3 80.5(11) 1_565 . . 3_455 ?
 B1 O7 B2 O6 -167.3(6) 1_565 . . . ?
 B1 O7 B2 O9 14.3(9) 1_565 . . 3_455 ?
 B1 O10 B4 Rb1 120.5(5) 3 . . 2_666 ?
 B1 O10 B4 Rb3 -164.4(5) 3 . . 1_565 ?
 B1 O10 B4 O8 164.6(5) 3 . . . ?
 B1 O10 B4 O9 -20.0(8) 3 . . . ?
 B2 O6 B3 O5 161.1(6) . . . . ?
 B2 O6 B3 O8 -19.9(8) . . . . ?
 B2 O9 B4 Rb1 -70.2(8) 3_545 . . 2_666 ?
 B2 O9 B4 Rb3 94.3(8) 3_545 . . 1_565 ?
 B2 O9 B4 O8 178.8(5) 3_545 . . . ?
 B2 O9 B4 O10 3.6(8) 3_545 . . . ?
 B3 O5 B1 Rb1 -145.0(5) . . . 2_656 ?
 B3 O5 B1 Rb3 144.5(6) . . . . ?
 B3 O5 B1 O4 -86.1(6) . . . . ?
 B3 O5 B1 O7 158.5(5) . . . 1_545 ?
 B3 O5 B1 O10 33.4(8) . . . 3_445 ?
 B3 O6 B2 Rb1 -132.6(6) . . . 4_556 ?
 B3 O6 B2 Rb3 157.3(6) . . . 3_455 ?
 B3 O6 B2 O7 -0.7(10) . . . . ?
 B3 O6 B2 O9 177.8(5) . . . 3_455 ?
 B3 O8 B4 Rb1 -121.8(5) . . . 2_666 ?
 B3 O8 B4 Rb3 170.0(6) . . . 1_565 ?
 B3 O8 B4 O9 26.5(9) . . . . ?
 B3 O8 B4 O10 -158.1(5) . . . . ?
 B4 O8 B3 O5 -10.8(8) . . . . ?
 B4 O8 B3 O6 170.2(5) . . . . ?

loop_
  _diffrn_refln_index_h
  _diffrn_refln_index_k
  _diffrn_refln_index_l
  _diffrn_refln_intensity_net
  _diffrn_refln_intensity_u
 2 0 0 54.09 8.1
 2 0 0 75.49 10.4
 2 0 0 40 9.8
 -2 0 0 59.09 8.2
 -2 0 0 56.39 7
 4 0 0 603.64 36
 -4 0 0 575.84 34
 -4 0 0 601.94 30
 4 0 0 614.14 44.3
 4 0 0 582.34 34.5
 6 0 0 1796.82 85.89
 6 0 0 1942.81 90.59
 6 0 0 1866.01 104.29
 -6 0 0 1787.12 85.09
 8 0 0 1755.92 87.59
 8 0 0 1538.95 101.59
 8 0 0 1643.64 89.89
 10 0 0 1545.55 88.79
 10 0 0 1582.74 93.19
 10 0 0 1529.55 110.79
 12 0 0 98.09 34.6
 12 0 0 67.99 22
 12 0 0 81.29 28.8
 14 0 0 2.7 18.9
 14 0 0 3.9 18.3
 14 0 0 -4.6 10.5
 -1 -1 0 909.01 42.1
 1 -1 0 855.91 35.2
 1 -1 0 826.12 37.9
 1 -1 0 840.82 43.3
 -1 -1 0 858.01 43.8
 -1 -1 0 855.01 46.6
 1 -1 0 945.41 40.2
 -1 1 0 998 39.8
 1 1 0 882.61 41.9
 1 1 0 926.21 44.3
 -1 1 0 901.41 44.1
 1 1 0 906.41 46.6
 -1 1 0 927.81 35.6
 -3 -1 0 1615.54 77.69
 -3 -1 0 1807.32 80.59
 3 -1 0 1764.82 70.09
 3 -1 0 1743.63 79.29
 3 1 0 1791.52 80.19
 -3 1 0 1854.91 80.39
 -3 1 0 1730.93 65.99
 -5 -1 0 625.24 42.7
 5 -1 0 624.44 47.5
 -5 -1 0 603.94 41.8
 5 -1 0 671.73 37.1
 5 -1 0 617.44 33
 -7 -1 0 36.6 12.8
 7 -1 0 38.2 13.9
 7 -1 0 43.9 19.6
 7 -1 0 48.2 11.8
 -7 -1 0 62.19 12.5
 -7 -1 0 51.29 15.5
 7 1 0 62.19 16.9
 7 1 0 64.49 17.4
 7 1 0 44.3 18.7
 -9 -1 0 234.58 18.6
 9 -1 0 197.08 23.7
 -9 -1 0 215.68 21.2
 9 -1 0 182.28 39.8
 -9 -1 0 254.07 30.9
 9 -1 0 243.48 30
 9 1 0 218.18 43.6
 9 1 0 237.18 36.5
 9 1 0 256.57 32.3
 11 -1 0 60.69 25.3
 11 -1 0 74.99 24
 11 -1 0 71.99 18.4
 -11 -1 0 64.09 20.4
 11 1 0 57.69 21.3
 11 1 0 23.7 19.6
 11 1 0 52.89 28
 13 -1 0 45 16.4
 13 -1 0 7.6 17.5
 13 -1 0 33.1 27.6
 13 1 0 53.79 21.2
 13 1 0 30.8 24.8
 13 1 0 19.7 25.7
 -2 -2 0 2065.09 90.79
 2 -2 0 1986.7 83.39
 2 -2 0 2135.09 85.59
 -2 -2 0 1967 94.09
 2 -2 0 2102.79 95.59
 2 -2 0 1985.7 76.29
 -2 2 0 2002.9 83.59
 2 2 0 1886.31 96.79
 -2 2 0 1839.32 92.89
 2 2 0 1760.32 91.29
 2 2 0 1784.42 88.49
 4 -2 0 213.28 25
 4 -2 0 288.47 42
 -4 -2 0 243.88 26.7
 4 -2 0 223.68 20.1
 -4 -2 0 218.58 27.7
 4 2 0 271.07 29.6
 -4 2 0 288.47 26.7
 4 2 0 262.47 28.3
 6 -2 0 331.47 27.8
 6 -2 0 321.77 54.29
 6 -2 0 380.06 38.8
 -6 -2 0 348.37 35.6
 -6 -2 0 293.47 34.8
 6 2 0 475.55 51.59
 -6 2 0 455.55 40.5
 6 2 0 382.16 38.1
 6 2 0 419.46 61.49
 -8 -2 0 1280.37 78.99
 8 -2 0 1349.77 71.69
 8 -2 0 1193.38 95.59
 8 -2 0 1324.47 85.09
 -8 -2 0 1297.37 82.09
 -8 -2 0 1299.17 67.99
 8 2 0 1072.59 78.29
 8 2 0 1062.29 88.89
 8 2 0 1219.38 82.09
 -10 -2 0 1147.59 74.09
 10 -2 0 1207.98 106.29
 10 -2 0 1275.97 93.89
 -10 -2 0 1312.17 87.39
 10 -2 0 1195.68 80.39
 -10 -2 0 1231.68 65.79
 10 2 0 1387.46 92.49
 10 2 0 1331.77 90.89
 12 -2 0 16.6 18.1
 12 -2 0 6.1 18.5
 12 -2 0 9.7 19.6
 -12 -2 0 33 21.2
 12 2 0 61.99 33.9
 12 2 0 15 16.5
 1 -3 0 1118.69 59.69
 1 -3 0 1137.59 64.59
 1 -3 0 1136.79 55.49
 -1 -3 0 1149.78 69.39
 1 -3 0 1127.49 70.09
 -1 -3 0 1161.18 61.89
 -1 -3 0 1047.1 59.09
 -1 -3 0 1098.89 72.89
 1 3 0 955.7 59.09
 -1 3 0 1036.2 66.19
 1 3 0 1052.89 68.39
 -1 3 0 1002.1 54.79
 -1 3 0 1122.69 57.39
 1 3 0 979.5 63.59
 3 -3 0 186.48 40.1
 -3 -3 0 198.78 29.7
 3 -3 0 244.98 39.1
 3 -3 0 233.18 24.9
 -3 -3 0 185.18 22.7
 -3 -3 0 243.08 38.7
 3 -3 0 184.48 15.7
 3 3 0 234.08 29.8
 -3 3 0 285.17 24.9
 3 3 0 261.27 45.3
 3 3 0 235.08 29
 -3 3 0 241.98 36.6
 5 -3 0 300.77 33.7
 -5 -3 0 246.48 31.4
 5 -3 0 273.27 26
 5 -3 0 291.77 46.6
 -5 -3 0 195.88 33.8
 -5 -3 0 228.88 26.8
 5 3 0 217.18 37.7
 5 3 0 222.98 37.7
 5 3 0 217.08 43.7
 -5 3 0 230.78 27
 -7 -3 0 16.5 12
 7 -3 0 22.5 15.8
 7 -3 0 4.6 14.8
 7 -3 0 8 8.5
 -7 -3 0 8.1 11.6
 -7 -3 0 -3.6 6.3
 7 3 0 10.9 13.9
 -7 3 0 17.9 12.9
 7 3 0 15.4 17.4
 7 3 0 23.9 15.7
 9 -3 0 859.91 82.99
 -9 -3 0 738.13 52.99
 9 -3 0 700.63 64.19
 -9 -3 0 836.02 67.39
 9 -3 0 781.72 54.89
 9 3 0 649.34 63.89
 9 3 0 594.04 70.69
 9 3 0 667.53 65.79
 -11 -3 0 29.7 19.8
 -11 -3 0 46.3 15.5
 -11 -3 0 42.5 27.1
 11 -3 0 45.4 25.4
 11 -3 0 32.1 29.7
 11 -3 0 73.59 26.3
 11 3 0 22.6 18.5
 11 3 0 69.49 26.8
 11 3 0 43.6 31.9
 13 -3 0 107.19 34.5
 13 -3 0 100.99 41.9
 13 -3 0 99.29 42
 13 3 0 90.09 38
 13 3 0 116.29 36.2
 13 3 0 62.19 36.4
 0 -4 0 3440.46 177.38
 0 -4 0 3393.66 170.08
 0 -4 0 3523.35 160.78
 0 -4 0 3699.53 170.68
 0 4 0 4121.59 177.38
 0 4 0 4016.2 161.68
 2 -4 0 799.92 52.89
 -2 -4 0 692.23 66.69
 2 -4 0 750.82 56.79
 2 -4 0 765.62 64.39
 2 -4 0 716.03 44.1
 -2 -4 0 717.63 52.29
 -2 -4 0 759.32 54.79
 -2 -4 0 751.02 62.79
 -2 4 0 695.03 44.7
 2 4 0 628.04 63.69
 2 4 0 781.82 60.39
 -2 4 0 762.82 60.59
 -2 4 0 719.53 48.8
 2 4 0 750.42 63.69
 4 -4 0 8.7 5.7
 -4 -4 0 12.6 9.4
 -4 -4 0 29.5 18.6
 4 -4 0 16.8 11.2
 -4 -4 0 11.4 12.9
 4 -4 0 -1.3 12.3
 4 4 0 7.1 13.8
 -4 4 0 3.2 9.5
 4 4 0 -1.2 10.2
 4 4 0 19.1 15.4
 -4 4 0 20.2 10.4
 6 -4 0 217.88 27.5
 6 -4 0 236.98 39.1
 6 -4 0 239.78 48.9
 -6 -4 0 234.68 47.6
 -6 -4 0 238.88 40.3
 8 -4 0 568.64 48.5
 8 -4 0 694.93 74.39
 -8 -4 0 623.64 64.69
 -8 -4 0 623.74 52.99
 8 -4 0 572.34 57.69
 -8 -4 0 625.94 61.99
 8 4 0 687.83 67.19
 8 4 0 704.23 79.69
 8 4 0 706.03 68.99
 8 4 0 692.63 71.99
 10 -4 0 823.72 65.39
 -10 -4 0 868.21 78.69
 -10 -4 0 952 67.79
 10 -4 0 977.6 96.69
 -10 -4 0 891.31 80.29
 10 4 0 912.11 102.39
 10 4 0 990.2 96.29
 10 4 0 857.71 82.59
 -12 -4 0 84.99 27.5
 12 -4 0 172.08 56.79
 -12 -4 0 41.1 26.5
 12 -4 0 99.19 33.2
 12 -4 0 91.09 34.1
 -12 -4 0 107.79 35
 12 4 0 12.2 21.8
 12 4 0 51.79 42.4
 12 4 0 58.29 33.4
 12 4 0 106.49 37.9
 1 -5 0 334.57 54.49
 -1 -5 0 416.06 42.2
 1 -5 0 418.96 48.2
 1 -5 0 452.55 37.9
 -1 -5 0 282.67 52.09
 1 -5 0 418.16 41.3
 -1 -5 0 495.85 43.1
 1 5 0 361.96 40.8
 -1 5 0 425.56 48.7
 -1 5 0 340.07 33.2
 1 5 0 371.96 46.5
 -1 5 0 410.46 38.2
 -3 -5 0 171.98 34.9
 3 -5 0 159.68 33.8
 3 -5 0 134.19 26.4
 -3 -5 0 221.28 48.7
 3 -5 0 163.38 42.4
 -3 -5 0 224.68 40
 3 -5 0 161.98 24
 3 5 0 167.08 42.5
 3 5 0 95.69 24.2
 3 5 0 128.79 31.6
 -3 5 0 173.98 41.7
 -3 5 0 113.49 21.6
 5 -5 0 32.5 15.7
 5 -5 0 30.5 21.3
 -5 -5 0 30.5 16.1
 -5 -5 0 17.2 17.1
 -5 -5 0 16 14.6
 5 5 0 9 16.9
 5 5 0 1.9 13
 -5 5 0 11.9 10
 -5 5 0 -9 8
 -7 -5 0 22 15.4
 7 -5 0 39.8 27.6
 -7 -5 0 46.1 23.7
 7 -5 0 45.6 19.2
 7 -5 0 31.3 16.4
 -7 5 0 15.2 12.8
 7 5 0 6.1 17.8
 7 5 0 -6.6 11.1
 7 5 0 23.4 20.7
 -9 -5 0 301.07 55.89
 -9 -5 0 398.16 46.4
 9 -5 0 316.77 49.4
 9 -5 0 378.16 72.09
 9 -5 0 446.56 47.8
 -9 -5 0 430.96 68.49
 9 5 0 450.75 70.39
 9 5 0 336.37 56.59
 9 5 0 468.15 71.79
 9 5 0 442.06 82.79
 -11 -5 0 -10.2 12.8
 11 -5 0 6.8 17.3
 -11 -5 0 -2.4 21
 -11 -5 0 -0.5 11.8
 11 -5 0 20.2 26.6
 11 -5 0 1.4 17.1
 11 5 0 -0.9 23.5
 11 5 0 1.2 17.6
 11 5 0 15.2 21.8
 11 5 0 2.7 32.7
 0 -6 0 2147.19 136.59
 0 -6 0 2122.89 112.89
 0 -6 0 2201.18 146.59
 0 6 0 1890.21 105.39
 0 6 0 1951.7 111.99
 -2 -6 0 278.67 63.49
 2 -6 0 267.87 44.5
 -2 -6 0 279.27 56.89
 2 -6 0 233.78 44.2
 2 -6 0 342.17 67.99
 -2 -6 0 203.78 36
 2 -6 0 296.37 32
 -2 6 0 255.47 38.1
 -2 6 0 226.68 29.1
 2 6 0 215.28 40.9
 4 -6 0 75.99 35.2
 -4 -6 0 17.1 20.4
 4 -6 0 12.4 16.6
 -4 -6 0 24.1 17
 4 -6 0 66.69 23.5
 4 -6 0 48.1 13.2
 -4 6 0 17.8 10.7
 -4 6 0 -6.9 9.8
 4 6 0 13.2 16.4
 -6 -6 0 107.69 29.6
 6 -6 0 184.08 39
 6 -6 0 126.49 41.3
 6 -6 0 225.18 47.1
 -6 -6 0 272.37 80.39
 -6 -6 0 133.09 33
 -6 6 0 172.18 27.3
 6 6 0 158.58 41.5
 -6 6 0 227.98 84.79
 6 6 0 159.88 47.6
 6 6 0 184.98 45.9
 -8 -6 0 265.07 77.99
 8 -6 0 316.17 70.19
 -8 -6 0 485.35 85.49
 8 -6 0 307.37 54.29
 8 -6 0 404.36 63.49
 8 6 0 313.77 60.19
 8 6 0 317.07 61.89
 8 6 0 213.18 80.49
 -10 -6 0 338.77 62.39
 10 -6 0 369.06 81.59
 10 6 0 261.87 64.19
 10 6 0 253.97 72.79
 1 -7 0 410.26 66.99
 1 -7 0 275.27 45.7
 -1 -7 0 247.58 43.2
 -1 -7 0 201.58 48.1
 1 -7 0 267.57 60.49
 -1 -7 0 296.97 50.19
 1 -7 0 226.28 61.19
 1 7 0 338.07 54.69
 -1 7 0 308.07 48.1
 -1 7 0 289.37 35.7
 1 7 0 225.08 51.19
 -1 7 0 328.77 66.09
 3 -7 0 10.3 11.7
 3 -7 0 42.7 23.8
 -3 -7 0 3 17.6
 -3 -7 0 10.8 18.5
 3 -7 0 43.9 22.6
 3 -7 0 21.2 26.5
 -3 -7 0 10 17.6
 3 7 0 30.9 23.5
 -3 7 0 15.2 21.6
 3 7 0 31.9 28
 -3 7 0 17.9 12.5
 -5 -7 0 44.2 28.3
 -5 -7 0 32.3 20.3
 5 -7 0 22.8 21.7
 -5 -7 0 41.9 27.7
 5 -7 0 97.99 36.6
 5 -7 0 12.1 26.9
 5 7 0 -1 20.5
 -5 7 0 21.1 27.3
 5 7 0 69.59 26.8
 7 -7 0 -1.9 15.3
 -7 -7 0 -9.9 17
 -7 -7 0 1.2 13.2
 7 -7 0 -19.7 14.9
 -7 -7 0 -1.6 17
 7 -7 0 4.6 16.7
 7 7 0 21 33.8
 7 7 0 20.8 26.5
 7 7 0 35.7 27
 0 -8 0 278.87 61.49
 0 -8 0 191.38 41.9
 0 -8 0 364.66 77.69
 0 -8 0 250.57 59.59
 0 8 0 161.68 52.89
 0 8 0 270.37 44.7
 0 8 0 304.47 49.2
 2 -8 0 323.37 71.69
 2 -8 0 303.47 55.69
 -2 -8 0 195.88 45.3
 -2 -8 0 228.08 47.5
 2 -8 0 434.86 95.39
 -2 -8 0 375.36 74.69
 2 -8 0 301.27 48.6
 2 8 0 256.67 66.09
 -2 8 0 205.28 52.89
 -2 8 0 252.87 39.1
 2 8 0 236.48 47
 -4 -8 0 34.2 25.9
 -4 -8 0 64.29 37.4
 -4 -8 0 105.69 45.9
 4 -8 0 81.69 22.4
 4 -8 0 124.39 43.1
 4 -8 0 52.29 36.6
 4 -8 0 44.3 38.2
 -4 8 0 53.49 43.3
 4 8 0 7.7 57.19
 4 8 0 102.19 36.1
 14 0 -1 4.4 21.6
 14 0 -1 29.2 20.5
 14 0 -1 23.1 24.9
 12 0 -1 337.77 40.9
 12 0 -1 296.97 46.1
 12 0 -1 333.57 66.69
 10 0 -1 10.5 11.6
 10 0 -1 12.2 12.4
 10 0 -1 0.5 14.5
 8 0 -1 13.3 13.2
 8 0 -1 21.5 10.9
 8 0 -1 10.1 9.9
 6 0 -1 1452.45 69.79
 -6 0 1 1451.05 72.89
 6 0 -1 1482.75 89.09
 6 0 -1 1432.66 72.89
 4 0 -1 2163.58 85.09
 4 0 -1 2059.19 90.39
 -4 0 1 2167.18 90.99
 2 0 -1 814.92 37.6
 0 0 -1 -1.4 2
 0 0 1 6.3 3.3
 2 0 1 37.3 10
 -2 0 -1 53.29 12.2
 2 0 1 28.4 6.4
 -2 0 -1 35.8 7.1
 2 0 1 44.8 11.3
 -2 0 -1 18.9 8.4
 -4 0 -1 146.69 15.9
 4 0 1 145.09 16.1
 4 0 1 178.08 20.9
 4 0 1 158.48 25.1
 -4 0 -1 157.88 27.1
 -4 0 -1 120.99 18.8
 -6 0 -1 1046.1 53.49
 6 0 1 935.71 55.19
 6 0 1 1088.29 75.09
 -6 0 -1 1104.79 57.49
 6 0 1 1000.1 63.59
 8 0 1 388.06 40.6
 8 0 1 425.26 49.99
 -8 0 -1 393.06 26.5
 8 0 1 430.46 37.2
 10 0 1 15.6 12.6
 10 0 1 20.8 16.9
 -10 0 -1 33.7 14.5
 10 0 1 21.7 20.2
 12 0 1 45.6 25.1
 12 0 1 24.3 20.2
 12 0 1 23.5 16.2
 13 -1 -1 812.62 85.09
 13 -1 -1 626.24 56.69
 13 -1 -1 741.43 55.79
 13 1 -1 654.93 80.99
 13 1 -1 747.13 66.89
 13 1 -1 625.94 62.59
 11 -1 -1 1206.28 95.39
 11 -1 -1 1179.58 69.99
 11 -1 -1 1156.78 73.59
 11 1 -1 1059.29 79.29
 11 1 -1 1088.59 96.99
 -9 -1 1 116.39 27.5
 9 -1 -1 104.79 21.8
 9 -1 -1 106.99 21
 9 -1 -1 51.59 21.9
 9 1 -1 201.78 36.2
 9 1 -1 171.68 43.2
 7 -1 -1 34.8 16.3
 -7 -1 1 36.6 9.3
 7 -1 -1 57.59 14.3
 -7 -1 1 18.5 9.9
 -7 -1 1 60.69 16.8
 7 -1 -1 27.8 10
 7 1 -1 13.1 9.6
 7 1 -1 14.3 13.9
 7 1 -1 40.4 15.9
 -5 -1 1 2884.21 116.59
 -5 -1 1 2744.63 120.89
 -5 -1 1 2720.73 108.59
 5 -1 -1 2852.31 125.49
 5 -1 -1 2805.72 104.09
 5 -1 -1 2711.63 109.79
 5 1 -1 2588.24 116.89
 5 1 -1 2585.14 120.99
 -1 -1 1 227.98 17.1
 1 -1 -1 246.68 16
 -1 -1 1 234.48 16.6
 1 -1 -1 221.38 17.1
 1 -1 1 407.26 23.9
 1 -1 1 390.76 27.5
 -1 -1 -1 391.66 27.5
 1 -1 1 406.56 28.4
 -1 -1 -1 409.26 25.4
 1 1 1 408.96 25.6
 -1 1 -1 393.66 23
 -1 1 -1 387.46 26.7
 1 1 1 456.75 26.9
 -3 -1 -1 666.83 39.6
 -3 -1 -1 598.94 41.8
 3 -1 1 619.74 36
 3 -1 1 646.74 43.1
 3 1 1 669.73 43.3
 3 1 1 610.94 39.2
 -3 1 -1 721.03 34.8
 -3 1 -1 698.23 43.7
 -5 1 -1 775.02 38.9
 -5 1 -1 799.82 57.09
 5 1 1 795.62 51.09
 -5 1 -1 792.62 38.2
 5 1 1 792.02 60.59
 5 1 1 834.52 54.49
 -7 -1 -1 4127.89 180.68
 7 -1 1 3887.01 189.08
 7 -1 1 4286.27 184.78
 -7 -1 -1 4249.27 179.98
 7 1 1 4417.06 188.98
 7 1 1 4301.97 182.28
 7 1 1 4133.79 197.68
 9 -1 1 149.19 31.2
 9 -1 1 159.58 34.2
 -9 -1 -1 165.38 30.7
 -9 -1 -1 138.59 24.6
 9 -1 1 129.89 21.8
 9 1 1 65.79 20.3
 9 1 1 98.09 28.6
 11 -1 1 2.2 11.7
 11 -1 1 4 8.5
 11 -1 1 22.4 22.3
 -11 -1 -1 5.7 12.4
 11 1 1 3.5 11
 11 1 1 8 13.7
 11 1 1 13.4 20.8
 13 -1 1 124.89 46.6
 13 -1 1 145.29 47.2
 13 -1 1 157.68 28.2
 13 1 1 96.39 36.2
 13 1 1 168.28 42
 13 1 1 145.09 36.8
 14 -2 -1 44.6 39
 12 -2 -1 319.17 28.6
 12 -2 -1 408.56 78.29
 12 -2 -1 304.67 37.6
 -12 -2 1 273.17 48.8
 12 -2 -1 286.27 57.69
 12 2 -1 320.97 51.99
 12 2 -1 369.26 61.89
 12 2 -1 205.28 51.39
 10 -2 -1 2.5 13.7
 -10 -2 1 7.6 6.7
 10 -2 -1 1 9.4
 10 -2 -1 3.4 13.6
 10 -2 -1 -8.3 3.8
 -10 -2 1 -0.1 9
 10 2 -1 14.3 17
 10 2 -1 24.9 17.6
 10 2 -1 17.6 18.6
 8 -2 -1 83.59 17.5
 -8 -2 1 60.69 15
 -8 -2 1 71.99 19.9
 8 -2 -1 102.09 28.6
 -8 -2 1 94.59 24.6
 8 -2 -1 75.19 13.8
 8 2 -1 103.69 34
 8 2 -1 156.78 30.5
 8 2 -1 104.59 26.1
 6 -2 -1 763.62 39.8
 6 -2 -1 810.72 64.29
 6 -2 -1 832.22 56.29
 6 -2 -1 826.82 42.7
 -6 -2 1 834.12 58.59
 -6 -2 1 855.31 49.3
 -6 -2 1 781.32 55.59
 6 2 -1 940.51 60.79
 4 -2 -1 1624.14 69.59
 -4 -2 1 1522.45 76.19
 4 -2 -1 1523.45 87.29
 4 -2 -1 1669.93 77.09
 -4 -2 1 1451.45 81.99
 -4 -2 1 1551.54 82.99
 -4 2 1 1771.72 77.69
 4 2 -1 1773.62 87.39
 4 2 -1 1787.72 97.29
 4 2 -1 1735.93 86.59
 -2 -2 1 2786.02 122.49
 2 -2 -1 2694.83 107.99
 -2 -2 1 2702.93 117.19
 2 -2 -1 2834.32 114.69
 2 -2 -1 2980.8 105.59
 -2 -2 1 2711.33 127.89
 2 -2 -1 2731.33 120.29
 -2 -2 1 2667.23 114.79
 2 2 -1 2680.43 119.69
 2 2 -1 2860.11 119.49
 2 2 -1 2713.73 124.79
 -2 2 1 2752.92 120.39
 -2 2 1 2864.81 104.19
 0 -2 -1 760.82 41.7
 0 -2 1 718.73 41.7
 0 -2 1 752.62 39.2
 0 -2 -1 658.43 44.6
 0 2 -1 802.72 42.6
 0 2 1 760.12 42.2
 0 2 -1 771.52 47
 0 2 1 786.92 47.6
 0 2 -1 776.32 39.6
 0 2 1 796.22 45.5
 2 -2 1 778.02 46.9
 2 -2 1 746.93 41.3
 2 -2 1 710.43 48.9
 -2 -2 -1 792.82 50.19
 2 2 1 632.84 43.4
 -2 2 -1 695.13 39.4
 -2 2 -1 661.03 42.4
 -2 2 -1 625.84 46.5
 2 2 1 699.73 51.59
 2 2 1 662.73 46.8
 4 -2 1 438.76 31.9
 -4 -2 -1 427.66 40.2
 4 -2 1 439.06 38.8
 4 -2 1 413.36 43.2
 -4 2 -1 466.95 38
 4 2 1 418.46 46.2
 4 2 1 453.65 43.4
 4 2 1 428.56 37.8
 -4 2 -1 444.46 28.5
 -6 -2 -1 1678.83 106.89
 -6 -2 -1 1492.45 86.09
 6 -2 1 1459.15 99.99
 6 -2 1 1494.85 78.39
 6 -2 1 1533.25 91.99
 6 2 1 1588.34 89.69
 6 2 1 1680.43 104.39
 -6 2 -1 1561.54 64.89
 -6 2 -1 1535.55 90.89
 6 2 1 1443.36 88.89
 -8 -2 -1 220.28 37.9
 8 -2 1 286.97 32
 -8 -2 -1 229.88 37.7
 8 -2 1 217.68 45.4
 8 -2 1 224.68 41.8
 8 2 1 234.68 40.7
 8 2 1 224.08 39.2
 8 2 1 174.68 39.9
 10 -2 1 273.37 46.1
 -10 -2 -1 281.77 28
 10 -2 1 288.97 65.79
 -10 -2 -1 286.77 35.8
 10 -2 1 286.97 55.69
 -10 -2 -1 296.07 49.6
 10 2 1 266.87 50.29
 10 2 1 204.38 41.5
 10 2 1 175.48 47.3
 12 -2 1 18 22.3
 12 -2 1 -3.5 12.5
 12 -2 1 21.4 25.5
 -12 -2 -1 25.4 20.3
 12 2 1 6.6 18.9
 12 2 1 23.5 20.8
 12 2 1 17 21.2
 -13 -3 1 422.96 74.39
 13 -3 -1 463.65 50.49
 13 -3 -1 453.05 82.29
 13 -3 -1 543.75 93.59
 13 3 -1 485.65 75.89
 13 3 -1 390.76 72.59
 -11 -3 1 420.06 63.59
 -11 -3 1 336.17 41.6
 11 -3 -1 313.37 36.9
 11 -3 -1 365.86 57.09
 -11 -3 1 358.46 32.7
 11 -3 -1 449.36 70.69
 11 3 -1 516.45 78.29
 11 3 -1 416.56 61.49
 11 3 -1 306.87 61.99
 -9 -3 1 149.29 45.5
 9 -3 -1 180.88 29.3
 -9 -3 1 117.69 30
 9 -3 -1 161.78 38
 9 -3 -1 88.69 27
 -9 -3 1 131.59 24
 9 3 -1 128.99 35.7
 9 3 -1 69.69 32.2
 9 3 -1 119.79 31.4
 7 -3 -1 304.17 34.5
 -7 -3 1 340.47 40.6
 7 -3 -1 308.97 51.39
 7 -3 -1 271.37 25.6
 -7 -3 1 256.27 29.3
 7 3 -1 297.37 38
 7 3 -1 311.97 51.09
 7 3 -1 346.07 51.79
 -5 -3 1 403.76 42.5
 5 -3 -1 340.37 69.89
 5 -3 -1 474.15 38.2
 -5 -3 1 414.06 40.4
 5 -3 -1 471.85 33.5
 -5 -3 1 423.96 36.3
 5 3 -1 355.56 54.19
 5 3 -1 341.87 39.6
 5 3 -1 369.16 39.6
 -5 3 1 378.96 32.4
 -3 -3 1 3170.38 145.29
 3 -3 -1 3255.37 135.59
 -3 -3 1 3113.59 141.39
 3 -3 -1 3259.87 151.78
 -3 -3 1 3236.68 153.78
 3 -3 -1 3188.58 129.69
 3 -3 -1 3050.49 140.89
 -3 3 1 3591.14 129.49
 3 3 -1 3551.14 150.38
 3 3 -1 3344.47 151.08
 3 3 -1 3498.85 159.68
 -1 -3 1 4236.08 170.08
 -1 -3 1 4139.09 171.68
 -1 -3 1 4246.18 186.98
 1 -3 -1 4316.87 166.68
 1 -3 -1 4173.58 181.88
 1 -3 -1 4038.6 175.78
 -1 -3 1 4137.49 179.48
 -1 3 1 4262.57 167.48
 -1 3 1 4077.99 178.28
 1 3 -1 4142.59 181.38
 1 3 -1 4066.89 169.78
 1 -3 1 740.93 55.49
 1 -3 1 757.92 41.2
 -1 -3 -1 706.53 47.4
 -1 -3 -1 724.73 54.79
 -1 -3 -1 825.12 61.39
 -1 3 -1 721.53 54.59
 1 3 1 747.03 56.19
 -1 3 -1 770.02 48.2
 1 3 1 706.33 51.39
 -1 3 -1 725.83 41.1
 1 3 1 736.33 49.2
 -3 -3 -1 4.9 9
 3 -3 1 3.4 9.3
 -3 -3 -1 18.2 13.8
 3 -3 1 13.9 7.9
 3 -3 1 7 12.7
 3 3 1 -12.2 7.3
 -3 3 -1 5.8 8.8
 -3 3 -1 1.3 7.3
 3 3 1 0.1 7.4
 3 3 1 -1.8 5.8
 -5 -3 -1 2536.65 131.29
 5 -3 1 2609.24 137.39
 5 -3 1 2481.55 112.29
 5 -3 1 2363.26 120.29
 -5 -3 -1 2549.44 123.59
 5 3 1 2112.89 124.19
 5 3 1 2275.77 138.19
 -5 3 -1 2175.98 111.89
 5 3 1 2408.66 124.69
 5 3 1 2190.88 124.19
 7 -3 1 2447.06 137.49
 -7 -3 -1 2777.62 146.39
 7 -3 1 2849.31 127.79
 -7 -3 -1 2510.05 136.09
 7 -3 1 2938.31 160.68
 7 3 1 2674.53 142.19
 7 3 1 2559.74 148.49
 -7 3 -1 2414.16 130.39
 7 3 1 2579.94 143.29
 -9 -3 -1 164.98 28.3
 -9 -3 -1 140.09 33.4
 9 -3 1 118.29 34.9
 9 -3 1 104.19 34.9
 9 -3 1 184.38 36.5
 9 3 1 71.79 27.8
 9 3 1 62.39 25.5
 9 3 1 82.59 30.6
 -11 -3 -1 14.4 18.4
 -11 -3 -1 34.2 14.6
 11 -3 1 18.5 19.4
 11 -3 1 12.8 18
 -11 -3 -1 20.5 19.5
 11 -3 1 59.39 34.2
 11 3 1 28.6 23.3
 11 3 1 35.2 23.3
 11 3 1 25.7 21.2
 13 -3 1 170.58 56.19
 -12 -4 1 311.17 52.29
 -12 -4 1 267.87 40.1
 12 -4 -1 238.68 58.59
 -12 -4 1 223.38 48.8
 12 -4 -1 344.57 52.79
 12 -4 -1 268.87 52.19
 12 4 -1 148.59 54.29
 12 4 -1 218.98 52.29
 12 4 -1 270.47 63.69
 10 -4 -1 -3.8 7
 -10 -4 1 4.3 14.1
 -10 -4 1 2.8 9.8
 10 -4 -1 -15.8 10.6
 10 -4 -1 -1.2 14.3
 -10 -4 1 9 16
 10 4 -1 -3.2 14.9
 10 4 -1 3.3 14.2
 10 4 -1 9.9 24.8
 10 4 -1 20.7 28.6
 8 -4 -1 463.95 39.3
 8 -4 -1 377.06 43.1
 -8 -4 1 434.26 52.39
 8 -4 -1 516.05 61.29
 -8 -4 1 434.36 42.2
 8 4 -1 279.17 50.19
 8 4 -1 351.06 70.69
 8 4 -1 349.96 59.79
 -6 -4 1 446.76 50.09
 -6 -4 1 487.15 54.19
 -6 -4 1 495.45 45.2
 6 -4 -1 464.35 55.09
 6 -4 -1 461.75 38.7
 6 -4 -1 462.55 40.6
 6 4 -1 607.24 65.99
 6 4 -1 720.33 62.79
 6 4 -1 600.14 57.59
 -6 4 1 615.74 41.3
 4 -4 -1 91.89 23.3
 4 -4 -1 123.09 33
 -4 -4 1 146.69 34.8
 4 -4 -1 115.39 22.9
 4 -4 -1 116.39 17.5
 -4 -4 1 80.49 22.2
 -4 -4 1 95.29 23.9
 4 4 -1 196.38 36.5
 4 4 -1 180.28 36.6
 -4 4 1 154.28 16.6
 4 4 -1 100.79 28.7
 -4 4 1 182.58 34.5
 -2 -4 1 987.5 64.79
 2 -4 -1 933.51 55.89
 -2 -4 1 998.9 64.79
 2 -4 -1 1036.9 62.29
 -2 -4 1 1025.8 74.99
 2 -4 -1 932.91 72.89
 2 -4 -1 961.7 67.99
 -2 -4 1 997.5 79.89
 -2 4 1 1069.59 72.69
 2 4 -1 1012.6 74.59
 2 4 -1 1099.19 73.59
 -2 4 1 1192.48 57.09
 0 -4 -1 221.38 41.6
 0 -4 1 160.58 32.8
 0 -4 1 228.98 38.8
 0 -4 -1 216.38 26.1
 0 -4 1 196.18 32.5
 0 -4 1 162.18 24.5
 0 -4 -1 151.68 30.7
 0 4 1 237.88 38.2
 0 4 1 224.18 27.5
 0 4 -1 211.78 38.6
 0 4 -1 206.08 24.8
 2 -4 1 247.58 43.1
 -2 -4 -1 336.27 35.7
 -2 -4 -1 326.17 41.1
 2 -4 1 296.57 31.8
 2 -4 1 297.47 25.1
 2 4 1 302.07 35.6
 2 4 1 370.36 54.09
 -2 4 -1 298.57 33.1
 -2 4 -1 268.97 46
 -2 4 -1 259.87 24.7
 2 4 1 302.97 48.2
 -4 -4 -1 82.69 27.2
 4 -4 1 65.19 23.3
 4 -4 1 97.59 24.2
 -4 -4 -1 86.59 23.7
 4 4 1 66.69 18.9
 4 4 1 67.59 22.7
 -4 4 -1 109.09 22.4
 4 4 1 90.59 22.4
 -4 4 -1 101.99 24.5
 6 -4 1 260.37 42.2
 -6 -4 -1 156.78 48.7
 6 -4 1 269.47 31.5
 6 -4 1 269.57 46.7
 -6 -4 -1 292.47 33.4
 -6 -4 -1 324.27 55.29
 6 4 1 269.07 45.7
 -6 4 -1 291.77 32.8
 6 4 1 383.86 57.29
 -8 -4 -1 59.79 17.8
 8 -4 1 62.99 22.3
 -8 -4 -1 26.6 21.9
 8 -4 1 84.59 29.1
 8 -4 1 50.79 26.9
 8 4 1 24.5 19.5
 -8 4 -1 56.29 20.8
 8 4 1 68.79 28.4
 8 4 1 60.19 28.4
 10 -4 1 39.9 28.6
 -10 -4 -1 46.1 22.5
 -10 -4 -1 20.9 20.8
 10 -4 1 59.89 28.8
 -10 -4 -1 41.2 17.6
 10 -4 1 86.59 26.9
 10 4 1 14.6 28.1
 10 4 1 35.9 23.7
 10 4 1 49.4 32
 10 4 1 54.39 26.3
 12 -4 1 52.39 27.7
 -12 -4 -1 13.1 14.9
 -12 -4 -1 16.1 23.9
 12 -4 1 25.4 29.6
 12 -4 1 -0.3 20.3
 12 4 1 -3.3 18.3
 12 4 1 -4.4 14.3
 12 4 1 -4.1 18.7
 -11 -5 1 231.68 41
 11 -5 -1 286.97 66.19
 11 -5 -1 230.38 45.6
 -11 -5 1 287.07 56.09
 -11 -5 1 182.18 48.6
 11 5 -1 159.48 47
 11 5 -1 148.89 54.89
 11 5 -1 244.78 57.69
 11 5 -1 162.38 43.6
 -9 -5 1 127.79 33.1
 9 -5 -1 121.29 30.8
 -9 -5 1 133.19 40.1
 -9 -5 1 92.69 33.5
 9 -5 -1 76.09 32
 9 -5 -1 138.09 48.3
 9 5 -1 107.19 41.8
 9 5 -1 94.79 32.7
 9 5 -1 119.79 38.6
 9 5 -1 49.6 33.7
 -7 -5 1 13 9.4
 -7 -5 1 17.7 19.3
 7 -5 -1 10.1 20.8
 7 -5 -1 15.7 12.7
 7 -5 -1 13.5 14.7
 7 5 -1 14.5 20.1
 7 5 -1 -0.8 14.5
 -5 -5 1 471.35 50.09
 -5 -5 1 422.36 54.29
 5 -5 -1 509.05 45.9
 5 -5 -1 582.34 62.59
 -5 -5 1 462.05 46.7
 5 -5 -1 507.35 33
 5 -5 -1 487.35 49.6
 5 5 -1 405.86 50.79
 -5 5 1 431.96 53.59
 -5 5 1 425.16 31.8
 3 -5 -1 4025.1 191.38
 3 -5 -1 3872.61 176.08
 -3 -5 1 4104.89 215.38
 -3 -5 1 3828.42 180.88
 3 -5 -1 3736.23 196.18
 -3 -5 1 3882.81 198.38
 3 -5 -1 3898.31 165.08
 -3 5 1 3791.32 153.18
 3 5 -1 3697.83 194.98
 3 5 -1 3946.01 184.88
 -3 5 1 3951.3 194.48
 1 -5 -1 393.96 63.79
 -1 -5 1 294.87 54.29
 1 -5 -1 325.27 51.39
 -1 -5 1 423.46 49.5
 -1 -5 1 358.96 36.4
 -1 -5 1 342.37 37.5
 1 -5 -1 324.87 33.3
 1 -5 -1 387.06 38.3
 -1 5 1 255.47 26.9
 1 5 -1 207.98 33.9
 1 5 -1 260.47 47.8
 -1 5 1 237.48 42.8
 1 -5 1 406.96 47.4
 1 -5 1 361.66 33.6
 -1 -5 -1 378.46 49.4
 -1 -5 -1 365.66 38.8
 1 -5 1 342.87 60.49
 1 -5 1 352.16 38.2
 -1 -5 -1 423.76 63.19
 -1 -5 -1 390.16 41
 -1 5 -1 426.06 39.8
 -1 5 -1 361.86 35.9
 1 5 1 402.56 42.9
 1 5 1 383.76 47.1
 -1 5 -1 421.66 48.1
 3 -5 1 72.49 15.7
 -3 -5 -1 91.39 23.1
 3 -5 1 76.29 24.3
 -3 -5 -1 98.09 25.9
 3 -5 1 80.39 21.2
 -3 -5 -1 47.2 22
 3 -5 1 54.19 26.9
 -3 5 -1 121.59 24.7
 3 5 1 137.79 34.3
 3 5 1 187.68 42
 -3 5 -1 145.69 44.6
 -5 -5 -1 1073.99 90.39
 5 -5 1 1069.19 72.99
 -5 -5 -1 799.12 66.09
 5 -5 1 977.6 88.89
 -5 -5 -1 992.4 77.39
 -5 5 -1 922.51 62.19
 5 5 1 984.6 81.39
 7 -5 1 1524.85 95.99
 7 -5 1 1661.73 125.69
 7 -5 1 1503.45 96.89
 -7 -5 -1 1665.43 121.59
 7 5 1 1480.85 111.29
 -7 5 -1 1467.65 89.89
 7 5 1 1525.05 112.29
 -9 -5 -1 201.58 52.69
 9 -5 1 173.18 51.09
 -9 -5 -1 131.09 41.7
 -9 -5 -1 145.29 40.4
 9 -5 1 152.38 34.8
 9 -5 1 149.88 36.4
 9 5 1 127.49 40
 9 5 1 90.49 41.8
 9 5 1 143.99 43.3
 9 5 1 112.79 36.5
 11 -5 1 13.9 21.2
 -11 -5 -1 22.6 24.9
 -11 -5 -1 4.4 14.4
 -11 -5 -1 1.8 19
 11 -5 1 2.8 19.6
 11 -5 1 1.7 17.5
 11 5 1 7.7 20
 11 5 1 -20.7 38.2
 11 5 1 20.9 23.6
 10 -6 -1 19.3 30.7
 10 -6 -1 49.3 24.1
 10 -6 -1 12.6 20.5
 -10 -6 1 20.5 22.5
 -10 -6 1 21.7 29.4
 10 6 -1 56.69 28.8
 10 6 -1 8.2 25.7
 10 6 -1 60.79 29
 8 -6 -1 10.5 14.1
 -8 -6 1 4.7 14.3
 -8 -6 1 6.2 17.8
 8 -6 -1 -13 16.1
 8 -6 -1 -6.3 10.2
 8 6 -1 4.4 21.8
 8 6 -1 0.9 18.1
 8 6 -1 0 17
 6 -6 -1 82.99 28.7
 -6 -6 1 28.5 22.2
 6 -6 -1 39.4 18
 6 -6 -1 69.69 33.9
 -6 -6 1 33.8 26.5
 -6 6 1 18.7 22.1
 6 6 -1 94.39 36.5
 6 6 -1 48.7 26.1
 6 6 -1 96.19 38.1
 4 -6 -1 136.49 29.5
 -4 -6 1 115.89 31.9
 -4 -6 1 156.08 39.3
 4 -6 -1 156.58 46.6
 4 -6 -1 170.38 27.2
 4 -6 -1 114.79 30.7
 4 6 -1 108.69 34.1
 -4 6 1 96.59 36.6
 2 -6 -1 594.34 48.8
 2 -6 -1 609.24 56.49
 2 -6 -1 555.84 63.59
 -2 -6 1 548.35 84.69
 -2 -6 1 598.64 66.29
 -2 -6 1 652.43 71.19
 2 -6 -1 529.25 83.99
 2 6 -1 724.43 62.39
 -2 6 1 665.33 44.3
 0 -6 1 75.09 23
 0 -6 -1 89.89 37
 0 -6 -1 43.9 18.1
 0 -6 -1 70.99 26.8
 0 -6 1 82.39 30.5
 0 -6 1 42.4 27.9
 0 6 1 83.19 23.9
 0 6 -1 90.99 22.7
 0 6 -1 59.69 21
 2 -6 1 93.79 34
 2 -6 1 107.59 39.7
 -2 -6 -1 79.99 21.6
 2 -6 1 99.49 21.3
 2 -6 1 91.99 27.7
 -2 -6 -1 82.39 29.5
 2 6 1 136.09 32.1
 -2 6 -1 175.98 53.19
 2 6 1 181.38 64.39
 -2 6 -1 140.59 29.5
 -4 -6 -1 28.6 25.7
 -4 -6 -1 57.29 22.9
 4 -6 1 27.6 21.4
 4 -6 1 38.7 12.1
 -4 -6 -1 20.6 18
 4 -6 1 56.19 22.5
 4 -6 1 11.8 20.2
 4 6 1 65.29 28.2
 -4 6 -1 26.9 24.6
 -4 6 -1 37.3 15.8
 4 6 1 -5.5 10.6
 4 6 1 49.3 28.2
 6 -6 1 330.77 56.19
 6 -6 1 248.08 55.29
 -6 -6 -1 352.66 78.79
 -6 -6 -1 273.17 53.79
 6 -6 1 278.37 105.49
 6 6 1 325.77 59.59
 6 6 1 372.96 63.59
 -6 6 -1 268.47 33.5
 -6 6 -1 343.77 69.49
 6 6 1 430.26 79.39
 6 6 1 312.67 70.99
 -8 -6 -1 54.89 22.1
 -8 -6 -1 67.09 33.6
 8 -6 1 81.29 27.2
 8 -6 1 115.09 43.3
 -8 -6 -1 49 25.3
 8 6 1 41.5 37.4
 8 6 1 75.59 35.3
 -8 6 -1 57.59 22.7
 8 6 1 40.2 25.7
 8 6 1 45.4 31.5
 -7 -7 1 23.6 24.1
 -7 -7 1 -2.2 16.7
 7 -7 -1 20.4 21.3
 -7 -7 1 23.5 24.9
 7 -7 -1 5.2 25.3
 7 7 -1 1.8 25.1
 7 7 -1 11 22.5
 5 -7 -1 216.88 25.9
 5 -7 -1 210.18 45.6
 -5 -7 1 178.08 47.2
 -5 -7 1 200.78 44.3
 -5 -7 1 123.59 28.9
 5 -7 -1 150.08 52.69
 5 7 -1 226.28 55.69
 5 7 -1 149.39 40
 -5 7 1 128.49 47.3
 -3 -7 1 828.42 86.89
 3 -7 -1 767.02 80.89
 3 -7 -1 675.63 55.29
 3 -7 -1 772.72 70.99
 -3 -7 1 727.33 69.69
 3 7 -1 759.42 82.59
 3 7 -1 697.73 70.09
 -3 7 1 711.53 81.09
 -1 -7 1 316.17 97.39
 -1 -7 1 300.37 46.4
 -1 -7 1 266.47 45.7
 1 -7 -1 359.56 42.2
 1 -7 -1 288.47 56.79
 -1 -7 1 269.37 54.59
 1 -7 -1 392.96 48.9
 1 -7 -1 323.57 69.29
 -1 7 1 290.57 60.09
 -1 7 1 224.48 35.1
 1 7 -1 294.67 47
 1 7 -1 302.17 48.3
 -1 7 1 264.67 46.9
 1 7 -1 235.08 54.49
 -1 -7 -1 48.6 23.9
 -1 -7 -1 55.99 28.9
 1 -7 1 50.79 28.5
 1 -7 1 83.49 53.59
 -1 -7 -1 23.8 32.4
 -1 -7 -1 46.3 20
 1 -7 1 62.49 19.3
 1 -7 1 0.7 13.7
 1 7 1 128.09 32.8
 -1 7 -1 79.39 22.6
 -1 7 -1 100.49 36.1
 1 7 1 105.39 37.3
 -1 7 -1 92.29 24.8
 3 -7 1 92.09 21.9
 3 -7 1 64.59 23.5
 -3 -7 -1 50.09 30.3
 -3 -7 -1 58.89 25.9
 -3 -7 -1 107.19 32.5
 3 -7 1 102.19 31.2
 3 -7 1 62.99 36.3
 3 7 1 110.39 38.7
 3 7 1 96.69 30.2
 -3 7 -1 132.59 46
 -3 7 -1 102.79 24.6
 5 -7 1 277.57 54.09
 5 -7 1 332.47 60.99
 5 -7 1 292.37 62.49
 -5 -7 -1 235.08 44.2
 -5 -7 -1 382.66 67.99
 -5 -7 -1 398.76 82.59
 5 7 1 352.96 64.49
 -5 7 -1 295.67 34.2
 -5 7 -1 209.88 60.59
 5 7 1 365.16 59.69
 -7 -7 -1 328.47 76.39
 7 -7 1 226.58 52.49
 -7 -7 -1 270.37 56.19
 7 -7 1 239.38 49.6
 -7 -7 -1 206.28 47.7
 7 -7 1 312.37 74.99
 -7 7 -1 281.37 40.6
 7 7 1 354.96 64.09
 7 7 1 270.77 67.29
 7 7 1 275.77 55.39
 7 7 1 285.77 66.49
 -4 -8 1 62.79 33.4
 -4 -8 1 31.9 28.4
 4 -8 -1 115.49 37
 4 -8 -1 47 37.6
 4 -8 -1 96.69 39.6
 -4 -8 1 44.6 28.4
 4 -8 -1 75.19 23.7
 -4 8 1 27 37.2
 4 8 -1 138.99 39.9
 -2 -8 1 214.08 45.3
 2 -8 -1 202.78 52.09
 2 -8 -1 164.38 37
 -2 -8 1 300.17 76.09
 -2 -8 1 222.58 56.19
 -2 -8 1 214.38 53.89
 2 -8 -1 239.28 57.29
 2 -8 -1 182.98 45.2
 -2 8 1 138.59 51.19
 2 8 -1 224.38 47
 2 8 -1 226.78 60.39
 2 8 -1 193.58 44.9
 0 -8 1 28.9 27.1
 0 -8 1 18.4 18.3
 0 -8 -1 -9.6 19.9
 0 -8 -1 0.4 16.5
 0 -8 1 50.89 39
 0 -8 1 2.4 21.3
 0 -8 -1 11.3 21.7
 0 8 1 -3.1 20.5
 0 8 -1 47.2 23.1
 0 8 -1 24.2 30.1
 0 8 -1 17.1 20.3
 0 8 1 1.6 13.2
 0 8 1 1.3 15.6
 2 -8 1 43.1 41.3
 -2 -8 -1 68.19 35.5
 2 -8 1 48 21.6
 -2 -8 -1 31.7 29
 2 -8 1 34.6 28.7
 2 -8 1 45 35.9
 -2 -8 -1 25.7 26.2
 -2 8 -1 9.1 28
 -2 8 -1 29.4 18.9
 2 8 1 16.6 28.9
 2 8 1 22.7 23.4
 2 8 1 79.99 27.2
 4 -8 1 11.2 45.1
 -4 -8 -1 57.39 40.4
 -4 -8 -1 14.6 21.6
 4 -8 1 40.2 32.9
 4 -8 1 41.1 31.9
 -4 -8 -1 20.4 28.9
 4 8 1 18.2 21.7
 4 8 1 10.1 18.8
 4 8 1 9.7 32.7
 -4 8 -1 7.2 13.1
 14 0 -2 110.89 28.9
 14 0 -2 223.58 61.59
 14 0 -2 62.19 23.2
 12 0 -2 136.29 42.5
 12 0 -2 101.39 24.7
 12 0 -2 97.89 25.6
 10 0 -2 5.1 9.7
 10 0 -2 8.8 15.8
 10 0 -2 6.5 10.5
 8 0 -2 462.95 50.39
 8 0 -2 504.55 35.1
 8 0 -2 514.25 42.4
 6 0 -2 3931.11 162.78
 6 0 -2 3920.31 150.48
 4 0 -2 2222.08 95.69
 2 0 -2 841.42 36.4
 0 0 2 40 10.1
 0 0 -2 43.5 9.3
 0 0 -2 45.7 9.8
 2 0 2 4027.3 168.08
 2 0 2 4150.78 157.18
 2 0 2 4213.78 167.98
 -2 0 -2 4263.17 168.28
 -2 0 -2 4217.18 156.98
 -4 0 -2 9999 369.66
 4 0 2 9866.11 369.46
 4 0 2 8838.62 361.56
 6 0 2 369.56 44.7
 6 0 2 410.46 33
 6 0 2 353.96 38.5
 -6 0 -2 363.66 32.5
 -6 0 -2 408.06 31.5
 -6 0 -2 479.85 48.3
 -8 0 -2 14.8 9.7
 8 0 2 9.7 13.5
 8 0 2 13.4 11.6
 8 0 2 5.8 10.9
 -8 0 -2 5.7 8.2
 10 0 2 261.47 46.7
 -10 0 -2 279.07 32.1
 10 0 2 271.67 33.5
 10 0 2 238.28 51.49
 12 0 2 420.46 43.8
 12 0 2 410.56 68.49
 12 0 2 377.76 70.49
 13 -1 -2 17.8 21.9
 13 -1 -2 25.3 15.8
 13 1 -2 14.5 15.9
 13 1 -2 18.4 23.5
 13 1 -2 -0.8 14.4
 11 -1 -2 11.9 12.2
 11 -1 -2 -2.1 13.5
 11 -1 -2 -2.5 7
 11 1 -2 61.89 31.1
 11 1 -2 24.8 17
 11 1 -2 48.5 19.6
 9 -1 -2 419.26 48.1
 9 -1 -2 494.15 38.9
 9 -1 -2 484.25 33.4
 9 1 -2 314.17 49.5
 9 1 -2 350.36 41
 7 -1 -2 549.54 38.2
 -7 -1 2 565.24 45.1
 7 -1 -2 517.25 48
 7 1 -2 505.75 44.3
 -5 -1 2 1797.22 77.29
 5 -1 -2 1907.01 93.39
 -5 -1 2 1789.32 90.59
 5 1 -2 2028.5 87.99
 5 1 -2 1958.7 93.59
 -3 -1 2 697.93 41.4
 3 -1 -2 648.84 39.2
 -3 -1 2 651.03 37.5
 -3 -1 2 657.23 35
 3 1 -2 692.23 38.1
 3 1 -2 691.93 41.6
 3 1 -2 685.73 35.9
 -1 -1 2 323.87 23.5
 1 -1 -2 308.57 21.4
 1 -1 -2 297.47 20.2
 -1 -1 2 315.67 21.8
 -1 1 2 304.87 19.7
 1 1 -2 294.97 21.2
 1 1 -2 293.87 21.3
 1 1 -2 297.77 22.1
 -1 1 2 309.57 20.7
 -1 -1 -2 1153.28 55.39
 1 -1 2 1105.99 58.29
 -1 -1 -2 1112.89 54.39
 1 -1 2 1135.99 54.99
 -1 -1 -2 1103.39 58.79
 1 -1 2 1149.39 60.79
 -1 1 -2 1120.09 59.39
 -1 1 -2 1164.38 58.99
 1 1 2 1180.28 55.99
 1 1 2 1080.69 54.09
 1 1 2 1168.38 59.39
 -1 1 -2 1044.9 52.89
 3 -1 2 2060.29 101.29
 -3 -1 -2 2103.09 102.59
 -3 -1 -2 2128.79 101.49
 -3 -1 -2 2010.1 92.99
 3 -1 2 2101.29 94.69
 -3 1 -2 2130.79 79.89
 -3 1 -2 2257.97 101.89
 3 1 2 2085.29 102.09
 3 1 2 2078.09 101.59
 3 1 2 2098.89 95.49
 -3 1 -2 2022.3 89.59
 5 -1 2 230.78 35.2
 5 -1 2 190.28 35.2
 -5 -1 -2 196.18 23.6
 5 -1 2 179.18 15.9
 -5 -1 -2 174.38 29.7
 -5 1 -2 166.28 18.7
 -5 1 -2 166.18 15.1
 -5 1 -2 238.08 37.4
 5 1 2 219.98 40
 5 1 2 185.78 28.7
 5 1 2 166.48 29.1
 7 -1 2 444.06 44.6
 7 -1 2 434.36 47.4
 7 -1 2 378.16 29.3
 -7 -1 -2 449.56 39.6
 7 1 2 479.15 42.2
 7 1 2 423.16 49
 -7 1 -2 433.76 29.6
 -7 1 -2 393.16 43.5
 7 1 2 478.45 47
 -7 1 -2 472.35 30.8
 9 -1 2 175.78 22.4
 -9 -1 -2 162.28 29.2
 9 -1 2 220.38 40.4
 -9 -1 -2 210.08 34.7
 9 -1 2 132.89 34.2
 9 1 2 329.27 59.49
 9 1 2 359.16 72.39
 11 -1 2 16.3 18.1
 -11 -1 -2 10 9.3
 11 -1 2 18.4 22
 11 -1 2 9.7 9.4
 -11 -1 -2 12.7 15.7
 11 1 2 28 21.1
 11 1 2 32.9 18.9
 11 1 2 16.1 21.6
 13 -1 2 231.28 51.39
 13 -1 2 324.87 66.89
 13 1 2 285.97 57.39
 13 1 2 291.27 59.29
 13 1 2 304.77 49.3
 14 -2 -2 206.38 37.2
 14 -2 -2 136.59 40.1
 14 -2 -2 185.98 28.2
 14 -2 -2 189.98 56.79
 14 2 -2 140.89 39.2
 14 2 -2 184.88 56.49
 14 2 -2 227.98 47.1
 12 -2 -2 228.58 25.7
 12 -2 -2 207.18 48.1
 12 -2 -2 214.78 47.8
 12 -2 -2 196.78 32.5
 12 2 -2 205.48 42.3
 12 2 -2 268.27 50.69
 12 2 -2 173.68 45.1
 10 -2 -2 110.69 32
 10 -2 -2 124.89 21.2
 -10 -2 2 142.49 33.6
 10 -2 -2 163.48 27.5
 10 -2 -2 179.98 38.7
 10 2 -2 162.58 43.8
 10 2 -2 143.69 34.6
 10 2 -2 125.99 31.5
 -8 -2 2 67.89 21
 8 -2 -2 42.3 18.9
 8 -2 -2 87.59 14.6
 -8 -2 2 63.09 18
 -8 -2 2 49.1 12.9
 8 -2 -2 87.69 16.7
 8 -2 -2 51.89 18.1
 6 -2 -2 4520.65 194.78
 6 -2 -2 4360.96 160.38
 -6 -2 2 4404.76 187.68
 -6 -2 2 4399.66 172.38
 6 -2 -2 4605.24 182.48
 -6 -2 2 4357.26 181.18
 6 2 -2 4141.79 183.58
 6 2 -2 3532.85 201.08
 -4 -2 2 4126.29 164.28
 4 -2 -2 4017.4 172.38
 -4 -2 2 4128.59 171.68
 4 -2 -2 4166.98 158.08
 -4 -2 2 4242.58 173.28
 4 2 -2 4015.9 170.38
 4 2 -2 4099.29 181.48
 4 2 -2 3986.3 172.88
 -2 -2 2 28 12.8
 -2 -2 2 40.3 11.2
 -2 -2 2 33.5 12.4
 2 -2 -2 28.5 8.8
 -2 -2 2 55.49 13.6
 2 -2 -2 35 10.4
 2 -2 -2 32.1 11.4
 2 2 -2 25.7 10
 2 2 -2 18.4 7
 -2 2 2 15.2 8.2
 2 2 -2 38.8 14.3
 0 -2 -2 166.88 25.5
 0 -2 -2 225.38 25.2
 0 -2 2 230.68 25.9
 0 -2 2 279.77 21.3
 0 -2 -2 278.67 24.3
 0 2 2 292.67 20.4
 0 2 2 263.07 24
 0 2 2 286.97 26.4
 0 2 -2 311.37 28.4
 0 2 -2 275.67 21.1
 0 2 2 287.87 27.7
 0 2 -2 282.27 24.2
 0 2 -2 269.77 26.5
 2 -2 2 4305.57 188.28
 -2 -2 -2 4498.65 189.88
 2 -2 2 4680.53 179.68
 2 -2 2 4349.86 186.18
 -2 -2 -2 4309.87 180.28
 -2 2 -2 4376.46 174.98
 2 2 2 4325.17 191.88
 -2 2 -2 4520.95 184.58
 2 2 2 4410.06 186.88
 2 2 2 4806.12 185.08
 -2 2 -2 4515.05 188.28
 4 -2 2 2752.82 132.19
 4 -2 2 2941.61 138.49
 -4 -2 -2 2894.31 130.79
 4 -2 2 2893.31 144.39
 -4 -2 -2 2986.1 140.79
 4 2 2 2756.12 135.39
 -4 2 -2 2732.53 118.09
 -4 2 -2 2837.22 133.09
 4 2 2 2881.41 132.49
 4 2 2 2836.22 138.89
 6 -2 2 280.87 47.8
 6 -2 2 294.57 31.4
 -6 -2 -2 221.38 35.9
 -6 -2 -2 286.47 33.3
 6 -2 2 228.18 47.7
 -6 2 -2 260.67 32.9
 6 2 2 269.07 34.3
 6 2 2 332.47 51.19
 -6 2 -2 303.57 24.4
 6 2 2 354.66 51.09
 8 -2 2 208.58 43.5
 8 -2 2 305.87 52.79
 8 -2 2 321.87 37.6
 -8 -2 -2 215.18 34.4
 -8 -2 -2 327.07 49.99
 8 2 2 293.67 54.19
 -8 2 -2 265.07 44.2
 8 2 2 278.87 41.7
 8 2 2 427.46 61.89
 -10 -2 -2 82.89 24.8
 10 -2 2 99.29 33.1
 -10 -2 -2 96.09 26.1
 10 -2 2 93.69 38.2
 10 -2 2 117.89 32.9
 10 2 2 137.09 43.8
 10 2 2 102.69 28.2
 10 2 2 138.09 34.6
 12 -2 2 231.98 60.39
 -12 -2 -2 296.77 54.89
 -12 -2 -2 309.07 34.2
 -12 -2 -2 293.27 28.4
 12 -2 2 297.57 54.49
 12 -2 2 325.27 59.89
 12 2 2 340.07 55.69
 12 2 2 216.98 48.5
 12 2 2 374.26 78.19
 13 -3 -2 -15 17.3
 13 -3 -2 -3.6 12.8
 13 -3 -2 3.5 17.3
 13 3 -2 12.6 21
 13 3 -2 9 19.3
 13 3 -2 38.7 26.3
 11 -3 -2 28.9 15.2
 11 -3 -2 34.8 25.5
 -11 -3 2 11.4 14.1
 -11 -3 2 60.49 21
 11 -3 -2 8 14.5
 -11 -3 2 26.8 10.9
 11 3 -2 17.3 18.9
 11 3 -2 12.6 21.8
 11 3 -2 1.9 11.7
 9 -3 -2 378.26 57.29
 9 -3 -2 304.07 53.79
 -9 -3 2 317.77 39.1
 9 -3 -2 328.37 28.6
 -9 -3 2 297.17 49.6
 -9 -3 2 328.57 31.3
 9 3 -2 328.27 54.39
 9 3 -2 356.46 43.2
 -7 -3 2 508.05 41.7
 7 -3 -2 542.15 43.3
 -7 -3 2 561.54 51.79
 7 -3 -2 507.35 34.4
 7 -3 -2 486.95 53.29
 -7 -3 2 502.55 48.9
 7 3 -2 652.73 57.69
 7 3 -2 622.04 53.79
 7 3 -2 607.04 63.49
 -5 -3 2 1015.4 61.39
 -5 -3 2 1043.3 67.99
 5 -3 -2 1005.1 50.99
 5 -3 -2 1134.69 72.79
 5 -3 -2 1106.69 55.29
 -5 -3 2 1039.5 70.69
 5 -3 -2 1068.59 56.39
 5 3 -2 879.21 72.79
 5 3 -2 855.01 66.09
 5 3 -2 932.01 66.59
 -5 3 2 944.91 71.29
 -3 -3 2 453.15 43.3
 3 -3 -2 518.85 34.3
 -3 -3 2 528.05 52.59
 -3 -3 2 516.65 41.6
 3 -3 -2 478.15 37.8
 -3 -3 2 473.95 38.4
 3 -3 -2 500.05 43.6
 -3 3 2 570.84 45.9
 3 3 -2 535.75 43.6
 3 3 -2 550.74 48.7
 1 -3 -2 1341.77 65.19
 -1 -3 2 1290.27 72.49
 -1 -3 2 1433.06 81.29
 -1 -3 2 1308.97 68.19
 1 -3 -2 1302.27 75.39
 -1 -3 2 1332.47 65.49
 1 -3 -2 1309.77 72.69
 1 3 -2 1000.3 69.89
 -1 3 2 954.7 62.79
 1 3 -2 977.8 61.19
 -1 3 2 976.5 66.09
 1 -3 2 606.24 51.59
 -1 -3 -2 582.04 54.29
 1 -3 2 622.94 37.1
 1 -3 2 527.05 42
 -1 -3 -2 578.04 45.1
 -1 -3 -2 674.53 52.89
 1 3 2 695.03 53.79
 1 3 2 687.63 51.39
 -1 3 -2 695.13 45.6
 -1 3 -2 741.23 51.69
 -1 3 -2 727.83 52.99
 -1 3 -2 715.93 38.5
 1 3 2 686.63 48.4
 3 -3 2 1541.75 86.69
 -3 -3 -2 1443.56 82.19
 -3 -3 -2 1472.25 93.99
 3 -3 2 1518.45 79.09
 3 -3 2 1616.24 100.09
 3 3 2 1456.55 85.39
 3 3 2 1409.86 93.39
 3 3 2 1446.66 86.89
 3 3 2 1416.86 87.99
 -3 3 -2 1351.76 73.59
 -3 3 -2 1399.86 88.99
 -3 3 -2 1497.15 83.49
 -5 -3 -2 354.46 39.4
 5 -3 2 346.67 41.8
 5 -3 2 379.86 36.2
 5 -3 2 467.85 66.59
 -5 -3 -2 369.36 45.6
 -5 3 -2 404.86 31.4
 5 3 2 384.66 42.6
 -5 3 -2 396.56 38.7
 5 3 2 336.97 41.4
 5 3 2 358.86 41.5
 7 -3 2 220.48 42.2
 7 -3 2 163.18 39.1
 -7 -3 -2 240.08 49.1
 -7 -3 -2 169.68 33.1
 7 -3 2 223.68 35.4
 -7 3 -2 236.28 40.1
 7 3 2 300.37 64.69
 7 3 2 230.08 46.3
 7 3 2 230.38 38.3
 -9 -3 -2 97.89 31.7
 9 -3 2 27.6 16.1
 9 -3 2 71.59 27.4
 9 -3 2 37.7 27.7
 9 3 2 34.2 25.2
 -9 3 -2 42 27
 9 3 2 42.2 21.7
 9 3 2 69.79 30.3
 11 -3 2 14.5 22.9
 11 -3 2 -9.2 12.9
 11 -3 2 8.5 18.9
 -11 -3 -2 -0.1 12
 -11 -3 -2 -0.5 12.3
 -11 -3 -2 15.5 14.7
 11 3 2 -2.8 16.5
 11 3 2 11.9 19.6
 11 3 2 9.4 16.2
 -12 -4 2 59.49 26.5
 12 -4 -2 147.39 40.3
 12 -4 -2 150.88 37.6
 -12 -4 2 167.98 35.1
 12 -4 -2 168.08 34.8
 -12 -4 2 147.29 27
 12 4 -2 158.98 58.09
 12 4 -2 110.89 40.8
 12 4 -2 215.58 47.4
 10 -4 -2 20 17
 -10 -4 2 45.7 22.3
 -10 -4 2 46.7 19.7
 -10 -4 2 29.6 20.8
 10 -4 -2 40.6 27.5
 10 -4 -2 56.39 17.5
 10 4 -2 30.7 32.5
 10 4 -2 42.2 32
 10 4 -2 64.19 27.9
 -8 -4 2 129.49 27.7
 8 -4 -2 101.99 25.7
 8 -4 -2 113.09 22.7
 8 -4 -2 120.89 36.9
 -8 -4 2 92.99 30.3
 8 4 -2 84.29 29.3
 8 4 -2 82.29 27.5
 8 4 -2 135.89 39.5
 6 -4 -2 3763.52 155.88
 6 -4 -2 3909.81 151.68
 6 -4 -2 3895.01 171.28
 -6 -4 2 3747.12 173.28
 6 -4 -2 3761.12 189.68
 -6 -4 2 3715.93 182.48
 -6 -4 2 3820.82 188.28
 6 4 -2 3745.53 198.48
 6 4 -2 4028.6 187.88
 6 4 -2 4095.79 190.58
 -4 -4 2 1159.78 74.89
 -4 -4 2 1116.59 69.99
 4 -4 -2 1089.09 58.59
 4 -4 -2 1112.29 77.79
 4 -4 -2 1060.59 62.59
 4 -4 -2 1117.69 70.39
 -4 -4 2 1144.09 81.79
 -4 4 2 1007.6 75.39
 4 4 -2 1063.79 76.69
 4 4 -2 941.71 77.89
 4 4 -2 1024 73.19
 -2 -4 2 65.09 19.7
 2 -4 -2 53.89 21.1
 2 -4 -2 53.69 14.8
 -2 -4 2 45.5 15.5
 -2 -4 2 94.79 30.8
 -2 -4 2 45.9 19.8
 2 4 -2 41.7 16
 -2 4 2 16.7 13.2
 2 4 -2 10.6 13.3
 0 -4 2 20.7 11.4
 0 -4 2 18.1 16.2
 0 -4 2 26.2 10.7
 0 -4 -2 16.2 14
 0 -4 -2 17 10.4
 0 -4 -2 8.7 15.6
 0 4 -2 55.69 17.6
 0 4 2 37.2 14
 0 4 2 35.4 14.6
 0 4 -2 46.3 14
 0 4 -2 29.9 13.9
 0 4 2 50.89 20.5
 -2 -4 -2 1794.12 108.79
 2 -4 2 1786.12 108.59
 2 -4 2 1837.32 95.79
 2 -4 2 1824.02 79.29
 -2 -4 -2 1773.22 97.29
 2 4 2 1698.93 102.39
 -2 4 -2 1466.35 90.69
 -2 4 -2 1750.42 106.19
 2 4 2 1593.04 104.59
 -2 4 -2 1744.93 78.99
 2 4 2 1777.42 99.69
 -4 -4 -2 3261.47 167.48
 4 -4 2 3062.09 142.69
 4 -4 2 2922.81 145.29
 4 -4 2 2883.91 162.18
 -4 -4 -2 3025.7 150.18
 4 4 2 2812.32 162.88
 4 4 2 2779.82 146.29
 -4 4 -2 3026 162.28
 -4 4 -2 2924.41 140.39
 4 4 2 3240.18 156.98
 6 -4 2 5.7 15.7
 6 -4 2 17.5 16.5
 -6 -4 -2 44.8 23.6
 6 -4 2 21.1 13.7
 -6 4 -2 77.09 20.8
 6 4 2 65.99 24.5
 6 4 2 107.49 32
 8 -4 2 92.49 27.4
 8 -4 2 73.29 29.6
 8 -4 2 69.09 34.6
 -8 -4 -2 115.39 36.8
 -8 4 -2 62.89 24.1
 8 4 2 100.29 30.7
 8 4 2 101.89 33.7
 8 4 2 59.49 25.1
 -10 -4 -2 62.29 19.8
 10 -4 2 102.69 36.2
 10 -4 2 97.49 38.2
 10 -4 2 65.29 25.9
 -10 -4 -2 121.69 38.7
 -10 -4 -2 41.8 24.3
 10 4 2 89.69 35.6
 10 4 2 81.49 30.9
 10 4 2 45.7 40.3
 10 4 2 104.99 40.6
 -11 -5 2 10.5 15.5
 11 -5 -2 -0.5 13.6
 11 -5 -2 -9.3 14.1
 -11 -5 2 -6.6 13.5
 -11 -5 2 -8.6 16.8
 11 -5 -2 0.5 12.5
 11 5 -2 -1.2 26.2
 11 5 -2 -1 19
 11 5 -2 -8.1 15.7
 11 5 -2 -3 19.6
 9 -5 -2 149.99 32.3
 9 -5 -2 147.19 40
 -9 -5 2 123.99 28.8
 9 -5 -2 127.39 26.8
 -9 -5 2 157.28 42.2
 9 -5 -2 111.89 27.1
 9 5 -2 171.18 43
 9 5 -2 111.49 35.1
 9 5 -2 146.89 50.49
 -7 -5 2 169.08 39.3
 7 -5 -2 239.18 36.5
 -7 -5 2 139.89 30
 7 -5 -2 158.58 43.7
 7 -5 -2 227.08 40.3
 7 5 -2 229.08 47.8
 7 5 -2 214.88 43.7
 5 -5 -2 183.78 22
 -5 -5 2 212.98 40.7
 -5 -5 2 193.38 39.6
 5 -5 -2 175.68 45
 -5 -5 2 218.18 43.1
 5 -5 -2 197.38 36.2
 5 -5 -2 192.48 36.5
 5 5 -2 183.88 37.8
 5 5 -2 246.48 45.6
 -5 5 2 219.48 47
 -3 -5 2 165.78 36.7
 -3 -5 2 184.78 44.7
 -3 -5 2 160.58 27.6
 3 -5 -2 220.88 25.7
 3 -5 -2 223.28 28.8
 3 -5 -2 261.37 52.49
 -3 -5 2 203.18 32.5
 3 -5 -2 152.78 41.8
 3 5 -2 196.58 37.3
 -3 5 2 190.58 37.9
 3 5 -2 173.88 38.1
 1 -5 -2 263.57 31.9
 1 -5 -2 286.77 47.8
 -1 -5 2 341.57 60.79
 -1 -5 2 257.17 44.9
 -1 -5 2 323.57 34.1
 1 -5 -2 181.58 32.3
 1 -5 -2 292.07 31.8
 -1 -5 2 282.87 34.3
 -1 5 2 211.08 39.4
 1 5 -2 239.28 38.3
 -1 5 2 204.98 22.3
 -1 5 2 159.38 30.5
 1 5 -2 289.17 51.09
 1 -5 2 18.1 14.3
 -1 -5 -2 16.4 15.8
 1 -5 2 6.4 16
 -1 -5 -2 19.8 18.7
 -1 -5 -2 1.1 10
 1 -5 2 34.3 12.4
 1 -5 2 41.3 17
 1 5 2 20.9 16.6
 -1 5 -2 39.2 13.4
 1 5 2 23.5 17.1
 -1 5 -2 44.8 19
 -1 5 -2 29.8 20
 1 5 2 18.6 17.1
 -3 -5 -2 476.45 72.99
 3 -5 2 387.46 63.59
 3 -5 2 402.86 48.4
 -3 5 -2 402.86 30.5
 3 5 2 397.36 64.59
 3 5 2 384.26 47
 3 5 2 360.56 46.5
 -3 5 -2 311.97 77.29
 3 5 2 372.56 42.2
 -3 5 -2 401.56 39.8
 5 -5 2 428.96 45.2
 5 -5 2 442.16 72.89
 -5 -5 -2 424.66 70.89
 5 5 2 306.67 47.9
 -5 5 -2 392.76 40.5
 5 5 2 332.97 51.29
 7 -5 2 78.59 26.5
 -7 -5 -2 31.1 19.4
 7 -5 2 43.6 23.8
 7 -5 2 43.6 24.9
 -7 -5 -2 55.49 34.5
 7 5 2 87.89 31.5
 -7 5 -2 94.49 26.2
 7 5 2 69.69 28.9
 -9 -5 -2 18.4 22.2
 -9 -5 -2 30.4 24.5
 -9 -5 -2 9.5 13
 9 -5 2 23.7 21.8
 9 -5 2 7.4 15.6
 9 -5 2 3.1 21.9
 9 5 2 -3.6 13.7
 9 5 2 -1.7 15.2
 -9 5 -2 -4.7 12.3
 9 5 2 11.4 29.1
 9 5 2 -10.2 13.8
 10 -6 -2 60.29 25.1
 10 -6 -2 66.19 24.1
 10 -6 -2 37.6 31.5
 -10 -6 2 28.6 29.1
 10 6 -2 13.4 28.2
 10 6 -2 58.19 45.1
 10 6 -2 100.19 39.5
 8 -6 -2 270.37 51.59
 -8 -6 2 323.97 54.99
 8 -6 -2 308.17 60.39
 8 -6 -2 328.67 67.39
 -8 -6 2 264.57 54.89
 8 6 -2 161.98 49.99
 8 6 -2 189.08 45.6
 6 -6 -2 925.71 78.89
 6 -6 -2 840.62 67.99
 6 -6 -2 945.81 52.89
 6 -6 -2 820.12 85.89
 -6 -6 2 800.02 83.99
 6 6 -2 888.91 82.49
 6 6 -2 888.41 89.59
 -6 6 2 801.62 85.59
 4 -6 -2 438.06 39
 -4 -6 2 384.86 46.7
 4 -6 -2 409.56 70.59
 4 -6 -2 520.25 58.89
 -4 -6 2 377.56 64.89
 4 -6 -2 436.46 46.7
 4 6 -2 276.17 50.39
 4 6 -2 397.16 69.59
 -2 -6 2 284.27 51.39
 -2 -6 2 332.47 64.49
 2 -6 -2 286.07 55.79
 -2 -6 2 401.56 65.29
 2 -6 -2 394.36 40
 2 -6 -2 386.26 44.1
 2 -6 -2 428.16 68.89
 2 6 -2 373.86 44.4
 0 -6 2 22.2 24.3
 0 -6 2 18.6 17
 0 -6 2 19.8 13.3
 0 -6 -2 20.4 17.7
 0 -6 -2 13.4 23.1
 0 -6 -2 12.5 14.5
 0 6 2 16.2 15.2
 0 6 -2 7.7 13.1
 0 6 -2 9.5 13.6
 2 -6 2 587.84 43
 2 -6 2 543.85 60.79
 2 -6 2 656.33 76.19
 -2 -6 -2 607.54 68.99
 -2 -6 -2 637.44 58.59
 -2 -6 -2 541.95 53.09
 2 6 2 419.16 70.99
 2 6 2 497.45 54.79
 -2 6 -2 352.46 37.2
 2 6 2 394.06 43.9
 -2 6 -2 391.86 44.4
 4 -6 2 1414.86 119.39
 -4 -6 -2 1531.05 119.19
 4 -6 2 1442.16 106.09
 -4 -6 -2 1305.97 98.79
 4 -6 2 1414.46 97.89
 -4 6 -2 1395.46 112.19
 -4 6 -2 1472.95 89.89
 4 6 2 1484.15 99.79
 4 6 2 1582.44 109.59
 4 6 2 1326.47 112.29
 -6 -6 -2 188.58 51.79
 -6 -6 -2 78.39 29.4
 6 -6 2 113.39 33.2
 6 -6 2 185.98 53.19
 -6 -6 -2 142.59 39.9
 6 6 2 61.09 30.6
 6 6 2 54.69 27
 6 6 2 59.29 28.7
 6 6 2 72.69 31.4
 -6 6 -2 72.39 23.1
 8 -6 2 -18.2 16.7
 -8 -6 -2 -0.6 14.2
 8 -6 2 -6.7 12.5
 -8 -6 -2 8.4 21.2
 -8 -6 -2 -7.2 11.9
 8 6 2 -4.2 24.7
 8 6 2 10 18.2
 -8 6 -2 -0.4 14.7
 8 6 2 2.3 17.3
 8 6 2 8.9 19.3
 -7 -7 2 84.09 32.4
 -7 -7 2 106.79 33.1
 7 -7 -2 109.09 42.1
 -7 -7 2 100.09 37.8
 7 -7 -2 104.79 35.7
 7 -7 -2 110.29 34.8
 7 7 -2 94.19 45.8
 -7 7 2 163.28 97.19
 7 7 -2 121.69 38.9
 -5 -7 2 152.98 42.4
 5 -7 -2 184.28 38.2
 -5 -7 2 196.38 47.2
 5 -7 -2 236.18 54.29
 5 -7 -2 164.38 29.2
 -5 -7 2 206.58 52.59
 5 -7 -2 279.67 68.29
 5 7 -2 146.89 44.7
 -5 7 2 152.38 50.79
 5 7 -2 95.39 31.4
 -3 -7 2 4.7 13.9
 3 -7 -2 5.7 13.6
 -3 -7 2 18 21.9
 3 -7 -2 18.4 21.7
 -3 -7 2 4.1 21.5
 3 -7 -2 4.9 12.2
 3 -7 -2 6.3 26.4
 -3 -7 2 -3.9 10.5
 -3 7 2 -2 14.6
 3 7 -2 -2.1 13.2
 3 7 -2 -7.3 14.9
 -1 -7 2 14.6 15.6
 1 -7 -2 11.9 15.8
 -1 -7 2 37.2 19.5
 -1 -7 2 24.5 28.8
 -1 -7 2 19 23
 1 -7 -2 3.4 13.4
 1 -7 -2 1.8 17.9
 1 -7 -2 19.4 21.4
 1 7 -2 31.1 27
 -1 7 2 4.9 17
 1 7 -2 16.6 17
 1 7 -2 11.1 16.3
 1 -7 2 5.9 17.1
 1 -7 2 41.3 30.4
 -1 -7 -2 19.7 44.3
 -1 -7 -2 7.2 14.5
 1 -7 2 26.8 16.9
 -1 -7 -2 36.6 26.2
 -1 -7 -2 -0.5 12.1
 1 -7 2 3.6 13.8
 -1 7 -2 23 25.5
 -1 7 -2 10.9 15.1
 -1 7 -2 16.4 19.1
 1 7 2 -7.1 13.9
 1 7 2 0.8 14.1
 3 -7 2 474.55 77.39
 3 -7 2 389.56 70.29
 -3 -7 -2 429.86 70.99
 3 -7 2 510.85 85.49
 -3 -7 -2 223.28 48.6
 -3 -7 -2 330.27 55.29
 -3 7 -2 398.26 44.6
 -3 7 -2 404.26 70.99
 3 7 2 540.25 111.29
 3 7 2 400.16 47.9
 3 7 2 449.16 76.49
 -5 -7 -2 96.89 53.09
 -5 -7 -2 88.99 28.8
 5 -7 2 81.19 29.8
 5 -7 2 102.39 38.7
 5 -7 2 60.09 34
 -5 -7 -2 107.39 35.5
 -5 7 -2 102.29 27.2
 5 7 2 172.28 40.8
 5 7 2 150.38 43.3
 5 7 2 135.79 46.9
 5 7 2 87.69 43.4
 -5 7 -2 115.29 52.39
 7 -7 2 -9.3 22.2
 7 -7 2 4.4 17.8
 -7 -7 -2 -1.9 21.1
 -7 -7 -2 16.9 33.5
 -7 -7 -2 12.2 16.7
 7 -7 2 5.5 18.7
 7 7 2 -1.5 29.8
 7 7 2 11.4 21.6
 7 7 2 -6.1 40.7
 -7 7 -2 13.3 17
 7 7 2 -1.1 16.6
 4 -8 -2 145.59 47.3
 -4 -8 2 188.38 55.49
 -4 -8 2 141.69 40.3
 4 -8 -2 155.68 52.49
 4 -8 -2 106.29 28.6
 4 -8 -2 147.59 45.6
 -4 -8 2 114.29 38.5
 -4 8 2 81.69 46
 4 8 -2 53.69 58.09
 2 -8 -2 1.4 15
 2 -8 -2 18.4 19.2
 2 -8 -2 104.29 42.6
 -2 -8 2 13.5 22.9
 -2 -8 2 18.7 21.9
 -2 -8 2 10.3 29.6
 2 -8 -2 22.7 26.1
 -2 -8 2 11.6 22.9
 2 8 -2 9.8 17.7
 -2 8 2 -2.6 22.7
 2 8 -2 13.2 29.2
 0 -8 2 68.49 39.6
 0 -8 2 114.89 31.5
 0 -8 2 84.89 34.6
 0 -8 -2 139.59 46.8
 0 -8 -2 139.29 38.2
 0 -8 2 107.59 39.2
 0 -8 -2 116.39 44
 0 -8 -2 97.99 36.2
 0 8 -2 174.88 57.69
 0 8 2 58.69 38
 0 8 -2 122.09 36
 2 -8 2 189.38 53.19
 2 -8 2 197.08 49.9
 -2 -8 -2 192.78 55.29
 2 -8 2 209.68 61.09
 -2 -8 -2 172.38 42.9
 -2 -8 -2 182.98 52.29
 2 8 2 274.87 45.8
 2 8 2 219.68 57.99
 -2 8 -2 235.88 69.09
 -2 8 -2 236.08 43.1
 2 8 2 219.48 47.4
 14 0 -3 1.1 16.1
 14 0 -3 -2.5 12.9
 14 0 -3 -4 12.8
 12 0 -3 160.88 34.1
 12 0 -3 190.98 50.09
 12 0 -3 168.68 41.7
 10 0 -3 1.9 13.1
 10 0 -3 -2.4 9.7
 10 0 -3 5.6 8
 8 0 -3 648.04 49.5
 6 0 -3 86.69 17.6
 6 0 -3 130.09 12.6
 4 0 -3 531.65 27
 4 0 -3 653.83 33.4
 -2 0 3 641.24 34.1
 2 0 -3 643.04 35.4
 0 0 3 16 9.3
 0 0 -3 6.5 7.1
 0 0 -3 17.5 10.8
 0 0 3 21.5 11.1
 -2 0 -3 1207.48 66.69
 -2 0 -3 1162.98 66.39
 -2 0 -3 1198.38 56.89
 2 0 3 1192.48 68.39
 -4 0 -3 307.57 25.8
 -4 0 -3 306.37 32.6
 4 0 3 303.57 34.4
 4 0 3 345.57 37.4
 4 0 3 309.97 26.4
 -6 0 -3 33.1 11.1
 -6 0 -3 18.1 12.4
 6 0 3 28.1 13
 -6 0 -3 53.19 16.3
 6 0 3 90.79 28.8
 6 0 3 39.4 13.3
 -8 0 -3 102.89 21.6
 8 0 3 89.99 21.6
 8 0 3 81.09 29.1
 8 0 3 107.79 33.4
 -8 0 -3 94.79 22.9
 10 0 3 539.55 82.69
 -10 0 -3 460.75 36.8
 -10 0 -3 490.45 43.1
 10 0 3 466.55 56.39
 10 0 3 528.95 46.4
 12 0 3 15.5 24.7
 12 0 3 66.39 20.6
 12 0 3 21 22.6
 -12 0 -3 20.3 22.4
 13 -1 -3 18 13
 13 -1 -3 22.7 21.9
 13 -1 -3 2.6 10
 13 1 -3 4.3 17.2
 13 1 -3 -3.6 11.3
 13 1 -3 -6.6 12.2
 11 -1 -3 155.18 39.3
 11 -1 -3 146.09 28.8
 11 -1 -3 132.29 21.8
 11 1 -3 57.59 26
 11 1 -3 143.29 28.7
 11 1 -3 85.49 24
 9 -1 -3 3784.82 187.98
 9 -1 -3 4025.3 172.58
 9 1 -3 4049.29 172.88
 9 1 -3 4206.48 186.78
 7 -1 -3 1075.49 60.59
 7 -1 -3 1118.89 72.89
 7 1 -3 963.5 66.49
 7 1 -3 1010.4 58.59
 -5 -1 3 721.33 40.4
 -5 -1 3 764.42 38.3
 5 1 -3 780.92 44.7
 5 1 -3 843.22 42.9
 5 1 -3 825.32 52.99
 -3 -1 3 150.48 15.8
 3 -1 -3 163.98 13.2
 -3 -1 3 154.68 16.7
 3 -1 -3 162.78 15.9
 3 1 -3 193.88 17.8
 3 1 -3 166.58 19.9
 3 1 -3 180.38 20.5
 1 -1 -3 2634.64 104.59
 -1 -1 3 2632.74 107.69
 1 -1 -3 2661.83 110.99
 -1 -1 3 2517.65 109.19
 1 -1 -3 2666.23 104.79
 -1 1 3 2606.24 108.39
 1 1 -3 2603.34 109.39
 -1 1 3 2828.72 103.79
 -1 1 3 2735.43 104.89
 1 1 -3 2682.43 106.59
 -3 -1 -3 1390.66 80.59
 3 -1 3 1450.85 82.79
 -3 -1 -3 1409.86 72.99
 -3 -1 -3 1424.06 81.79
 3 -1 3 1477.65 78.59
 -3 1 -3 1467.45 73.99
 -3 1 -3 1451.25 61.89
 3 1 3 1447.66 74.19
 -3 1 -3 1491.65 82.59
 3 1 3 1578.14 85.79
 -5 -1 -3 169.58 35
 5 -1 3 139.69 28.7
 5 -1 3 218.68 34.4
 5 1 3 252.67 45.1
 -5 1 -3 174.18 21.8
 -5 1 -3 124.09 25.7
 5 1 3 177.08 27.7
 -5 1 -3 187.78 16.9
 -7 -1 -3 57.29 17.9
 7 -1 3 108.29 31.5
 7 -1 3 52.39 21.2
 -7 -1 -3 69.69 21.6
 -7 1 -3 36.9 13.4
 -7 1 -3 46.4 18.9
 7 1 3 12.9 14.1
 7 1 3 21.5 14.6
 -7 1 -3 48.3 11.9
 7 1 3 85.29 28.8
 9 -1 3 1473.75 108.09
 9 -1 3 1561.24 126.69
 -9 -1 -3 1656.23 92.79
 -9 -1 -3 1521.75 91.19
 -9 1 -3 1493.65 82.49
 9 1 3 1508.45 92.39
 9 1 3 1330.57 99.39
 -9 1 -3 1514.65 75.09
 9 1 3 1370.06 107.29
 11 -1 3 499.55 61.59
 -11 -1 -3 579.04 46.7
 -11 -1 -3 521.35 51.49
 11 -1 3 589.64 88.99
 11 1 3 612.74 57.69
 11 1 3 600.94 73.79
 -13 -1 -3 19.2 19.4
 13 -1 3 11.5 22.1
 13 -1 3 28.1 31.8
 13 1 3 -7.9 11
 13 1 3 38 33.7
 13 1 3 13.1 22.8
 14 -2 -3 5 19.7
 14 -2 -3 26.4 15.8
 14 -2 -3 -0.5 17
 14 2 -3 7.7 20.4
 14 2 -3 -6.8 14.5
 14 2 -3 -4 17.7
 12 -2 -3 131.19 36.7
 12 -2 -3 140.39 26.8
 12 -2 -3 112.49 30.3
 12 2 -3 164.28 48.5
 12 2 -3 145.49 34.9
 10 -2 -3 465.05 37.6
 10 -2 -3 529.75 59.19
 10 -2 -3 528.65 52.59
 10 2 -3 321.57 39.8
 10 2 -3 381.66 48.1
 -8 -2 3 479.15 47.8
 -8 -2 3 444.06 37.8
 -8 -2 3 484.45 33.2
 8 -2 -3 497.15 37
 8 -2 -3 479.35 44.2
 8 -2 -3 532.95 52.39
 8 2 -3 612.74 47.7
 8 2 -3 581.34 53.49
 -6 -2 3 140.49 25.6
 -6 -2 3 153.68 18.9
 6 -2 -3 158.38 30.4
 -6 -2 3 117.79 25.8
 6 -2 -3 173.08 26.5
 6 2 -3 191.78 31.3
 6 2 -3 149.39 30.9
 4 -2 -3 298.77 28.6
 -4 -2 3 300.67 30.1
 4 -2 -3 308.77 22.5
 -4 -2 3 312.47 27.5
 4 -2 -3 295.37 21.1
 -2 -2 3 1247.48 63.89
 -2 -2 3 1202.58 65.89
 -2 -2 3 1170.48 68.99
 2 -2 -3 1171.08 61.59
 2 -2 -3 1172.58 61.99
 2 2 -3 1229.68 66.59
 2 2 -3 1196.98 63.89
 2 2 -3 1189.88 62.89
 -2 2 3 1184.48 57.99
 -2 2 3 1243.18 61.69
 0 -2 3 2007.8 93.39
 0 -2 -3 1822.12 93.49
 0 -2 -3 1910.81 88.79
 0 2 -3 1897.11 94.39
 0 2 3 1870.61 90.69
 0 2 -3 1851.41 81.29
 0 2 3 1941.51 80.89
 0 2 -3 1818.12 90.19
 0 2 3 1805.32 90.49
 2 -2 3 712.93 47.5
 2 -2 3 745.83 55.09
 -2 -2 -3 600.44 50.29
 2 -2 3 625.84 50.79
 -2 -2 -3 688.73 46.9
 -2 2 -3 653.03 32.3
 2 2 3 721.83 51.89
 2 2 3 658.23 47.1
 -2 2 -3 658.13 43.5
 -2 2 -3 701.63 51.59
 -2 2 -3 691.53 52.59
 2 2 3 662.03 47.2
 4 -2 3 483.55 41.6
 -4 -2 -3 517.55 49.7
 4 -2 3 466.95 48.6
 4 -2 3 472.45 50.49
 -4 -2 -3 567.04 44.8
 -4 2 -3 561.34 39.3
 4 2 3 601.94 50.99
 4 2 3 565.54 46.2
 4 2 3 605.04 51.69
 -4 2 -3 620.34 50.69
 6 -2 3 177.18 31.1
 -6 -2 -3 219.88 36.8
 6 -2 3 110.29 31
 6 -2 3 223.08 42.2
 -6 -2 -3 194.88 39
 -6 2 -3 172.18 20.8
 6 2 3 199.78 32.4
 -6 2 -3 136.59 28.8
 6 2 3 174.18 37.2
 6 2 3 246.98 48.5
 8 -2 3 26.6 24.2
 8 -2 3 48.6 23.7
 8 -2 3 27 17.4
 -8 -2 -3 18 17.5
 -8 -2 -3 20.3 14.1
 8 2 3 54.89 23.5
 8 2 3 35.7 19.7
 8 2 3 61.69 21.7
 -8 2 -3 106.79 31.4
 10 -2 3 580.04 67.09
 -10 -2 -3 641.64 61.09
 10 -2 3 586.54 62.99
 10 -2 3 616.64 102.09
 10 2 3 596.14 71.59
 10 2 3 585.14 65.99
 10 2 3 618.34 61.29
 12 -2 3 40 33.5
 -12 -2 -3 24.5 12.6
 -12 -2 -3 21.6 23.9
 -12 -2 -3 23.3 17.6
 12 -2 3 11.3 24.4
 12 -2 3 37.7 28
 12 2 3 21.1 18.9
 12 2 3 41.5 36.3
 12 2 3 -5.9 15.9
 13 -3 -3 10.2 21.3
 13 -3 -3 6.9 19.9
 13 3 -3 33.2 21
 13 3 -3 8.9 20.5
 13 3 -3 -12.1 13
 -11 -3 3 76.39 20.5
 11 -3 -3 79.29 16.3
 11 -3 -3 104.89 30.2
 11 -3 -3 92.89 32.5
 -11 -3 3 64.99 14.7
 11 3 -3 22.9 17.8
 11 3 -3 83.79 30.4
 9 -3 -3 2205.28 118.59
 9 -3 -3 2282.07 102.69
 -9 -3 3 2372.16 123.09
 -9 -3 3 2265.07 110.09
 9 -3 -3 2265.07 99.79
 9 -3 -3 2227.68 136.69
 9 3 -3 2470.25 130.99
 9 3 -3 2478.15 138.59
 9 3 -3 2565.34 154.78
 -7 -3 3 321.47 38.2
 -7 -3 3 380.86 34.9
 7 -3 -3 311.87 31.1
 7 -3 -3 398.96 44.7
 7 -3 -3 353.96 29.6
 7 3 -3 376.06 61.39
 7 3 -3 353.66 44.3
 7 3 -3 413.86 41.7
 -5 -3 3 93.59 21.8
 5 -3 -3 102.49 19.3
 5 -3 -3 79.59 23
 -5 -3 3 88.49 22.8
 -5 -3 3 128.39 25.5
 5 3 -3 134.29 33.2
 -5 3 3 105.39 26.3
 5 3 -3 73.59 21.5
 5 3 -3 101.19 21.7
 -3 -3 3 580.44 55.19
 -3 -3 3 611.54 49.99
 3 -3 -3 600.54 41.4
 3 -3 -3 577.14 47.4
 3 -3 -3 642.34 45.8
 -3 -3 3 625.64 45.6
 -3 -3 3 618.74 47
 -3 3 3 669.83 49.2
 3 3 -3 686.33 47.5
 3 3 -3 631.84 52.59
 3 3 -3 630.14 47.9
 -1 -3 3 664.23 55.49
 1 -3 -3 605.14 45.5
 1 -3 -3 656.73 53.19
 -1 -3 3 633.84 55.39
 1 -3 -3 654.23 51.09
 -1 -3 3 682.43 45.6
 -1 3 3 846.92 54.39
 1 3 -3 805.92 48.2
 1 3 -3 855.21 52.89
 -1 3 3 781.72 50.79
 1 -3 3 3256.07 144.69
 -1 -3 -3 3176.68 154.48
 1 -3 3 3169.48 153.28
 -1 -3 -3 3028.2 143.09
 1 3 3 3303.67 154.18
 -1 3 -3 3530.75 155.48
 -1 3 -3 3195.28 151.48
 1 3 3 3398.36 139.69
 -1 3 -3 3153.18 129.59
 1 3 3 3285.47 146.89
 3 -3 3 1371.26 87.09
 3 -3 3 1476.75 93.09
 -3 -3 -3 1483.95 93.29
 3 -3 3 1342.07 77.99
 -3 -3 -3 1370.26 81.29
 3 3 3 1380.36 87.29
 -3 3 -3 1363.36 74.19
 3 3 3 1322.97 92.29
 -3 3 -3 1303.57 88.79
 3 3 3 1380.46 83.49
 3 3 3 1345.17 82.29
 -5 -3 -3 82.79 27.8
 -5 -3 -3 77.09 20.7
 5 -3 3 100.89 35.6
 5 -3 3 87.29 28
 5 3 3 88.79 26.5
 5 3 3 160.78 39.8
 -5 3 -3 116.19 28.4
 -5 3 -3 89.49 19
 5 3 3 121.49 31
 7 -3 3 56.39 19.1
 7 -3 3 67.39 29
 -7 -3 -3 55.99 25.9
 -7 -3 -3 77.99 21.7
 7 -3 3 38.7 24.2
 7 3 3 19.5 17.7
 -7 3 -3 26 15
 7 3 3 5.4 14.7
 7 3 3 13.1 15.7
 -7 3 -3 30.5 12.3
 9 -3 3 834.52 89.69
 -9 -3 -3 805.52 76.09
 9 -3 3 763.52 69.29
 9 -3 3 717.83 74.49
 -9 3 -3 729.83 124.39
 9 3 3 774.02 72.29
 9 3 3 800.92 81.19
 9 3 3 752.52 75.69
 11 -3 3 494.95 80.89
 -11 -3 -3 549.65 64.99
 -11 -3 -3 605.84 51.79
 11 -3 3 714.63 105.39
 11 -3 3 571.04 69.29
 -11 -3 -3 688.53 68.79
 11 3 3 608.54 68.59
 11 3 3 717.73 108.99
 11 3 3 600.34 73.49
 12 -4 -3 52.69 19.7
 -12 -4 3 49.4 17.1
 12 -4 -3 28.2 21.2
 12 -4 -3 53.09 26.5
 -12 -4 3 69.29 24.6
 12 4 -3 102.29 39.7
 12 4 -3 37.6 27.4
 12 4 -3 21.1 23.4
 10 -4 -3 74.79 29.7
 -10 -4 3 109.19 31.7
 -10 -4 3 83.89 21.3
 -10 -4 3 83.49 30.1
 10 -4 -3 90.79 20.1
 10 -4 -3 82.39 26.9
 10 4 -3 116.59 52.69
 10 4 -3 111.19 35.8
 10 4 -3 98.99 40.4
 8 -4 -3 462.75 31.9
 8 -4 -3 451.15 39.8
 -8 -4 3 521.85 54.79
 -8 -4 3 413.26 41.4
 8 -4 -3 396.46 37
 8 -4 -3 430.66 53.09
 8 -4 -3 425.96 34.7
 8 4 -3 403.86 63.99
 8 4 -3 374.56 66.19
 8 4 -3 311.17 49.1
 6 -4 -3 189.18 21.5
 6 -4 -3 189.98 31.6
 -6 -4 3 218.78 37.5
 6 -4 -3 187.98 40.5
 6 -4 -3 180.68 22.5
 -6 -4 3 270.37 49.4
 -6 -4 3 220.78 39.4
 6 4 -3 175.78 33.6
 -6 4 3 215.18 44.6
 6 4 -3 243.88 47.3
 6 4 -3 190.88 40.9
 4 -4 -3 141.19 24.2
 -4 -4 3 202.08 35
 -4 -4 3 170.08 30.8
 -4 -4 3 204.58 44.2
 4 -4 -3 167.68 31.7
 4 -4 -3 161.98 34.6
 4 4 -3 108.29 28.3
 -4 4 3 81.89 25.4
 2 -4 -3 532.25 53.49
 2 -4 -3 566.84 43.1
 -2 -4 3 569.64 46.5
 -2 -4 3 524.45 50.89
 -2 -4 3 551.04 58.29
 2 -4 -3 499.75 48.5
 -2 -4 3 489.15 43.1
 -2 4 3 612.44 52.09
 2 4 -3 602.54 53.99
 2 4 -3 540.15 46.5
 0 -4 -3 1130.99 71.49
 0 -4 -3 1119.49 82.49
 0 -4 3 1210.18 65.69
 0 -4 -3 1117.19 88.29
 0 -4 3 1170.88 74.09
 0 -4 3 1259.87 86.89
 0 4 -3 1109.49 64.19
 0 4 3 1147.49 75.19
 0 4 3 1110.89 77.19
 0 4 -3 1147.89 71.49
 0 4 3 1052.89 75.09
 0 4 -3 1112.19 77.89
 0 4 3 1243.98 61.99
 0 4 -3 1184.28 77.69
 -2 -4 -3 382.36 39.5
 -2 -4 -3 421.36 48.9
 2 -4 3 213.68 39
 -2 4 -3 403.26 45.8
 -2 4 -3 306.57 33.8
 2 4 3 334.87 33.9
 2 4 3 265.67 42.4
 -2 4 -3 378.96 40.5
 2 4 3 319.67 40.3
 -2 4 -3 338.67 26.2
 2 4 3 320.47 38.8
 4 -4 3 81.69 20.7
 -4 -4 -3 104.19 34.3
 -4 -4 -3 63.59 21.5
 4 -4 3 124.69 35.5
 4 4 3 107.69 23.4
 4 4 3 93.99 24.9
 -4 4 -3 166.68 29.1
 -4 4 -3 111.59 29.4
 -4 4 -3 151.48 31.6
 4 4 3 146.39 35.2
 4 4 3 190.28 45.3
 -6 -4 -3 491.75 78.19
 6 -4 3 429.86 45.5
 6 -4 3 463.65 72.09
 6 -4 3 427.46 51.29
 6 4 3 410.26 50.49
 -6 4 -3 349.37 42.3
 6 4 3 333.97 56.09
 -8 -4 -3 70.49 29.4
 8 -4 3 114.79 33.1
 8 -4 3 54.29 29.9
 8 -4 3 87.09 31
 -8 -4 -3 61.79 21.9
 8 4 3 -0.7 20
 8 4 3 48.9 24.4
 8 4 3 76.69 30.9
 -8 4 -3 70.69 29.2
 8 4 3 73.99 34.8
 10 -4 3 171.18 54.19
 -10 -4 -3 277.47 58.59
 -10 -4 -3 238.08 51.29
 -10 -4 -3 257.97 54.39
 10 -4 3 315.57 61.79
 10 -4 3 298.77 55.39
 -10 4 -3 265.47 57.69
 10 4 3 251.67 65.69
 10 4 3 371.06 76.09
 10 4 3 319.07 58.19
 11 -5 -3 125.49 33.2
 -11 -5 3 83.69 34.2
 11 -5 -3 197.38 52.59
 11 -5 -3 152.28 31.3
 -11 -5 3 125.59 29.5
 11 -5 -3 152.88 37.2
 11 5 -3 66.29 42.8
 11 5 -3 122.19 42.6
 11 5 -3 147.49 44
 9 -5 -3 667.03 56.29
 9 -5 -3 606.54 70.69
 -9 -5 3 630.44 67.69
 -9 -5 3 614.94 57.79
 -9 -5 3 563.64 65.39
 9 -5 -3 643.54 52.09
 9 5 -3 613.34 68.79
 9 5 -3 699.13 75.99
 9 5 -3 687.43 100.79
 -7 -5 3 528.35 51.29
 7 -5 -3 563.74 52.29
 7 -5 -3 505.95 36.7
 7 -5 -3 476.85 59.89
 -7 -5 3 472.25 55.19
 7 -5 -3 563.84 55.59
 -7 -5 3 528.95 61.19
 7 5 -3 566.74 67.29
 7 5 -3 536.35 61.99
 -5 -5 3 34.2 16
 -5 -5 3 30 18.5
 5 -5 -3 51.69 22.4
 -5 -5 3 24.2 15.9
 5 -5 -3 15.9 10.6
 5 -5 -3 23.6 21.1
 5 -5 -3 49 15.3
 5 5 -3 42.7 21.6
 5 5 -3 40.2 24.4
 -5 5 3 50.39 21.9
 3 -5 -3 206.38 42
 -3 -5 3 260.67 41.3
 3 -5 -3 280.37 30.8
 -3 -5 3 240.18 39.8
 -3 -5 3 247.58 56.39
 -3 -5 3 280.57 53.49
 3 -5 -3 281.27 52.89
 -3 5 3 231.38 41
 3 5 -3 197.58 38
 3 5 -3 216.98 46.5
 -1 -5 3 782.52 77.09
 1 -5 -3 902.91 78.29
 -1 -5 3 798.52 56.99
 1 -5 -3 764.02 67.89
 -1 -5 3 771.22 61.19
 1 -5 -3 698.43 55.69
 -1 -5 3 739.03 67.49
 1 5 -3 688.43 65.79
 1 5 -3 676.93 54.19
 -1 5 3 721.83 64.59
 -1 -5 -3 3043.8 157.78
 -1 -5 -3 3004 172.68
 1 -5 3 3423.56 183.78
 1 -5 3 3011.6 171.18
 1 -5 3 3242.98 146.59
 1 -5 3 3260.37 171.48
 1 5 3 3506.25 165.98
 -1 5 -3 3389.26 163.58
 1 5 3 3563.34 177.08
 1 5 3 3446.06 169.48
 -1 5 -3 3346.07 178.68
 -1 5 -3 3431.66 145.89
 1 5 3 3422.36 147.99
 -3 -5 -3 83.79 23.9
 3 -5 3 152.08 35.5
 -3 -5 -3 164.08 35.7
 3 -5 3 112.69 33.6
 3 5 3 61.29 24.4
 3 5 3 18.4 14.3
 3 5 3 25.4 18.6
 -3 5 -3 15.2 15.5
 -5 -5 -3 57.39 27.4
 5 -5 3 50.19 30.1
 5 -5 3 45.6 18
 5 5 3 102.49 36.8
 -5 5 -3 56.99 21.6
 5 5 3 56.09 23.3
 5 5 3 109.79 39.4
 5 5 3 55.79 25.5
 -7 -5 -3 306.87 70.39
 7 -5 3 157.28 37.3
 -7 -5 -3 199.18 46.3
 7 -5 3 174.28 39.7
 7 -5 3 126.59 45.2
 7 5 3 210.58 54.19
 -7 5 -3 166.58 37.9
 7 5 3 198.48 47.4
 7 5 3 179.98 51.99
 7 5 3 212.88 51.39
 -9 -5 -3 389.06 68.89
 9 -5 3 364.36 65.89
 9 -5 3 333.37 60.59
 -9 -5 -3 284.67 79.09
 9 -5 3 246.78 60.89
 9 5 3 182.78 45.4
 9 5 3 262.57 75.19
 9 5 3 322.27 68.09
 9 5 3 303.47 61.09
 10 -6 -3 34.7 21.9
 -10 -6 3 24.5 18.2
 -10 -6 3 72.29 32.3
 10 -6 -3 2.8 24
 10 6 -3 46.5 31.1
 10 6 -3 49.9 45
 -8 -6 3 306.57 60.49
 8 -6 -3 380.96 43.9
 8 -6 -3 374.56 47.9
 8 -6 -3 341.37 64.39
 -8 -6 3 300.47 58.19
 8 6 -3 553.04 79.39
 8 6 -3 388.76 76.69
 6 -6 -3 28.5 19.3
 6 -6 -3 24.2 20.6
 -6 -6 3 8.3 23.2
 6 -6 -3 65.09 29.6
 6 -6 -3 52.89 16.1
 -6 -6 3 32.3 23.1
 6 6 -3 25.6 26.9
 6 6 -3 21 19.7
 -6 6 3 3.5 16.2
 4 -6 -3 73.79 30.8
 -4 -6 3 24.3 19.8
 4 -6 -3 61.69 22.5
 4 -6 -3 99.29 37.7
 4 -6 -3 48.2 17.1
 -4 -6 3 97.79 26.4
 4 6 -3 75.19 28.3
 4 6 -3 31.1 19.9
 -2 -6 3 1.1 20.2
 -2 -6 3 50.89 19.2
 2 -6 -3 35.2 24.1
 2 -6 -3 6 11.1
 -2 -6 3 25.6 20.5
 2 -6 -3 20.1 26.1
 2 -6 -3 19.6 13.9
 -2 6 3 28.2 26.6
 2 6 -3 36.5 19.7
 2 6 -3 10.4 15.2
 0 -6 -3 787.72 84.19
 0 -6 3 729.63 73.19
 0 -6 3 587.24 60.19
 0 -6 -3 688.03 73.09
 0 -6 3 751.02 56.19
 0 -6 3 619.94 78.29
 0 -6 -3 718.73 61.29
 0 6 -3 701.33 56.39
 0 6 -3 735.73 63.39
 0 6 3 792.62 67.49
 0 6 3 727.23 47.6
 2 -6 3 136.99 37.9
 -2 -6 -3 159.88 35.3
 -2 -6 -3 152.88 37.1
 2 -6 3 150.28 47.5
 -2 6 -3 79.49 20
 2 6 3 93.19 26.8
 2 6 3 72.49 21.2
 2 6 3 18.8 19.6
 -2 6 -3 90.39 26.9
 2 6 3 87.99 36.4
 4 -6 3 -17.5 16.6
 4 -6 3 -7.3 10.4
 -4 -6 -3 -0.6 12.5
 -4 -6 -3 8.6 16.3
 4 6 3 -3.1 12.9
 4 6 3 5.9 20.4
 4 6 3 11.5 19.3
 4 6 3 -0.3 12
 -4 6 -3 11.8 15.9
 -6 -6 -3 6.7 20.7
 -6 -6 -3 15 14
 -6 -6 -3 7 15.7
 6 -6 3 19.6 21
 6 -6 3 49.6 31
 6 6 3 45.3 35.6
 -6 6 -3 -1.7 11.5
 6 6 3 19.4 26.4
 6 6 3 23.9 21.2
 6 6 3 14.7 18.9
 -8 -6 -3 1.1 14.6
 -8 -6 -3 -0.9 17.4
 -8 -6 -3 -0.8 13.7
 8 -6 3 -2.1 22.6
 8 6 3 13.4 21.4
 8 6 3 15.1 21.8
 8 6 3 -6.1 27.2
 8 6 3 20.2 28.3
 -7 -7 3 472.85 60.29
 7 -7 -3 558.84 88.29
 -7 -7 3 550.84 95.89
 7 -7 -3 472.55 56.19
 7 -7 -3 452.85 78.49
 -7 -7 3 370.26 61.59
 7 7 -3 369.26 62.89
 -7 7 3 293.87 68.89
 7 7 -3 481.05 86.99
 5 -7 -3 78.69 29.6
 -5 -7 3 24.7 20.7
 -5 -7 3 58.69 21.8
 5 -7 -3 86.39 39.4
 5 -7 -3 86.99 33.8
 -5 -7 3 76.19 32.9
 5 -7 -3 94.89 24.3
 5 7 -3 53.29 25
 5 7 -3 21.2 26.4
 -5 7 3 8.7 21.4
 3 -7 -3 75.59 25.6
 -3 -7 3 113.79 33.9
 3 -7 -3 75.29 28.1
 -3 -7 3 118.19 49.8
 -3 -7 3 73.19 28
 3 -7 -3 99.29 37
 3 -7 -3 77.79 35.1
 -3 -7 3 35.5 21.6
 -3 7 3 28.4 25.1
 3 7 -3 79.39 33
 3 7 -3 51.79 23.8
 1 -7 -3 341.77 53.79
 1 -7 -3 379.66 70.79
 1 -7 -3 270.57 45.9
 -1 -7 3 382.66 82.79
 -1 -7 3 250.57 89.29
 -1 -7 3 314.47 48.5
 -1 -7 3 305.97 56.79
 1 -7 -3 289.27 68.89
 1 7 -3 290.57 46.2
 -1 7 3 283.77 58.29
 1 7 -3 235.08 54.89
 1 7 -3 228.18 53.99
 -1 -7 -3 636.44 65.69
 1 -7 3 786.22 82.39
 1 -7 3 682.83 70.79
 -1 -7 -3 654.23 65.89
 1 -7 3 819.02 124.49
 -1 -7 -3 706.33 81.59
 -1 7 -3 605.64 53.89
 1 7 3 693.43 52.49
 -1 7 -3 652.63 65.99
 -1 7 -3 600.94 75.09
 1 7 3 604.34 73.29
 1 7 3 735.03 71.99
 3 -7 3 211.28 49.7
 -3 -7 -3 197.88 45
 -3 -7 -3 228.88 46.8
 3 -7 3 154.18 33.3
 3 -7 3 262.27 58.29
 -3 -7 -3 164.98 40.2
 3 7 3 217.08 54.09
 3 7 3 177.08 45.5
 -3 7 -3 145.89 36.9
 3 7 3 181.78 37.4
 -3 7 -3 140.99 47.5
 3 7 3 142.69 47.9
 5 -7 3 3.1 16.3
 5 -7 3 21.5 32.6
 -5 -7 -3 4 16.6
 5 -7 3 10.1 17
 -5 -7 -3 19.5 21.3
 -5 -7 -3 28.7 27.5
 5 7 3 4.6 27.6
 -5 7 -3 22.6 32.2
 -5 7 -3 24.2 19.3
 5 7 3 5.8 15.5
 5 7 3 0.8 15.3
 4 -8 -3 1.6 21
 -4 -8 3 2.6 21.8
 4 -8 -3 78.89 36.7
 -4 -8 3 1.3 19.8
 4 -8 -3 11.8 17.1
 -4 -8 3 9 22.6
 4 -8 -3 49.8 30.7
 -4 8 3 7.7 31.8
 4 8 -3 19.3 22.5
 4 8 -3 5.6 35
 2 -8 -3 7.4 17.4
 2 -8 -3 17.8 26.9
 2 -8 -3 13 22
 -2 -8 3 0.7 18.5
 -2 -8 3 19.4 28.5
 -2 -8 3 -0.2 23
 2 -8 -3 74.39 34.5
 -2 -8 3 53.99 31
 -2 8 3 -5.7 23.9
 2 8 -3 9 21.6
 2 8 -3 42 29.3
 2 8 -3 5.3 26.6
 0 -8 -3 156.88 36.7
 0 -8 3 186.98 40
 0 -8 -3 196.68 43.4
 0 -8 3 230.98 59.79
 0 -8 3 215.08 70.19
 0 -8 -3 225.68 61.99
 0 8 -3 258.67 45.1
 0 8 -3 213.98 60.19
 0 8 3 331.37 73.09
 -2 -8 -3 21 28.8
 -2 -8 -3 70.59 31.3
 2 -8 3 94.19 46.9
 2 -8 3 44.2 40.5
 2 -8 3 108.59 38.1
 -2 -8 -3 42.4 29.9
 -2 8 -3 38.3 20.1
 2 8 3 40.1 20.4
 2 8 3 63.29 22.3
 -2 8 -3 66.79 73.69
 2 8 3 51.09 40.4
 -2 8 -3 59.89 27.8
 14 0 -4 128.59 38.6
 14 0 -4 71.89 21.9
 14 0 -4 153.18 37.3
 12 0 -4 1074.29 78.59
 12 0 -4 902.71 88.29
 12 0 -4 1084.79 63.69
 10 0 -4 486.55 48.2
 10 0 -4 518.45 36
 10 0 -4 526.45 58.89
 8 0 -4 91.99 15.4
 6 0 -4 92.69 20.8
 6 0 -4 86.39 10.7
 6 0 -4 72.99 9.2
 4 0 -4 1894.81 79.79
 0 0 4 710.83 52.29
 0 0 -4 924.61 56.49
 0 0 4 964.2 57.49
 0 0 -4 1073.09 58.69
 2 0 4 259.57 30.1
 -2 0 -4 277.87 24.5
 2 0 4 275.77 31.6
 -2 0 -4 225.98 28.8
 -4 0 -4 380.26 29.9
 -4 0 -4 317.57 37.4
 -4 0 -4 275.87 34.2
 4 0 4 339.47 39.7
 4 0 4 318.17 37.6
 6 0 4 1297.77 89.39
 -6 0 -4 1291.07 70.79
 6 0 4 1384.66 91.69
 -6 0 -4 1272.57 80.99
 -8 0 -4 1425.66 79.09
 8 0 4 1366.36 102.89
 -8 0 -4 1410.26 85.39
 -8 0 -4 1331.97 101.29
 8 0 4 1496.75 83.59
 -10 0 -4 10.9 11
 10 0 4 1.3 14.9
 -10 0 -4 -1.1 8.1
 10 0 4 38.6 24.3
 12 0 4 -4.7 16.9
 -12 0 -4 12.5 14.7
 12 0 4 -10.1 15.1
 13 -1 -4 43.4 19.9
 13 -1 -4 44.8 27
 13 1 -4 132.69 30.2
 13 1 -4 85.69 38.9
 13 1 -4 69.69 26.8
 11 -1 -4 433.06 53.09
 11 -1 -4 406.56 42.8
 11 1 -4 533.55 54.79
 11 1 -4 611.54 70.19
 11 1 -4 514.85 44
 9 -1 -4 205.48 31.9
 9 -1 -4 252.37 46.8
 9 1 -4 146.39 32
 9 1 -4 232.78 25.5
 7 -1 -4 84.99 19.3
 7 1 -4 72.39 14.6
 7 1 -4 111.29 20.6
 7 1 -4 97.19 25.9
 5 -1 -4 1287.97 64.29
 -5 -1 4 1259.47 55.29
 -5 -1 4 1213.98 56.39
 5 1 -4 1079.59 67.09
 5 1 -4 1035.4 55.99
 -3 -1 4 888.01 47.3
 3 -1 -4 874.71 45
 3 -1 -4 890.21 39.5
 3 1 -4 804.92 46
 3 1 -4 800.62 46.5
 1 -1 -4 3029.5 124.29
 -1 -1 4 2843.92 120.69
 -1 -1 4 2834.62 127.09
 1 -1 -4 3046.6 130.59
 -1 1 4 3184.18 129.09
 -1 1 4 3002.9 123.79
 -1 1 4 3139.69 117.89
 1 1 -4 3117.39 121.79
 -1 -1 -4 64.39 19.4
 -1 -1 -4 42.2 13.4
 1 -1 4 63.29 20
 -1 -1 -4 36.5 11.6
 1 -1 4 40.8 12.7
 1 -1 4 70.29 21.2
 -1 1 -4 6.7 10.3
 1 1 4 33.1 19.4
 1 1 4 42.3 14.3
 -3 -1 -4 774.02 60.19
 -3 -1 -4 804.62 58.99
 -3 -1 -4 732.93 50.29
 3 -1 4 674.13 62.39
 3 -1 4 763.02 60.69
 3 1 4 929.91 62.69
 -3 1 -4 914.91 45
 -3 1 -4 907.11 56.69
 3 1 4 1004.1 68.99
 -5 -1 -4 256.87 29.3
 5 -1 4 307.47 38.4
 -5 -1 -4 246.28 42.6
 5 -1 4 253.27 46
 -5 -1 -4 327.67 52.39
 -5 1 -4 264.67 22.7
 -5 1 -4 247.28 29.8
 5 1 4 305.77 38.9
 5 1 4 347.17 54.39
 5 1 4 261.77 30.6
 7 -1 4 1004.9 77.89
 7 -1 4 925.71 77.19
 -7 -1 -4 887.31 71.59
 -7 -1 -4 960.6 64.69
 7 1 4 918.31 65.19
 -7 1 -4 902.91 51.29
 -7 1 -4 1021.2 62.19
 -7 1 -4 885.81 73.79
 7 1 4 1032.6 80.79
 7 1 4 839.92 74.79
 9 -1 4 142.29 40.1
 9 -1 4 169.48 41.3
 -9 -1 -4 189.68 32.8
 -9 -1 -4 163.78 33.4
 9 1 4 195.88 45.2
 9 1 4 300.67 61.79
 9 1 4 188.88 34.7
 -9 1 -4 168.28 21.3
 -9 1 -4 184.98 23.8
 -9 1 -4 156.58 50.29
 -11 -1 -4 82.29 23.7
 -11 -1 -4 59.79 24.2
 11 -1 4 62.09 29
 11 -1 4 86.79 36.4
 11 1 4 48.1 26.5
 11 1 4 97.79 26.8
 11 1 4 139.69 45.7
 14 -2 -4 48.4 18
 14 -2 -4 72.59 35.4
 14 -2 -4 4.6 19.4
 14 2 -4 25.3 24.8
 14 2 -4 37.7 25
 14 2 -4 12.5 20.1
 12 -2 -4 733.33 70.59
 12 -2 -4 810.22 78.39
 12 -2 -4 680.73 53.99
 12 2 -4 773.32 64.39
 12 2 -4 800.82 73.99
 12 2 -4 866.21 91.99
 10 -2 -4 688.83 49.1
 10 -2 -4 698.73 58.89
 10 -2 -4 634.64 61.69
 10 2 -4 469.85 54.89
 10 2 -4 511.35 48
 -8 -2 4 582.74 41.3
 -8 -2 4 576.04 36.4
 8 -2 -4 629.44 49.2
 8 2 -4 602.04 55.49
 8 2 -4 582.74 46.8
 6 -2 -4 22.3 13.1
 -6 -2 4 9.8 8
 6 -2 -4 17.3 10.4
 -6 -2 4 14.3 10
 6 2 -4 51.19 18.5
 6 2 -4 15.9 11.6
 6 2 -4 34.6 12.9
 6 2 -4 25.2 11.4
 -4 -2 4 1276.57 67.39
 4 -2 -4 1293.67 58.19
 4 -2 -4 1331.37 62.99
 4 2 -4 971.1 65.29
 -4 2 4 868.81 58.29
 4 2 -4 960.6 59.49
 2 -2 -4 8372.96 314.67
 2 -2 -4 8486.15 310.07
 -2 -2 4 8386.16 319.17
 -2 -2 4 8734.03 315.77
 2 2 -4 8027.7 312.97
 -2 2 4 8390.06 307.27
 2 2 -4 7937.01 312.07
 2 2 -4 7996.6 312.57
 -2 2 4 8154.38 308.37
 0 -2 -4 1099.39 70.19
 0 -2 -4 1141.79 65.99
 0 -2 4 1320.47 70.59
 0 -2 4 1128.29 67.69
 0 -2 -4 1207.88 60.39
 0 2 -4 1259.47 67.69
 0 2 4 1159.88 68.39
 0 2 -4 1199.68 73.49
 0 2 -4 1216.88 68.19
 0 2 4 1155.58 66.29
 0 2 4 1198.88 60.49
 2 -2 4 -5.6 3.9
 -2 -2 -4 1.5 6.3
 -2 -2 -4 6.4 8.5
 2 -2 4 7.2 12.6
 2 -2 4 -2.6 8.7
 -2 -2 -4 1.4 10.1
 -2 2 -4 5.2 6.4
 2 2 4 -1.1 7.9
 -2 2 -4 2.6 8.5
 2 2 4 14.3 11.4
 4 -2 4 690.43 53.49
 -4 -2 -4 785.02 54.29
 -4 -2 -4 629.84 57.59
 4 -2 4 722.03 65.79
 4 -2 4 692.13 62.19
 4 2 4 499.55 58.69
 4 2 4 642.94 57.99
 -4 2 -4 642.74 46.6
 -4 2 -4 624.44 56.49
 4 2 4 695.93 67.59
 6 -2 4 1262.27 98.59
 -6 -2 -4 1291.57 80.99
 -6 -2 -4 1318.77 91.99
 6 -2 4 1470.75 90.19
 6 -2 4 1206.58 88.39
 6 2 4 1306.57 83.39
 -6 2 -4 1201.28 85.29
 -6 2 -4 1171.98 70.49
 6 2 4 1106.49 85.89
 6 2 4 1337.47 93.99
 -8 -2 -4 840.92 70.79
 8 -2 4 1003.8 83.09
 8 -2 4 865.41 80.89
 -8 -2 -4 1002.2 83.19
 8 -2 4 890.61 91.39
 8 2 4 1016.1 85.99
 -8 2 -4 1002.5 58.59
 8 2 4 1119.69 79.19
 8 2 4 1073.79 89.29
 -8 2 -4 1040.1 83.69
 10 -2 4 114.69 43.3
 10 -2 4 86.19 33
 10 -2 4 84.89 28.7
 -10 -2 -4 125.39 35
 10 2 4 66.19 29.1
 10 2 4 30.3 23.9
 -10 2 -4 53.99 26.2
 10 2 4 103.29 31.2
 -12 -2 -4 52.59 24.9
 12 -2 4 12.8 22.6
 -12 -2 -4 18.7 17.3
 12 -2 4 27.5 32.4
 12 -2 4 30.7 28.6
 12 2 4 39.8 31.5
 12 2 4 30 30
 13 -3 -4 22.7 20.1
 13 -3 -4 54.59 16.1
 13 -3 -4 60.89 34.3
 13 3 -4 24.4 23.7
 13 3 -4 2.7 26.9
 13 3 -4 46.8 32.6
 13 3 -4 103.69 33.6
 11 -3 -4 253.37 27.3
 11 -3 -4 245.58 43.1
 11 -3 -4 282.87 54.29
 11 3 -4 243.08 48.7
 11 3 -4 280.87 65.89
 11 3 -4 296.27 47.8
 9 -3 -4 89.39 14.8
 -9 -3 4 77.79 18
 9 -3 -4 92.59 19.6
 9 -3 -4 72.89 25.3
 9 -3 -4 82.89 22.1
 -9 -3 4 75.39 22.4
 9 3 -4 149.39 47.5
 9 3 -4 119.39 27.2
 9 3 -4 84.09 28.6
 7 -3 -4 321.67 48.1
 -7 -3 4 352.56 38.4
 -7 -3 4 350.06 42.4
 7 -3 -4 359.06 28.6
 7 -3 -4 309.47 28.5
 -7 -3 4 354.46 33.2
 7 3 -4 371.46 59.59
 7 3 -4 332.07 51.89
 7 3 -4 312.37 36.8
 -5 -3 4 788.72 54.29
 -5 -3 4 821.22 60.69
 5 -3 -4 796.12 50.19
 -5 -3 4 821.82 61.39
 5 -3 -4 741.23 55.49
 5 3 -4 849.91 62.69
 5 3 -4 745.03 53.69
 -5 3 4 781.92 69.19
 5 3 -4 770.12 63.09
 3 -3 -4 1574.24 87.59
 -3 -3 4 1663.33 99.69
 3 -3 -4 1745.53 86.69
 -3 -3 4 1682.03 89.99
 3 -3 -4 1583.24 85.89
 -3 -3 4 1644.54 94.29
 3 3 -4 1714.03 90.69
 3 3 -4 1656.73 88.49
 3 3 -4 1583.24 92.29
 -3 3 4 1593.84 86.19
 1 -3 -4 508.25 46.4
 -1 -3 4 509.15 44.1
 1 -3 -4 563.34 44.2
 -1 -3 4 522.15 49.7
 1 -3 -4 524.05 47.5
 1 3 -4 613.04 48.4
 -1 3 4 648.14 48
 1 3 -4 686.43 54.59
 1 3 -4 573.04 45.3
 -1 3 4 595.64 45.7
 1 3 -4 613.94 42.8
 -1 3 4 645.34 32.8
 1 -3 4 763.02 60.19
 1 -3 4 755.12 53.39
 -1 -3 -4 754.42 60.59
 -1 -3 -4 706.73 51.89
 -1 3 -4 623.14 53.39
 1 3 4 656.03 52.49
 1 3 4 675.93 46.7
 -1 3 -4 661.43 40
 1 3 4 582.74 52.19
 -1 3 -4 618.94 55.49
 1 3 4 637.14 55.99
 -1 3 -4 670.73 50.29
 3 -3 4 344.17 36.6
 3 -3 4 256.17 45
 3 -3 4 255.67 41.3
 -3 -3 -4 244.08 44.5
 -3 -3 -4 324.57 35.6
 -3 3 -4 218.98 36.6
 -3 3 -4 265.27 41.4
 -3 3 -4 247.98 29.2
 3 3 4 313.77 39.2
 3 3 4 302.07 36.7
 3 3 4 273.77 48
 3 3 4 329.77 38.1
 -5 -3 -4 41.7 20.9
 5 -3 4 18.2 17.5
 -5 -3 -4 48.4 19.1
 5 -3 4 34.3 14.6
 5 -3 4 14.7 19.6
 5 3 4 30.7 16.9
 -5 3 -4 54.29 17.1
 5 3 4 9 10.7
 -5 3 -4 52.99 20.1
 5 3 4 68.09 25.4
 7 -3 4 795.82 67.09
 7 -3 4 611.24 74.79
 -7 -3 -4 738.13 65.19
 -7 -3 -4 762.52 73.09
 7 -3 4 719.83 72.39
 -7 3 -4 876.31 71.99
 7 3 4 726.43 71.69
 7 3 4 790.72 69.29
 -7 3 -4 813.72 52.59
 9 -3 4 14.9 27.3
 -9 -3 -4 39.4 21.9
 9 -3 4 3.4 17.6
 9 -3 4 11 18.6
 -9 -3 -4 18 21.3
 -9 3 -4 10.4 15.6
 9 3 4 6.5 15.2
 -9 3 -4 35.3 12.4
 9 3 4 28.2 24.5
 9 3 4 17.9 19.8
 11 -3 4 13.6 24.1
 11 -3 4 8.7 22.2
 -11 -3 -4 16 25.8
 11 -3 4 11.3 26.3
 -11 -3 -4 27.6 26.1
 11 3 4 14.1 21.1
 11 3 4 26.4 26.5
 11 3 4 21.3 24.9
 -12 -4 4 291.77 31.3
 -12 -4 4 381.96 41.3
 12 -4 -4 356.36 33.4
 12 -4 -4 379.66 44.7
 12 4 -4 334.17 76.89
 12 4 -4 449.76 73.19
 12 4 -4 396.46 65.59
 10 -4 -4 463.35 34.4
 10 -4 -4 445.76 42.2
 10 -4 -4 420.56 34.2
 10 -4 -4 399.66 36.5
 10 -4 -4 462.35 35.8
 10 -4 -4 409.26 61.69
 -10 -4 4 465.35 42.8
 -10 -4 4 441.16 50.49
 10 4 -4 515.75 86.99
 10 4 -4 424.66 82.49
 10 4 -4 611.64 107.49
 8 -4 -4 437.16 35.3
 8 -4 -4 480.15 54.19
 -8 -4 4 419.06 48.8
 8 -4 -4 461.45 35.2
 8 -4 -4 379.86 37
 -8 -4 4 409.66 41
 8 4 -4 266.57 46.7
 8 4 -4 515.95 77.59
 -6 -4 4 -3.2 7.1
 -6 -4 4 11.4 13.5
 6 -4 -4 5.7 13.6
 6 -4 -4 9 10.3
 -6 4 4 -2.1 10.8
 6 4 -4 17.2 17.5
 6 4 -4 3.8 15.4
 4 -4 -4 1187.58 76.09
 -4 -4 4 1152.48 92.99
 -4 -4 4 1191.28 83.99
 4 -4 -4 1119.49 67.89
 -4 -4 4 1139.59 75.59
 4 4 -4 1173.98 83.79
 4 4 -4 1175.28 79.29
 -4 4 4 1172.88 79.69
 -2 -4 4 3836.52 189.88
 -2 -4 4 4236.68 182.48
 2 -4 -4 4061.99 179.78
 2 -4 -4 4165.28 191.58
 2 -4 -4 4091.39 193.38
 -2 -4 4 4220.28 203.38
 2 4 -4 4355.06 187.28
 2 4 -4 4259.67 194.08
 -2 4 4 4097.39 186.98
 -2 4 4 4115.79 180.78
 0 -4 -4 959.2 70.89
 0 4 -4 757.32 61.89
 0 4 -4 655.43 56.19
 0 4 -4 738.53 56.59
 0 4 -4 773.42 49.6
 0 4 4 622.04 41.5
 0 4 4 695.73 57.39
 0 4 4 710.93 59.89
 2 -4 4 141.29 36.5
 -2 -4 -4 99.49 29.2
 -2 -4 -4 142.29 31.6
 2 -4 4 121.29 27.3
 -2 4 -4 169.78 37.1
 2 4 4 141.29 27
 2 4 4 205.78 43.2
 -2 4 -4 176.08 37.4
 -2 4 -4 147.69 20.5
 2 4 4 128.29 31.3
 -2 4 -4 128.79 27.4
 2 4 4 181.78 37.8
 4 -4 4 176.58 37
 4 -4 4 203.28 38.5
 -4 -4 -4 214.68 46.2
 4 -4 4 222.18 49.5
 4 4 4 160.98 32.7
 4 4 4 204.98 45.9
 -4 4 -4 165.28 31.3
 4 4 4 137.39 34.1
 4 4 4 157.18 35.5
 -4 4 -4 200.28 38.5
 6 -4 4 931.01 75.79
 -6 -4 -4 1069.69 93.89
 6 -4 4 998.9 84.49
 6 4 4 1070.59 85.59
 -6 4 -4 1085.49 66.89
 6 4 4 1124.89 86.49
 -6 4 -4 1049.09 80.79
 8 -4 4 853.21 75.39
 8 -4 4 954.1 146.69
 -8 -4 -4 957.8 88.89
 8 -4 4 870.01 83.69
 8 4 4 835.82 79.89
 8 4 4 793.42 82.29
 8 4 4 850.11 100.49
 8 4 4 788.82 82.89
 -10 -4 -4 63.19 32.6
 -10 -4 -4 46.7 29.6
 10 -4 4 38.3 32.8
 10 -4 4 33.9 25.9
 10 -4 4 35.8 28.3
 10 4 4 8 21.1
 10 4 4 -2.3 18.2
 10 4 4 14.5 19.9
 -10 4 -4 -3.9 17
 -11 -5 4 333.27 41
 11 -5 -4 306.07 35.4
 -11 -5 4 378.06 61.49
 11 -5 -4 285.87 37
 11 -5 -4 288.97 62.59
 11 5 -4 341.77 64.79
 11 5 -4 277.57 80.89
 -9 -5 4 -1.6 14.1
 -9 -5 4 1.2 11
 9 -5 -4 -5 7.8
 9 -5 -4 -6.7 7.6
 9 -5 -4 0.8 16.6
 -9 -5 4 3.4 9.5
 9 5 -4 13.3 21.2
 9 5 -4 29.5 28.8
 7 -5 -4 46.1 19.6
 7 -5 -4 92.19 26.3
 -7 -5 4 87.59 28.4
 7 -5 -4 64.29 16.3
 -7 -5 4 25.9 21.3
 7 -5 -4 18.4 18.3
 7 5 -4 8 20.5
 7 5 -4 29.6 20.1
 5 -5 -4 281.07 44.8
 -5 -5 4 213.38 41.5
 -5 -5 4 382.46 43.2
 -5 -5 4 327.47 54.29
 5 -5 -4 300.07 53.69
 5 5 -4 305.27 51.99
 -5 5 4 396.96 61.09
 5 5 -4 380.56 47.5
 3 -5 -4 143.49 31.5
 3 -5 -4 160.88 28.5
 -3 -5 4 212.28 40.1
 -3 -5 4 108.89 34.1
 3 -5 -4 203.18 43.7
 -3 -5 4 211.08 41.5
 -3 -5 4 146.89 34.5
 -3 5 4 226.28 44.1
 3 5 -4 109.19 42.2
 3 5 -4 138.29 30.1
 1 -5 -4 235.68 36.5
 1 -5 -4 321.27 57.39
 -1 -5 4 260.17 56.69
 -1 -5 4 314.37 38.5
 1 -5 -4 330.57 60.99
 -1 -5 4 216.48 40.6
 1 5 -4 258.27 32.8
 1 5 -4 316.17 54.59
 1 5 -4 339.67 51.99
 -1 5 4 292.17 37
 -1 5 4 303.77 46.4
 1 -5 4 62.79 27.8
 -1 -5 -4 51.49 21
 -1 -5 -4 92.59 26.8
 -1 5 -4 42.7 18.6
 1 5 4 88.09 29.5
 -1 5 -4 43 17.6
 -1 5 -4 72.59 18.5
 1 5 4 87.29 27.8
 1 5 4 48.2 15.5
 -1 5 -4 52.89 21.1
 1 5 4 69.39 24.4
 -3 -5 -4 64.99 23.9
 3 -5 4 86.79 27.3
 3 -5 4 68.99 32.8
 -3 -5 -4 69.59 24.2
 -3 5 -4 92.29 16.4
 3 5 4 112.59 33.8
 -3 5 -4 91.89 25.1
 -3 5 -4 78.49 25.4
 3 5 4 44.8 27.8
 3 5 4 103.19 35
 3 5 4 100.19 26.9
 5 -5 4 104.49 38.2
 5 -5 4 97.89 25.9
 -5 -5 -4 104.99 37.3
 5 5 4 119.89 35.7
 -5 5 -4 133.59 32.2
 5 5 4 145.39 33.1
 -7 -5 -4 461.55 58.09
 7 -5 4 468.95 56.29
 7 -5 4 451.55 69.09
 -7 -5 -4 346.57 63.59
 7 -5 4 486.15 86.89
 -7 5 -4 486.15 56.79
 7 5 4 515.85 62.49
 7 5 4 444.96 80.59
 7 5 4 522.85 64.89
 7 5 4 408.06 72.69
 9 -5 4 59.89 40.8
 -9 -5 -4 49.99 31.7
 9 -5 4 23.6 22.6
 9 -5 4 48.8 29.4
 -9 -5 -4 22.1 25.7
 -9 5 -4 0.5 16.2
 9 5 4 19.6 24.4
 9 5 4 26.1 29.9
 9 5 4 27.3 24.8
 9 5 4 22 35.8
 -10 -6 4 262.47 50.19
 10 -6 -4 270.67 55.99
 10 -6 -4 286.07 49.5
 -10 -6 4 334.37 62.89
 10 -6 -4 284.97 50.99
 10 6 -4 229.68 57.69
 10 6 -4 242.48 70.29
 -8 -6 4 18.7 18.5
 -8 -6 4 54.89 28.4
 8 -6 -4 77.99 27.5
 8 -6 -4 50.39 30.4
 8 -6 -4 64.09 17.6
 8 -6 -4 40.3 20.3
 8 6 -4 135.19 42.8
 8 6 -4 182.68 45.8
 -6 -6 4 73.89 35.2
 6 -6 -4 57.69 18.2
 6 -6 -4 78.79 25.2
 6 -6 -4 70.29 22.1
 6 -6 -4 97.89 35.7
 -6 -6 4 66.89 29.6
 -6 6 4 10.6 18.8
 6 6 -4 43.8 29.7
 6 6 -4 16.8 18.8
 -4 -6 4 489.45 78.29
 4 -6 -4 541.85 51.99
 4 -6 -4 594.44 70.09
 4 -6 -4 631.44 65.79
 4 -6 -4 580.54 50.89
 -4 -6 4 564.34 57.29
 -4 -6 4 595.64 69.09
 4 6 -4 658.03 70.49
 4 6 -4 593.04 61.49
 -2 -6 4 1128.59 101.79
 -2 -6 4 1149.39 98.59
 2 -6 -4 1248.18 99.79
 -2 -6 4 1283.47 112.69
 2 -6 -4 1262.07 83.39
 -2 -6 4 1201.88 99.59
 2 -6 -4 1284.57 105.29
 -2 6 4 1217.08 102.39
 2 6 -4 1214.28 105.29
 2 6 -4 1279.17 100.69
 2 6 -4 1251.27 85.09
 0 -6 4 207.68 48.4
 0 -6 4 200.48 41.5
 0 -6 -4 304.97 48.2
 0 -6 -4 257.37 56.79
 0 6 -4 270.47 41.7
 0 6 4 159.68 33.8
 0 6 -4 225.58 46.8
 0 6 4 217.38 24.1
 0 6 -4 295.67 47.8
 -2 -6 -4 175.28 38.7
 2 -6 4 177.58 46
 2 -6 4 129.89 46.2
 -2 -6 -4 160.68 52.29
 -2 6 -4 180.08 29.3
 -2 6 -4 153.58 35.9
 2 6 4 167.98 32.4
 2 6 4 149.19 34.3
 -4 -6 -4 153.58 54.49
 4 -6 4 111.79 34.4
 -4 -6 -4 134.99 36
 4 -6 4 57.79 46.1
 4 6 4 184.58 37.6
 -4 6 -4 124.29 42.9
 4 6 4 152.68 37.1
 -4 6 -4 134.09 34.7
 4 6 4 134.39 59.69
 4 6 4 196.98 52.49
 6 -6 4 292.97 69.79
 -6 -6 -4 242.48 56.39
 -6 -6 -4 324.37 59.59
 6 -6 4 293.97 52.09
 6 6 4 260.17 52.09
 6 6 4 201.68 50.09
 6 6 4 254.97 52.79
 6 6 4 290.37 67.69
 -6 6 -4 239.98 48.8
 -8 -6 -4 322.37 66.09
 -8 -6 -4 240.18 63.29
 8 -6 4 540.85 98.89
 -8 -6 -4 445.76 73.79
 8 -6 4 392.86 71.69
 8 6 4 467.25 104.79
 8 6 4 512.95 85.19
 8 6 4 557.54 88.19
 8 6 4 265.67 70.69
 7 -7 -4 20 14.3
 7 -7 -4 11.4 26.7
 -7 -7 4 19.2 21.6
 7 -7 -4 9.9 17.2
 7 -7 -4 1.3 15.6
 -7 -7 4 16.4 24.6
 -7 -7 4 31.4 27
 -7 7 4 29.3 33.8
 7 7 -4 23.1 29.2
 7 7 -4 -5.3 15.5
 -5 -7 4 17.6 19.9
 5 -7 -4 34.2 50.59
 5 -7 -4 77.39 31.9
 5 -7 -4 18.7 15.2
 -5 -7 4 28.9 20.5
 5 -7 -4 15.1 16.6
 -5 -7 4 12.4 22.7
 -5 7 4 23 27.5
 5 7 -4 34 24
 5 7 -4 10 23.7
 3 -7 -4 161.28 35.3
 -3 -7 4 117.49 32.8
 -3 -7 4 222.88 59.79
 3 -7 -4 180.88 47.3
 -3 -7 4 218.58 60.99
 3 -7 -4 174.68 49
 -3 -7 4 188.58 40.2
 3 -7 -4 267.87 53.69
 3 7 -4 101.19 39.2
 -3 7 4 100.39 40.6
 3 7 -4 106.69 32
 -1 -7 4 112.29 39.1
 -1 -7 4 108.19 42.9
 1 -7 -4 175.38 39
 1 -7 -4 184.88 57.29
 1 -7 -4 129.49 30.6
 -1 -7 4 157.88 44
 1 -7 -4 189.48 54.09
 1 7 -4 99.89 37.4
 1 7 -4 128.49 34.6
 1 7 -4 182.68 51.89
 -1 7 4 199.78 47.1
 1 -7 4 0.9 9.9
 -1 -7 -4 -2.9 10.5
 -1 -7 -4 -4.4 13.9
 -1 -7 -4 -12.7 12
 1 -7 4 22.7 32.3
 -1 7 -4 -7.9 16.9
 -1 7 -4 9.5 16.5
 -1 7 -4 -5.8 9.9
 1 7 4 2.8 18.4
 1 7 4 -1.5 9.1
 3 -7 4 5.6 31.1
 3 -7 4 18 21.9
 -3 -7 -4 10.6 20.5
 -3 -7 -4 13.9 19.5
 -3 -7 -4 9.5 17.6
 3 -7 4 17.2 22.5
 -3 7 -4 26.2 21.7
 -3 7 -4 -13.1 26.8
 -3 7 -4 14.2 10.9
 3 7 4 21.2 21.8
 3 7 4 20.9 22.4
 3 7 4 31.4 31.6
 3 7 4 37.6 20.8
 5 -7 4 24.5 25.1
 -5 -7 -4 32 42.8
 5 -7 4 35.2 32.3
 -5 -7 -4 13.9 23.6
 5 -7 4 0.6 23.2
 5 7 4 19 20.8
 5 7 4 11.7 22.3
 5 7 4 18.3 21.2
 5 7 4 11.3 31.2
 -5 7 -4 12 31
 4 -8 -4 134.79 48.5
 4 -8 -4 38 23.3
 4 -8 -4 72.59 42.8
 -4 -8 4 85.39 37.6
 -4 -8 4 20 28.6
 -4 8 4 44 40.3
 4 8 -4 27.4 37.1
 4 8 -4 48 28.6
 2 -8 -4 300.97 67.99
 2 -8 -4 289.47 53.49
 -2 -8 4 166.88 48
 -2 -8 4 278.97 68.69
 -2 -8 4 254.37 65.99
 2 -8 -4 235.98 47.6
 2 -8 -4 240.28 59.49
 2 8 -4 380.86 73.69
 -2 8 4 235.38 56.99
 2 8 -4 221.88 59.39
 2 8 -4 242.08 61.09
 0 -8 -4 254.77 67.89
 0 -8 4 219.78 56.99
 0 -8 4 256.97 59.99
 0 -8 -4 168.28 56.29
 0 -8 4 278.17 76.19
 0 -8 -4 185.58 44.6
 0 8 4 116.39 48.8
 0 8 -4 306.47 49.7
 0 8 -4 189.58 61.19
 -2 -8 -4 -10.9 24.9
 2 -8 4 8.1 26.9
 2 -8 4 -0.4 25.3
 -2 -8 -4 7.5 24.1
 -2 -8 -4 0.2 23.1
 2 -8 4 50.39 32.9
 2 8 4 -0.3 30.9
 2 8 4 1.6 12
 -2 8 -4 16.6 33.3
 -2 8 -4 -8.3 8.3
 14 0 -5 287.07 48.5
 14 0 -5 326.07 67.79
 12 0 -5 12.5 19.2
 12 0 -5 36.7 19.7
 12 0 -5 4 9.1
 10 0 -5 23.7 10
 10 0 -5 9 13.1
 8 0 -5 1430.86 84.69
 8 0 -5 1431.56 62.59
 6 0 -5 471.95 29.2
 -4 0 5 1503.45 62.99
 4 0 -5 1537.55 72.69
 -2 0 5 50.09 13.6
 2 0 -5 64.79 16.6
 2 0 -5 58.09 16.5
 0 0 -5 3212.38 148.49
 0 0 5 3302.67 149.19
 0 0 5 3277.27 148.59
 0 0 -5 3361.36 148.89
 2 0 5 403.46 42.4
 2 0 5 418.26 42
 -2 0 -5 380.46 40.1
 -2 0 -5 416.66 41.5
 -2 0 -5 377.16 32.7
 -4 0 -5 1758.42 104.99
 -4 0 -5 1719.83 85.29
 4 0 5 1740.63 105.09
 -4 0 -5 1504.35 110.39
 4 0 5 1703.13 104.29
 -6 0 -5 21 16
 6 0 5 32.5 15
 6 0 5 25.7 19.4
 -6 0 -5 47.2 21.9
 -6 0 -5 46.6 14.7
 8 0 5 221.68 48.9
 -8 0 -5 282.27 32
 8 0 5 309.77 61.99
 -8 0 -5 245.68 43.1
 -10 0 -5 91.89 23.3
 10 0 5 20.8 23.4
 10 0 5 40.2 37
 -10 0 -5 45.9 18.1
 -12 0 -5 7.9 10.9
 -12 0 -5 30.7 30.1
 12 0 5 14.6 25.4
 12 0 5 37.6 33.9
 13 -1 -5 352.36 42.6
 13 -1 -5 347.67 66.59
 13 -1 -5 323.67 58.99
 13 1 -5 320.97 52.19
 13 1 -5 342.87 70.39
 13 1 -5 344.47 38.5
 11 -1 -5 119.99 33.6
 11 -1 -5 116.19 27
 11 1 -5 161.08 28.7
 11 1 -5 166.68 37.2
 9 -1 -5 111.39 25.2
 9 -1 -5 133.29 30.7
 9 1 -5 148.09 24.9
 9 1 -5 83.79 23.8
 7 -1 -5 1045.8 63.29
 7 1 -5 867.61 63.69
 7 1 -5 870.01 50.09
 5 -1 -5 3825.42 154.38
 5 -1 -5 3857.91 151.48
 -5 -1 5 3730.03 154.78
 -5 -1 5 4041.9 155.68
 5 1 -5 4043.7 165.38
 5 1 -5 4009.7 172.48
 5 1 -5 4049.79 159.18
 3 -1 -5 2008.2 92.99
 -3 -1 5 1848.42 93.19
 -3 -1 5 1830.52 89.99
 3 -1 -5 1876.41 92.49
 3 1 -5 2331.57 88.99
 3 1 -5 2254.67 97.49
 -3 1 5 2236.28 88.19
 1 -1 -5 1611.64 85.19
 1 -1 -5 1613.74 80.79
 -1 -1 5 1608.84 74.89
 -1 -1 5 1646.74 85.09
 1 1 -5 1600.24 83.99
 -1 1 5 1638.34 84.79
 -1 1 5 1671.33 81.39
 -1 1 5 1645.74 71.79
 1 1 -5 1630.24 74.89
 1 1 -5 1674.73 89.19
 1 -1 5 25.6 11.4
 -1 -1 -5 19.9 11.4
 -1 -1 -5 19.3 12.1
 -1 -1 -5 13.9 11.9
 1 -1 5 42.7 19.7
 1 -1 5 23.8 11.8
 -1 1 -5 8 10.5
 -1 1 -5 19 12.1
 1 1 5 3.9 9
 1 1 5 0 6.3
 3 -1 5 1861.41 108.59
 -3 -1 -5 2006.8 109.69
 3 -1 5 1988.6 112.99
 3 -1 5 2050.39 116.49
 -3 -1 -5 1837.22 111.89
 -3 -1 -5 1961.2 101.19
 -3 1 -5 2107.69 106.79
 -3 1 -5 2051.59 113.59
 -3 1 -5 2066.89 91.39
 3 1 5 1852.21 112.79
 3 1 5 2093.49 111.69
 5 -1 5 4478.45 216.28
 -5 -1 -5 4729.63 222.48
 -5 -1 -5 4728.63 202.48
 5 -1 5 4730.33 223.88
 -5 -1 -5 4532.95 215.88
 5 1 5 4661.93 217.38
 5 1 5 5038.7 228.88
 -5 1 -5 5102.19 189.08
 -5 1 -5 4533.75 216.48
 -5 1 -5 4924.61 209.08
 -7 -1 -5 151.78 39
 7 -1 5 153.68 41
 -7 -1 -5 139.19 26.8
 7 1 5 56.89 24.3
 -7 1 -5 61.79 22.5
 -7 1 -5 60.39 15.1
 -7 1 -5 54.49 20
 7 1 5 66.69 27.4
 9 -1 5 203.68 47.6
 -9 -1 -5 176.48 32.6
 -9 -1 -5 184.48 40.1
 9 -1 5 215.98 45.8
 -9 1 -5 166.58 44.5
 9 1 5 172.58 43.1
 -9 1 -5 229.78 37.8
 9 1 5 143.89 42.9
 -11 -1 -5 126.09 30.3
 11 -1 5 114.09 42.9
 11 -1 5 127.79 39.3
 11 1 5 109.39 40.2
 -11 1 -5 139.29 24.2
 11 1 5 142.69 46.7
 -11 1 -5 167.18 27.3
 14 -2 -5 147.99 44
 14 -2 -5 148.29 31
 14 -2 -5 131.89 40.8
 14 2 -5 127.89 38.9
 14 2 -5 73.59 29.5
 14 2 -5 137.39 50.49
 12 -2 -5 9.5 16.2
 12 -2 -5 23.8 20.5
 12 -2 -5 34.2 15.9
 12 2 -5 16.9 15.5
 12 2 -5 24.4 22.4
 10 -2 -5 246.28 42.3
 10 -2 -5 232.68 34.4
 10 -2 -5 183.48 37.7
 10 2 -5 166.68 31
 10 2 -5 123.99 33.6
 8 -2 -5 371.56 37.9
 -8 -2 5 363.46 30.6
 8 -2 -5 342.27 39.7
 -8 -2 5 356.76 27.3
 8 2 -5 414.06 45.9
 8 2 -5 382.56 46.6
 6 -2 -5 985.2 58.89
 -6 -2 5 976.8 58.99
 6 -2 -5 981 48.4
 -6 -2 5 916.21 54.39
 6 2 -5 916.71 57.29
 6 2 -5 943.71 76.09
 6 2 -5 879.01 65.79
 -4 -2 5 559.04 42.8
 4 -2 -5 547.95 37
 -4 -2 5 566.54 42.1
 4 -2 -5 521.25 38.3
 4 -2 -5 562.94 34.2
 4 2 -5 652.13 48.7
 -4 2 5 595.34 39.6
 4 2 -5 657.03 46.9
 4 2 -5 606.34 43.3
 2 -2 -5 385.86 32
 -2 -2 5 418.56 37.9
 2 -2 -5 432.36 28.6
 -2 -2 5 405.76 36.5
 2 -2 -5 384.56 36.2
 2 2 -5 471.85 36.3
 2 2 -5 398.36 35.7
 -2 2 5 442.06 31
 2 2 -5 459.25 37.2
 -2 2 5 425.46 34.4
 0 -2 5 814.42 56.89
 0 -2 -5 736.43 54.19
 0 -2 5 758.62 63.69
 0 -2 -5 848.32 51.89
 0 -2 -5 746.83 59.39
 0 2 5 874.31 59.59
 0 2 5 974.2 58.09
 0 2 5 1012.6 55.39
 0 2 -5 1055.79 84.09
 0 2 -5 981.7 58.99
 2 -2 5 189.98 32.1
 -2 -2 -5 240.68 43.5
 2 -2 5 262.27 46.2
 -2 -2 -5 232.98 35
 -2 -2 -5 241.88 30.1
 2 -2 5 233.98 38.3
 2 2 5 309.87 51.29
 2 2 5 266.97 39.2
 -2 2 -5 299.67 48.3
 -4 -2 -5 1496.45 93.09
 -4 -2 -5 1650.93 91.29
 4 -2 5 1633.34 104.49
 4 -2 5 1622.54 96.99
 -4 -2 -5 1635.14 103.19
 4 -2 5 1474.95 99.59
 -4 2 -5 1414.56 84.79
 4 2 5 1532.45 102.39
 -4 2 -5 1445.46 94.19
 -4 2 -5 1554.54 68.89
 4 2 5 1457.35 92.39
 4 2 5 1608.84 93.49
 6 -2 5 105.69 28.9
 -6 -2 -5 141.99 29.5
 -6 -2 -5 189.78 44.5
 6 -2 5 143.49 37
 6 -2 5 169.28 36.5
 6 2 5 101.69 30.5
 6 2 5 70.39 21.9
 -6 2 -5 57.49 17.8
 -6 2 -5 105.49 29.2
 -8 -2 -5 198.58 36.3
 8 -2 5 167.68 46.4
 8 -2 5 148.99 40.8
 8 -2 5 272.37 59.19
 -8 -2 -5 236.18 53.49
 8 2 5 156.78 34.6
 8 2 5 176.18 47.5
 -8 2 -5 179.48 29.8
 8 2 5 195.08 44.5
 10 -2 5 43.4 26.6
 -10 -2 -5 24.6 19.3
 10 -2 5 43.9 33.3
 10 -2 5 8.8 20
 -10 2 -5 20.3 21.8
 10 2 5 91.69 30.7
 10 2 5 49 29.4
 10 2 5 69.09 33.7
 -10 2 -5 93.99 19.5
 13 -3 -5 415.26 51.79
 13 -3 -5 424.36 71.39
 13 -3 -5 410.46 39.4
 13 3 -5 321.27 71.39
 13 3 -5 349.57 62.79
 13 3 -5 416.86 67.29
 13 3 -5 359.46 78.89
 11 -3 -5 221.98 39
 11 -3 -5 216.68 33
 11 -3 -5 148.59 38.6
 11 3 -5 188.38 53.69
 11 3 -5 212.28 49.2
 11 3 -5 193.08 38.7
 9 -3 -5 -3.5 7.3
 9 -3 -5 -12.5 8.6
 -9 -3 5 1.9 7.5
 -9 -3 5 -0.9 8.7
 9 3 -5 21.3 20.5
 9 3 -5 -3 10.5
 7 -3 -5 438.86 44.2
 -7 -3 5 462.55 44.6
 7 -3 -5 478.05 32.9
 -7 -3 5 453.75 39.2
 7 -3 -5 424.36 33.6
 7 3 -5 400.76 59.59
 7 3 -5 343.67 44.8
 -5 -3 5 3365.76 152.18
 5 -3 -5 3072.79 146.99
 -5 -3 5 3360.96 158.68
 5 -3 -5 3179.78 144.79
 -5 3 5 3182.88 152.28
 5 3 -5 3538.25 155.18
 5 3 -5 3460.05 162.88
 5 3 -5 3648.33 163.38
 -3 -3 5 1103.39 72.19
 -3 -3 5 1003.2 74.59
 3 -3 -5 1039.2 66.59
 -3 -3 5 1063.09 68.59
 3 -3 -5 1049 67.49
 3 -3 -5 1050.39 67.49
 3 3 -5 1067.59 70.59
 3 3 -5 1122.99 70.69
 -3 3 5 1108.49 60.09
 3 3 -5 1110.39 69.19
 -3 3 5 1131.89 64.99
 1 -3 -5 166.88 28.2
 1 -3 -5 118.79 26.1
 -1 -3 5 129.79 23.3
 -1 -3 5 149.29 32.6
 1 3 -5 124.89 24.9
 1 3 -5 126.09 29
 1 3 -5 139.19 25.2
 -1 3 5 142.09 17.9
 -1 3 5 136.39 27.4
 1 3 -5 121.39 27.4
 -1 3 5 149.79 26.7
 1 -3 5 122.89 28
 -1 -3 -5 122.29 23.6
 1 3 5 164.28 33.4
 1 3 5 214.18 32.5
 -1 3 -5 174.08 35.8
 1 3 5 193.18 37.2
 -1 3 -5 139.69 26.3
 -1 3 -5 137.79 26.9
 -1 3 -5 143.89 21.2
 -3 -3 -5 966 69.39
 3 -3 5 860.71 72.49
 3 -3 5 845.32 74.79
 3 -3 5 977.6 71.29
 -3 -3 -5 992.9 81.39
 -3 3 -5 1034.5 65.99
 3 3 5 1034 78.19
 3 3 5 1175.38 86.79
 3 3 5 1118.59 76.79
 3 3 5 977.4 68.19
 -3 3 -5 1009.4 48
 -3 3 -5 931.61 72.79
 5 -3 5 1674.13 104.09
 -5 -3 -5 1709.43 102.19
 5 -3 5 1748.72 113.69
 -5 -3 -5 1668.13 114.89
 5 -3 5 1686.33 118.99
 -5 3 -5 1634.44 104.99
 5 3 5 1737.43 106.19
 5 3 5 1524.35 102.49
 -5 3 -5 1628.04 91.19
 7 -3 5 94.99 34.2
 -7 -3 -5 81.99 30.5
 7 -3 5 151.88 46.6
 7 -3 5 156.68 40.5
 -7 3 -5 98.59 30.1
 -7 3 -5 71.99 20.1
 7 3 5 76.89 28.7
 7 3 5 111.09 33.8
 9 -3 5 3.6 23.6
 -9 -3 -5 49.8 23.2
 9 -3 5 30.1 28.2
 9 -3 5 26.5 24.1
 -9 -3 -5 40.3 26.2
 9 3 5 27.8 23.1
 -9 3 -5 26.9 24.2
 -9 3 -5 40.6 14.5
 9 3 5 55.79 30.7
 9 3 5 4.1 15.2
 11 -3 5 11.8 29
 11 -3 5 40.3 33.6
 -11 -3 -5 16.9 22.9
 -11 -3 -5 10.2 20.1
 11 -3 5 17.9 27
 11 3 5 11.2 28.6
 11 3 5 9.9 23.1
 11 3 5 5.8 18.8
 -12 -4 5 41.4 17.4
 12 -4 -5 46 27.9
 12 -4 -5 21.7 12.4
 12 -4 -5 57.29 21.4
 12 4 -5 22.9 32.2
 12 4 -5 40.6 28.8
 10 -4 -5 10.1 9.1
 -10 -4 5 22.8 18.2
 10 -4 -5 36.3 15.1
 10 -4 -5 56.89 17.3
 10 -4 -5 57.79 14.8
 -10 -4 5 35.2 15.3
 10 -4 -5 16 18.2
 10 4 -5 12.2 20.7
 10 4 -5 19 26.2
 8 -4 -5 295.77 31.9
 8 -4 -5 265.57 45.7
 -8 -4 5 291.47 35.1
 -8 -4 5 330.07 42.8
 8 -4 -5 310.97 27.9
 8 4 -5 400.06 68.39
 8 4 -5 327.67 52.59
 -6 -4 5 363.26 46.1
 6 -4 -5 356.46 38.2
 -6 -4 5 451.25 43.7
 6 -4 -5 366.86 45.1
 6 -4 -5 410.76 38.6
 6 4 -5 485.45 52.29
 6 4 -5 496.55 70.09
 -6 4 5 495.25 50.19
 -4 -4 5 752.92 71.89
 -4 -4 5 671.73 61.49
 4 -4 -5 707.23 52.69
 4 -4 -5 704.23 56.99
 -4 -4 5 748.23 57.89
 4 -4 -5 705.53 59.69
 4 4 -5 605.54 55.39
 4 4 -5 623.94 58.39
 4 4 -5 654.73 55.59
 -4 4 5 609.74 53.99
 -2 -4 5 4.1 7.4
 2 -4 -5 -4.3 9.4
 2 -4 -5 3.4 9.4
 -2 -4 5 15.1 18.1
 -2 -4 5 0.3 10.9
 2 -4 -5 -3.7 11.7
 2 4 -5 10.8 10.8
 -2 4 5 15.4 11.8
 -2 4 5 5 9.2
 2 4 -5 -1.3 9.1
 2 4 -5 14.7 15.7
 0 -4 5 92.99 30.6
 0 -4 -5 68.39 27.1
 0 -4 -5 42.8 17.6
 0 -4 5 54.09 21.9
 0 4 5 75.89 16.4
 0 4 5 70.19 23
 0 4 -5 40.9 14.7
 0 4 5 84.89 27
 0 4 -5 31.2 18.8
 0 4 -5 50.49 19.4
 0 4 -5 65.99 16.6
 -2 -4 -5 101.89 27.4
 2 -4 5 104.29 29.3
 2 -4 5 104.39 34.4
 -2 -4 -5 93.09 31.5
 -2 4 -5 82.49 24.9
 2 4 5 117.99 24.9
 -2 4 -5 85.69 16
 2 4 5 86.39 26.8
 -2 4 -5 60.39 18.2
 2 4 5 104.29 32
 -2 4 -5 94.79 27.8
 4 -4 5 784.92 65.19
 4 -4 5 608.24 64.59
 -4 -4 -5 696.83 73.79
 4 -4 5 636.94 70.29
 4 4 5 629.04 58.79
 4 4 5 809.92 117.79
 -4 4 -5 649.04 53.49
 4 4 5 690.73 68.59
 4 4 5 631.94 63.09
 -4 4 -5 631.74 60.59
 6 -4 5 309.67 49.1
 6 -4 5 293.87 65.09
 6 -4 5 302.17 55.69
 -6 -4 -5 326.07 61.89
 6 4 5 340.77 60.19
 -6 4 -5 278.77 34.2
 6 4 5 248.28 49.99
 -6 4 -5 307.77 55.49
 -8 -4 -5 22.4 22.6
 -8 -4 -5 29.2 29.8
 8 -4 5 9.5 22.3
 8 -4 5 27.9 22.2
 8 -4 5 23.6 23
 -8 4 -5 -2.3 14.1
 8 4 5 13 12.3
 -8 4 -5 21 13.7
 8 4 5 19.4 19.3
 10 -4 5 6.5 33.6
 10 -4 5 10.9 25.3
 -10 -4 -5 5 19.9
 -10 -4 -5 18.7 24.2
 10 -4 5 31.9 32.4
 10 4 5 20.1 22.5
 10 4 5 37.9 27.8
 -10 4 -5 11 25.5
 10 4 5 27 31.3
 -11 -5 5 67.79 21.9
 11 -5 -5 58.49 18.2
 -11 -5 5 153.58 38.8
 11 -5 -5 79.99 31.3
 11 -5 -5 118.59 28.9
 11 5 -5 168.48 44.1
 11 5 -5 85.99 52.49
 9 -5 -5 1.4 10.2
 9 -5 -5 31.7 14.6
 -9 -5 5 -1.7 10.3
 -9 -5 5 7.1 14.9
 9 -5 -5 -0.9 9
 9 -5 -5 2.4 16.9
 9 5 -5 3.2 15.4
 9 5 -5 -1.6 18.7
 7 -5 -5 547.85 45.5
 7 -5 -5 522.65 44.1
 7 -5 -5 477.65 49.8
 -7 -5 5 516.05 60.29
 -7 -5 5 513.15 51.79
 7 -5 -5 472.15 56.39
 7 5 -5 484.95 59.09
 7 5 -5 497.85 74.79
 5 -5 -5 1289.77 96.49
 -5 -5 5 1432.96 103.49
 -5 -5 5 1348.47 90.49
 5 -5 -5 1426.96 83.69
 5 -5 -5 1283.77 89.19
 5 5 -5 1428.36 96.89
 -5 5 5 1261.97 93.09
 5 5 -5 1203.88 95.09
 -3 -5 5 127.19 35.6
 3 -5 -5 140.99 31.6
 3 -5 -5 85.79 31.4
 -3 -5 5 134.09 33.8
 -3 -5 5 93.59 25.4
 3 -5 -5 155.18 30
 -3 5 5 114.99 31.5
 3 5 -5 82.69 25.3
 3 5 -5 152.48 44.9
 1 -5 -5 381.76 41.8
 1 -5 -5 263.77 43.6
 -1 -5 5 354.46 44.5
 -1 -5 5 402.56 63.79
 1 -5 -5 292.97 52.39
 -1 -5 5 273.37 51.59
 1 5 -5 528.65 88.59
 1 5 -5 382.96 43.9
 1 5 -5 347.07 37.3
 1 5 -5 404.06 46.6
 -1 5 5 425.26 61.29
 -1 5 5 395.26 43
 1 -5 5 46 25
 -1 -5 -5 19 16
 -1 -5 -5 43.9 19.3
 1 5 5 30.8 16.8
 -1 5 -5 26.5 12.7
 -1 5 -5 7.4 14.6
 -1 5 -5 30.6 17.9
 1 5 5 20.3 18.2
 -1 5 -5 16.1 15
 1 5 5 13.8 11.5
 3 -5 5 992 91.59
 -3 -5 -5 954 75.79
 -3 -5 -5 980.1 91.29
 -3 5 -5 815.92 65.49
 -3 5 -5 791.42 70.79
 3 5 5 863.61 67.29
 3 5 5 906.61 81.49
 -3 5 -5 885.41 47.8
 3 5 5 820.12 76.89
 3 5 5 929.61 85.99
 -3 5 -5 813.32 79.69
 5 -5 5 769.02 72.49
 5 -5 5 877.81 91.59
 -5 -5 -5 865.61 90.69
 5 5 5 836.52 89.09
 5 5 5 683.93 73.09
 -5 5 -5 725.93 70.09
 5 5 5 846.02 73.89
 5 5 5 720.13 78.19
 -5 5 -5 845.12 63.19
 -7 -5 -5 37.2 27.9
 7 -5 5 13.7 16.6
 -7 -5 -5 6.5 21
 7 -5 5 2.5 16.5
 7 -5 5 -5.4 14.1
 7 5 5 -2.8 13.4
 7 5 5 1.8 16.3
 -7 5 -5 2.6 15.5
 7 5 5 7.7 27.2
 7 5 5 8.4 19.2
 9 -5 5 -20.2 12.4
 -9 -5 -5 4.3 20.7
 9 -5 5 6.7 22.6
 -9 -5 -5 9.4 19
 9 -5 5 -1.9 21.2
 -9 5 -5 21.5 25.3
 9 5 5 -5.3 26.1
 9 5 5 0.6 15.4
 9 5 5 0.8 18
 9 5 5 31.5 44.4
 10 -6 -5 31.1 19.5
 10 -6 -5 29.2 20.4
 10 -6 -5 16.3 23.3
 -10 -6 5 1.4 14
 -10 -6 5 8 20.9
 10 6 -5 6.1 20.2
 10 6 -5 1.2 26.4
 -8 -6 5 115.89 39.4
 8 -6 -5 74.69 29.2
 8 -6 -5 99.59 30
 -8 -6 5 121.89 38.9
 8 -6 -5 135.49 37.4
 8 -6 -5 103.59 23.8
 8 6 -5 69.99 34.2
 8 6 -5 115.59 36.3
 6 -6 -5 144.09 42.1
 -6 -6 5 200.18 69.89
 6 -6 -5 153.48 35.7
 6 -6 -5 131.89 29
 6 -6 -5 143.69 30.4
 6 6 -5 204.98 54.89
 6 6 -5 248.68 51.79
 -4 -6 5 685.73 75.39
 4 -6 -5 637.44 72.89
 4 -6 -5 587.64 66.19
 4 -6 -5 657.53 57.19
 -4 -6 5 678.13 83.89
 4 6 -5 714.43 67.19
 4 6 -5 678.63 72.49
 -4 6 5 668.63 82.09
 -2 -6 5 111.39 38.3
 2 -6 -5 84.99 28.9
 2 -6 -5 130.59 30.7
 -2 -6 5 108.19 35.5
 2 -6 -5 98.29 37
 2 6 -5 113.09 33.4
 2 6 -5 100.39 34.1
 2 6 -5 133.69 32.2
 -2 6 5 100.19 32.7
 0 -6 5 40.2 22.2
 0 -6 -5 22.7 19.7
 0 -6 5 70.89 33.3
 0 -6 5 63.49 30.6
 0 -6 -5 46.8 20.1
 0 6 -5 30.7 21.3
 0 6 5 52.39 21.3
 0 6 -5 32.3 24.6
 0 6 -5 47.8 19
 -2 -6 -5 65.89 28.4
 2 -6 5 104.49 39.2
 -2 -6 -5 78.59 26.9
 2 6 5 154.48 30.4
 -2 6 -5 101.09 20.6
 -2 6 -5 133.99 40.8
 -2 6 -5 146.19 55.29
 4 -6 5 495.75 60.39
 -4 -6 -5 402.16 71.39
 -4 -6 -5 471.45 59.89
 4 -6 5 378.36 70.09
 4 6 5 329.97 61.09
 -4 6 -5 429.76 81.49
 -4 6 -5 390.66 60.39
 4 6 5 634.84 98.59
 4 6 5 494.65 53.59
 4 6 5 572.24 68.39
 6 -6 5 79.39 38.8
 -6 -6 -5 28.4 23.2
 -6 -6 -5 129.59 46.2
 6 6 5 84.19 46
 6 6 5 45.4 24.5
 6 6 5 16 23.5
 6 6 5 15.1 33.7
 -6 6 -5 8.7 17.6
 7 -7 -5 159.78 44.5
 -7 -7 5 143.69 43.6
 7 -7 -5 155.08 45.1
 -7 -7 5 151.88 46.7
 7 -7 -5 120.19 28
 7 -7 -5 154.08 49.9
 -7 7 5 131.39 48.6
 7 7 -5 103.19 46.4
 7 7 -5 126.29 38.8
 5 -7 -5 512.55 58.59
 5 -7 -5 592.64 70.69
 5 -7 -5 589.64 55.69
 -5 -7 5 610.64 77.29
 5 -7 -5 399.16 81.89
 -5 -7 5 499.55 62.39
 5 7 -5 489.95 88.99
 5 7 -5 623.84 67.49
 -5 7 5 591.74 90.29
 3 -7 -5 253.87 57.69
 -3 -7 5 216.98 56.79
 3 -7 -5 215.08 58.49
 -3 -7 5 202.98 61.49
 3 -7 -5 181.08 37.6
 3 -7 -5 265.27 51.29
 3 7 -5 286.27 57.79
 3 7 -5 171.28 38.1
 -3 7 5 163.38 60.39
 3 7 -5 224.88 56.69
 1 -7 -5 21.2 20.3
 -1 -7 5 23.1 17.2
 1 -7 -5 17.6 17.2
 -1 -7 5 55.29 29.7
 -1 -7 5 30.5 34.8
 1 7 -5 39.2 25.6
 1 7 -5 41.7 30.4
 -1 7 5 34.2 26.6
 1 7 -5 67.19 23
 -1 -7 -5 115.59 33.8
 1 -7 5 158.18 49.6
 1 -7 5 126.39 40.6
 1 -7 5 175.18 48.7
 -1 -7 -5 93.79 30.6
 -1 7 -5 29.8 25.1
 1 7 5 111.49 41.1
 1 7 5 112.39 37.8
 -1 7 -5 182.38 32.8
 1 7 5 129.29 24.6
 3 -7 5 341.17 69.19
 -3 -7 -5 275.57 66.29
 3 -7 5 273.37 72.39
 3 -7 5 126.89 40.4
 3 7 5 214.88 41.2
 3 7 5 160.98 43.4
 3 7 5 126.49 44.8
 -3 7 -5 103.39 39.5
 5 -7 5 251.47 67.39
 -5 -7 -5 247.58 61.89
 5 -7 5 350.46 72.89
 -5 -7 -5 388.36 83.99
 5 7 5 308.07 74.59
 5 7 5 309.97 78.49
 5 7 5 373.16 63.59
 5 7 5 300.77 56.79
 2 -8 -5 -0.7 17.8
 2 -8 -5 25.1 25.9
 -2 -8 5 6.5 29
 2 -8 -5 -4.7 18.2
 -2 -8 5 19.2 25.2
 -2 -8 5 2.2 14.4
 2 -8 -5 3.1 26.6
 -2 8 5 -3.1 26
 2 8 -5 23.5 20.8
 2 8 -5 12.6 63.99
 2 8 -5 2.1 23.3
 0 -8 5 20.2 28.4
 0 -8 -5 17.4 30.1
 0 -8 -5 12.3 23.3
 0 -8 5 12.3 34.1
 0 -8 5 17.4 30.5
 0 -8 -5 85.59 48.8
 0 8 5 16 30.6
 0 8 -5 27.8 49
 0 8 -5 54.59 24.2
 0 8 -5 23 38.3
 14 0 -6 249.28 53.49
 14 0 -6 271.87 50.19
 12 0 -6 4.9 13.6
 12 0 -6 22.3 20.1
 10 0 -6 292.87 43
 8 0 -6 2484.75 128.79
 8 0 -6 2594.14 105.59
 6 0 -6 2507.65 107.59
 -4 0 6 3.2 6.1
 4 0 -6 3.6 7
 -2 0 6 173.28 28.2
 2 0 -6 155.38 28.6
 2 0 -6 197.28 32.5
 0 0 6 7278.37 285.87
 0 0 6 6756.32 284.27
 0 0 -6 7145.38 284.07
 0 0 -6 6746.43 284.57
 -2 0 -6 3056.99 150.18
 2 0 6 2917.51 149.88
 -2 0 -6 2934.21 147.59
 2 0 6 2873.61 148.89
 4 0 6 1 10.8
 -4 0 -6 10.4 11.5
 4 0 6 7.4 12.1
 -4 0 -6 6.1 8.6
 -4 0 -6 25.3 19.1
 -6 0 -6 93.89 41.6
 -6 0 -6 242.48 28.5
 6 0 6 186.68 42.9
 6 0 6 212.38 47.1
 -6 0 -6 300.27 52.49
 -8 0 -6 9.2 11.8
 8 0 6 5.3 16.8
 8 0 6 27 23.5
 -8 0 -6 3.5 13.2
 -10 0 -6 369.66 40
 10 0 6 355.46 69.39
 -10 0 -6 289.17 47.5
 10 0 6 180.68 45.6
 13 -1 -6 9.9 19.2
 13 -1 -6 0.5 14.2
 13 -1 -6 22.9 17.4
 13 1 -6 -2.4 18.2
 13 1 -6 2 13.7
 11 -1 -6 499.95 53.49
 11 -1 -6 439.96 54.39
 11 -1 -6 495.45 49.8
 11 1 -6 436.36 52.39
 9 -1 -6 238.68 39.9
 9 -1 -6 254.87 38.7
 9 1 -6 252.57 45.3
 9 1 -6 251.07 25
 7 -1 -6 765.92 50.29
 7 1 -6 800.52 47.8
 7 1 -6 825.92 62.59
 7 1 -6 808.02 58.89
 5 -1 -6 387.06 31
 -5 -1 6 378.46 29.7
 5 -1 -6 402.06 24.6
 -5 -1 6 397.06 32.2
 5 1 -6 424.96 33.3
 5 1 -6 438.96 34.4
 -3 -1 6 548.85 40.7
 -3 -1 6 509.75 34.1
 3 -1 -6 476.15 38.8
 3 -1 -6 515.85 38.6
 3 1 -6 457.35 38.8
 -3 1 6 402.36 32.7
 3 1 -6 413.26 28.5
 1 -1 -6 434.16 37.8
 -1 -1 6 413.76 31.3
 -1 -1 6 387.56 37.7
 1 -1 -6 369.46 38
 1 1 -6 360.66 36.5
 1 1 -6 326.47 50.39
 -1 1 6 392.66 36.6
 -1 1 6 377.66 37.6
 1 -1 6 1767.32 98.19
 -1 -1 -6 2020.8 102.59
 1 -1 6 1958.7 108.69
 1 -1 6 2063.69 114.49
 -1 -1 -6 2022.3 105.79
 -1 -1 -6 1913.71 110.79
 -1 1 -6 1970.9 106.59
 1 1 6 2068.79 107.59
 -1 1 -6 1988.7 111.29
 -3 -1 -6 128.09 34.7
 -3 -1 -6 133.99 27.9
 3 -1 6 135.09 28.2
 3 -1 6 192.18 43.1
 -3 -1 -6 143.19 33.1
 3 -1 6 115.89 30.2
 -3 1 -6 90.89 29.1
 3 1 6 97.19 31.1
 3 1 6 54.09 22.6
 -5 -1 -6 26.1 11.6
 5 -1 6 16.6 14.5
 -5 -1 -6 64.19 24
 -5 -1 -6 35.8 20.9
 5 -1 6 46.8 23.1
 -5 1 -6 29.9 11.5
 5 1 6 42.5 22.9
 5 1 6 29.7 20.2
 -5 1 -6 23.8 18.6
 -5 1 -6 20.4 15.5
 -7 -1 -6 12.8 12.7
 -7 -1 -6 36.1 19.8
 -7 -1 -6 -0.1 11.9
 7 -1 6 49 24.5
 7 -1 6 19.8 20
 -7 1 -6 28.9 11.8
 7 1 6 12 16.2
 7 1 6 4.6 17.2
 -7 1 -6 15.6 15.1
 9 -1 6 28.1 22.8
 -9 -1 -6 15.1 15.6
 -9 -1 -6 37.4 23.5
 9 -1 6 21.4 29.2
 -9 1 -6 64.29 21.3
 -9 1 -6 61.29 17.2
 -9 1 -6 15.8 19.2
 9 1 6 32.2 40
 9 1 6 7.3 15.9
 -11 -1 -6 442.66 51.29
 11 -1 6 316.67 76.79
 11 -1 6 477.95 85.19
 11 -1 6 388.86 86.69
 11 1 6 428.66 80.49
 -11 1 -6 430.56 38.4
 -11 1 -6 441.86 41.7
 11 1 6 382.46 79.39
 14 -2 -6 184.48 43.8
 14 -2 -6 195.98 38
 14 -2 -6 160.58 45.5
 14 2 -6 187.18 47.4
 14 2 -6 204.08 59.59
 12 -2 -6 78.49 23.6
 12 -2 -6 103.79 31
 12 -2 -6 77.99 27.6
 12 2 -6 39.6 23.7
 12 2 -6 126.69 43.8
 10 -2 -6 45.5 20.8
 10 -2 -6 50.39 20.4
 10 -2 -6 28.3 15.5
 10 2 -6 90.29 29.6
 10 2 -6 38 24.6
 -8 -2 6 2926.01 121.79
 8 -2 -6 2688.33 134.99
 -8 -2 6 2906.81 124.29
 8 -2 -6 2864.41 136.39
 8 2 -6 2895.91 151.48
 8 2 -6 2946.51 132.99
 8 2 -6 2953.6 150.48
 6 -2 -6 1393.76 72.19
 6 -2 -6 1396.66 69.89
 -6 -2 6 1381.36 74.19
 -6 -2 6 1299.07 75.89
 6 2 -6 1486.45 85.79
 6 2 -6 1423.76 88.09
 6 2 -6 1487.45 78.69
 -4 -2 6 150.48 27.8
 4 -2 -6 124.99 19.1
 4 -2 -6 111.49 21.6
 4 -2 -6 158.98 22.2
 -4 -2 6 123.49 23.2
 4 2 -6 118.19 23.1
 4 2 -6 85.39 27.3
 -4 2 6 97.09 17
 -4 2 6 84.79 14.1
 4 2 -6 70.09 16.5
 -2 -2 6 79.89 20
 2 -2 -6 78.89 20.5
 -2 -2 6 78.19 21.7
 2 -2 -6 79.29 17.3
 -2 2 6 145.09 26.4
 2 2 -6 69.99 15.4
 2 2 -6 116.59 21.2
 2 2 -6 138.99 32.1
 -2 2 6 116.49 18.3
 0 -2 -6 1583.64 90.69
 0 -2 -6 1522.15 96.09
 0 -2 6 1593.74 92.49
 0 -2 -6 1668.93 86.79
 0 -2 6 1501.15 87.49
 0 2 6 1605.04 87.19
 0 2 6 1642.94 94.89
 0 2 6 1724.73 89.09
 0 2 -6 1662.53 101.49
 0 2 -6 1674.03 89.79
 0 2 -6 1653.83 91.89
 -2 -2 -6 3282.07 165.18
 2 -2 6 3331.37 159.08
 2 -2 6 3298.47 160.58
 2 -2 6 3445.66 169.38
 -2 -2 -6 3428.36 157.08
 -2 -2 -6 3121.39 150.98
 2 2 6 2934.31 161.28
 -2 2 -6 3097.99 162.18
 -2 2 -6 3172.88 152.58
 2 2 6 3263.37 155.38
 -4 -2 -6 379.76 40.9
 -4 -2 -6 407.96 50.59
 4 -2 6 291.67 48.1
 -4 -2 -6 357.56 43.1
 4 -2 6 341.17 56.69
 4 -2 6 368.06 44.3
 -4 2 -6 359.06 28.5
 -4 2 -6 384.66 45.8
 4 2 6 364.56 47.6
 4 2 6 351.46 52.39
 -4 2 -6 328.67 38.9
 6 -2 6 108.89 32.3
 6 -2 6 139.99 42.8
 -6 -2 -6 53.69 22.5
 6 -2 6 98.69 30.8
 -6 -2 -6 80.29 23.1
 -6 2 -6 102.69 26.9
 -6 2 -6 81.99 27.7
 6 2 6 67.69 25.8
 8 -2 6 118.39 40.5
 8 -2 6 136.39 42.6
 8 -2 6 154.48 42.2
 -8 -2 -6 87.89 30.8
 8 2 6 84.69 29.4
 -8 2 -6 25.5 20.2
 8 2 6 31.5 22.9
 -8 2 -6 70.69 22
 10 -2 6 441.56 82.09
 -10 -2 -6 424.86 65.79
 10 -2 6 525.45 87.59
 10 -2 6 368.26 67.89
 -10 2 -6 315.47 34.1
 -10 2 -6 231.68 52.09
 10 2 6 364.16 83.39
 10 2 6 337.37 71.59
 13 -3 -6 -8.8 9.9
 13 -3 -6 -4.8 8
 13 -3 -6 3 16.5
 13 3 -6 -7.1 23.5
 13 3 -6 -3 14.4
 11 -3 -6 137.99 28.7
 11 -3 -6 84.29 25.1
 11 -3 -6 112.39 30.7
 11 3 -6 130.19 53.69
 11 3 -6 145.69 44.4
 9 -3 -6 229.98 27.8
 -9 -3 6 201.48 33.6
 -9 -3 6 203.08 25.4
 9 -3 -6 203.88 37.8
 9 3 -6 272.87 54.59
 9 3 -6 226.38 46
 -7 -3 6 385.26 37.4
 -7 -3 6 437.66 43
 7 -3 -6 415.36 34.1
 7 -3 -6 373.66 39.1
 7 3 -6 396.86 59.19
 7 3 -6 360.86 45.3
 7 3 -6 317.67 36.4
 -5 -3 6 68.59 21.6
 5 -3 -6 47 15.8
 5 -3 -6 81.29 20.9
 -5 -3 6 56.89 19.4
 5 3 -6 45.4 18
 5 3 -6 58.39 21.1
 5 3 -6 63.29 19.9
 -5 3 6 78.09 20.2
 3 -3 -6 249.68 32.1
 -3 -3 6 220.58 39.6
 3 -3 -6 260.27 30.9
 -3 -3 6 270.37 32.5
 -3 3 6 171.88 22.7
 3 3 -6 169.98 40.8
 3 3 -6 188.88 31.1
 3 3 -6 138.29 26.2
 -3 3 6 166.28 27.4
 -1 -3 6 669.73 57.69
 1 -3 -6 634.14 53.59
 -1 -3 6 678.73 55.99
 1 -3 -6 586.94 56.39
 1 -3 -6 721.43 44.1
 -1 3 6 733.83 46.2
 1 3 -6 703.03 54.29
 -1 3 6 666.23 54.09
 1 3 -6 605.74 47.6
 1 3 -6 731.63 55.39
 1 3 -6 745.73 63.39
 -1 3 6 726.53 53.09
 1 -3 6 1565.54 97.29
 -1 -3 -6 1601.94 95.89
 -1 -3 -6 1516.35 85.99
 1 -3 6 1556.04 99.29
 -1 -3 -6 1604.74 106.49
 -1 3 -6 1578.84 79.89
 1 3 6 1662.43 87.29
 -1 3 -6 1642.94 94.29
 -1 3 -6 1719.23 100.49
 1 3 6 1682.83 99.69
 1 3 6 1637.24 101.49
 3 -3 6 173.98 35.6
 3 -3 6 247.68 45.6
 -3 -3 -6 257.47 42.2
 3 -3 6 200.48 38.9
 -3 -3 -6 238.98 48.5
 -3 3 -6 261.97 22.8
 -3 3 -6 367.76 57.09
 -3 3 -6 206.28 36.1
 3 3 6 242.38 42.7
 3 3 6 313.27 55.89
 -5 -3 -6 271.77 46.3
 5 -3 6 247.78 51.79
 5 -3 6 335.57 56.29
 5 -3 6 410.06 71.09
 -5 -3 -6 311.57 50.59
 -5 3 -6 277.37 35
 5 3 6 254.77 49.9
 5 3 6 285.07 50.99
 -5 3 -6 161.88 38.1
 7 -3 6 168.58 50.89
 7 -3 6 184.58 47.1
 7 -3 6 174.78 42
 -7 -3 -6 121.69 33
 -7 -3 -6 91.89 28.5
 -7 3 -6 132.09 28.6
 7 3 6 110.99 33.9
 7 3 6 99.69 34.4
 -7 3 -6 173.48 51.59
 9 -3 6 16.5 27.6
 -9 -3 -6 27.5 21.6
 9 -3 6 34.8 29.4
 9 -3 6 39.9 34.8
 -9 -3 -6 25.5 23.3
 9 3 6 45.7 29.1
 -9 3 -6 26 26.3
 -9 3 -6 64.79 20.8
 9 3 6 -6.3 14.2
 9 3 6 89.59 36.6
 12 -4 -6 7.5 17.8
 12 -4 -6 8.4 11.1
 12 4 -6 -3.7 13.9
 12 4 -6 5.6 27.8
 10 -4 -6 132.29 34.6
 10 -4 -6 98.89 18.8
 -10 -4 6 106.29 24.4
 10 -4 -6 127.59 24.7
 -10 -4 6 135.39 30.8
 10 4 -6 129.19 40.3
 10 4 -6 93.69 33.8
 -8 -4 6 1438.16 88.99
 8 -4 -6 1459.95 82.99
 -8 -4 6 1364.26 94.69
 8 -4 -6 1459.35 94.79
 8 4 -6 1511.05 107.59
 8 4 -6 1405.16 102.89
 -6 -4 6 279.67 43.5
 -6 -4 6 280.97 35.5
 6 -4 -6 269.27 46.2
 6 -4 -6 296.87 35.2
 6 -4 -6 289.17 35.4
 -6 4 6 342.27 40.5
 6 4 -6 267.77 49.8
 6 4 -6 380.16 59.49
 6 4 -6 281.67 45.7
 -4 -4 6 179.68 36
 4 -4 -6 256.87 43.3
 4 -4 -6 150.68 30.3
 4 -4 -6 190.98 37.8
 -4 -4 6 210.08 46.2
 -4 -4 6 257.37 45.6
 4 4 -6 214.88 36.5
 4 4 -6 202.48 35.9
 -4 4 6 220.08 38.3
 4 4 -6 257.87 43.8
 2 -4 -6 177.28 38
 2 -4 -6 117.09 33.3
 -2 -4 6 128.99 25.6
 -2 -4 6 145.29 36.6
 2 -4 -6 142.69 27.8
 -2 4 6 166.58 31.1
 2 4 -6 146.49 35.8
 2 4 -6 80.89 23.1
 2 4 -6 115.19 27.2
 -2 4 6 152.08 31.1
 2 4 -6 68.99 23.1
 0 -4 -6 1180.18 88.69
 0 -4 -6 1038.9 75.39
 0 -4 6 1211.48 88.99
 0 -4 6 1160.28 81.79
 0 4 6 1022 60.09
 0 4 -6 1056.79 64.89
 0 4 -6 1147.49 77.19
 0 4 6 1067.49 78.19
 0 4 6 1061.79 78.69
 0 4 -6 948.71 78.69
 2 -4 6 1948.21 129.79
 -2 4 -6 2159.88 131.29
 -2 4 -6 2066.19 126.49
 2 4 6 2222.78 133.09
 2 4 6 2170.88 113.09
 -2 4 -6 2109.19 116.69
 -2 4 -6 2158.88 97.29
 2 4 6 2260.87 133.49
 4 -4 6 147.89 41.4
 -4 -4 -6 180.18 51.49
 4 -4 6 134.99 38.6
 4 -4 6 146.89 37.5
 4 4 6 95.69 28.4
 4 4 6 109.89 37.8
 -4 4 -6 113.69 37.1
 -4 4 -6 125.39 29.3
 4 4 6 110.59 31.7
 6 -4 6 286.57 54.89
 6 -4 6 157.58 35.2
 -6 -4 -6 264.07 48.8
 6 -4 6 338.27 69.29
 -6 -4 -6 321.07 60.59
 6 4 6 350.66 68.29
 6 4 6 169.88 49.1
 6 4 6 266.97 51.39
 6 4 6 261.37 52.99
 -6 4 -6 263.27 40.5
 8 -4 6 28.5 23.9
 -8 -4 -6 67.69 27.3
 -8 -4 -6 41.9 33.6
 8 -4 6 49.6 29.4
 8 -4 6 38.3 29.3
 8 4 6 59.69 32.2
 -8 4 -6 51.19 32.6
 8 4 6 106.89 35.4
 8 4 6 32.4 21.8
 -8 4 -6 121.69 28.2
 -10 -4 -6 235.78 53.79
 10 -4 6 317.37 70.49
 10 -4 6 366.16 83.19
 10 -4 6 289.97 72.39
 -10 -4 -6 290.97 62.59
 10 4 6 343.37 59.49
 10 4 6 241.78 68.99
 -10 4 -6 268.17 68.09
 10 4 6 305.97 67.89
 11 -5 -6 125.69 29.7
 11 -5 -6 105.69 23.6
 11 -5 -6 105.69 23.7
 -11 -5 6 103.29 30
 -11 -5 6 151.68 38.2
 11 -5 -6 165.48 28.7
 11 -5 -6 160.68 40.6
 11 5 -6 82.59 32.6
 11 5 -6 103.89 43.5
 9 -5 -6 195.48 33.9
 -9 -5 6 234.78 45.4
 9 -5 -6 186.18 36.4
 9 -5 -6 234.98 38
 -9 -5 6 234.48 49.8
 9 -5 -6 204.08 44.8
 9 5 -6 238.88 51.39
 7 -5 -6 365.96 43
 7 -5 -6 352.56 55.69
 -7 -5 6 407.86 66.09
 -7 -5 6 434.56 48.3
 7 -5 -6 340.77 39.1
 7 5 -6 272.47 48.5
 7 5 -6 372.46 63.99
 5 -5 -6 25 21
 5 -5 -6 74.79 22.7
 5 -5 -6 66.79 25.7
 -5 -5 6 35.5 16.5
 -5 -5 6 69.79 26.6
 5 5 -6 17.5 19.7
 5 5 -6 31.1 22.9
 -5 5 6 22.1 18.4
 3 -5 -6 412.86 62.59
 -3 -5 6 411.46 63.59
 3 -5 -6 469.55 71.79
 -3 -5 6 395.06 71.59
 3 -5 -6 449.36 45.6
 3 5 -6 319.87 49.1
 -3 5 6 263.57 44.1
 3 5 -6 328.07 53.99
 3 5 -6 307.57 49.4
 -1 -5 6 131.09 33.6
 -1 -5 6 121.39 34.4
 1 -5 -6 104.99 26.7
 -1 -5 6 122.69 35.3
 1 -5 -6 108.09 27.6
 1 5 -6 151.48 29.5
 1 5 -6 176.48 38.8
 -1 5 6 170.18 38.4
 1 5 -6 116.99 34
 -1 5 6 129.09 28.3
 1 5 -6 138.89 34.1
 -1 -5 -6 346.07 43.4
 -1 -5 -6 310.67 62.59
 1 -5 6 271.97 59.09
 1 5 6 315.97 33.1
 -1 5 -6 216.68 37.8
 1 5 6 284.77 50.59
 1 5 6 279.77 53.49
 -1 5 -6 345.47 62.49
 -1 5 -6 263.97 30
 -1 5 -6 314.17 58.29
 -3 -5 -6 264.37 53.39
 3 -5 6 425.56 74.19
 -3 5 -6 263.17 47.7
 -3 5 -6 306.07 55.69
 3 5 6 412.16 43.9
 -3 5 -6 329.17 41.8
 5 -5 6 84.29 32.4
 5 -5 6 119.49 46.1
 -5 -5 -6 71.99 24.9
 -5 -5 -6 100.09 69.29
 -5 5 -6 70.39 24.4
 5 5 6 46.4 42.6
 5 5 6 119.79 52.59
 5 5 6 24.7 27.2
 5 5 6 85.69 30.9
 7 -5 6 114.89 39.4
 7 -5 6 73.09 32.6
 -7 -5 -6 40.1 32.8
 -7 -5 -6 39.5 29.1
 7 -5 6 69.19 34.4
 7 5 6 19.9 24.9
 7 5 6 110.79 39
 -7 5 -6 93.69 26.1
 7 5 6 33.2 36.9
 7 5 6 15.8 35.5
 -7 5 -6 48.6 28
 10 -6 -6 124.39 42.1
 -10 -6 6 153.68 45.4
 10 -6 -6 143.89 29
 10 -6 -6 167.28 40.9
 -10 -6 6 137.69 53.19
 10 -6 -6 102.29 28.1
 10 6 -6 40.9 38.3
 10 6 -6 50.79 32.6
 8 -6 -6 498.55 56.99
 8 -6 -6 429.66 45
 8 -6 -6 503.55 74.89
 -8 -6 6 501.55 64.79
 8 6 -6 547.95 67.89
 8 6 -6 506.65 80.59
 -6 -6 6 211.08 53.59
 6 -6 -6 302.47 56.19
 6 -6 -6 257.87 42.9
 6 -6 -6 233.78 51.59
 6 6 -6 250.27 53.79
 4 -6 -6 178.58 35.2
 -4 -6 6 308.57 69.09
 4 -6 -6 254.47 57.49
 4 -6 -6 214.48 47.3
 -4 -6 6 134.49 39.4
 -4 6 6 217.68 47.2
 4 6 -6 326.97 54.89
 4 6 -6 209.48 47
 -2 -6 6 127.49 39.5
 2 -6 -6 136.39 36.2
 -2 -6 6 131.89 47.8
 2 -6 -6 151.08 43
 2 -6 -6 159.88 36.9
 2 6 -6 119.59 28.8
 -2 6 6 64.39 26.2
 2 6 -6 91.59 32.9
 0 -6 -6 605.14 60.59
 0 -6 -6 380.46 58.09
 0 -6 6 644.04 98.09
 0 -6 6 557.54 68.49
 0 -6 6 535.05 59.89
 0 6 -6 465.45 53.69
 0 6 -6 366.46 62.69
 0 6 -6 475.35 45.2
 -2 -6 -6 881.41 82.09
 2 -6 6 971.6 103.49
 2 -6 6 1044.2 90.89
 -2 -6 -6 968.3 99.49
 -2 6 -6 1185.58 102.09
 2 6 6 1143.59 99.49
 2 6 6 1111.49 73.59
 -2 6 -6 1159.58 65.59
 -2 6 -6 1136.19 85.59
 4 -6 6 62.59 33.9
 -4 -6 -6 28.2 24.1
 4 -6 6 35.1 23.8
 -4 -6 -6 30.6 24.4
 4 6 6 15.4 17.6
 4 6 6 54.79 36
 -4 6 -6 7.1 16.7
 4 6 6 68.59 32.8
 -6 -6 -6 92.79 35
 -6 -6 -6 65.99 33.6
 6 -6 6 66.19 34.4
 6 -6 6 170.58 58.49
 6 6 6 64.79 43
 6 6 6 114.29 33.5
 6 6 6 49.4 41.1
 7 -7 -6 53.89 24.6
 -7 -7 6 97.29 36.5
 -7 -7 6 42.1 25
 7 -7 -6 56.89 23.6
 7 -7 -6 62.99 37.5
 7 -7 -6 113.29 45.2
 7 7 -6 29.5 25.8
 -7 7 6 38.1 33.1
 7 7 -6 53.19 40
 -5 -7 6 -11.4 20.3
 5 -7 -6 13.2 18.5
 5 -7 -6 30.7 27.7
 5 -7 -6 -3.5 12.5
 -5 -7 6 -2.7 17.4
 5 -7 -6 -7.3 12.4
 5 7 -6 8.7 18.5
 -5 7 6 -9.6 17.6
 -3 -7 6 124.69 41.9
 -3 -7 6 45.7 33.9
 -3 -7 6 23.2 15
 3 -7 -6 13.5 17.9
 3 -7 -6 90.69 36.4
 3 -7 -6 14.6 25.8
 3 7 -6 14 24.3
 3 7 -6 27.2 21
 3 7 -6 37.6 26.9
 1 -7 -6 5.4 15.2
 -1 -7 6 -13.5 13.9
 1 -7 -6 20.1 25.3
 -1 -7 6 10.5 14.8
 -1 -7 6 -1 21.2
 1 7 -6 5.5 13.3
 1 7 -6 -5.4 17
 1 7 -6 -7.3 17.9
 -1 7 6 -0.6 19.2
 -1 -7 -6 366.86 74.09
 -1 -7 -6 238.88 51.59
 1 -7 6 297.17 69.39
 1 -7 6 275.37 65.99
 1 -7 6 298.27 83.89
 -1 7 -6 219.48 99.09
 1 7 6 321.07 66.89
 -1 7 -6 332.17 37.1
 1 7 6 249.97 51.39
 1 7 6 276.87 30.1
 -1 7 -6 213.18 48.9
 3 -7 6 14.5 21.5
 3 -7 6 36.8 30.5
 3 -7 6 4.8 24
 -3 -7 -6 67.89 34.7
 -3 -7 -6 10.6 21.7
 3 7 6 17.5 17.4
 -3 7 -6 22.3 25.7
 3 7 6 27 28.7
 -3 7 -6 2.5 24.8
 3 7 6 20.3 38
 14 0 -7 128.19 44
 12 0 -7 103.99 32.3
 10 0 -7 690.03 39.8
 10 0 -7 656.43 60.39
 8 0 -7 54.79 14.1
 8 0 -7 64.89 21.8
 6 0 -7 164.18 18.5
 6 0 -7 159.78 25.9
 -4 0 7 438.76 35.9
 4 0 -7 394.96 37.4
 2 0 -7 521.25 47.4
 -2 0 7 545.55 46.6
 2 0 -7 595.94 50.79
 0 0 -7 1731.33 100.89
 0 0 -7 1715.43 102.09
 0 0 7 1716.23 100.89
 -2 0 -7 9.8 12.9
 2 0 7 21.3 20.2
 -2 0 -7 57.49 25.3
 2 0 7 35.9 15.9
 4 0 7 475.55 54.99
 4 0 7 510.95 55.89
 -4 0 -7 526.45 44.8
 -4 0 -7 581.14 58.29
 -4 0 -7 523.95 54.19
 6 0 7 117.59 37.6
 6 0 7 136.19 37
 -6 0 -7 174.28 31.2
 -6 0 -7 104.49 28.7
 -8 0 -7 1058.19 70.09
 -8 0 -7 898.11 78.59
 8 0 7 905.81 91.89
 8 0 7 969.8 92.49
 -10 0 -7 -1.7 13.4
 10 0 7 2.9 19.5
 -10 0 -7 3.5 13.6
 10 0 7 6.7 20.4
 13 -1 -7 126.79 40.7
 13 -1 -7 108.49 29.5
 13 -1 -7 137.19 39
 11 -1 -7 1147.19 90.09
 11 -1 -7 1092.29 80.29
 11 -1 -7 1102.19 80.49
 11 1 -7 1223.28 90.69
 9 1 -7 122.69 32.3
 9 1 -7 147.49 23.9
 9 1 -7 134.99 32.4
 7 -1 -7 227.58 23.3
 7 -1 -7 245.88 24.7
 7 1 -7 296.17 31.7
 7 1 -7 187.28 24.3
 7 1 -7 237.38 40.6
 5 -1 -7 88.29 21.2
 -5 -1 7 89.59 18.2
 -5 -1 7 108.19 22.7
 5 1 -7 128.09 26.2
 5 1 -7 118.09 18.7
 -3 -1 7 1495.85 87.49
 3 -1 -7 1690.13 89.09
 -3 -1 7 1587.54 74.49
 3 -1 -7 1605.24 89.79
 3 1 -7 1581.74 71.19
 -3 1 7 1516.35 81.99
 3 1 -7 1482.55 87.09
 3 1 -7 1688.73 97.79
 -1 -1 7 3033.3 128.49
 1 -1 -7 3092.99 150.58
 1 -1 -7 3333.07 144.89
 -1 -1 7 3003 147.39
 1 1 -7 2796.02 143.39
 -1 1 7 2825.62 145.19
 -1 1 7 2986.4 142.09
 1 1 -7 2914.11 150.78
 1 -1 7 651.53 52.59
 -1 -1 -7 720.63 59.19
 1 -1 7 670.93 61.19
 -1 -1 -7 681.03 74.49
 1 -1 7 713.83 63.89
 1 1 7 783.82 66.19
 -1 1 -7 886.41 66.99
 1 1 7 887.91 67.19
 -3 -1 -7 96.39 26.1
 3 -1 7 92.99 31.4
 -3 -1 -7 113.69 26.9
 -3 -1 -7 171.28 45.6
 3 -1 7 120.99 33.6
 3 -1 7 74.99 25.5
 -3 1 -7 77.49 21.4
 3 1 7 133.59 33.5
 -3 1 -7 119.29 31.8
 3 1 7 190.38 45.5
 -5 -1 -7 274.37 33.3
 -5 -1 -7 173.88 36
 5 -1 7 162.38 38.7
 -5 -1 -7 303.27 58.09
 -5 1 -7 184.38 35
 5 1 7 172.58 38.7
 -5 1 -7 146.29 37.5
 -7 -1 -7 1206.68 82.89
 -7 -1 -7 1335.27 101.09
 7 -1 7 1277.07 104.49
 7 -1 7 1085.09 98.39
 -7 -1 -7 1226.28 101.29
 7 1 7 1196.88 100.59
 -7 1 -7 1374.86 93.19
 -7 1 -7 1386.06 74.79
 9 -1 7 541.85 93.49
 9 -1 7 431.76 75.29
 -9 -1 -7 355.26 54.39
 -9 -1 -7 450.05 56.49
 -9 1 -7 457.55 40
 9 1 7 447.16 79.19
 -9 1 -7 457.65 50.79
 -9 1 -7 568.44 93.69
 9 1 7 400.46 66.59
 -11 -1 -7 -1.6 16.5
 11 -1 7 18.8 28.7
 11 -1 7 11.5 22.6
 11 -1 7 20 31.4
 -11 -1 -7 22.9 19.3
 11 1 7 0.6 21.9
 -11 1 -7 -8.1 9.3
 -11 1 -7 -5.9 9.3
 11 1 7 12.6 30.7
 14 -2 -7 65.89 22.1
 14 -2 -7 21.1 19.7
 14 -2 -7 72.99 29.2
 14 2 -7 55.29 39.3
 14 2 -7 48.4 37.2
 14 2 -7 50.89 29.2
 12 -2 -7 102.99 31.7
 12 -2 -7 73.89 25.8
 12 -2 -7 115.89 28.2
 12 2 -7 99.69 36.2
 12 2 -7 84.69 35.4
 10 -2 -7 405.96 46.4
 10 -2 -7 466.75 46.4
 10 2 -7 603.34 60.49
 10 2 -7 549.85 59.39
 8 -2 -7 23.6 12.9
 -8 -2 7 33.5 12.4
 -8 -2 7 19.8 10.2
 8 2 -7 21 16.9
 8 2 -7 3.1 8.3
 8 2 -7 8.6 14.9
 -6 -2 7 238.08 27.1
 -6 -2 7 316.37 57.19
 6 -2 -7 244.88 23.2
 6 -2 -7 258.97 27.4
 6 2 -7 209.28 33.1
 6 2 -7 186.68 31.3
 6 2 -7 251.87 42.3
 4 -2 -7 653.43 44.1
 4 -2 -7 606.94 48.4
 -4 -2 7 594.54 48.7
 4 -2 -7 630.94 36.6
 -4 -2 7 578.54 46.9
 4 2 -7 488.65 40.1
 4 2 -7 524.05 49.2
 4 2 -7 573.54 47.6
 -4 2 7 522.05 36.5
 2 -2 -7 1856.31 92.79
 2 -2 -7 1902.41 105.89
 -2 -2 7 1844.32 95.79
 -2 -2 7 1813.72 101.59
 2 2 -7 1889.61 92.89
 -2 2 7 1797.42 96.99
 2 2 -7 1915.51 111.19
 -2 2 7 1844.92 83.59
 2 2 -7 1695.23 99.09
 0 -2 7 211.38 42.2
 0 -2 -7 216.48 35.2
 0 -2 -7 189.68 41.1
 0 -2 7 185.88 33.7
 0 -2 -7 140.59 28.4
 0 2 7 162.28 30.4
 0 2 7 162.68 31.9
 0 2 7 209.58 43
 0 2 -7 224.48 43.1
 0 2 -7 160.08 36.3
 2 -2 7 157.78 38.1
 2 -2 7 146.69 34.5
 2 -2 7 129.89 25.9
 -2 -2 -7 110.49 34
 -2 -2 -7 169.58 30.6
 -2 -2 -7 182.38 34.6
 -2 2 -7 99.29 25.1
 -2 2 -7 79.59 24.4
 2 2 7 188.68 44.1
 -4 -2 -7 178.38 35.1
 -4 -2 -7 212.78 49.7
 4 -2 7 177.28 39.9
 4 -2 7 206.68 41.4
 4 -2 7 166.58 38.2
 -4 -2 -7 169.48 32.3
 4 2 7 163.48 37.5
 -4 2 -7 165.88 25
 -4 2 -7 142.69 32.4
 4 2 7 132.49 33.4
 -4 2 -7 183.48 39.5
 6 -2 7 15.7 20.5
 6 -2 7 -1.7 16.3
 6 -2 7 10.9 17.6
 -6 -2 -7 13.4 16.9
 -6 -2 -7 13.8 17.3
 -6 -2 -7 -3 8
 6 2 7 9.4 16.2
 -6 2 -7 2.9 7.9
 -6 2 -7 2.7 10.1
 8 -2 7 459.75 77.79
 8 -2 7 421.36 80.69
 -8 -2 -7 486.05 55.49
 -8 -2 -7 610.74 68.59
 8 -2 7 507.35 86.79
 8 2 7 540.55 86.09
 -8 2 -7 460.15 71.29
 8 2 7 378.46 64.09
 -8 2 -7 559.14 52.99
 -10 -2 -7 11.8 19.4
 -10 -2 -7 1.6 14.6
 10 -2 7 19.1 26.3
 10 -2 7 11 24.8
 10 -2 7 -0.2 21.9
 10 2 7 3.2 21.1
 10 2 7 3.6 20.6
 -10 2 -7 -7.5 8.4
 -10 2 -7 -2.5 22
 13 -3 -7 110.99 27.6
 13 -3 -7 87.59 26.1
 13 -3 -7 97.09 30.7
 13 3 -7 35.6 26.2
 13 3 -7 28.4 33.9
 11 -3 -7 1031.1 72.59
 11 -3 -7 1000.1 71.39
 11 3 -7 991.7 99.89
 11 3 -7 1083.29 92.49
 9 -3 -7 316.97 47.2
 9 -3 -7 320.77 31.6
 -9 -3 7 328.77 31.8
 -9 -3 7 347.87 36.6
 9 3 -7 217.48 47.6
 9 3 -7 243.78 46.4
 7 -3 -7 544.15 44.8
 7 -3 -7 565.44 44
 -7 -3 7 530.85 45.3
 7 -3 -7 543.65 35.4
 -7 -3 7 592.84 52.59
 7 3 -7 511.05 48.7
 7 3 -7 553.24 54.39
 7 3 -7 580.34 58.49
 5 -3 -7 132.79 24.7
 5 -3 -7 129.69 27
 -5 -3 7 103.99 22.4
 -5 -3 7 123.69 29.7
 -5 3 7 135.49 24.6
 5 3 -7 97.29 25.7
 5 3 -7 113.19 27.7
 5 3 -7 173.38 30.3
 -3 -3 7 241.18 44.9
 -3 -3 7 310.47 49
 3 -3 -7 313.67 49.9
 3 3 -7 287.67 35.4
 -3 3 7 293.87 29.4
 -3 3 7 313.17 32.3
 3 3 -7 362.06 39
 3 3 -7 273.57 33
 -1 -3 7 3957.1 179.58
 1 -3 -7 3778.32 175.48
 1 -3 -7 3584.24 152.98
 -1 -3 7 3820.32 188.08
 1 -3 -7 3626.84 188.38
 1 3 -7 3787.62 165.08
 1 3 -7 3700.63 173.88
 1 3 -7 3550.24 169.48
 1 3 -7 3375.86 177.08
 -1 3 7 3613.04 163.98
 -1 3 7 3818.02 186.48
 -1 3 7 3467.05 154.68
 -1 -3 -7 774.62 70.99
 1 -3 7 672.13 61.79
 1 -3 7 689.93 61.39
 -1 -3 -7 693.53 53.09
 -1 -3 -7 760.92 61.59
 -1 3 -7 718.73 65.59
 -1 3 -7 580.14 56.39
 1 3 7 587.64 58.59
 1 3 7 577.94 55.99
 1 3 7 590.34 49.99
 -3 -3 -7 14.3 16.7
 3 -3 7 6 15.6
 3 -3 7 5.7 14.7
 -3 -3 -7 0.8 13.4
 -3 -3 -7 13.2 11.4
 -3 3 -7 21.4 16.8
 -3 3 -7 18.1 13.5
 3 3 7 26.1 22.6
 3 3 7 25.2 16.5
 5 -3 7 138.89 43.1
 5 -3 7 62.29 24.3
 5 -3 7 35.7 21.9
 -5 -3 -7 74.79 32.5
 -5 3 -7 49.1 23.2
 5 3 7 40.6 25.3
 -5 3 -7 82.69 34.6
 7 -3 7 611.24 91.09
 7 -3 7 577.94 88.39
 -7 -3 -7 598.24 76.09
 7 -3 7 534.35 92.19
 -7 -3 -7 541.15 59.39
 -7 3 -7 606.04 54.59
 7 3 7 563.54 89.29
 -7 3 -7 410.46 68.49
 7 3 7 617.54 70.29
 9 -3 7 352.06 69.19
 9 -3 7 445.26 77.99
 -9 -3 -7 444.66 80.59
 -9 -3 -7 308.77 52.59
 9 -3 7 333.57 79.29
 9 3 7 438.16 76.99
 -9 3 -7 378.96 42.1
 9 3 7 387.46 71.89
 -9 3 -7 324.57 68.19
 12 -4 -7 102.49 33.2
 12 -4 -7 84.99 22.7
 12 -4 -7 85.19 23.1
 12 4 -7 37.4 33.9
 12 4 -7 53.09 31.1
 10 -4 -7 246.58 44.1
 10 -4 -7 204.98 22.3
 10 -4 -7 213.68 27.2
 -10 -4 7 261.57 31.9
 -10 -4 7 214.68 39.6
 10 4 -7 240.88 52.09
 10 4 -7 218.68 49.7
 -8 -4 7 287.47 49.5
 -8 -4 7 213.28 36.1
 8 -4 -7 247.68 31.7
 8 -4 -7 272.17 43.6
 8 4 -7 268.27 52.89
 8 4 -7 265.97 49.3
 6 -4 -7 207.88 38
 -6 -4 7 281.77 36.8
 6 -4 -7 244.38 41.6
 -6 -4 7 294.07 52.69
 6 4 -7 333.37 53.39
 6 4 -7 320.67 51.79
 6 4 -7 346.77 42.1
 -6 4 7 300.87 45.8
 -4 -4 7 512.75 60.89
 4 -4 -7 544.25 51.99
 -4 -4 7 572.14 55.09
 -4 -4 7 522.55 55.39
 4 -4 -7 538.95 51.39
 4 -4 -7 482.05 51.79
 4 4 -7 554.74 53.49
 4 4 -7 533.15 53.19
 4 4 -7 530.35 51.99
 -4 4 7 539.45 47.5
 2 -4 -7 1032.4 76.79
 -2 -4 7 1036.3 85.29
 2 -4 -7 1078.79 84.29
 -2 -4 7 1107.49 81.69
 2 4 -7 920.61 78.69
 2 4 -7 1149.08 80.29
 2 4 -7 1207.78 76.79
 2 4 -7 1163.28 80.29
 0 -4 7 276.17 50.09
 0 -4 7 323.17 53.89
 0 -4 -7 322.07 63.29
 0 -4 -7 318.07 56.59
 0 4 7 310.27 54.29
 0 4 -7 297.67 51.49
 0 4 7 240.88 29.2
 0 4 -7 248.28 31.5
 0 4 7 225.98 43.4
 0 4 -7 281.77 50.09
 0 4 -7 217.08 39.4
 2 -4 7 108.29 33.4
 -2 4 -7 155.38 35.3
 2 4 7 131.99 39.4
 -2 4 -7 154.78 44.5
 2 4 7 140.09 29.3
 -2 4 -7 121.19 21.9
 2 4 7 128.19 33.1
 -4 -4 -7 214.18 51.59
 4 -4 7 221.18 48.7
 4 -4 7 234.78 47.7
 4 4 7 197.28 52.99
 4 4 7 212.48 45.1
 -4 4 -7 115.99 38.4
 -4 4 -7 127.39 30.1
 6 -4 7 230.58 55.99
 6 -4 7 259.17 57.79
 -6 -4 -7 182.68 43
 6 -4 7 64.69 30.6
 -6 4 -7 119.19 37
 6 4 7 90.29 38.3
 6 4 7 151.28 39.4
 -6 4 -7 134.79 32.4
 6 4 7 196.58 57.29
 -8 -4 -7 326.57 71.59
 -8 -4 -7 184.28 45.9
 8 -4 7 254.37 56.89
 8 -4 7 276.17 65.39
 8 4 7 277.17 55.49
 -8 4 -7 317.87 38.3
 -8 4 -7 338.67 69.09
 8 4 7 230.78 56.89
 -11 -5 7 313.97 49.2
 11 -5 -7 294.27 32.7
 11 -5 -7 462.15 71.29
 -11 -5 7 394.16 60.39
 11 -5 -7 305.77 38.8
 11 -5 -7 300.17 38.1
 11 5 -7 313.97 57.49
 11 5 -7 332.07 71.69
 9 -5 -7 360.06 59.09
 -9 -5 7 392.46 62.29
 9 -5 -7 360.36 42.2
 9 -5 -7 329.97 40.8
 -9 -5 7 363.46 45.5
 9 5 -7 261.57 66.89
 9 5 -7 327.47 59.29
 7 -5 -7 166.38 40.9
 7 -5 -7 104.59 29
 7 -5 -7 145.99 36.6
 -7 -5 7 124.19 39
 -7 -5 7 150.98 36.5
 7 5 -7 121.09 36.5
 7 5 -7 226.38 49.99
 5 -5 -7 250.97 48.1
 5 -5 -7 217.68 42.6
 -5 -5 7 216.38 49.1
 -5 -5 7 131.49 32.5
 -5 -5 7 191.78 52.19
 5 -5 -7 121.89 33.3
 5 5 -7 226.18 40
 5 5 -7 177.08 37.7
 -5 5 7 168.68 37.9
 5 5 -7 166.68 40
 -3 -5 7 588.44 70.99
 3 -5 -7 620.84 65.49
 3 -5 -7 658.23 61.09
 -3 -5 7 503.75 61.69
 3 -5 -7 627.34 65.39
 -3 -5 7 551.54 59.39
 3 5 -7 661.33 63.49
 3 5 -7 781.32 69.39
 -3 5 7 654.93 59.59
 3 5 -7 681.33 60.49
 -3 5 7 721.33 70.79
 1 -5 -7 1384.56 107.39
 1 -5 -7 1476.65 99.39
 -1 -5 7 1303.97 108.99
 1 5 -7 1511.05 106.19
 -1 5 7 1448.26 97.99
 -1 5 7 1524.45 99.59
 1 5 -7 1561.54 101.29
 1 5 -7 1303.97 101.49
 1 5 -7 1504.95 88.99
 -1 -5 -7 441.66 73.09
 1 -5 7 358.66 59.39
 1 5 7 221.68 34.5
 -1 5 -7 191.88 41.2
 -1 5 -7 220.48 44.4
 -1 5 -7 230.88 51.39
 3 -5 7 103.49 38.5
 -3 -5 -7 96.29 32
 -3 5 -7 158.68 39
 3 5 7 144.59 32.1
 -3 5 -7 162.18 19.1
 5 -5 7 23.5 23
 5 -5 7 13.5 22
 -5 -5 -7 15 17.8
 -5 -5 -7 27.9 28
 5 5 7 26.1 21
 5 5 7 26 20.5
 -5 5 -7 20.9 22.7
 5 5 7 28.2 28.9
 -5 5 -7 40.1 18.3
 7 -5 7 446.46 78.29
 7 -5 7 321.07 69.09
 -7 -5 -7 394.56 80.79
 -7 -5 -7 309.87 64.69
 7 -5 7 298.87 66.29
 7 5 7 193.78 71.29
 7 5 7 277.37 55.19
 -7 5 -7 354.86 71.09
 7 5 7 171.08 44.6
 -7 5 -7 318.67 40.4
 8 -6 -7 27.4 17.8
 8 -6 -7 10 14.5
 8 -6 -7 18.6 17.3
 -8 -6 7 33 25.1
 8 -6 -7 61.19 31.5
 8 6 -7 18.9 26.6
 8 6 -7 0.8 17.2
 6 -6 -7 60.29 22.8
 6 -6 -7 68.19 27.9
 -6 -6 7 52.99 20.6
 -6 -6 7 99.79 36.4
 6 -6 -7 123.29 35.5
 6 6 -7 34.8 25.2
 6 6 -7 21.7 24.1
 4 -6 -7 167.08 46.4
 -4 -6 7 147.79 51.79
 -4 -6 7 149.49 41.5
 4 -6 -7 126.19 35.5
 4 -6 -7 128.89 32.5
 4 6 -7 127.79 37
 -4 6 7 172.68 40.9
 4 6 -7 152.88 35.5
 4 6 -7 87.39 35.6
 2 -6 -7 204.78 43.1
 -2 -6 7 303.47 70.19
 -2 -6 7 259.77 50.59
 -2 -6 7 279.87 59.39
 2 -6 -7 346.17 59.09
 2 6 -7 295.47 51.39
 -2 6 7 363.56 57.89
 2 6 -7 360.96 53.49
 -2 6 7 331.87 57.19
 2 6 -7 358.46 62.19
 0 -6 7 110.49 40.6
 0 -6 -7 175.98 49.8
 0 -6 7 170.28 47.6
 0 -6 7 195.78 48
 0 -6 -7 109.49 48.4
 0 6 7 120.49 31.3
 0 6 -7 146.19 31.2
 0 6 -7 104.09 49
 2 -6 7 -5.4 12.1
 -2 -6 -7 -3.8 12
 -2 -6 -7 6.6 21.8
 2 -6 7 -10.9 15.8
 2 6 7 -0.1 19.4
 -2 6 -7 12.4 11.4
 -2 6 -7 -1.2 15.8
 -2 6 -7 -2.2 16.4
 2 6 7 -11.6 7.5
 -2 6 -7 5.1 14.8
 2 6 7 6 20.6
 -4 -6 -7 63.09 32.9
 4 -6 7 61.19 38.1
 4 -6 7 152.68 51.09
 4 6 7 116.59 33.5
 -4 6 -7 37.5 29.6
 -4 6 -7 64.29 25.3
 4 6 7 87.89 38.7
 4 6 7 39.8 33.9
 -6 -6 -7 20 44.3
 6 -6 7 44.2 37.4
 6 -6 7 11.3 25.7
 -6 -6 -7 23.9 31.6
 6 6 7 9.4 28.9
 6 6 7 25.9 31.3
 -6 6 -7 2.8 23.2
 6 6 7 -6.7 30.7
 7 -7 -7 14.2 22
 7 -7 -7 27.7 32.3
 7 -7 -7 32.7 21.4
 -7 -7 7 25.1 23.7
 -7 -7 7 24.7 27
 7 -7 -7 32.5 24.8
 7 7 -7 55.99 29.4
 7 7 -7 39.8 38.7
 -7 7 7 23.2 29.9
 5 -7 -7 13.1 24.9
 -5 -7 7 -4.7 15
 -5 -7 7 14.1 26.2
 5 -7 -7 1.8 13.7
 5 -7 -7 -3.2 18
 5 7 -7 10.2 25.1
 -5 7 7 16.3 28.3
 5 7 -7 8.8 31.7
 5 7 -7 -3.2 14.5
 3 -7 -7 280.77 66.69
 3 -7 -7 141.69 37.3
 -3 -7 7 196.68 58.79
 -3 -7 7 166.28 36.4
 -3 -7 7 185.58 48.1
 3 7 -7 101.89 31.1
 3 7 -7 151.48 50.19
 3 7 -7 190.68 51.29
 1 -7 -7 574.84 98.59
 1 -7 -7 497.55 62.59
 -1 -7 7 469.75 89.09
 -1 -7 7 501.55 84.49
 1 7 -7 499.35 80.49
 1 7 -7 566.24 55.99
 1 7 -7 543.75 105.79
 -1 7 7 539.75 84.29
 1 -7 7 148.79 46.4
 -1 -7 -7 96.39 48.6
 -1 -7 -7 179.68 57.79
 1 -7 7 124.99 51.69
 1 -7 7 85.29 33.5
 1 7 7 138.39 24.3
 -1 7 -7 184.38 33.6
 -1 7 -7 120.89 48.8
 1 7 7 120.99 43.9
 -1 7 -7 124.59 40.4
 3 -7 7 -16.6 18.6
 -3 -7 -7 0.9 20.8
 -3 -7 -7 23.2 28.2
 3 7 7 16.3 29.3
 3 7 7 28.9 21.1
 3 7 7 35.8 37.7
 -3 7 -7 13.5 23.9
 -3 7 -7 21.6 35.9
 14 0 -8 356.76 73.69
 14 0 -8 267.87 50.69
 12 0 -8 392.46 59.19
 10 0 -8 353.06 52.89
 10 0 -8 293.57 25.3
 8 0 -8 54.59 15
 8 0 -8 75.19 18.8
 6 0 -8 1121.09 67.99
 4 0 -8 3851.61 173.48
 4 0 -8 3621.84 165.98
 -4 0 8 3456.45 160.68
 2 0 -8 331.57 50.49
 -2 0 8 304.87 36.5
 2 0 -8 215.28 33.9
 0 0 -8 1076.29 97.49
 0 0 8 1301.17 88.39
 0 0 8 1270.27 70.99
 0 0 8 1147.09 87.59
 0 0 -8 1453.35 90.59
 2 0 8 13.1 15.9
 2 0 8 24.3 18.1
 -2 0 -8 42.2 20.9
 -2 0 -8 51.69 21
 4 0 8 1051.49 89.09
 -4 0 -8 1337.77 79.49
 -4 0 -8 1142.89 90.39
 -4 0 -8 1098.19 87.79
 4 0 8 1246.68 110.29
 6 0 8 856.21 83.19
 -6 0 -8 882.51 64.49
 -6 0 -8 872.21 79.49
 -8 0 -8 159.88 33.9
 8 0 8 152.88 45.9
 -8 0 -8 68.99 25.3
 8 0 8 102.89 38.1
 -8 0 -8 46.1 26.9
 10 0 8 15.2 29.3
 -10 0 -8 66.39 28
 10 0 8 8.5 21.1
 -10 0 -8 19 30.5
 -10 0 -8 37.4 21.1
 13 -1 -8 182.68 38.9
 13 -1 -8 135.79 32.9
 13 -1 -8 193.58 48.5
 13 1 -8 149.88 39
 11 -1 -8 75.49 22.2
 11 -1 -8 107.39 28.7
 11 1 -8 54.79 27.7
 11 1 -8 69.19 17.6
 11 1 -8 82.99 29.2
 9 -1 -8 335.47 27.4
 9 -1 -8 366.06 32.9
 9 1 -8 318.07 30.8
 9 1 -8 254.97 47.6
 9 1 -8 289.77 35.3
 7 -1 -8 533.05 40.9
 7 1 -8 496.25 39
 7 1 -8 457.45 50.69
 7 1 -8 432.66 38.6
 5 -1 -8 756.92 61.99
 -5 -1 8 811.52 55.29
 -5 1 8 683.53 39.4
 5 1 -8 640.64 51.99
 5 1 -8 664.53 38.5
 -3 -1 8 536.65 36
 3 -1 -8 502.25 46.8
 -3 -1 8 477.95 47
 3 -1 -8 446.66 47.4
 3 1 -8 500.15 50.29
 3 1 -8 542.25 48.8
 -3 1 8 551.14 45.5
 1 -1 -8 334.17 39.1
 -1 -1 8 243.68 27.1
 1 -1 -8 227.98 40.5
 -1 -1 8 321.17 52.69
 1 1 -8 279.47 44.3
 -1 1 8 427.56 63.29
 -1 1 8 350.66 40.9
 -1 -1 -8 746.63 69.29
 1 -1 8 753.02 65.89
 -1 -1 -8 663.13 58.39
 1 -1 8 771.12 58.19
 1 -1 8 779.82 70.09
 1 1 8 731.13 62.59
 -1 1 -8 756.42 63.79
 1 1 8 678.23 65.29
 -1 1 -8 730.33 64.29
 -3 -1 -8 70.99 20.6
 3 -1 8 79.79 28.6
 3 -1 8 95.99 30.7
 -3 -1 -8 119.29 28.2
 -3 -1 -8 62.69 23.8
 3 -1 8 53.99 24.8
 3 1 8 53.29 22.2
 3 1 8 66.59 26.4
 -3 1 -8 91.09 26.5
 -3 1 -8 84.09 25.1
 5 -1 8 968.2 87.79
 -5 -1 -8 1050.79 88.99
 5 -1 8 1131.99 92.09
 -5 -1 -8 846.52 78.49
 -5 -1 -8 1000.7 72.29
 -5 1 -8 929.21 78.69
 -5 1 -8 907.41 62.69
 5 1 8 814.22 78.69
 7 -1 8 -3.9 16.6
 -7 -1 -8 23.4 21.6
 -7 -1 -8 5.4 14.9
 7 -1 8 61.99 31.5
 -7 -1 -8 43.5 20
 7 -1 8 35.5 23.6
 -7 1 -8 35.9 23.1
 7 1 8 -4.9 11.1
 -7 1 -8 36.3 16.4
 7 1 8 28.7 21.4
 -7 1 -8 29.4 22.3
 -9 -1 -8 62.99 29.6
 9 -1 8 56.59 33.6
 9 -1 8 33.6 27.7
 -9 -1 -8 66.19 30.3
 9 -1 8 111.79 48.5
 9 1 8 34.2 29.6
 -9 1 -8 92.29 22.7
 -9 1 -8 56.39 29.6
 9 1 8 42.1 52.39
 -9 1 -8 28.7 33.7
 12 -2 -8 313.47 52.39
 12 -2 -8 347.27 53.99
 12 -2 -8 325.37 40.1
 12 2 -8 281.37 54.69
 12 2 -8 301.17 55.99
 10 -2 -8 574.74 48.1
 10 2 -8 552.44 46.9
 10 2 -8 608.44 59.09
 10 2 -8 651.73 67.39
 -8 -2 8 32.9 13.2
 -8 -2 8 80.59 18.7
 8 -2 -8 58.29 15.4
 8 -2 -8 59.29 15.2
 8 2 -8 63.79 24.1
 8 2 -8 103.69 25.4
 8 2 -8 59.39 17.2
 -6 -2 8 449.26 41.3
 6 -2 -8 506.95 39.5
 -6 -2 8 475.95 42.2
 6 -2 -8 457.85 41
 6 2 -8 463.55 40
 6 2 -8 448.76 43.5
 6 2 -8 480.35 50.29
 4 -2 -8 3951.7 184.18
 -4 -2 8 4053.69 185.78
 -4 -2 8 4189.98 181.38
 4 -2 -8 3864.71 172.38
 4 2 -8 4132.59 170.58
 4 2 -8 4315.27 187.08
 -4 2 8 4226.58 171.68
 2 -2 -8 443.86 48.6
 2 -2 -8 478.15 41.6
 -2 -2 8 488.75 44.3
 -2 2 8 624.94 51.59
 2 2 -8 575.24 54.59
 -2 2 8 610.74 38.1
 2 2 -8 648.64 45.8
 2 2 -8 681.03 56.39
 0 -2 -8 372.16 61.19
 0 -2 8 221.28 38.4
 0 -2 -8 250.77 31.2
 0 -2 8 217.68 35.4
 0 -2 -8 194.98 33.4
 0 2 8 237.88 37.7
 0 2 8 143.69 29.8
 0 2 -8 157.88 30.8
 0 2 8 247.58 38.7
 0 2 -8 320.27 54.29
 2 -2 8 104.79 29.5
 2 -2 8 82.19 30.3
 -2 -2 -8 184.98 36.7
 -2 -2 -8 103.99 23.4
 -2 -2 -8 147.69 41.1
 2 -2 8 89.49 31.1
 -2 2 -8 80.79 26
 -2 2 -8 124.69 33.9
 2 2 8 106.69 34
 2 2 8 77.79 25.1
 -4 -2 -8 511.15 61.39
 4 -2 8 538.55 66.29
 -4 -2 -8 583.04 61.09
 -4 -2 -8 577.84 69.29
 4 -2 8 548.55 62.89
 4 2 8 660.43 64.19
 -4 2 -8 714.43 68.89
 -4 2 -8 660.53 61.59
 4 2 8 607.74 68.19
 -4 2 -8 734.13 57.29
 6 -2 8 1105.49 100.59
 -6 -2 -8 1258.27 105.29
 6 -2 8 1132.29 99.49
 6 -2 8 1033.7 96.89
 -6 -2 -8 937.01 87.99
 6 2 8 1080.39 93.89
 -6 2 -8 1118.79 63.69
 -6 2 -8 1073.99 84.19
 8 -2 8 117.39 42.7
 8 -2 8 80.89 35.1
 -8 -2 -8 118.69 36
 8 -2 8 82.29 36.9
 -8 -2 -8 170.78 49.1
 -8 2 -8 74.09 34.4
 8 2 8 152.18 43.4
 -8 2 -8 89.89 17.2
 8 2 8 129.89 50.19
 -8 2 -8 52.29 22.8
 10 -2 8 2.7 25
 10 -2 8 22 28.2
 10 -2 8 6.2 25.3
 -10 -2 -8 -1.1 17.4
 -10 -2 -8 9.2 21
 10 2 8 -6 28.5
 -10 2 -8 7.7 15.7
 -10 2 -8 -10.3 24.3
 10 2 8 2.7 19.2
 13 -3 -8 141.49 30.4
 13 -3 -8 178.28 36.7
 13 -3 -8 123.09 33.1
 13 3 -8 93.89 34.3
 13 3 -8 145.69 49.7
 11 -3 -8 9.2 15.1
 11 -3 -8 4 13.9
 11 3 -8 4.8 16.8
 11 3 -8 1.7 20.3
 -9 -3 8 80.29 22.1
 -9 -3 8 77.89 19.6
 9 -3 -8 93.29 23.7
 9 -3 -8 85.19 20
 9 -3 -8 78.59 19.1
 9 3 -8 123.99 27.8
 9 3 -8 84.79 30.1
 9 3 -8 143.79 34.7
 -7 -3 8 94.19 22.4
 7 -3 -8 87.09 22.2
 -7 -3 8 140.49 30.6
 7 -3 -8 108.89 23.1
 7 3 -8 86.49 29.3
 7 3 -8 87.69 23.3
 7 3 -8 67.99 19.6
 -5 -3 8 977.4 70.59
 -5 -3 8 998.6 74.19
 5 -3 -8 893.31 56.99
 5 -3 -8 1014 70.89
 5 3 -8 826.02 70.09
 -5 3 8 914.21 55.29
 5 3 -8 884.91 64.09
 5 3 -8 836.82 65.99
 -3 -3 8 123.29 31.5
 -3 -3 8 119.39 30.7
 3 -3 -8 88.69 16.9
 3 -3 -8 95.49 25.6
 3 3 -8 70.39 21.7
 -3 3 8 79.59 18.5
 3 3 -8 83.99 26.8
 3 3 -8 87.29 24.7
 -3 3 8 61.59 21.4
 3 3 -8 94.09 24.3
 1 -3 -8 61.99 26.1
 1 -3 -8 84.39 21.9
 -1 -3 8 51.59 21
 -1 -3 8 41.7 21
 1 -3 -8 66.29 17.2
 1 3 -8 31 20.6
 1 3 -8 50.49 19.5
 1 3 -8 20.9 13.1
 -1 3 8 41.3 17.7
 -1 3 8 49.99 19.9
 1 3 -8 27.6 15.4
 -1 3 8 72.49 19.2
 -1 -3 -8 175.88 36.7
 1 -3 8 172.98 36.4
 -1 -3 -8 256.17 40.5
 -1 -3 -8 219.38 51.69
 1 -3 8 171.68 39.5
 1 3 8 233.48 37.8
 -1 3 -8 417.66 64.89
 1 3 8 277.87 49.4
 -1 3 -8 254.67 43.3
 -3 -3 -8 72.39 24.2
 3 -3 8 61.49 27.3
 3 -3 8 62.79 28.6
 -3 -3 -8 77.19 34.4
 -3 -3 -8 26.6 17.5
 3 3 8 53.99 22.5
 3 3 8 106.19 34.8
 -3 3 -8 66.69 24.4
 -3 3 -8 97.49 26.4
 5 -3 8 949.11 90.89
 5 -3 8 844.72 86.39
 -5 -3 -8 852.61 89.29
 -5 3 -8 1012.6 78.79
 5 3 8 875.11 80.79
 -5 3 -8 1012.8 54.09
 -7 -3 -8 24.9 25.3
 7 -3 8 25.8 28.7
 7 -3 8 71.79 50.59
 -7 -3 -8 11.5 15.4
 7 -3 8 111.29 42.2
 7 3 8 25.4 28.8
 7 3 8 8.1 19.9
 -7 3 -8 18.6 14.7
 -7 3 -8 15.7 22.2
 9 -3 8 25.5 32.9
 -9 -3 -8 18.3 29.6
 9 -3 8 138.19 48.7
 -9 -3 -8 18 24
 9 -3 8 23.6 27.8
 9 3 8 13.7 31.2
 -9 3 -8 46 35.9
 9 3 8 104.99 41.7
 -9 3 -8 39.6 19.7
 12 -4 -8 246.68 48.5
 12 -4 -8 186.18 35
 12 4 -8 176.08 44.3
 12 4 -8 150.18 49.6
 10 -4 -8 199.58 32.2
 10 -4 -8 216.58 39.7
 -10 -4 8 248.88 43
 -10 -4 8 214.18 36.4
 10 4 -8 212.98 50.79
 10 4 -8 141.99 41.6
 -8 -4 8 74.79 28.3
 -8 -4 8 36.4 17.9
 8 -4 -8 38.2 17
 8 -4 -8 46 21.1
 8 4 -8 45.5 20.5
 8 4 -8 23.2 20.1
 8 4 -8 32.4 25.6
 6 -4 -8 388.06 42.4
 -6 -4 8 338.17 42
 -6 -4 8 262.77 45.6
 6 4 -8 381.16 44.6
 6 4 -8 364.46 44.3
 6 4 -8 307.97 48.8
 -4 -4 8 1417.06 99.19
 -4 -4 8 1472.15 97.89
 4 -4 -8 1483.85 99.99
 4 -4 -8 1465.25 97.29
 -4 -4 8 1404.56 104.69
 4 4 -8 1405.46 95.69
 4 4 -8 1511.95 97.69
 4 4 -8 1390.26 92.39
 -4 4 8 1307.87 82.09
 -4 4 8 1464.45 80.29
 2 -4 -8 291.37 46.1
 -2 -4 8 391.36 63.69
 2 -4 -8 360.26 44.6
 2 4 -8 189.78 43.6
 -2 4 8 228.38 42.1
 2 4 -8 183.18 35
 2 4 -8 263.07 46.2
 2 4 -8 192.08 40.5
 -2 4 8 254.17 41.2
 0 -4 8 261.97 46.8
 0 -4 8 234.48 47.6
 0 -4 -8 273.57 50.39
 0 -4 -8 346.27 69.09
 0 4 -8 346.97 55.59
 0 4 8 361.56 56.19
 0 4 -8 251.87 49.6
 0 4 -8 260.57 43.5
 0 4 8 252.57 32.2
 0 4 -8 330.27 35.7
 -2 -4 -8 130.79 44.6
 2 -4 8 99.89 36
 2 4 8 114.49 38.4
 -2 4 -8 91.49 29.2
 2 4 8 65.49 26.5
 -2 4 -8 55.79 16.9
 2 4 8 75.49 25.5
 4 -4 8 514.35 79.79
 -4 -4 -8 516.45 60.09
 4 -4 8 592.74 71.49
 -4 -4 -8 583.94 73.79
 -4 4 -8 563.24 57.19
 4 4 8 558.94 60.59
 -6 -4 -8 527.45 78.59
 6 -4 8 527.25 86.99
 -6 -4 -8 561.74 99.09
 6 -4 8 388.76 69.99
 6 -4 8 414.56 65.39
 -6 4 -8 558.14 57.59
 -6 4 -8 382.96 64.79
 6 4 8 403.26 74.69
 6 4 8 415.66 81.59
 6 4 8 593.44 67.39
 8 -4 8 23.5 27.4
 8 -4 8 44.8 36.4
 8 -4 8 19.2 30.9
 -8 -4 -8 17.3 26.6
 -8 -4 -8 6.1 19.1
 8 4 8 -1.9 17.6
 8 4 8 17.1 29.6
 -8 4 -8 31.8 41.9
 -8 4 -8 14.9 16.6
 11 -5 -8 45.6 22.8
 11 -5 -8 42.3 26.7
 11 -5 -8 24.8 16.2
 -11 -5 8 8.3 17.8
 11 -5 -8 21.8 20.1
 11 5 -8 4.6 20
 11 5 -8 -2.1 24.7
 9 -5 -8 -0.4 13.1
 9 -5 -8 20.5 17.3
 -9 -5 8 16.8 19
 -9 -5 8 0.5 12.6
 9 -5 -8 21.4 19.8
 9 5 -8 -2.7 18.5
 9 5 -8 -5.6 14.6
 7 -5 -8 211.48 42.3
 -7 -5 8 164.28 38.4
 7 -5 -8 224.08 45.7
 -7 -5 8 162.68 34.9
 7 -5 -8 170.28 38.7
 7 5 -8 186.38 43.8
 7 5 -8 210.28 46.3
 7 5 -8 149.39 50.29
 -5 -5 8 460.05 59.09
 5 -5 -8 436.96 54.59
 -5 -5 8 499.75 58.19
 5 -5 -8 517.55 56.09
 5 -5 -8 513.45 54.39
 -5 -5 8 588.34 92.09
 5 5 -8 483.05 56.29
 5 5 -8 511.75 57.49
 5 5 -8 519.45 59.19
 -5 5 8 465.95 50.59
 3 -5 -8 528.85 56.09
 -3 -5 8 500.25 61.29
 -3 -5 8 392.16 67.09
 3 -5 -8 457.85 57.89
 -3 -5 8 474.85 75.09
 -3 5 8 453.55 49.4
 3 5 -8 456.75 54.59
 -3 5 8 423.86 44.7
 3 5 -8 533.65 58.09
 3 5 -8 497.85 53.09
 1 -5 -8 31.7 23.8
 -1 -5 8 8 20.3
 1 -5 -8 32.5 19.1
 -1 -5 8 47.5 25.1
 -1 5 8 20.5 20.7
 -1 5 8 28.2 17.5
 1 5 -8 29.9 20.1
 1 5 -8 11.6 13.6
 1 5 -8 21.6 19.2
 -1 -5 -8 89.59 38.4
 1 -5 8 20.9 22.7
 -1 -5 -8 20.1 18.2
 1 -5 8 90.59 33.7
 -1 5 -8 88.39 33.1
 1 5 8 43.5 22.8
 -1 5 -8 44.4 24.5
 -1 5 -8 21.4 17.2
 1 5 8 49.6 21.9
 1 5 8 47.6 23.2
 -1 5 -8 92.09 21.9
 -3 -5 -8 2.8 18.6
 3 -5 8 11.2 22.4
 3 -5 8 -1.4 15.9
 -3 -5 -8 12.7 17.7
 3 5 8 0.8 16.1
 -3 5 -8 7.9 15.5
 3 5 8 2 14.8
 3 5 8 -11.3 10.7
 -3 5 -8 32.6 24.5
 -3 5 -8 3.4 8
 5 -5 8 499.95 83.09
 5 -5 8 693.53 103.59
 -5 -5 -8 628.54 93.69
 -5 -5 -8 646.24 72.89
 -5 5 -8 691.13 65.29
 5 5 8 528.25 91.59
 -5 5 -8 601.94 75.39
 5 5 8 614.94 67.99
 7 -5 8 20.7 26.4
 7 -5 8 36.3 32.5
 7 -5 8 34.9 35.6
 -7 -5 -8 0.5 23.1
 -7 -5 -8 21.6 31.1
 -7 5 -8 21.6 48.7
 7 5 8 0.5 20.2
 7 5 8 22.3 37.4
 7 5 8 4.4 35.8
 -7 5 -8 6.8 14
 8 -6 -8 120.19 33.2
 -8 -6 8 155.68 45.9
 8 -6 -8 208.58 51.49
 8 -6 -8 149.39 42.3
 8 6 -8 153.58 44.5
 8 6 -8 103.39 40.3
 6 -6 -8 156.58 38.7
 6 -6 -8 125.19 34.7
 6 -6 -8 211.98 47.8
 -6 -6 8 234.18 52.79
 6 6 -8 91.59 34.9
 -6 6 8 123.59 37.5
 6 6 -8 131.69 39.6
 -4 -6 8 400.26 67.39
 -4 -6 8 512.45 62.89
 4 -6 -8 499.35 63.39
 -4 -6 8 680.23 107.79
 4 -6 -8 473.45 56.29
 4 6 -8 298.17 59.39
 -4 6 8 450.25 68.49
 4 6 -8 542.25 61.39
 4 6 -8 472.05 55.99
 -2 -6 8 226.38 51.09
 -2 -6 8 291.47 71.49
 2 -6 -8 229.28 56.19
 2 -6 -8 212.28 63.39
 -2 -6 8 211.08 52.19
 -2 6 8 216.48 45.1
 2 6 -8 204.38 40.5
 -2 6 8 145.29 38.5
 2 6 -8 206.68 46.3
 0 -6 8 97.29 67.59
 0 -6 -8 25.6 23.6
 0 -6 -8 2.8 17.3
 0 -6 8 3.3 15.3
 0 6 8 9.4 18.2
 0 6 -8 27.3 16.5
 0 6 -8 19.3 23.3
 0 6 8 22.6 23.5
 0 6 -8 22.4 20.3
 0 6 -8 22 25.8
 2 -6 8 96.09 38.5
 -2 -6 -8 100.39 37.7
 2 -6 8 99.49 39.6
 -2 -6 -8 136.09 51.29
 2 6 8 114.99 27.5
 2 6 8 74.79 40.5
 -2 6 -8 134.99 36.1
 -2 6 -8 94.49 26
 2 6 8 82.09 63.69
 -2 6 -8 56.19 31.9
 -2 6 -8 20.9 25.9
 4 -6 8 220.28 53.49
 -4 -6 -8 197.98 50.09
 4 -6 8 151.28 41.2
 -4 -6 -8 205.68 53.09
 4 6 8 213.58 59.89
 -4 6 -8 289.87 48.6
 -4 6 -8 175.38 51.39
 4 6 8 276.37 48.4
 4 6 8 140.09 50.79
 5 -7 -8 216.18 60.79
 -5 -7 8 181.18 49.5
 5 -7 -8 122.69 36.9
 5 -7 -8 166.58 47.7
 -5 -7 8 121.99 43.3
 5 7 -8 196.38 58.29
 5 7 -8 236.48 53.59
 5 7 -8 124.59 46.6
 -3 -7 8 117.29 41.5
 3 -7 -8 108.29 37.5
 -3 -7 8 161.68 53.99
 -3 -7 8 123.39 50.39
 3 -7 -8 133.39 42.4
 3 7 -8 85.79 55.69
 3 7 -8 199.48 57.69
 1 -7 -8 -0.3 21.3
 -1 -7 8 -22 17.5
 -1 -7 8 -4.7 13.7
 1 -7 -8 -12.7 13.4
 -1 -7 8 14.8 25.7
 1 7 -8 -0.2 23.6
 1 7 -8 -4.3 20.7
 -1 7 8 -4.8 21
 1 7 -8 3.6 13.6
 1 -7 8 48.1 33.7
 1 -7 8 30.9 31.5
 -1 -7 -8 26.6 30.3
 -1 -7 -8 58.69 34.1
 1 -7 8 61.19 41.4
 1 7 8 27.6 26
 -1 7 -8 27.9 32.6
 1 7 8 43.7 30.7
 -1 7 -8 31.3 16.5
 -1 7 -8 10.5 27.7
 14 0 -9 -0.4 19.6
 14 0 -9 3.5 14.5
 14 0 -9 1.5 14.4
 12 0 -9 25.4 19.3
 12 0 -9 9.2 8.3
 10 0 -9 530.15 57.89
 10 0 -9 498.95 45
 10 0 -9 486.15 37.5
 8 0 -9 942.91 60.79
 6 0 -9 241.98 31.6
 -6 0 9 298.47 26
 -6 0 9 310.97 25.1
 4 0 -9 8.3 13
 -4 0 9 1.8 8.7
 4 0 -9 4.8 9.8
 2 0 -9 294.67 52.49
 2 0 -9 186.98 32.9
 0 0 9 112.59 22.6
 0 0 -9 122.69 26.9
 0 0 -9 112.59 29.9
 0 0 9 110.39 28.7
 0 0 9 95.59 26.6
 2 0 9 1142.89 90.09
 2 0 9 1262.87 96.59
 -2 0 -9 1204.58 89.39
 -2 0 -9 1296.27 95.39
 -4 0 -9 293.37 44.8
 -4 0 -9 131.39 32.9
 4 0 9 165.88 40.8
 4 0 9 265.47 61.69
 -4 0 -9 184.08 48.3
 -6 0 -9 14.9 21.2
 6 0 9 39 29.6
 -6 0 -9 95.79 35.7
 -6 0 -9 55.99 20.5
 8 0 9 13.2 24.4
 -8 0 -9 46 20.7
 -8 0 -9 17.6 27.2
 -8 0 -9 54.39 24.2
 8 0 9 36.3 34.3
 13 -1 -9 99.59 33.7
 13 -1 -9 79.49 24.6
 13 -1 -9 62.89 24.9
 13 1 -9 70.69 31.1
 13 1 -9 63.69 27
 11 -1 -9 111.39 24.4
 11 -1 -9 99.29 28.7
 11 1 -9 104.79 22.2
 11 1 -9 127.79 37.2
 11 1 -9 82.29 26.4
 9 -1 -9 259.27 26.7
 9 -1 -9 196.78 22
 9 1 -9 314.47 33.2
 9 1 -9 207.58 40.6
 9 1 -9 315.07 31.8
 7 -1 -9 1360.66 80.59
 -7 -1 9 1301.67 70.39
 -7 -1 9 1333.17 68.29
 7 1 -9 1429.76 82.89
 7 1 -9 1448.46 68.09
 5 -1 -9 778.52 60.59
 5 -1 -9 726.23 55.29
 -5 -1 9 700.83 55.19
 -5 1 9 730.53 46.5
 5 1 -9 745.43 59.59
 3 -1 -9 450.65 50.49
 3 -1 -9 497.05 46.9
 -3 -1 9 464.15 34.6
 -3 -1 9 555.14 56.09
 -3 1 9 481.85 46.5
 3 1 -9 455.75 48.9
 3 1 -9 556.34 52.49
 1 -1 -9 205.18 42.4
 -1 -1 9 287.67 53.59
 1 -1 -9 240.48 40.5
 -1 -1 9 233.68 26.9
 1 1 -9 241.88 47.4
 1 1 -9 188.18 36.3
 -1 1 9 192.28 41.1
 1 -1 9 1051.59 85.19
 -1 -1 -9 1058.39 87.09
 -1 -1 -9 1098.79 78.79
 1 -1 9 1119.39 73.69
 1 -1 9 1050.99 83.39
 1 1 9 887.71 75.19
 -1 1 -9 926.91 77.59
 1 1 9 888.91 80.39
 -1 1 -9 1021 81.59
 -3 -1 -9 2170.08 135.49
 -3 -1 -9 2403.26 146.99
 3 -1 9 2188.28 142.19
 3 -1 9 2240.68 144.39
 3 -1 9 2501.65 137.39
 3 1 9 2357.86 141.29
 -3 1 -9 2447.96 142.29
 -3 1 -9 2276.17 120.59
 5 -1 9 14.7 21.6
 -5 -1 -9 19 20.2
 -5 -1 -9 -4 12.4
 5 -1 9 40.8 27.5
 -5 1 -9 17.8 14.9
 5 1 9 -1.7 15.1
 5 1 9 -2.4 13.5
 -5 1 -9 4.5 12.1
 -7 -1 -9 2.1 23.5
 7 -1 9 17.5 24.2
 7 -1 9 10.1 22.6
 7 -1 9 -4 15.3
 -7 -1 -9 1.3 18.3
 7 1 9 -4 15.9
 -7 1 -9 9.1 15.1
 -7 1 -9 26.6 16.8
 -7 1 -9 1.5 19
 7 1 9 5.8 17.6
 -9 -1 -9 55.29 31.5
 -9 -1 -9 17.7 29.9
 -9 -1 -9 28.6 21.5
 9 -1 9 39.8 36
 9 -1 9 55.99 37.6
 9 -1 9 108.69 45.2
 -9 1 -9 38.2 17.7
 -9 1 -9 31.2 22.4
 9 1 9 14.9 26.5
 9 1 9 13 26.6
 -9 1 -9 8.4 30.7
 12 -2 -9 58.69 20.4
 12 -2 -9 61.09 24.7
 12 -2 -9 82.29 27.2
 12 2 -9 72.29 30.4
 12 2 -9 24.6 40.4
 10 -2 -9 129.69 24.2
 10 2 -9 176.38 36.6
 10 2 -9 154.18 41.7
 10 2 -9 163.58 29.2
 -8 -2 9 302.27 30.8
 8 -2 -9 254.97 31.1
 -8 -2 9 314.47 31.8
 8 2 -9 351.66 36.1
 8 2 -9 344.17 37.3
 8 2 -9 367.46 54.19
 -6 -2 9 260.27 40.4
 6 -2 -9 229.88 28.6
 -6 -2 9 242.08 37.9
 6 -2 -9 246.08 39.8
 6 2 -9 157.98 28.6
 6 2 -9 218.78 30.9
 6 2 -9 161.58 33
 -4 -2 9 9.8 12.5
 4 -2 -9 3.8 10.4
 4 -2 -9 3.6 9
 -4 -2 9 5.5 9.7
 -4 2 9 4 8.5
 4 2 -9 -0.3 12
 4 2 -9 1.1 7.2
 4 2 -9 8.2 12.7
 -2 -2 9 483.15 43.7
 -2 -2 9 558.94 53.89
 2 -2 -9 529.75 47.1
 -2 2 9 473.75 50.79
 2 2 -9 455.15 52.29
 -2 2 9 426.36 32.8
 2 2 -9 382.56 46.1
 2 2 -9 453.75 41.6
 0 -2 9 32.1 17.5
 0 -2 -9 66.79 27.2
 0 -2 9 39.2 19.1
 0 -2 -9 76.99 23.9
 0 -2 -9 49.9 18.6
 0 2 -9 21.8 17.4
 0 2 9 38.2 18.6
 0 2 9 20.9 14.4
 0 2 -9 23.2 14.4
 0 2 9 22.3 13.7
 -2 -2 -9 1105.39 82.19
 2 -2 9 1202.38 86.29
 2 -2 9 1117.69 91.99
 -2 -2 -9 1163.88 97.99
 2 -2 9 1202.78 110.49
 -2 -2 -9 1138.49 102.59
 2 2 9 1025.3 82.69
 2 2 9 993 88.69
 -2 2 -9 1126.39 87.19
 4 -2 9 16.6 18.9
 -4 -2 -9 21.5 17
 4 -2 9 27 17.4
 -4 -2 -9 18.4 19.3
 -4 -2 -9 7.3 15.1
 4 2 9 58.19 27.4
 -4 2 -9 49.99 19.7
 -4 2 -9 73.09 19.5
 -4 2 -9 19.4 31.9
 -6 -2 -9 20 17.5
 6 -2 9 76.79 32.2
 -6 -2 -9 36 22.9
 6 -2 9 23.3 24.2
 6 -2 9 49.6 29.4
 6 2 9 26 24.7
 -6 2 -9 44.1 15.8
 -6 2 -9 38.6 24.9
 -6 2 -9 13.2 20.6
 6 2 9 62.79 29.8
 8 -2 9 28.7 32.2
 8 -2 9 -11.4 15
 8 -2 9 13.8 25.6
 -8 -2 -9 8.8 17.1
 -8 -2 -9 8 18
 8 2 9 16.7 24.8
 -8 2 -9 6.6 14
 8 2 9 0.7 19.6
 -8 2 -9 15.7 43.9
 -8 2 -9 14.6 18.8
 11 -3 -9 16.6 15.1
 11 3 -9 6.3 18.4
 11 3 -9 -2.4 13.3
 -9 -3 9 283.07 32.8
 -9 -3 9 310.77 35.6
 9 -3 -9 268.87 29.6
 9 -3 -9 323.37 32.9
 9 -3 -9 245.08 28.6
 9 -3 -9 315.07 33.2
 9 3 -9 234.88 38.4
 9 3 -9 341.07 53.19
 9 3 -9 327.77 60.19
 7 -3 -9 1366.26 74.69
 -7 -3 9 1456.25 90.69
 -7 -3 9 1500.85 93.79
 7 -3 -9 1437.76 74.69
 7 3 -9 1485.65 93.79
 7 3 -9 1534.15 90.59
 7 3 -9 1427.76 102.59
 5 -3 -9 732.63 44.3
 5 -3 -9 648.04 60.19
 -5 -3 9 758.72 63.49
 5 3 -9 586.04 50.49
 -5 3 9 619.14 41.4
 5 3 -9 597.54 56.19
 5 3 -9 651.23 63.09
 -3 -3 9 199.28 43.9
 -3 -3 9 124.09 26.2
 3 -3 -9 180.78 27.7
 -3 3 9 231.98 40.2
 3 3 -9 206.08 40.9
 3 3 -9 181.58 32.4
 3 3 -9 234.38 42.7
 -3 3 9 187.78 26.6
 1 -3 -9 66.89 19.6
 -1 -3 9 32.5 20
 -1 -3 9 42.8 19.3
 1 -3 -9 23.2 15.8
 1 -3 -9 68.19 26.9
 1 3 -9 60.69 24.3
 -1 3 9 38.2 17.1
 -1 3 9 20.2 14.6
 -1 3 9 49.4 18.6
 1 3 -9 18.7 14.2
 1 3 -9 3.2 9.3
 1 -3 9 859.51 73.49
 -1 -3 -9 883.81 66.69
 -1 -3 -9 869.51 81.59
 1 -3 9 891.71 78.99
 -1 3 -9 733.93 72.29
 -1 3 -9 737.93 68.29
 1 3 9 597.84 60.49
 1 3 9 833.62 67.49
 1 3 9 791.82 74.69
 -3 -3 -9 1591.44 121.29
 3 -3 9 1634.34 113.29
 -3 -3 -9 1481.75 103.89
 3 -3 9 1458.35 114.39
 -3 3 -9 1500.85 104.19
 3 3 9 1366.86 99.99
 -3 3 -9 1584.74 153.38
 5 -3 9 140.19 39.6
 -5 -3 -9 118.19 31.1
 5 -3 9 147.89 42
 -5 -3 -9 149.29 49.6
 5 -3 9 136.89 45
 -5 3 -9 105.19 45.7
 -5 3 -9 81.89 18.7
 -5 3 -9 86.69 26.8
 5 3 9 93.89 31.9
 7 -3 9 29.9 26.3
 -7 -3 -9 24.2 23
 7 -3 9 48 42.5
 -7 -3 -9 15.5 19
 7 -3 9 60.59 34.6
 7 3 9 37.7 45.7
 -7 3 -9 25.4 27
 7 3 9 41.9 27.2
 -7 3 -9 66.29 28
 12 -4 -9 6.1 15.4
 12 4 -9 -7.5 22.7
 12 4 -9 9.4 19.5
 10 -4 -9 144.69 29.8
 10 -4 -9 156.78 33.2
 -10 -4 9 125.49 29.8
 -10 -4 9 184.28 37.2
 10 4 -9 174.48 41.8
 10 4 -9 114.79 38.5
 8 -4 -9 174.38 32.8
 8 -4 -9 187.68 37.7
 -8 -4 9 136.29 32.8
 -8 -4 9 183.78 39
 8 4 -9 223.08 68.09
 8 4 -9 192.48 43.9
 -6 -4 9 409.46 50.29
 6 -4 -9 337.07 54.09
 6 -4 -9 362.46 40
 -6 -4 9 359.66 45.6
 6 4 -9 371.36 46.8
 6 4 -9 362.46 60.49
 6 4 -9 424.16 47.7
 -4 -4 9 77.49 23.2
 4 -4 -9 108.69 31
 4 -4 -9 114.89 36.3
 -4 -4 9 148.99 42.8
 -4 -4 9 145.79 39.3
 4 4 -9 101.29 28.4
 -4 4 9 104.69 22.9
 4 4 -9 81.39 40.3
 4 4 -9 153.28 36.6
 4 4 -9 67.59 24.8
 2 -4 -9 249.97 55.09
 -2 -4 9 289.97 56.09
 -2 -4 9 242.48 48.6
 2 -4 -9 244.08 45.3
 -2 4 9 313.37 40.4
 2 4 -9 312.47 53.49
 2 4 -9 275.87 48.9
 -2 4 9 281.17 34.1
 2 4 -9 285.57 44.2
 0 -4 9 69.39 30.1
 0 -4 -9 117.59 42.5
 0 -4 -9 65.39 24
 0 4 9 62.79 23.3
 0 4 9 78.59 26.4
 0 4 9 80.69 24.2
 0 4 -9 60.59 23
 0 4 -9 89.59 24.3
 0 4 -9 91.69 32.9
 -2 -4 -9 656.93 78.19
 2 -4 9 589.04 69.79
 2 -4 9 492.15 63.49
 -2 4 -9 730.93 67.69
 2 4 9 734.63 64.19
 2 4 9 516.15 62.49
 4 -4 9 25.8 20.5
 4 -4 9 70.69 33.3
 -4 -4 -9 33.5 23.2
 4 -4 9 95.79 35
 4 4 9 46.6 29
 -4 4 -9 11.6 9.3
 -4 4 -9 18.3 18
 4 4 9 9.9 16.3
 -6 -4 -9 70.89 29.2
 -6 -4 -9 86.69 38.6
 6 -4 9 41.5 36
 6 -4 9 114.99 41.7
 6 -4 9 163.58 52.89
 6 4 9 46.4 36.2
 -6 4 -9 99.09 27.7
 -6 4 -9 79.29 38.9
 6 4 9 43.1 41.7
 6 4 9 104.49 57.59
 9 -5 -9 196.48 43
 9 -5 -9 258.27 48.2
 -9 -5 9 207.28 51.89
 -9 -5 9 218.08 42.7
 9 -5 -9 278.77 48.9
 9 5 -9 175.88 47.6
 9 5 -9 188.08 46.6
 7 -5 -9 532.05 56.29
 7 -5 -9 536.15 60.19
 -7 -5 9 546.75 60.49
 -7 -5 9 522.45 81.79
 7 5 -9 592.24 68.69
 7 5 -9 584.44 60.79
 7 5 -9 519.05 61.29
 -5 -5 9 209.48 52.19
 -5 -5 9 248.08 49.8
 5 -5 -9 201.28 41.3
 -5 -5 9 210.68 41
 5 5 -9 284.17 49.4
 5 5 -9 384.66 60.79
 -5 5 9 261.27 44
 5 5 -9 305.87 56.99
 5 5 -9 292.97 60.69
 3 -5 -9 354.06 61.09
 -3 -5 9 309.47 66.59
 -3 -5 9 353.56 65.89
 3 -5 -9 256.87 49.5
 3 5 -9 387.46 63.39
 -3 5 9 274.57 45.5
 3 5 -9 259.57 46.7
 3 5 -9 314.47 52.49
 -3 5 9 350.36 41.6
 3 5 -9 243.98 53.59
 -1 -5 9 109.29 31.9
 1 -5 -9 135.29 34.5
 -1 -5 9 123.69 38.4
 1 -5 -9 212.58 58.89
 -1 5 9 166.38 38
 1 5 -9 105.59 31.3
 -1 5 9 190.38 27.7
 1 5 -9 112.79 39
 1 5 -9 165.58 42.8
 1 5 -9 115.89 29.6
 -1 5 9 181.58 44
 -1 -5 -9 867.31 92.29
 1 -5 9 673.93 76.09
 1 -5 9 624.84 77.79
 -1 -5 -9 775.72 76.49
 -1 5 -9 751.32 79.59
 -1 5 -9 754.52 80.19
 1 5 9 634.64 69.69
 -1 5 -9 615.74 104.39
 1 5 9 822.22 63.79
 -1 5 -9 798.62 58.79
 -3 -5 -9 374.76 62.09
 3 -5 9 478.35 92.59
 -3 -5 -9 572.44 91.79
 3 -5 9 306.87 58.89
 3 5 9 467.45 84.39
 3 5 9 496.85 55.49
 3 5 9 358.56 69.09
 -3 5 -9 538.15 60.59
 -3 5 -9 526.35 85.49
 -5 -5 -9 199.38 58.99
 5 -5 9 88.69 39.8
 5 -5 9 162.38 55.39
 -5 -5 -9 74.19 36
 -5 5 -9 116.19 47.1
 5 5 9 132.39 38.7
 -5 5 -9 177.08 43.2
 5 5 9 88.89 42
 -8 -6 9 212.48 52.39
 8 -6 -9 224.68 48.8
 8 -6 -9 172.08 42.1
 8 -6 -9 270.87 54.69
 8 6 -9 179.48 51.99
 8 6 -9 224.78 55.79
 6 -6 -9 198.88 47.2
 6 -6 -9 154.48 39.8
 -6 -6 9 219.88 49.6
 6 -6 -9 225.38 74.19
 -6 -6 9 129.39 36.2
 6 6 -9 165.18 43.6
 -6 6 9 91.29 30.2
 6 6 -9 161.08 47.5
 -4 -6 9 54.89 28
 4 -6 -9 71.79 30.3
 4 -6 -9 66.89 27.3
 -4 -6 9 16 25.5
 4 6 -9 57.39 33.4
 4 6 -9 57.29 25.9
 4 6 -9 84.19 31.3
 -4 6 9 71.39 28.4
 4 6 -9 19 27.2
 2 -6 -9 43.7 30.9
 -2 -6 9 107.79 35.1
 -2 -6 9 63.69 35.5
 2 -6 -9 14.1 19.7
 -2 -6 9 149.99 52.69
 -2 6 9 10.9 23.8
 2 6 -9 40.3 30.5
 2 6 -9 80.79 27.3
 2 6 -9 60.19 25.6
 -2 6 9 84.59 28.5
 2 6 -9 37.6 26.7
 0 -6 9 19.3 24.5
 0 -6 -9 -8.6 15.8
 0 -6 -9 16.6 30.9
 0 -6 9 -4.4 16.6
 0 6 -9 5.5 15.7
 0 6 9 7.7 17.8
 0 6 9 2.4 10.3
 0 6 -9 9.9 21.2
 0 6 -9 4.1 18.5
 0 6 -9 5.2 12.5
 -2 -6 -9 230.38 56.89
 2 -6 9 193.08 51.19
 -2 -6 -9 158.38 46.5
 2 -6 9 154.68 45.2
 2 6 9 104.29 40
 -2 6 -9 178.88 30
 2 6 9 170.88 45.2
 -2 6 -9 162.38 41
 2 6 9 157.38 34.1
 -2 6 -9 147.39 48.8
 -4 -6 -9 35.9 33.1
 4 -6 9 43.2 35.2
 4 -6 9 37.7 38.2
 -4 6 -9 19.3 21.5
 4 6 9 15.9 19.8
 4 6 9 23.3 34.3
 4 6 9 12.8 37
 -3 -7 9 72.99 33
 3 -7 -9 108.59 41.4
 -3 -7 9 14.3 29.3
 -3 -7 9 8.5 27.7
 3 7 -9 31.4 32.5
 3 7 -9 46.8 37.6
 3 7 -9 72.29 29.3
 -1 -7 9 19 23.2
 1 -7 -9 20.3 26.7
 -1 -7 9 19.6 22.4
 -1 -7 9 12 30.1
 1 -7 -9 54.99 38.5
 1 7 -9 12.9 29.7
 1 7 -9 -4 24.8
 -1 7 9 10.3 25.7
 1 7 -9 23.5 19.6
 -1 7 9 -4.1 14.9
 1 7 -9 47.4 28.3
 12 0 -10 69.69 16.7
 12 0 -10 75.09 21.9
 12 0 -10 66.99 26.9
 12 0 -10 41.2 22.3
 10 0 -10 539.35 42.6
 10 0 -10 523.65 60.89
 10 0 -10 589.94 41.5
 8 0 -10 741.43 56.49
 6 0 -10 170.38 36.2
 6 0 -10 150.18 30.9
 4 0 -10 27.2 16.1
 -4 0 10 40 18.6
 4 0 -10 23.2 16
 -2 0 10 2140.99 126.59
 2 0 -10 2242.38 129.49
 2 0 -10 2097.09 124.59
 0 0 10 1592.44 84.99
 0 0 -10 1446.06 100.89
 0 0 10 1576.84 108.49
 0 0 -10 1643.84 109.29
 0 0 10 1389.16 100.79
 -2 0 -10 114.49 32.5
 2 0 10 60.99 26.7
 -2 0 -10 137.19 42.1
 4 0 10 229.18 55.09
 -4 0 -10 171.48 33.7
 -4 0 -10 205.48 52.69
 6 0 10 15.3 27.1
 -6 0 -10 20.2 18.1
 -6 0 -10 26.9 33.5
 6 0 10 21.4 20
 -6 0 -10 42.6 25.2
 -8 0 -10 373.26 62.29
 -8 0 -10 297.27 69.39
 8 0 10 303.87 71.99
 8 0 10 348.87 70.59
 13 -1 -10 192.68 43.2
 13 -1 -10 129.49 28.7
 13 1 -10 190.48 48
 13 1 -10 187.48 41.3
 11 -1 -10 303.37 29.6
 11 -1 -10 286.17 51.29
 11 1 -10 331.67 33.8
 11 1 -10 290.37 70.89
 11 1 -10 311.57 37.6
 9 -1 -10 232.18 28
 9 1 -10 189.98 32.3
 9 1 -10 216.48 25
 9 1 -10 187.08 43.3
 7 -1 -10 5 13.3
 -7 -1 10 17.7 12.7
 -7 -1 10 54.49 23.2
 7 -1 -10 45.8 18
 7 1 -10 11 12.6
 5 -1 -10 352.36 41
 5 -1 -10 406.16 45.3
 -5 -1 10 411.26 42
 5 1 -10 272.87 44.2
 5 1 -10 235.98 39.2
 -5 1 10 308.07 31.9
 3 -1 -10 585.14 54.59
 3 -1 -10 653.13 119.89
 -3 -1 10 667.63 59.99
 -3 -1 10 646.94 41.8
 3 1 -10 583.34 58.49
 3 1 -10 659.23 62.99
 -3 1 10 587.74 55.79
 -1 -1 10 1336.57 75.49
 1 -1 -10 1353.16 90.49
 -1 -1 10 1365.06 98.09
 1 -1 -10 1291.77 98.39
 1 1 -10 1374.16 97.89
 -1 1 10 1351.16 97.89
 -1 1 10 1392.26 92.49
 1 1 -10 1332.17 96.59
 1 -1 10 76.29 31
 -1 -1 -10 65.99 22.4
 -1 -1 -10 160.78 37.8
 -1 -1 -10 92.99 31.1
 -1 1 -10 93.89 26.9
 1 1 10 70.29 28.4
 -1 1 -10 63.89 24
 1 1 10 80.39 25.8
 3 -1 10 75.29 25.1
 -3 -1 -10 126.09 33.5
 -3 -1 -10 129.29 43.5
 3 -1 10 117.99 39.8
 -3 -1 -10 120.09 35
 -3 1 -10 168.18 34.1
 3 1 10 189.28 47.7
 -3 1 -10 112.79 32.8
 -5 -1 -10 132.19 35.8
 5 -1 10 211.88 46.5
 5 -1 10 143.79 63.49
 5 -1 10 194.18 53.69
 -5 -1 -10 113.19 34.1
 -5 1 -10 121.39 33
 -5 1 -10 159.18 33.7
 5 1 10 134.89 45
 7 -1 10 9.8 21.3
 -7 -1 -10 -14.9 9.4
 -7 -1 -10 0.6 19.4
 7 -1 10 16.3 23.4
 7 -1 10 15.7 22.9
 -7 -1 -10 -5.7 11.7
 7 1 10 16.8 24.6
 -7 1 -10 5.2 22.7
 7 1 10 7.1 24.5
 -7 1 -10 14.8 15.6
 -7 1 -10 11.8 15.7
 9 -1 10 256.37 69.29
 12 -2 -10 22.1 19.2
 12 -2 -10 23.9 18.8
 12 -2 -10 44.7 19.2
 12 2 -10 54.69 29.6
 12 2 -10 66.59 27
 12 2 -10 72.59 22.5
 10 -2 -10 1053.29 63.39
 10 2 -10 951.9 69.89
 10 2 -10 1016 71.89
 -8 -2 10 422.66 38.9
 8 -2 -10 465.15 44.2
 8 -2 -10 420.16 42.8
 -8 -2 10 453.55 39.2
 8 2 -10 419.36 63.99
 8 2 -10 293.37 50.69
 8 2 -10 470.05 42
 -6 -2 10 178.68 34.5
 -6 -2 10 104.79 27.4
 6 -2 -10 157.28 30.4
 6 -2 -10 107.89 27.5
 6 2 -10 96.19 23.3
 6 2 -10 111.49 30.9
 6 2 -10 157.88 24.1
 4 -2 -10 67.89 20.3
 -4 -2 10 71.89 23.5
 4 -2 -10 30.1 17.5
 -4 -2 10 48.1 19.1
 4 2 -10 50.99 22.6
 4 2 -10 26 12.7
 4 2 -10 80.19 34
 -4 2 10 32.5 14.6
 2 -2 -10 859.41 76.19
 -2 -2 10 734.93 57.59
 -2 -2 10 866.61 73.89
 2 -2 -10 751.92 60.09
 2 2 -10 805.12 70.09
 -2 2 10 861.31 70.49
 -2 2 10 762.92 46.4
 0 -2 -10 1660.73 121.79
 0 -2 -10 1731.33 106.29
 0 -2 -10 1719.73 113.69
 0 -2 10 1778.32 104.29
 0 -2 10 1743.43 120.59
 0 2 10 1855.31 122.39
 0 2 10 1817.62 109.09
 0 2 10 1773.92 101.19
 2 -2 10 209.28 46.8
 2 -2 10 210.18 43.7
 -2 -2 -10 170.28 37.3
 -2 -2 -10 195.88 46.2
 -2 -2 -10 211.78 41.1
 2 2 10 177.98 41.9
 2 2 10 278.07 61.29
 -2 2 -10 141.29 34.3
 -4 -2 -10 74.69 30.8
 4 -2 10 53.29 28.4
 4 -2 10 77.49 32.3
 -4 -2 -10 45.4 21.5
 -4 -2 -10 86.39 36.1
 4 -2 10 85.99 35.2
 4 2 10 46.1 26.5
 4 2 10 26.5 17.9
 -4 2 -10 107.09 38.9
 -4 2 -10 85.39 27.4
 -4 2 -10 71.59 21.9
 6 -2 10 25.8 25.9
 6 -2 10 -4.3 17.4
 -6 -2 -10 3.8 21.5
 6 -2 10 -3.4 9.5
 -6 -2 -10 0.8 15.4
 -6 -2 -10 4.5 14.9
 -6 2 -10 -4.8 16.7
 -6 2 -10 2.2 12.6
 6 2 10 -1.4 18.2
 -6 2 -10 -1.5 10.3
 6 2 10 27.9 18.9
 8 -2 10 205.68 61.69
 -8 -2 -10 321.17 61.19
 8 -2 10 464.85 88.29
 -8 -2 -10 461.65 84.99
 8 -2 10 312.57 64.89
 -8 2 -10 385.06 37.4
 8 2 10 343.07 67.49
 -8 2 -10 271.57 69.49
 8 2 10 301.77 78.59
 -8 2 -10 414.96 69.49
 11 -3 -10 88.89 22.3
 11 -3 -10 103.79 33
 11 3 -10 139.29 44.8
 11 3 -10 80.69 24.4
 11 3 -10 93.29 35.8
 9 -3 -10 349.47 37.8
 9 -3 -10 317.57 35.1
 -9 -3 10 336.17 38.6
 -9 -3 10 341.47 38.3
 9 3 -10 316.07 41.1
 9 3 -10 321.27 59.09
 9 3 -10 380.46 53.39
 -7 -3 10 60.29 21.4
 7 -3 -10 88.89 19.7
 7 -3 -10 99.49 26.3
 -7 -3 10 88.99 29.8
 7 3 -10 99.59 33
 7 3 -10 99.29 26.3
 7 3 -10 103.79 25.9
 -5 -3 10 151.18 33.2
 5 -3 -10 224.88 46.7
 5 -3 -10 205.98 25
 -5 3 10 183.68 23.9
 5 3 -10 257.37 48.7
 5 3 -10 216.78 36.5
 5 3 -10 228.78 46.6
 -3 -3 10 130.49 32.6
 -3 -3 10 135.39 36.4
 3 -3 -10 112.69 24.1
 3 -3 -10 86.89 25.8
 -3 3 10 129.69 21.7
 3 3 -10 76.09 20.3
 3 3 -10 125.19 34.3
 -3 3 10 165.88 37.3
 3 3 -10 174.88 33.7
 -1 -3 10 667.43 62.39
 1 -3 -10 649.34 55.39
 1 -3 -10 633.34 69.89
 -1 3 10 725.23 75.49
 -1 3 10 705.23 65.09
 1 3 -10 760.22 69.59
 -1 3 10 731.83 68.19
 -1 -3 -10 15.4 17.1
 1 -3 10 51.09 24.8
 -1 -3 -10 14.1 18
 -1 -3 -10 63.89 23.8
 1 3 10 30.9 20.3
 -1 3 -10 51.09 25.2
 1 3 10 37.5 22.1
 -1 3 -10 26.2 14.7
 3 -3 10 -8 12.2
 -3 -3 -10 -5.3 13.2
 -3 -3 -10 -7.8 12
 -3 -3 -10 19.1 20.1
 3 -3 10 5.4 18.9
 3 -3 10 6 16.8
 -3 3 -10 6.8 16.9
 -3 3 -10 4.9 10.6
 3 3 10 -6.9 14.7
 3 3 10 -3.9 13.2
 -5 -3 -10 47 26.7
 5 -3 10 92.69 35.8
 -5 -3 -10 24.4 20.9
 -5 -3 -10 28.6 25.5
 5 -3 10 87.59 40.4
 5 -3 10 36 28.2
 -5 3 -10 91.79 37.7
 5 3 10 91.29 37
 -5 3 -10 75.09 24.7
 -5 3 -10 83.39 20.1
 5 3 10 89.89 31.9
 -7 -3 -10 6.5 18.4
 7 -3 10 24.9 28.3
 -7 -3 -10 8.4 21.7
 7 -3 10 11.4 31.7
 7 -3 10 28.1 30.6
 -7 3 -10 3.2 24.6
 7 3 10 -11.9 15.9
 7 3 10 7.4 30.5
 -7 3 -10 18 20.5
 10 -4 -10 513.45 49.7
 10 -4 -10 533.05 50.29
 -10 -4 10 533.05 52.19
 -10 -4 10 497.85 50.19
 10 4 -10 557.14 56.39
 10 4 -10 528.05 60.29
 10 4 -10 461.55 74.49
 -8 -4 10 258.87 44.2
 8 -4 -10 327.67 42.1
 8 -4 -10 279.47 32.9
 -8 -4 10 317.87 53.39
 8 4 -10 200.28 49.3
 8 4 -10 204.28 40.6
 8 4 -10 278.57 58.09
 -6 -4 10 141.79 35.4
 -6 -4 10 177.88 40.8
 6 -4 -10 241.38 57.89
 6 4 -10 215.98 41.6
 6 4 -10 159.18 38.9
 6 4 -10 212.78 46.1
 4 -4 -10 18.9 18.7
 -4 -4 10 21 13.9
 4 -4 -10 10.8 17
 -4 -4 10 22.5 22.7
 4 4 -10 65.49 23.7
 -4 4 10 20.1 14.6
 4 4 -10 17.1 16.9
 4 4 -10 4.5 14.9
 -4 4 10 30.6 14.4
 4 4 -10 4.5 12.7
 -2 -4 10 464.05 61.19
 2 -4 -10 513.35 59.39
 2 -4 -10 493.15 41.1
 2 -4 -10 501.05 63.69
 -2 -4 10 486.85 74.29
 2 4 -10 524.65 54.69
 -2 4 10 622.54 59.89
 -2 4 10 494.55 46.4
 2 4 -10 521.25 59.19
 2 4 -10 598.14 57.49
 0 -4 -10 558.34 71.59
 0 -4 10 677.03 69.49
 0 -4 -10 670.33 57.19
 0 4 10 642.74 68.69
 0 4 10 540.75 56.89
 0 4 -10 625.24 56.29
 0 4 -10 638.04 66.19
 0 4 10 528.55 53.39
 0 4 -10 589.34 89.59
 2 -4 10 322.27 75.09
 -2 -4 -10 202.78 44.6
 2 -4 10 245.48 51.89
 -2 -4 -10 267.67 65.79
 2 4 10 181.98 42.1
 -2 4 -10 168.28 42.4
 -2 4 -10 225.78 37.4
 2 4 10 235.68 55.19
 4 -4 10 67.49 35.5
 -4 -4 -10 67.19 39.1
 -4 -4 -10 15.2 22.4
 4 4 10 25.1 28.9
 -4 4 -10 82.69 19.2
 4 4 10 32.2 27.5
 -4 4 -10 31.8 25.5
 -4 4 -10 64.59 26
 4 4 10 82.49 31.6
 6 -4 10 22 27.4
 6 -4 10 -9.4 16.5
 -6 -4 -10 18.3 22.9
 -6 -4 -10 7.8 23.3
 6 -4 10 3.1 26.5
 -6 4 -10 17.7 31.7
 6 4 10 -13.5 22.9
 6 4 10 -6.3 17.6
 6 4 10 38.3 39.7
 -6 4 -10 29.2 23.8
 9 -5 -10 92.19 28.9
 9 -5 -10 90.59 28.5
 -9 -5 10 70.09 28
 -9 -5 10 97.19 33.3
 9 5 -10 87.89 31.9
 9 5 -10 71.09 32.9
 9 5 -10 45.8 28.1
 -7 -5 10 32.5 28.2
 7 -5 -10 6.7 14.2
 7 -5 -10 46.9 27.2
 7 -5 -10 9.6 17.1
 -7 -5 10 16.7 21.1
 7 5 -10 37.7 26
 7 5 -10 35.4 24.1
 7 5 -10 96.29 31.3
 5 -5 -10 109.09 36
 -5 -5 10 71.39 36
 5 -5 -10 114.29 38
 -5 -5 10 104.49 34.1
 5 5 -10 161.28 44.4
 5 5 -10 136.49 36.3
 5 5 -10 73.59 33.3
 5 5 -10 64.29 38.2
 -5 5 10 171.48 34.1
 -3 -5 10 65.59 34.9
 -3 -5 10 40.8 27.8
 3 -5 -10 92.69 35.6
 -3 5 10 63.89 21.2
 3 5 -10 57.29 31.5
 3 5 -10 112.79 36.4
 3 5 -10 124.89 36.3
 -3 5 10 51.89 21.8
 3 5 -10 108.99 32.9
 -1 -5 10 381.46 69.49
 1 -5 -10 375.26 64.99
 1 -5 -10 322.47 59.79
 1 5 -10 376.66 60.69
 -1 5 10 370.46 35.6
 -1 5 10 388.36 58.19
 1 5 -10 320.67 57.69
 1 5 -10 380.96 46.3
 -1 5 10 472.55 75.89
 1 5 -10 321.87 59.69
 1 -5 10 173.58 47
 -1 -5 -10 157.28 40.7
 -1 -5 -10 212.08 78.09
 1 -5 10 183.18 45.9
 1 5 10 224.68 40.3
 -1 5 -10 178.58 44.5
 1 5 10 263.87 64.29
 -1 5 -10 200.58 46.6
 -1 5 -10 252.37 38.3
 -3 -5 -10 4.7 17.6
 3 -5 10 23.5 27.4
 -3 -5 -10 21.1 25.6
 3 -5 10 23.9 26.6
 -3 5 -10 13.9 21.4
 3 5 10 30.9 23.7
 3 5 10 28 32.7
 3 5 10 22.6 28.6
 -3 5 -10 9.9 11.4
 -3 5 -10 25.2 27.9
 5 -5 10 23.7 26.2
 -5 -5 -10 8.3 32.6
 -5 -5 -10 -3.6 24.2
 5 5 10 26.8 25
 5 5 10 28.6 34.9
 -5 5 -10 0.5 24.4
 -5 5 -10 13.6 18.1
 5 5 10 -1.9 20.9
 6 -6 -10 165.68 48.5
 -6 -6 10 175.58 61.99
 6 -6 -10 125.59 38.1
 -6 -6 10 115.39 42.9
 6 6 -10 182.98 43
 6 6 -10 244.18 49.7
 6 6 -10 160.68 49.4
 6 6 -10 100.59 42.9
 4 -6 -10 88.19 37.9
 -4 -6 10 143.29 72.79
 -4 -6 10 43.5 24
 4 -6 -10 86.89 36
 -4 -6 10 110.39 40.9
 4 6 -10 28.4 24.2
 -4 6 10 75.69 30.2
 4 6 -10 26.8 34.2
 4 6 -10 65.79 26.7
 -2 -6 10 265.67 60.19
 -2 -6 10 309.17 71.29
 -2 -6 10 251.27 59.49
 2 -6 -10 136.99 38.9
 2 -6 -10 246.98 57.49
 2 6 -10 234.08 50.59
 -2 6 10 284.57 53.19
 2 6 -10 274.97 49.1
 2 6 -10 248.88 60.89
 2 6 -10 198.78 54.79
 0 -6 -10 385.16 73.39
 0 -6 10 388.36 76.79
 0 -6 10 527.75 83.39
 0 6 -10 530.75 65.69
 0 6 -10 434.76 78.09
 0 6 -10 527.05 91.29
 0 6 -10 529.55 51.69
 0 6 10 505.35 42
 2 -6 10 119.29 44
 2 -6 10 42.7 30.2
 -2 -6 -10 41.4 33.8
 -2 -6 -10 144.89 50.79
 2 6 10 27.1 30.3
 2 6 10 24.5 21.1
 -2 6 -10 20.1 23.2
 -2 6 -10 51.29 17.8
 -2 6 -10 39.3 33.8
 2 6 10 39.1 35.9
 12 0 -11 122.19 23.7
 12 0 -11 86.39 20.1
 12 0 -11 102.09 34.7
 12 0 -11 122.59 24.7
 10 0 -11 26 14.1
 10 0 -11 19.3 19.2
 8 0 -11 437.76 45.2
 -6 0 11 277.37 31.7
 6 0 -11 331.67 53.39
 6 0 -11 318.87 51.19
 4 0 -11 1242.58 89.89
 4 0 -11 1145.19 112.79
 -4 0 11 1287.77 88.29
 -2 0 11 133.69 34.2
 2 0 -11 178.98 41.6
 2 0 -11 153.98 33.8
 0 0 -11 218.28 40.8
 0 0 11 274.87 38.9
 0 0 11 261.87 56.79
 0 0 11 196.78 46
 0 0 -11 367.36 79.39
 -2 0 -11 89.29 32
 -2 0 -11 88.19 29.7
 2 0 11 127.19 31.7
 2 0 11 124.09 37.5
 -2 0 -11 109.89 36.2
 4 0 11 0.7 12.3
 -4 0 -11 -5.4 13.6
 -4 0 -11 10.5 14.5
 4 0 11 9.7 20
 -4 0 -11 5.2 15.3
 -6 0 -11 803.92 82.39
 -6 0 -11 530.25 82.79
 6 0 11 657.03 100.69
 -8 0 -11 -14.3 12.8
 8 0 11 -7.3 31.8
 -8 0 -11 14.4 41.1
 8 0 11 -7.2 20.1
 -8 0 -11 -2 14.6
 13 -1 -11 330.27 59.79
 13 -1 -11 312.27 61.09
 13 1 -11 358.96 44.4
 13 1 -11 324.07 34.8
 13 1 -11 325.77 58.79
 11 -1 -11 247.88 28.6
 11 1 -11 323.87 55.79
 11 1 -11 374.56 35
 11 1 -11 321.67 35.8
 9 -1 -11 419.16 41.9
 9 1 -11 498.25 47.2
 9 1 -11 562.14 63.89
 -7 -1 11 119.89 25.7
 -7 -1 11 108.79 22.4
 7 -1 -11 136.09 33.5
 7 -1 -11 101.89 27.1
 7 1 -11 99.39 27.5
 7 1 -11 123.19 36.4
 5 -1 -11 577.04 58.99
 5 -1 -11 593.44 56.89
 -5 -1 11 599.44 55.59
 -5 1 11 650.23 52.29
 5 1 -11 736.03 80.99
 5 1 -11 654.53 62.29
 3 -1 -11 1467.25 102.49
 -3 -1 11 1605.44 103.39
 -3 -1 11 1344.37 70.49
 3 1 -11 1412.16 100.29
 -3 1 11 1332.07 94.69
 1 -1 -11 521.75 61.39
 -1 -1 11 462.95 41.1
 1 -1 -11 459.75 51.19
 -1 -1 11 581.54 61.29
 -1 1 11 498.65 57.99
 -1 1 11 410.26 51.39
 1 1 -11 408.56 53.89
 1 1 -11 437.86 53.79
 -1 1 11 429.26 36.3
 -1 -1 -11 134.99 43.6
 1 -1 11 86.29 35
 1 -1 11 94.89 28.7
 -1 -1 -11 147.09 39.6
 1 -1 11 99.09 34.2
 -1 1 -11 120.69 38.3
 1 1 11 91.69 30.3
 -1 1 -11 115.59 37.1
 -3 -1 -11 11.3 18.7
 3 -1 11 17 18.7
 -3 -1 -11 2 18
 3 -1 11 14.3 21.9
 3 -1 11 3 12.8
 -3 1 -11 1.9 11.7
 3 1 11 7.2 19.3
 -3 1 -11 4.2 14.7
 3 1 11 -6.5 5.8
 -3 1 -11 0.3 14.3
 5 -1 11 632.04 70.59
 -5 -1 -11 478.05 81.19
 5 -1 11 609.84 100.29
 -5 -1 -11 639.84 75.29
 5 -1 11 659.73 80.99
 -5 1 -11 522.85 88.19
 5 1 11 391.26 64.09
 -5 1 -11 556.04 55.29
 5 1 11 502.95 125.39
 -5 1 -11 609.74 71.39
 -7 -1 -11 337.97 69.99
 -7 -1 -11 254.07 77.99
 7 -1 11 216.08 53.39
 7 -1 11 272.37 71.59
 7 -1 11 306.87 70.59
 -7 -1 -11 251.07 68.79
 -7 1 -11 182.98 38
 7 1 11 213.68 64.19
 -7 1 -11 102.19 41.9
 -7 1 -11 272.27 51.59
 7 1 11 227.88 59.09
 12 -2 -11 134.59 42.3
 12 2 -11 68.79 22.3
 12 2 -11 91.09 27.4
 12 2 -11 100.29 33.1
 10 -2 -11 0.4 13
 10 -2 -11 6.8 10.3
 10 2 -11 -0.5 10.5
 10 2 -11 22.8 20.3
 10 2 -11 4.8 10.2
 8 -2 -11 65.59 22.2
 -8 -2 11 56.29 18.3
 8 -2 -11 75.59 23.4
 -8 -2 11 82.89 21.4
 8 2 -11 81.09 18.7
 8 2 -11 75.89 25.8
 8 2 -11 21.1 19
 6 -2 -11 162.48 36.1
 6 -2 -11 170.88 33.5
 -6 -2 11 129.69 37.6
 -6 -2 11 139.39 31.3
 6 2 -11 190.78 42.1
 6 2 -11 168.38 39.6
 6 2 -11 162.98 25.5
 -4 -2 11 577.64 49.4
 4 -2 -11 706.23 56.99
 -4 -2 11 691.53 66.59
 4 -2 -11 695.33 69.29
 4 2 -11 743.33 67.89
 4 2 -11 573.24 63.29
 -4 2 11 706.73 57.59
 -2 -2 11 155.18 31.1
 -2 -2 11 207.98 45.6
 2 -2 -11 159.28 38.1
 2 -2 -11 176.78 35.3
 -2 2 11 73.39 26.3
 2 2 -11 103.99 34.1
 2 2 -11 86.89 34.2
 0 -2 -11 -2.6 16.5
 0 -2 11 2.3 12.7
 0 -2 11 4.3 13
 0 -2 -11 -2.4 12.1
 0 2 11 30.8 17.6
 0 2 11 15.2 16.9
 0 2 -11 16.6 19.6
 0 2 11 0.7 10.4
 2 -2 11 282.77 51.29
 -2 -2 -11 342.97 73.29
 -2 -2 -11 242.78 51.39
 2 -2 11 211.78 49.3
 -2 2 -11 140.39 38.3
 2 2 11 190.88 45.5
 -4 -2 -11 39.3 27.9
 -4 -2 -11 34.9 33.9
 4 -2 11 33.7 26.4
 4 -2 11 13 19.3
 4 -2 11 9.7 19.3
 -4 -2 -11 38.4 22.8
 -4 2 -11 7.6 12.7
 -4 2 -11 12.3 25
 4 2 11 20.2 21.3
 4 2 11 3.5 21.2
 -4 2 -11 6.7 19.8
 -6 -2 -11 391.96 76.49
 6 -2 11 458.25 76.89
 -6 -2 -11 428.36 84.89
 6 -2 11 308.97 70.49
 -6 -2 -11 352.56 61.79
 6 -2 11 225.78 57.49
 6 2 11 240.18 75.39
 -6 2 -11 246.18 46.9
 6 2 11 309.27 67.59
 -6 2 -11 317.97 38.5
 -6 2 -11 382.86 80.99
 11 -3 -11 86.99 24.8
 11 -3 -11 78.49 23.3
 11 -3 -11 94.49 25.2
 11 3 -11 123.09 33.3
 11 3 -11 104.29 32.2
 11 3 -11 110.59 40.4
 -9 -3 11 349.27 42.2
 9 -3 -11 363.86 43.7
 -9 -3 11 436.26 44.5
 9 -3 -11 352.26 38.3
 9 3 -11 374.76 64.89
 9 3 -11 456.85 50.69
 9 3 -11 450.95 45.1
 -7 -3 11 6.8 14.4
 7 -3 -11 69.39 25.3
 7 -3 -11 72.79 19.5
 -7 -3 11 56.79 21.9
 7 3 -11 22.3 15.4
 7 3 -11 16.1 16.1
 7 3 -11 5.8 16.2
 5 -3 -11 82.49 28.5
 5 -3 -11 111.89 24.6
 -5 -3 11 87.89 27.4
 5 3 -11 61.59 22
 5 3 -11 81.19 27.9
 5 3 -11 111.19 27.7
 -5 3 11 130.89 26.8
 5 3 -11 91.19 33.3
 3 -3 -11 1473.45 91.09
 3 -3 -11 1666.63 118.89
 -3 -3 11 1644.64 115.99
 -3 -3 11 1655.23 104.79
 3 3 -11 1804.72 117.49
 3 3 -11 1775.92 102.19
 -3 3 11 1654.83 104.59
 1 -3 -11 414.36 46.6
 1 -3 -11 515.15 85.19
 -1 -3 11 472.55 77.99
 -1 -3 11 427.06 51.69
 -1 3 11 368.46 45.6
 -1 3 11 483.55 78.19
 1 3 -11 488.75 57.39
 -1 -3 -11 8.6 15.7
 -1 -3 -11 15.4 18.1
 1 -3 11 -10.1 10.8
 -1 -3 -11 15.9 21.2
 1 -3 11 15.5 17.4
 1 3 11 31.7 22
 1 3 11 -0.8 14
 1 3 11 5.7 16.7
 -1 3 -11 -2.7 14.5
 -1 3 -11 4 18.8
 3 -3 11 -2.2 14.8
 3 -3 11 10.6 22.9
 -3 -3 -11 9.5 16.4
 -3 -3 -11 22.5 22.6
 -3 -3 -11 100.19 64.49
 3 -3 11 0.7 19.1
 -3 3 -11 -4.4 7.9
 3 3 11 -4.6 16.8
 -3 3 -11 -5.1 16.3
 3 3 11 2.3 17.8
 -5 -3 -11 651.23 97.29
 -5 -3 -11 278.47 62.19
 5 -3 11 381.96 79.49
 5 -3 11 462.55 78.19
 5 -3 11 580.24 91.39
 5 3 11 467.95 76.19
 -5 3 -11 600.44 141.79
 5 3 11 436.06 78.69
 -5 3 -11 474.75 43.9
 -5 3 -11 377.86 64.29
 -10 -4 11 1.3 13.3
 -10 -4 11 8.4 16.7
 10 -4 -11 9.7 14.9
 10 4 -11 7.1 17.7
 10 4 -11 16.5 21.9
 10 4 -11 9.5 19.6
 -8 -4 11 38.4 22.2
 8 -4 -11 21.9 17.3
 -8 -4 11 7.7 16.8
 8 4 -11 82.19 32.4
 8 4 -11 98.49 30.3
 8 4 -11 41.4 20.4
 6 -4 -11 10.8 16.3
 -6 -4 11 23.9 18.2
 -6 -4 11 93.59 33.8
 6 4 -11 51.49 21.7
 6 4 -11 36 23.5
 6 4 -11 4.7 18.4
 6 4 -11 41.1 21.9
 4 -4 -11 399.06 67.79
 -4 -4 11 541.65 85.59
 4 -4 -11 510.45 62.59
 -4 -4 11 482.65 60.49
 4 4 -11 490.05 52.29
 -4 4 11 469.25 39.4
 -4 4 11 514.85 49.3
 4 4 -11 513.75 59.89
 4 4 -11 456.25 57.19
 4 4 -11 495.15 81.99
 2 -4 -11 203.38 32.9
 2 -4 -11 193.28 53.29
 -2 -4 11 105.19 38.3
 -2 -4 11 175.48 44.6
 2 4 -11 162.58 42.2
 -2 4 11 122.19 26.4
 2 4 -11 128.39 41.3
 2 4 -11 93.09 42.3
 -2 4 11 127.39 34.9
 2 4 -11 147.99 38.8
 0 -4 -11 9.1 15.5
 0 -4 -11 -7.6 11.3
 0 -4 11 12.7 15.9
 0 -4 -11 -7.7 14.5
 0 -4 11 -12.1 14
 0 4 11 8.5 15.1
 0 4 11 6.7 16.3
 0 4 11 -4.1 15.6
 0 4 -11 17 17.2
 0 4 -11 7.1 15.4
 0 4 -11 -5.9 15.6
 -2 -4 -11 70.79 30
 2 -4 11 89.19 40.2
 2 -4 11 107.19 36.6
 -2 -4 -11 73.89 34.2
 2 4 11 155.78 41.4
 2 4 11 67.69 34.2
 2 4 11 16.8 24.1
 -2 4 -11 67.89 31.5
 -2 4 -11 131.99 41.1
 -2 4 -11 131.49 30.9
 4 -4 11 0.5 19.9
 -4 -4 -11 6.6 18
 -4 -4 -11 26.9 30.4
 4 -4 11 8.9 26.2
 -4 4 -11 29.8 43.8
 4 4 11 3.1 24.5
 -4 4 -11 12 17.9
 -4 4 -11 6.7 11.3
 4 4 11 -1.7 16.4
 -4 4 -11 -1.7 11
 4 4 11 -12.4 20.6
 -9 -5 11 26.5 23
 9 -5 -11 21.2 26.9
 -9 -5 11 33.5 25.9
 9 5 -11 81.89 36.3
 9 5 -11 81.59 30.3
 9 5 -11 73.79 33.5
 7 -5 -11 11.9 17.5
 -7 -5 11 5.4 13.4
 -7 -5 11 9.8 20.4
 7 -5 -11 23.5 23.9
 7 5 -11 -2.5 22
 7 5 -11 13.9 16.2
 7 5 -11 15.1 21.2
 7 5 -11 6.1 19
 5 -5 -11 126.39 41.1
 -5 -5 11 179.58 48.6
 -5 -5 11 209.18 52.49
 5 -5 -11 217.38 55.59
 5 5 -11 193.08 45.4
 5 5 -11 187.48 44.5
 5 5 -11 91.19 36.7
 5 5 -11 117.59 33.4
 -5 5 11 191.18 34.6
 -3 -5 11 404.76 73.99
 -3 -5 11 547.15 87.09
 3 -5 -11 448.06 75.09
 3 -5 -11 488.65 83.49
 3 5 -11 414.56 66.49
 -3 5 11 434.06 51.09
 -3 5 11 401.16 44.9
 3 5 -11 445.26 56.19
 3 5 -11 284.57 63.29
 1 -5 -11 229.58 58.49
 -1 -5 11 193.28 42.3
 -1 -5 11 195.48 47.5
 1 -5 -11 194.28 44.7
 1 5 -11 273.17 45.6
 1 5 -11 182.58 53.89
 1 5 -11 223.88 50.29
 -1 5 11 149.19 39.1
 1 5 -11 168.28 44
 -1 5 11 161.78 38.9
 -1 -5 -11 39.1 32.6
 1 -5 11 44.7 37.9
 -1 -5 -11 143.99 50.79
 -1 5 -11 54.89 29
 1 5 11 96.69 27.2
 1 5 11 83.59 34.7
 -1 5 -11 132.39 31.9
 -1 5 -11 85.19 32.1
 -3 -5 -11 26.1 31.1
 3 -5 11 2.3 21.2
 -3 -5 -11 9.1 24.3
 3 -5 11 71.99 33
 -3 5 -11 16.3 21.8
 -3 5 -11 -5.5 20.7
 3 5 11 23.3 22
 3 5 11 -0.6 21.8
 3 5 11 -8.6 23
 -3 5 -11 13.8 12.6
 -6 -6 11 24.5 27.9
 -6 -6 11 1.8 19.4
 6 -6 -11 11.4 20.7
 -6 6 11 11.3 21.1
 6 6 -11 33.8 25.5
 6 6 -11 20.7 62.19
 6 6 -11 -1.7 17.6
 6 6 -11 27.7 27.6
 -4 -6 11 387.16 78.59
 4 -6 -11 443.56 89.59
 -4 -6 11 343.77 75.29
 4 -6 -11 284.57 64.49
 -4 -6 11 262.37 57.09
 4 6 -11 439.96 71.79
 4 6 -11 276.17 69.89
 4 6 -11 420.16 75.29
 4 6 -11 428.56 73.59
 2 -6 -11 64.89 33.6
 2 -6 -11 53.69 28.6
 -2 -6 11 72.39 40.4
 -2 -6 11 74.39 32.1
 2 6 -11 -0.5 17.2
 2 6 -11 17.5 25.6
 -2 6 11 15.8 21.9
 2 6 -11 10.6 17.3
 2 6 -11 3.5 25.1
 0 -6 11 5.7 29.9
 0 -6 -11 2.6 24.9
 0 -6 11 28.9 33.8
 0 -6 -11 1.2 21.4
 0 6 -11 6.3 27.2
 0 6 -11 -8.7 24.5
 0 6 11 3.7 21.7
 0 6 11 1.4 12.6
 0 6 11 4.6 23.2
 0 6 -11 -7.6 12.7
 0 6 -11 -1.1 11.2
 12 0 -12 111.29 38.6
 12 0 -12 73.49 19.5
 10 0 -12 14.3 14.3
 8 0 -12 200.78 40.1
 8 0 -12 154.18 36.8
 6 0 -12 748.43 72.19
 6 0 -12 875.21 71.89
 4 0 -12 308.47 56.89
 -4 0 12 245.98 43.7
 -2 0 12 210.98 44.2
 2 0 -12 242.28 48.9
 2 0 -12 277.67 51.99
 0 0 12 37.5 20
 0 0 -12 93.79 34.7
 0 0 12 87.19 22.8
 0 0 12 69.59 27.7
 0 0 -12 59.69 24.6
 -2 0 -12 500.55 63.89
 -2 0 -12 562.74 68.89
 2 0 12 545.05 67.89
 2 0 12 616.94 58.79
 -4 0 -12 486.35 74.39
 4 0 12 646.34 108.29
 4 0 12 645.44 100.49
 -4 0 -12 650.83 77.09
 4 0 12 714.33 73.39
 -4 0 -12 524.65 66.09
 6 0 12 90.39 39.4
 6 0 12 145.59 44.1
 -6 0 -12 92.99 29.8
 -6 0 -12 143.49 44.3
 -6 0 -12 39 37.8
 6 0 12 48.9 33.9
 11 -1 -12 89.59 22.7
 11 1 -12 44.7 18
 11 1 -12 51.89 29.9
 9 -1 -12 28.1 23
 9 -1 -12 10.5 12.4
 9 1 -12 4.4 11.8
 9 1 -12 1.7 16.6
 -7 -1 12 513.35 44.4
 7 -1 -12 529.75 55.29
 7 -1 -12 539.95 53.69
 -7 -1 12 475.75 45.5
 7 1 -12 450.45 57.19
 7 1 -12 477.75 51.89
 5 -1 -12 136.99 37.1
 5 -1 -12 91.29 26.8
 -5 -1 12 100.99 29.4
 5 1 -12 84.09 26.1
 -5 1 12 66.29 21.2
 5 1 -12 133.59 37.1
 -3 -1 12 9.5 16.4
 3 -1 -12 16.2 15.2
 3 -1 -12 21.8 17.1
 3 1 -12 12.9 16
 3 1 -12 10.7 15.3
 -3 1 12 28.2 23.3
 1 -1 -12 116.39 34.4
 -1 -1 12 152.98 28.8
 -1 -1 12 158.38 45.6
 1 1 -12 99.89 38.6
 -1 1 12 54.29 22.8
 -1 1 12 95.29 19.6
 1 1 -12 83.49 30
 1 -1 12 7.1 14.3
 1 -1 12 21.6 21.1
 -1 -1 -12 11.4 20.1
 -1 -1 -12 6.1 13.2
 -1 -1 -12 10.3 17.6
 1 1 12 10.1 17.9
 -1 1 -12 -1.2 12.2
 -1 1 -12 1 15.5
 -3 -1 -12 392.66 98.19
 3 -1 12 467.45 57.09
 3 -1 12 285.57 102.39
 -3 -1 -12 429.66 67.89
 -3 -1 -12 235.68 48.2
 3 -1 12 391.06 68.69
 -3 1 -12 407.76 76.19
 -3 1 -12 410.26 49.2
 3 1 12 508.35 101.99
 3 1 12 467.25 72.79
 5 -1 12 5.3 21.5
 5 -1 12 27.4 30.8
 5 -1 12 2.5 19.1
 -5 -1 -12 14.9 22.1
 -5 -1 -12 19 37.9
 -5 -1 -12 0.7 21.8
 -5 1 -12 59.29 67.89
 5 1 12 -11.8 20.5
 5 1 12 23.8 28.7
 -5 1 -12 41.4 30.4
 -5 1 -12 47.3 27.8
 -7 -1 -12 -6 21.3
 7 -1 12 3.7 20.7
 7 -1 12 13.4 25.9
 -7 -1 -12 21.8 51.29
 -7 -1 -12 13.7 22.4
 7 -1 12 7.3 33.3
 -7 1 -12 13.1 35.9
 -7 1 -12 10 17.9
 7 1 12 37.7 32.7
 7 1 12 3.8 31.7
 12 -2 -12 247.08 29.1
 12 2 -12 187.38 48.1
 12 2 -12 230.28 36.2
 12 2 -12 237.18 41.5
 10 -2 -12 237.38 46.7
 10 -2 -12 181.18 33.4
 10 2 -12 165.28 27.3
 10 2 -12 162.98 33.5
 10 2 -12 201.38 48.5
 8 -2 -12 346.27 43.5
 8 -2 -12 296.37 47.9
 -8 -2 12 384.86 40.4
 -8 -2 12 328.27 37.3
 8 2 -12 258.47 53.89
 8 2 -12 380.66 47.1
 6 -2 -12 1473.75 104.79
 -6 -2 12 1525.45 100.79
 6 -2 -12 1475.25 94.79
 -6 2 12 1465.85 77.29
 6 2 -12 1447.76 101.69
 6 2 -12 1428.86 110.59
 4 -2 -12 237.68 47.7
 -4 -2 12 190.58 42.4
 -4 -2 12 228.78 34.7
 4 -2 -12 197.28 48.1
 4 2 -12 155.68 39.1
 -4 2 12 171.28 36.3
 4 2 -12 99.79 32.5
 -2 -2 12 98.79 28.8
 2 -2 -12 49.6 26.7
 -2 -2 12 87.59 24.7
 2 -2 -12 115.49 30.2
 -2 2 12 85.79 30.5
 2 2 -12 107.69 36.3
 2 2 -12 108.39 35.8
 0 -2 12 32.5 19.3
 0 -2 -12 19.9 20
 0 -2 -12 6.1 13.6
 0 -2 -12 22.6 18.9
 0 2 12 6.7 14.4
 0 2 12 10.7 18.6
 0 2 -12 12.7 20.6
 0 2 -12 19.2 14.6
 0 2 12 18.5 18.1
 2 -2 12 441.56 53.79
 -2 -2 -12 483.25 60.89
 2 -2 12 437.76 94.19
 -2 -2 -12 452.05 85.59
 2 -2 12 318.57 76.09
 -2 -2 -12 405.76 80.39
 2 2 12 395.86 65.29
 -2 2 -12 393.96 78.09
 -2 2 -12 457.15 78.39
 -4 -2 -12 504.45 65.69
 4 -2 12 831.72 88.69
 -4 -2 -12 652.93 79.19
 4 -2 12 755.82 77.19
 4 -2 12 708.53 87.39
 -4 2 -12 437.36 75.59
 -4 2 -12 759.92 76.59
 4 2 12 652.93 103.39
 4 2 12 621.24 102.49
 -4 2 -12 716.73 76.59
 6 -2 12 2.2 27.6
 -6 -2 -12 7.3 21.1
 -6 -2 -12 9.5 28.5
 6 -2 12 65.39 34.5
 -6 -2 -12 30.7 29.4
 6 -2 12 5 22.6
 -6 2 -12 85.69 34
 6 2 12 107.39 40.5
 6 2 12 17.5 35.5
 -6 2 -12 20.7 32.3
 -6 2 -12 59.99 22.9
 11 -3 -12 24.7 17.4
 11 -3 -12 8.2 16
 11 -3 -12 3.2 12.7
 11 3 -12 -5.9 9.9
 11 3 -12 -13 16
 11 3 -12 -10.3 11.8
 -9 -3 12 82.99 24.9
 9 -3 -12 129.99 32.8
 9 -3 -12 100.29 25.2
 -9 -3 12 136.39 30.5
 9 3 -12 115.89 27.7
 9 3 -12 127.19 40.6
 -7 -3 12 263.37 47.3
 7 -3 -12 236.48 36
 -7 -3 12 304.37 55.39
 7 3 -12 213.18 51.09
 7 3 -12 300.17 58.69
 7 3 -12 234.88 37.6
 7 3 -12 284.97 54.49
 5 -3 -12 81.39 32.2
 -5 -3 12 78.09 28.1
 5 -3 -12 60.59 20.1
 5 3 -12 80.09 32.4
 5 3 -12 180.18 44.4
 -5 3 12 126.69 26.3
 5 3 -12 106.99 32.9
 5 3 -12 125.29 27.4
 -3 -3 12 46.4 23.4
 -3 -3 12 31.8 21.9
 3 -3 -12 15.7 15.4
 3 -3 -12 8.1 19.7
 3 3 -12 9.9 19
 3 3 -12 17.3 20.6
 -3 3 12 7.1 14.2
 1 -3 -12 208.08 58.39
 -1 -3 12 143.29 36.8
 1 -3 -12 129.59 34.5
 -1 -3 12 145.19 47.8
 1 3 -12 112.99 30.6
 -1 3 12 230.98 39.9
 -1 3 12 187.28 38.7
 -1 3 12 116.59 37.5
 -1 -3 -12 10.8 19.1
 1 -3 12 -16.5 12
 -1 -3 -12 3 15
 1 -3 12 -7.9 15.6
 -1 -3 -12 3 17.1
 -1 3 -12 -9.4 6.9
 1 3 12 -3.1 15.1
 1 3 12 17.9 23.8
 -1 3 -12 2.7 17.3
 1 3 12 -0.7 14.8
 -3 -3 -12 260.47 59.19
 3 -3 12 395.76 76.69
 3 -3 12 275.67 58.89
 3 -3 12 329.07 61.89
 -3 -3 -12 373.46 67.29
 -3 -3 -12 355.06 69.39
 -3 3 -12 267.57 62.79
 3 3 12 369.86 81.79
 3 3 12 337.87 66.59
 -3 3 -12 536.45 89.09
 -5 -3 -12 10.4 25.1
 5 -3 12 26.4 25.6
 -5 -3 -12 25.4 31.5
 -5 -3 -12 -6.7 14.7
 5 -3 12 -3.9 22.1
 5 -3 12 -3.7 18.9
 5 3 12 4.9 23.2
 -5 3 -12 6.7 14.3
 -5 3 -12 13.6 17.6
 5 3 12 -11.4 26.8
 -5 3 -12 0.1 23.9
 -10 -4 12 42.3 23.2
 -10 -4 12 16.9 19.2
 10 -4 -12 34.4 23.6
 10 4 -12 27.3 26.8
 10 4 -12 -2.6 14.1
 10 4 -12 0.2 17.5
 8 -4 -12 280.47 54.49
 -8 -4 12 303.17 61.69
 -8 -4 12 234.58 54.49
 8 4 -12 164.88 37.1
 8 4 -12 105.89 44.9
 8 4 -12 260.67 55.79
 6 -4 -12 684.53 72.49
 -6 -4 12 725.33 76.19
 -6 -4 12 708.73 76.29
 6 4 -12 740.83 74.79
 6 4 -12 783.62 66.89
 6 4 -12 853.11 81.89
 6 4 -12 685.03 83.99
 4 -4 -12 311.37 31.9
 4 -4 -12 249.28 52.49
 4 -4 -12 399.46 72.69
 -4 -4 12 401.06 63.89
 4 4 -12 241.88 46.6
 4 4 -12 295.37 56.99
 4 4 -12 337.67 59.29
 4 4 -12 222.58 55.59
 2 -4 -12 32.7 19.6
 -2 -4 12 137.19 41.4
 2 -4 -12 68.79 31.8
 2 -4 -12 44 24.9
 -2 -4 12 106.99 41.3
 2 4 -12 109.49 33.2
 -2 4 12 175.68 47.7
 -2 4 12 113.79 25.9
 2 4 -12 60.59 32.4
 2 4 -12 87.19 34.9
 0 -4 -12 50.89 27.7
 0 -4 -12 77.59 28.4
 0 -4 -12 105.99 48
 0 -4 12 68.99 30.1
 0 -4 12 59.69 29.9
 0 4 -12 48.4 28.2
 0 4 -12 106.89 30.4
 0 4 12 21.6 21.4
 0 4 12 53.19 24.9
 0 4 -12 73.39 28.8
 -2 -4 -12 312.37 65.69
 -2 -4 -12 357.06 84.69
 2 -4 12 431.56 75.89
 2 -4 12 370.56 76.19
 -2 4 -12 420.06 45.5
 2 4 12 419.56 64.19
 2 4 12 219.28 54.19
 -2 4 -12 365.76 62.69
 4 -4 12 323.67 90.69
 4 -4 12 430.56 75.89
 -4 -4 -12 365.56 76.49
 -4 -4 -12 296.77 65.79
 -4 4 -12 317.07 37.6
 4 4 12 348.07 67.39
 -4 4 -12 306.67 70.99
 -4 4 -12 345.97 61.89
 4 4 12 198.28 58.19
 4 4 12 345.47 76.89
 -4 4 -12 370.06 38.4
 -7 -5 12 250.37 56.09
 7 -5 -12 185.78 50.19
 7 -5 -12 184.88 49.4
 7 5 -12 175.08 38.1
 7 5 -12 159.98 43.6
 7 5 -12 107.79 46.9
 7 5 -12 234.78 50.39
 -5 -5 12 25.3 22.9
 5 -5 -12 22.1 26.1
 5 -5 -12 35.2 25.2
 -5 -5 12 82.39 33.2
 -5 -5 12 46.2 33.8
 -5 5 12 56.39 20.6
 5 5 -12 20.8 20.6
 5 5 -12 57.99 29.2
 5 5 -12 56.49 27.6
 5 5 -12 26.1 28.1
 -3 -5 12 23.7 28.4
 3 -5 -12 4 42
 -3 -5 12 18.3 24.6
 3 -5 -12 -12.3 14.2
 3 5 -12 7.6 24.3
 -3 5 12 6.2 16.7
 3 5 -12 0.3 18.8
 3 5 -12 -5.9 14.7
 3 5 -12 19.8 21.8
 -3 5 12 12.1 16.8
 1 -5 -12 28.5 26
 -1 -5 12 66.49 35.4
 1 -5 -12 85.39 43.8
 -1 -5 12 47.9 32.4
 1 5 -12 14.6 31.4
 1 5 -12 77.49 28.2
 1 5 -12 78.49 30.3
 -1 5 12 73.69 27.7
 1 -5 12 2.7 21.7
 1 -5 12 23.9 29.9
 -1 -5 -12 2.2 20.1
 -1 -5 -12 6.8 25.3
 1 5 12 16.1 23.5
 1 5 12 8.3 26.7
 -1 5 -12 -1.8 18
 1 5 12 5 14.9
 -1 5 -12 -10.6 20.9
 -1 5 -12 21.8 17.5
 12 0 -13 49.5 30.7
 12 0 -13 76.49 21.9
 10 0 -13 193.58 37.6
 10 0 -13 277.07 57.19
 8 0 -13 63.39 21.8
 8 0 -13 31 23.3
 -6 0 13 18.9 15.8
 6 0 -13 -2 15.9
 6 0 -13 12.9 19.8
 -4 0 13 200.58 42.3
 4 0 -13 239.88 46.9
 4 0 -13 265.97 52.89
 2 0 -13 107.49 36.8
 2 0 -13 109.59 32
 -2 0 13 140.59 42.9
 0 0 13 548.95 67.99
 0 0 13 544.55 48.4
 0 0 -13 671.13 75.19
 0 0 -13 541.55 65.49
 2 0 13 15.1 16.7
 -2 0 -13 29.5 23.5
 -2 0 -13 39.5 25.4
 -2 0 -13 -1.7 17.8
 2 0 13 67.59 41.3
 -4 0 -13 18.8 22.6
 -4 0 -13 42.8 42.5
 4 0 13 26.9 26.9
 -4 0 -13 16.8 24.3
 4 0 13 17.6 25.5
 4 0 13 30.4 25.6
 6 0 13 33.5 27.8
 6 0 13 66.59 37.3
 6 0 13 12.8 38.3
 -6 0 -13 24.7 37.3
 11 -1 -13 34.3 26.3
 11 -1 -13 56.59 20.8
 11 1 -13 39.9 27.8
 11 1 -13 70.79 22.5
 9 -1 -13 575.64 54.39
 9 -1 -13 442.56 55.29
 9 1 -13 436.76 69.49
 -7 -1 13 498.35 46.1
 7 -1 -13 498.05 53.89
 7 -1 -13 424.36 52.89
 -7 -1 13 390.56 44.4
 7 1 -13 401.36 49.7
 7 1 -13 445.56 72.29
 -5 -1 13 194.58 42.7
 5 -1 -13 196.08 45.2
 5 1 -13 180.28 48
 -5 1 13 150.68 35.3
 5 1 -13 188.78 39.8
 3 -1 -13 28.7 21.1
 -3 -1 13 27.4 19.4
 3 -1 -13 25.7 20.8
 3 1 -13 23.7 24.9
 -3 1 13 41.1 21.8
 3 1 -13 31.6 25.3
 -1 -1 13 789.62 56.89
 1 -1 -13 779.02 82.39
 -1 -1 13 818.12 81.99
 1 -1 -13 742.33 73.79
 1 1 -13 667.43 73.39
 1 1 -13 840.82 83.29
 -1 1 13 781.32 50.19
 -1 -1 -13 918.41 87.19
 -1 -1 -13 912.31 87.99
 1 -1 13 983.2 75.39
 1 -1 13 825.12 92.79
 -1 -1 -13 994.5 97.89
 1 -1 13 1171.58 104.09
 -1 1 -13 1025.2 98.09
 1 1 13 1084.49 75.69
 1 1 13 958 89.59
 -1 1 -13 945.31 92.19
 3 -1 13 29.7 22.5
 3 -1 13 40.9 35.3
 -3 -1 -13 54.79 30.5
 -3 -1 -13 30.1 27.9
 -3 -1 -13 27.1 22.9
 3 -1 13 70.59 34.6
 -3 1 -13 27.8 22.1
 -3 1 -13 17.1 23.4
 3 1 13 7.5 20
 3 1 13 16.7 24.3
 -3 1 -13 -3.6 11.3
 5 -1 13 24.6 30.4
 -5 -1 -13 -1 26.5
 5 -1 13 4 21.5
 -5 -1 -13 6 22.1
 5 -1 13 9.5 29.8
 -5 -1 -13 18.3 23.6
 -5 1 -13 -9.9 13.2
 5 1 13 19 31
 5 1 13 10 23.8
 -5 1 -13 9.9 27.4
 -5 1 -13 1.9 19.8
 10 -2 -13 124.19 29.9
 10 2 -13 203.18 43.9
 10 2 -13 206.98 49.2
 8 -2 -13 90.69 30.5
 -8 -2 13 132.59 30.8
 -8 -2 13 96.79 24.9
 8 2 -13 62.69 29.8
 8 2 -13 64.29 23.8
 8 2 -13 76.79 37.4
 -6 -2 13 1.4 11.4
 6 -2 -13 4.7 15.6
 6 -2 -13 23.4 17.9
 -6 2 13 6 10.3
 6 2 -13 15.9 18.9
 6 2 -13 1.3 16.1
 4 -2 -13 141.39 40.5
 -4 -2 13 143.79 26.4
 -4 -2 13 94.79 29.6
 4 -2 -13 150.58 34.6
 4 2 -13 105.39 32.6
 -4 2 13 88.99 28.5
 4 2 -13 97.99 38.3
 -2 -2 13 10.1 17.8
 2 -2 -13 15.7 18.7
 -2 -2 13 23.6 18.8
 2 2 -13 63.79 28.9
 -2 2 13 15 20.9
 0 -2 -13 463.35 87.89
 0 -2 13 371.06 54.19
 0 -2 -13 282.47 52.39
 0 -2 -13 352.36 65.39
 0 2 13 324.47 59.09
 0 2 -13 209.88 47
 0 2 -13 200.48 46.8
 0 2 13 380.76 42.7
 -2 -2 -13 21.8 26.6
 -2 -2 -13 9.6 22
 2 -2 13 5 14.9
 -2 -2 -13 9.2 18.7
 2 -2 13 11.6 18.1
 2 -2 13 9.2 21
 -2 2 -13 15.6 17.8
 2 2 13 37.1 27.9
 2 2 13 39.8 31.3
 -2 2 -13 21 23.8
 -4 -2 -13 26.7 30.9
 4 -2 13 4.2 25.6
 4 -2 13 -5.1 22
 -4 -2 -13 1.4 18.9
 -4 -2 -13 10.4 25.9
 4 -2 13 -7.8 15
 -4 2 -13 6.3 19.8
 4 2 13 -5.9 16.8
 4 2 13 19.1 44.2
 -4 2 -13 -2.8 22.4
 -9 -3 13 372.96 43.4
 -9 -3 13 351.06 43.3
 9 -3 -13 402.66 63.79
 9 -3 -13 296.97 38.1
 9 3 -13 402.46 72.09
 9 3 -13 375.26 38.6
 9 3 -13 333.87 74.69
 9 3 -13 413.56 51.69
 -7 -3 13 149.59 38.8
 -7 -3 13 266.27 46.6
 7 -3 -13 208.88 48.9
 7 -3 -13 235.28 38.4
 7 3 -13 187.78 48.3
 7 3 -13 108.99 39.4
 7 3 -13 186.88 32.3
 7 3 -13 168.08 42.1
 5 -3 -13 155.28 40.7
 -5 -3 13 154.68 38.9
 5 -3 -13 189.48 36.3
 5 3 -13 149.79 45.3
 5 3 -13 177.48 46.2
 5 3 -13 146.99 60.59
 -5 3 13 135.79 30.2
 3 -3 -13 60.89 33.1
 -3 -3 13 27.5 21.1
 3 -3 -13 2.3 16.1
 3 -3 -13 16.2 17
 -3 3 13 17 18.9
 3 3 -13 35.9 26.8
 3 3 -13 7.8 22
 1 -3 -13 327.27 59.59
 1 -3 -13 311.57 60.29
 -1 -3 13 242.18 53.69
 -1 -3 13 431.06 61.79
 1 3 -13 447.26 78.69
 -1 3 13 402.06 71.99
 1 3 -13 276.27 54.29
 -1 3 13 422.06 42.7
 -1 -3 -13 525.35 65.59
 1 -3 13 634.84 105.59
 -1 -3 -13 487.65 75.09
 -1 -3 -13 581.14 98.79
 1 -3 13 712.43 71.09
 -1 3 -13 603.64 89.09
 -1 3 -13 637.94 75.09
 1 3 13 567.14 61.59
 1 3 13 619.64 79.99
 1 3 13 707.83 70.49
 -3 -3 -13 26 31.1
 -3 -3 -13 41.1 32.5
 3 -3 13 48.4 42.9
 -3 -3 -13 7.6 22.1
 3 -3 13 26.2 22.6
 -3 3 -13 83.49 33.6
 3 3 13 2.3 20
 3 3 13 5.4 28.6
 -3 3 -13 1.7 25.9
 3 3 13 6.3 20.1
 8 -4 -13 160.58 46.1
 -8 -4 13 151.78 44.3
 -8 -4 13 143.59 36.4
 8 4 -13 107.49 43.6
 8 4 -13 118.29 41.7
 8 4 -13 89.79 29.8
 -6 -4 13 26.9 25
 6 -4 -13 21.4 25.4
 -6 -4 13 2.6 14.8
 6 4 -13 10.7 20.7
 6 4 -13 3.9 20.4
 6 4 -13 11.9 18.7
 6 4 -13 7.2 15.6
 4 -4 -13 132.69 44.7
 -4 -4 13 36.5 26.8
 4 -4 -13 48.9 18.8
 4 -4 -13 10.5 20.2
 4 4 -13 62.19 27.6
 -4 4 13 67.79 25
 4 4 -13 65.19 32.7
 4 4 -13 100.59 32.3
 2 -4 -13 10.1 16.5
 -2 -4 13 5.2 22.8
 -2 -4 13 -13.8 15.9
 2 -4 -13 -0.7 19
 2 -4 -13 8.4 20.1
 -2 4 13 -1.8 11.5
 -2 4 13 0.7 14.9
 2 4 -13 9.2 16.8
 2 4 -13 2 17.2
 0 -4 -13 284.27 57.69
 0 -4 13 345.67 58.09
 0 -4 -13 415.56 65.39
 0 -4 -13 306.57 67.59
 0 -4 13 474.95 94.29
 0 4 -13 296.57 61.79
 0 4 -13 410.76 62.79
 0 4 13 367.06 56.59
 0 4 -13 320.17 60.09
 0 4 13 274.57 66.69
 0 4 13 426.96 51.59
 2 -4 13 16 30.6
 -2 -4 -13 -1.7 24.2
 -2 -4 -13 6.7 22.3
 2 -4 13 9.4 21.4
 -2 -4 -13 14.6 29.5
 -2 4 -13 -1.8 17.5
 -2 4 -13 6.5 14.2
 -2 4 -13 27.4 31.5
 2 4 13 -1.2 27.6
 2 4 13 4.4 19.2
 5 -5 -13 45.6 37.3
 -5 -5 13 31.4 24.6
 -5 -5 13 45.6 33.4
 5 -5 -13 43.4 31.4
 -5 -5 13 39.7 34.7
 5 5 -13 37.8 26.4
 -5 5 13 66.69 22.5
 5 5 -13 97.09 35
 5 5 -13 102.29 36.8
 3 -5 -13 34 31.7
 -3 -5 13 27.6 28.6
 -3 -5 13 38.1 39
 -3 5 13 23.3 17.2
 -3 5 13 26.5 22.5
 3 5 -13 39.9 29.4
 3 5 -13 14.2 22.6
 3 5 -13 -6.3 28
 3 5 -13 6.7 21.9
 1 -5 -13 268.17 58.29
 -1 -5 13 217.48 56.59
 1 -5 -13 197.78 71.19
 1 5 -13 495.15 80.39
 1 5 -13 364.76 58.29
 -1 5 13 310.37 51.09
 1 5 -13 324.77 83.49
 10 0 -14 248.08 58.19
 10 0 -14 252.47 43.4
 8 0 -14 75.49 26.2
 8 0 -14 67.99 33.4
 6 0 -14 6 15
 6 0 -14 -3.5 17.1
 -6 0 14 -5.6 11.6
 4 0 -14 320.37 56.49
 -4 0 14 342.97 63.19
 4 0 -14 317.37 53.39
 2 0 -14 360.46 61.39
 2 0 -14 422.16 72.89
 -2 0 14 518.45 87.69
 0 0 -14 212.68 52.99
 0 0 -14 132.39 45.3
 2 0 14 19.2 28.6
 -2 0 -14 30.2 27.9
 -2 0 -14 9.4 18.8
 -2 0 -14 24.7 23.6
 2 0 14 24.2 19.3
 2 0 14 48.3 35.3
 -4 0 -14 2.9 28.2
 4 0 14 10.1 18.6
 -4 0 -14 8.4 19.9
 -4 0 -14 5.3 22.1
 4 0 14 11.3 24.3
 4 0 14 51.39 36
 11 1 -14 15.4 22.4
 9 -1 -14 8.1 13.5
 9 -1 -14 14.3 21.7
 9 1 -14 4.7 13.6
 9 1 -14 16.6 25.1
 7 -1 -14 82.89 25.9
 7 -1 -14 40.6 27.8
 -7 -1 14 129.19 33
 7 1 -14 37.1 26.5
 7 1 -14 45 21.1
 5 -1 -14 62.79 25
 -5 -1 14 85.09 31.3
 5 -1 -14 79.69 27.8
 5 1 -14 67.99 24.7
 -5 1 14 56.99 25.5
 3 -1 -14 546.55 63.99
 3 -1 -14 538.95 67.89
 -3 -1 14 533.45 108.89
 -3 1 14 639.64 68.59
 3 1 -14 498.85 116.29
 3 1 -14 640.54 70.69
 1 -1 -14 61.49 27
 1 -1 -14 114.19 35.7
 -1 -1 14 66.39 19.8
 -1 -1 14 2.9 13.6
 1 1 -14 12.4 21.4
 -1 1 14 23 15.1
 1 1 -14 26.4 18.9
 -1 1 14 21.9 12.3
 -1 -1 -14 -6.1 14.9
 -1 -1 -14 -7.2 13.8
 -1 -1 -14 11.2 18.7
 1 -1 14 4.6 16.9
 1 -1 14 7.2 15.2
 1 1 14 -7.6 10.3
 -1 1 -14 5 20.7
 -1 1 -14 0.6 21.6
 -3 -1 -14 55.49 60.79
 -3 -1 -14 98.29 35.7
 3 -1 14 113.09 44.4
 -3 -1 -14 78.49 36.1
 3 -1 14 36.9 35.8
 3 -1 14 130.39 37.1
 3 1 14 64.69 35.8
 -3 1 -14 31.1 33.1
 3 1 14 49.3 25.4
 3 1 14 10.8 32.6
 -3 1 -14 94.39 37.9
 10 -2 -14 289.47 48.8
 10 -2 -14 161.88 42
 10 2 -14 178.88 56.79
 10 2 -14 255.77 56.39
 10 2 -14 255.47 45.3
 -8 -2 14 88.99 25.4
 -8 -2 14 92.39 28.4
 8 -2 -14 108.99 31.6
 8 2 -14 88.19 39.2
 8 2 -14 81.69 26.8
 8 2 -14 125.19 37.6
 6 -2 -14 61.09 25.3
 6 -2 -14 24.3 25.4
 -6 -2 14 15.2 20.7
 6 2 -14 20.9 17.9
 6 2 -14 2.5 18
 -6 2 14 22.4 14.7
 4 -2 -14 344.97 63.69
 4 -2 -14 386.06 60.69
 -4 2 14 320.57 57.29
 4 2 -14 265.67 53.19
 4 2 -14 239.58 44
 2 -2 -14 660.33 69.79
 2 -2 -14 778.02 84.49
 2 2 -14 646.54 99.39
 2 2 -14 799.22 100.79
 -2 2 14 594.54 106.49
 0 -2 -14 157.98 42.3
 0 -2 -14 145.39 43.2
 0 -2 14 143.39 32.6
 0 -2 -14 223.88 64.29
 0 -2 14 54.09 27.5
 0 2 14 107.99 36.1
 0 2 14 138.79 31.8
 0 2 -14 58.39 23.2
 0 2 -14 142.99 47
 2 -2 14 25.7 20.8
 -2 -2 -14 15.7 24.6
 -2 -2 -14 -5.4 12.7
 2 -2 14 14 37.5
 -2 2 -14 24.1 33.6
 -2 2 -14 28 26.9
 2 2 14 9.9 20.4
 2 2 14 25.9 24.7
 9 -3 -14 1 14.4
 -9 -3 14 3.8 13.9
 9 -3 -14 16.3 20
 -9 -3 14 8.6 16.2
 9 3 -14 36.1 24.5
 9 3 -14 16.8 35.3
 9 3 -14 25.2 25.6
 7 -3 -14 0.1 17.4
 7 -3 -14 24.4 18.7
 -7 -3 14 8.8 16.2
 -7 -3 14 20.9 22.4
 7 3 -14 26.1 33
 7 3 -14 71.29 31
 7 3 -14 21.8 24.5
 5 -3 -14 42.6 28.3
 5 -3 -14 12.9 17.3
 -5 -3 14 13.7 21.5
 5 3 -14 38.5 28.5
 5 3 -14 30.8 34.6
 5 3 -14 18.6 20.1
 -5 3 14 32 18
 3 -3 -14 234.58 53.59
 3 -3 -14 183.98 53.19
 3 -3 -14 209.98 44.4
 -3 3 14 320.17 63.59
 3 3 -14 216.28 43.8
 3 3 -14 172.38 51.29
 -1 -3 14 19.3 23.2
 1 -3 -14 13.6 19.6
 1 -3 -14 33.3 25.3
 -1 -3 14 28.4 21.7
 1 -3 -14 19.3 22.2
 1 3 -14 8.3 23.6
 -1 3 14 83.89 33.8
 1 3 -14 58.59 34.2
 1 -3 14 -5.3 15.4
 -1 -3 -14 7.3 35.8
 -1 -3 -14 -4.5 19.3
 -1 -3 -14 -1 21.4
 -1 3 -14 4.2 15.8
 1 3 14 -10.7 14.8
 -1 3 -14 -1.3 22.2
 1 3 14 2.1 23.2
 1 3 14 9.2 18.6
 -6 -4 14 53.19 25.9
 6 -4 -14 7 19.4
 6 -4 -14 42.2 36.9
 6 4 -14 3.2 28.6
 6 4 -14 35.7 27.8
 6 4 -14 21.3 20.4
 6 4 -14 33.3 27.4
 4 -4 -14 169.58 53.59
 -4 -4 14 289.67 54.49
 4 -4 -14 177.28 50.79
 4 -4 -14 252.87 42.5
 4 4 -14 218.28 64.29
 -4 4 14 201.28 42.6
 4 4 -14 235.48 51.99
 4 4 -14 251.97 54.59
 -2 -4 14 472.05 57.49
 2 -4 -14 264.97 60.29
 2 -4 -14 393.06 59.39
 2 -4 -14 321.07 81.59
 -2 -4 14 256.67 60.49
 2 4 -14 244.08 66.09
 -2 4 14 272.17 61.39
 2 4 -14 336.97 60.79
 2 4 -14 325.27 70.29
 0 -4 14 141.99 39.3
 0 -4 -14 241.38 74.89
 0 -4 -14 163.18 44
 0 -4 14 87.89 47.4
 0 4 14 229.48 45.7
 0 4 -14 206.38 54.69
 0 4 14 111.39 46.2
 0 4 14 153.38 36.9
 0 4 -14 223.68 45.3
 8 0 -15 15.3 19.2
 8 0 -15 7.5 23.5
 6 0 -15 243.68 69.99
 -6 0 15 350.16 83.39
 6 0 -15 404.76 70.89
 4 0 -15 28.3 22.8
 -4 0 15 49.4 24.8
 4 0 -15 -1.8 18.6
 2 0 -15 -13 16.1
 0 0 -15 50.09 35.3
 0 0 15 75.49 22
 0 0 -15 98.59 40
 0 0 15 33.8 22.6
 -2 0 -15 -14.8 11
 2 0 15 -3.7 17.8
 2 0 15 -5.9 12.7
 -2 0 -15 -8.9 21.3
 2 0 15 -8.5 24.7
 -2 0 -15 3.6 19.9
 9 -1 -15 56.59 25.1
 9 -1 -15 35.2 28.6
 9 1 -15 15 17.2
 7 -1 -15 103.89 36.6
 7 -1 -15 213.18 42.9
 -7 -1 15 149.59 37
 -7 1 15 130.89 27.3
 7 1 -15 84.09 36.8
 7 1 -15 170.28 46.3
 -5 -1 15 612.74 67.89
 5 -1 -15 588.84 67.59
 5 -1 -15 675.93 71.99
 5 1 -15 505.95 88.99
 -5 1 15 560.44 61.09
 5 1 -15 549.54 67.79
 3 -1 -15 264.77 53.39
 3 -1 -15 340.67 63.49
 -3 1 15 219.38 48.4
 3 1 -15 397.86 90.79
 3 1 -15 233.28 51.29
 1 -1 -15 20.4 24.7
 -1 -1 15 8.4 14.6
 1 -1 -15 14.8 22.9
 -1 -1 15 -4.8 16.7
 1 1 -15 8.1 23
 -1 1 15 -4.8 15.7
 1 1 -15 -10.2 14.4
 1 -1 15 15.5 18.8
 1 -1 15 7.9 19.5
 -1 -1 -15 8 22.7
 -1 -1 -15 18.7 25.5
 1 1 15 -9.9 17.2
 -1 1 -15 3.9 16.9
 -1 1 -15 0.4 22.7
 1 1 15 27.5 20.1
 1 1 15 10 23
 8 -2 -15 77.29 32.2
 -8 -2 15 46.9 23.6
 -8 -2 15 37.7 22.1
 8 -2 -15 22.8 22.8
 8 2 -15 70.49 26.9
 8 2 -15 2 25.2
 8 2 -15 42.7 28.8
 6 -2 -15 251.87 51.49
 -6 -2 15 218.28 47
 6 -2 -15 172.38 41.3
 6 2 -15 151.68 35.5
 -6 2 15 206.38 36.8
 4 -2 -15 39.2 26.3
 4 -2 -15 24.7 23.7
 4 2 -15 18.8 30.3
 4 2 -15 33.6 24.8
 -4 2 15 10.5 17.2
 2 -2 -15 7.1 20.2
 2 -2 -15 26.9 24.9
 -2 -2 15 19 18.6
 -2 -2 15 10.9 24.1
 -2 2 15 21.1 31.2
 2 2 -15 6.1 16.5
 2 2 -15 6.6 23.2
 0 -2 15 64.29 25.9
 0 -2 15 59.39 34.8
 0 -2 -15 73.09 32.7
 0 -2 -15 15.7 25.5
 0 -2 -15 14.1 24.3
 0 2 15 40.5 21.3
 0 2 -15 63.79 39
 0 2 15 40.6 37
 0 2 -15 62.89 30.6
 2 -2 15 -3.3 26.6
 -2 -2 -15 1.8 22.6
 -2 -2 -15 17.2 35.5
 2 -2 15 17.1 21.7
 -2 -2 -15 16.1 27.5
 2 2 15 16.5 25.7
 -2 2 -15 5.4 14.1
 -2 2 -15 6.8 29.5
 2 2 15 -1.7 20.2
 -7 -3 15 160.98 42.7
 -7 -3 15 176.38 40.1
 7 -3 -15 203.28 51.79
 7 -3 -15 242.68 43.7
 7 3 -15 130.99 55.89
 7 3 -15 278.67 60.39
 7 3 -15 278.57 59.99
 5 -3 -15 592.54 69.59
 5 -3 -15 633.24 77.59
 5 3 -15 423.56 84.79
 5 3 -15 613.44 74.19
 5 3 -15 621.34 74.79
 -3 -3 15 110.29 29.1
 3 -3 -15 90.59 42.9
 -3 -3 15 91.79 49.7
 3 -3 -15 53.39 30.2
 3 -3 -15 43.7 32.1
 3 3 -15 51.29 21
 3 3 -15 73.69 38.3
 -3 3 15 38 27.9
 -1 -3 15 9.4 25.7
 1 -3 -15 9.7 24.3
 1 -3 -15 -17.5 13.4
 -1 -3 15 1.1 17.3
 1 -3 -15 24.4 28.8
 -1 3 15 13.4 19.7
 -1 3 15 5.2 23.4
 1 3 -15 13.6 32.9
 1 3 -15 -14.5 9.5
 8 0 -16 501.35 62.49
 8 0 -16 548.55 91.09
 -6 0 16 204.28 44.5
 6 0 -16 185.08 48.4
 6 0 -16 194.28 51.79
 4 0 -16 -1.7 21.8
 4 0 -16 8.1 20.3
 -2 0 16 0.3 22.5
 2 0 -16 7.8 25.3
 2 0 -16 1.5 16.7
 0 0 16 354.46 70.69
 0 0 -16 465.15 90.69
 0 0 16 463.25 44.1
 0 0 -16 595.14 98.69
 7 -1 -16 16 19.3
 -7 -1 16 47.7 25.9
 7 -1 -16 40.4 30
 7 1 -16 27.1 24.6
 7 1 -16 44.3 33.6
 -7 1 16 39.1 17.8
 5 -1 -16 12.9 18.9
 -5 -1 16 14.7 23.8
 5 -1 -16 36.3 30.9
 5 1 -16 22 25.2
 -5 1 16 2.2 15.8
 -3 -1 16 4.5 19.6
 3 -1 -16 107.29 33.1
 3 -1 -16 93.59 38.6
 3 1 -16 87.29 28.5
 3 1 -16 58.49 34.2
 -3 1 16 56.79 29.5
 -1 -1 16 0.8 26.5
 1 -1 -16 -8 16.2
 1 -1 -16 5.7 23.8
 -1 1 16 -2.7 20.9
 1 1 -16 -4.8 22.5
 1 1 -16 -0.3 17.8
 -6 -2 16 56.99 32.1
 6 -2 -16 78.09 32.1
 6 -2 -16 72.79 31.5
 6 2 -16 156.08 48.1
 -6 2 16 69.09 25
 6 2 -16 82.29 51.69
 4 -2 -16 23.7 26
 4 -2 -16 44 32.6
 -4 -2 16 -9.4 15.7
 4 2 -16 45 35.6
 4 2 -16 39.4 21.5
 -4 2 16 56.29 29.1
 2 -2 -16 6.6 35.5
 -2 -2 16 1.3 27.3
 2 -2 -16 20.6 23.5
 2 -2 -16 -5.8 21.3
 -2 -2 16 1.2 18.2
 -2 2 16 2.1 20.7
 2 2 -16 4.1 29.7
 2 2 -16 -11.1 14.5
 2 0 0 54.09 8.1
 2 0 0 75.49 10.4
 2 0 0 40 9.8
 -2 0 0 59.09 8.2
 -2 0 0 56.39 7
 4 0 0 603.64 36
 -4 0 0 575.84 34
 -4 0 0 601.94 30
 4 0 0 614.14 44.3
 4 0 0 582.34 34.5
 6 0 0 1796.82 85.89
 6 0 0 1942.81 90.59
 6 0 0 1866.01 104.29
 -6 0 0 1787.12 85.09
 8 0 0 1755.92 87.59
 8 0 0 1538.95 101.59
 8 0 0 1643.64 89.89
 10 0 0 1545.55 88.79
 10 0 0 1582.74 93.19
 10 0 0 1529.55 110.79
 12 0 0 98.09 34.6
 12 0 0 67.99 22
 12 0 0 81.29 28.8
 14 0 0 2.7 18.9
 14 0 0 3.9 18.3
 14 0 0 -4.6 10.5
 -1 -1 0 909.01 42.1
 1 -1 0 855.91 35.2
 1 -1 0 826.12 37.9
 1 -1 0 840.82 43.3
 -1 -1 0 858.01 43.8
 -1 -1 0 855.01 46.6
 1 -1 0 945.41 40.2
 -1 1 0 998 39.8
 1 1 0 882.61 41.9
 1 1 0 926.21 44.3
 -1 1 0 901.41 44.1
 1 1 0 906.41 46.6
 -1 1 0 927.81 35.6
 -3 -1 0 1615.54 77.69
 -3 -1 0 1807.32 80.59
 3 -1 0 1764.82 70.09
 3 -1 0 1743.63 79.29
 3 1 0 1791.52 80.19
 -3 1 0 1854.91 80.39
 -3 1 0 1730.93 65.99
 -5 -1 0 625.24 42.7
 5 -1 0 624.44 47.5
 -5 -1 0 603.94 41.8
 5 -1 0 671.73 37.1
 5 -1 0 617.44 33
 -7 -1 0 36.6 12.8
 7 -1 0 38.2 13.9
 7 -1 0 43.9 19.6
 7 -1 0 48.2 11.8
 -7 -1 0 62.19 12.5
 -7 -1 0 51.29 15.5
 7 1 0 62.19 16.9
 7 1 0 64.49 17.4
 7 1 0 44.3 18.7
 -9 -1 0 234.58 18.6
 9 -1 0 197.08 23.7
 -9 -1 0 215.68 21.2
 9 -1 0 182.28 39.8
 -9 -1 0 254.07 30.9
 9 -1 0 243.48 30
 9 1 0 218.18 43.6
 9 1 0 237.18 36.5
 9 1 0 256.57 32.3
 11 -1 0 60.69 25.3
 11 -1 0 74.99 24
 11 -1 0 71.99 18.4
 -11 -1 0 64.09 20.4
 11 1 0 57.69 21.3
 11 1 0 23.7 19.6
 11 1 0 52.89 28
 13 -1 0 45 16.4
 13 -1 0 7.6 17.5
 13 -1 0 33.1 27.6
 13 1 0 53.79 21.2
 13 1 0 30.8 24.8
 13 1 0 19.7 25.7
 -2 -2 0 2065.09 90.79
 2 -2 0 1986.7 83.39
 2 -2 0 2135.09 85.59
 -2 -2 0 1967 94.09
 2 -2 0 2102.79 95.59
 2 -2 0 1985.7 76.29
 -2 2 0 2002.9 83.59
 2 2 0 1886.31 96.79
 -2 2 0 1839.32 92.89
 2 2 0 1760.32 91.29
 2 2 0 1784.42 88.49
 4 -2 0 213.28 25
 4 -2 0 288.47 42
 -4 -2 0 243.88 26.7
 4 -2 0 223.68 20.1
 -4 -2 0 218.58 27.7
 4 2 0 271.07 29.6
 -4 2 0 288.47 26.7
 4 2 0 262.47 28.3
 6 -2 0 331.47 27.8
 6 -2 0 321.77 54.29
 6 -2 0 380.06 38.8
 -6 -2 0 348.37 35.6
 -6 -2 0 293.47 34.8
 6 2 0 475.55 51.59
 -6 2 0 455.55 40.5
 6 2 0 382.16 38.1
 6 2 0 419.46 61.49
 -8 -2 0 1280.37 78.99
 8 -2 0 1349.77 71.69
 8 -2 0 1193.38 95.59
 8 -2 0 1324.47 85.09
 -8 -2 0 1297.37 82.09
 -8 -2 0 1299.17 67.99
 8 2 0 1072.59 78.29
 8 2 0 1062.29 88.89
 8 2 0 1219.38 82.09
 -10 -2 0 1147.59 74.09
 10 -2 0 1207.98 106.29
 10 -2 0 1275.97 93.89
 -10 -2 0 1312.17 87.39
 10 -2 0 1195.68 80.39
 -10 -2 0 1231.68 65.79
 10 2 0 1387.46 92.49
 10 2 0 1331.77 90.89
 12 -2 0 16.6 18.1
 12 -2 0 6.1 18.5
 12 -2 0 9.7 19.6
 -12 -2 0 33 21.2
 12 2 0 61.99 33.9
 12 2 0 15 16.5
 1 -3 0 1118.69 59.69
 1 -3 0 1137.59 64.59
 1 -3 0 1136.79 55.49
 -1 -3 0 1149.78 69.39
 1 -3 0 1127.49 70.09
 -1 -3 0 1161.18 61.89
 -1 -3 0 1047.1 59.09
 -1 -3 0 1098.89 72.89
 1 3 0 955.7 59.09
 -1 3 0 1036.2 66.19
 1 3 0 1052.89 68.39
 -1 3 0 1002.1 54.79
 -1 3 0 1122.69 57.39
 1 3 0 979.5 63.59
 3 -3 0 186.48 40.1
 -3 -3 0 198.78 29.7
 3 -3 0 244.98 39.1
 3 -3 0 233.18 24.9
 -3 -3 0 185.18 22.7
 -3 -3 0 243.08 38.7
 3 -3 0 184.48 15.7
 3 3 0 234.08 29.8
 -3 3 0 285.17 24.9
 3 3 0 261.27 45.3
 3 3 0 235.08 29
 -3 3 0 241.98 36.6
 5 -3 0 300.77 33.7
 -5 -3 0 246.48 31.4
 5 -3 0 273.27 26
 5 -3 0 291.77 46.6
 -5 -3 0 195.88 33.8
 -5 -3 0 228.88 26.8
 5 3 0 217.18 37.7
 5 3 0 222.98 37.7
 5 3 0 217.08 43.7
 -5 3 0 230.78 27
 -7 -3 0 16.5 12
 7 -3 0 22.5 15.8
 7 -3 0 4.6 14.8
 7 -3 0 8 8.5
 -7 -3 0 8.1 11.6
 -7 -3 0 -3.6 6.3
 7 3 0 10.9 13.9
 -7 3 0 17.9 12.9
 7 3 0 15.4 17.4
 7 3 0 23.9 15.7
 9 -3 0 859.91 82.99
 -9 -3 0 738.13 52.99
 9 -3 0 700.63 64.19
 -9 -3 0 836.02 67.39
 9 -3 0 781.72 54.89
 9 3 0 649.34 63.89
 9 3 0 594.04 70.69
 9 3 0 667.53 65.79
 -11 -3 0 29.7 19.8
 -11 -3 0 46.3 15.5
 -11 -3 0 42.5 27.1
 11 -3 0 45.4 25.4
 11 -3 0 32.1 29.7
 11 -3 0 73.59 26.3
 11 3 0 22.6 18.5
 11 3 0 69.49 26.8
 11 3 0 43.6 31.9
 13 -3 0 107.19 34.5
 13 -3 0 100.99 41.9
 13 -3 0 99.29 42
 13 3 0 90.09 38
 13 3 0 116.29 36.2
 13 3 0 62.19 36.4
 0 -4 0 3440.46 177.38
 0 -4 0 3393.66 170.08
 0 -4 0 3523.35 160.78
 0 -4 0 3699.53 170.68
 0 4 0 4121.59 177.38
 0 4 0 4016.2 161.68
 2 -4 0 799.92 52.89
 -2 -4 0 692.23 66.69
 2 -4 0 750.82 56.79
 2 -4 0 765.62 64.39
 2 -4 0 716.03 44.1
 -2 -4 0 717.63 52.29
 -2 -4 0 759.32 54.79
 -2 -4 0 751.02 62.79
 -2 4 0 695.03 44.7
 2 4 0 628.04 63.69
 2 4 0 781.82 60.39
 -2 4 0 762.82 60.59
 -2 4 0 719.53 48.8
 2 4 0 750.42 63.69
 4 -4 0 8.7 5.7
 -4 -4 0 12.6 9.4
 -4 -4 0 29.5 18.6
 4 -4 0 16.8 11.2
 -4 -4 0 11.4 12.9
 4 -4 0 -1.3 12.3
 4 4 0 7.1 13.8
 -4 4 0 3.2 9.5
 4 4 0 -1.2 10.2
 4 4 0 19.1 15.4
 -4 4 0 20.2 10.4
 6 -4 0 217.88 27.5
 6 -4 0 236.98 39.1
 6 -4 0 239.78 48.9
 -6 -4 0 234.68 47.6
 -6 -4 0 238.88 40.3
 8 -4 0 568.64 48.5
 8 -4 0 694.93 74.39
 -8 -4 0 623.64 64.69
 -8 -4 0 623.74 52.99
 8 -4 0 572.34 57.69
 -8 -4 0 625.94 61.99
 8 4 0 687.83 67.19
 8 4 0 704.23 79.69
 8 4 0 706.03 68.99
 8 4 0 692.63 71.99
 10 -4 0 823.72 65.39
 -10 -4 0 868.21 78.69
 -10 -4 0 952 67.79
 10 -4 0 977.6 96.69
 -10 -4 0 891.31 80.29
 10 4 0 912.11 102.39
 10 4 0 990.2 96.29
 10 4 0 857.71 82.59
 -12 -4 0 84.99 27.5
 12 -4 0 172.08 56.79
 -12 -4 0 41.1 26.5
 12 -4 0 99.19 33.2
 12 -4 0 91.09 34.1
 -12 -4 0 107.79 35
 12 4 0 12.2 21.8
 12 4 0 51.79 42.4
 12 4 0 58.29 33.4
 12 4 0 106.49 37.9
 1 -5 0 334.57 54.49
 -1 -5 0 416.06 42.2
 1 -5 0 418.96 48.2
 1 -5 0 452.55 37.9
 -1 -5 0 282.67 52.09
 1 -5 0 418.16 41.3
 -1 -5 0 495.85 43.1
 1 5 0 361.96 40.8
 -1 5 0 425.56 48.7
 -1 5 0 340.07 33.2
 1 5 0 371.96 46.5
 -1 5 0 410.46 38.2
 -3 -5 0 171.98 34.9
 3 -5 0 159.68 33.8
 3 -5 0 134.19 26.4
 -3 -5 0 221.28 48.7
 3 -5 0 163.38 42.4
 -3 -5 0 224.68 40
 3 -5 0 161.98 24
 3 5 0 167.08 42.5
 3 5 0 95.69 24.2
 3 5 0 128.79 31.6
 -3 5 0 173.98 41.7
 -3 5 0 113.49 21.6
 5 -5 0 32.5 15.7
 5 -5 0 30.5 21.3
 -5 -5 0 30.5 16.1
 -5 -5 0 17.2 17.1
 -5 -5 0 16 14.6
 5 5 0 9 16.9
 5 5 0 1.9 13
 -5 5 0 11.9 10
 -5 5 0 -9 8
 -7 -5 0 22 15.4
 7 -5 0 39.8 27.6
 -7 -5 0 46.1 23.7
 7 -5 0 45.6 19.2
 7 -5 0 31.3 16.4
 -7 5 0 15.2 12.8
 7 5 0 6.1 17.8
 7 5 0 -6.6 11.1
 7 5 0 23.4 20.7
 -9 -5 0 301.07 55.89
 -9 -5 0 398.16 46.4
 9 -5 0 316.77 49.4
 9 -5 0 378.16 72.09
 9 -5 0 446.56 47.8
 -9 -5 0 430.96 68.49
 9 5 0 450.75 70.39
 9 5 0 336.37 56.59
 9 5 0 468.15 71.79
 9 5 0 442.06 82.79
 -11 -5 0 -10.2 12.8
 11 -5 0 6.8 17.3
 -11 -5 0 -2.4 21
 -11 -5 0 -0.5 11.8
 11 -5 0 20.2 26.6
 11 -5 0 1.4 17.1
 11 5 0 -0.9 23.5
 11 5 0 1.2 17.6
 11 5 0 15.2 21.8
 11 5 0 2.7 32.7
 0 -6 0 2147.19 136.59
 0 -6 0 2122.89 112.89
 0 -6 0 2201.18 146.59
 0 6 0 1890.21 105.39
 0 6 0 1951.7 111.99
 -2 -6 0 278.67 63.49
 2 -6 0 267.87 44.5
 -2 -6 0 279.27 56.89
 2 -6 0 233.78 44.2
 2 -6 0 342.17 67.99
 -2 -6 0 203.78 36
 2 -6 0 296.37 32
 -2 6 0 255.47 38.1
 -2 6 0 226.68 29.1
 2 6 0 215.28 40.9
 4 -6 0 75.99 35.2
 -4 -6 0 17.1 20.4
 4 -6 0 12.4 16.6
 -4 -6 0 24.1 17
 4 -6 0 66.69 23.5
 4 -6 0 48.1 13.2
 -4 6 0 17.8 10.7
 -4 6 0 -6.9 9.8
 4 6 0 13.2 16.4
 -6 -6 0 107.69 29.6
 6 -6 0 184.08 39
 6 -6 0 126.49 41.3
 6 -6 0 225.18 47.1
 -6 -6 0 272.37 80.39
 -6 -6 0 133.09 33
 -6 6 0 172.18 27.3
 6 6 0 158.58 41.5
 -6 6 0 227.98 84.79
 6 6 0 159.88 47.6
 6 6 0 184.98 45.9
 -8 -6 0 265.07 77.99
 8 -6 0 316.17 70.19
 -8 -6 0 485.35 85.49
 8 -6 0 307.37 54.29
 8 -6 0 404.36 63.49
 8 6 0 313.77 60.19
 8 6 0 317.07 61.89
 8 6 0 213.18 80.49
 -10 -6 0 338.77 62.39
 10 -6 0 369.06 81.59
 10 6 0 261.87 64.19
 10 6 0 253.97 72.79
 1 -7 0 410.26 66.99
 1 -7 0 275.27 45.7
 -1 -7 0 247.58 43.2
 -1 -7 0 201.58 48.1
 1 -7 0 267.57 60.49
 -1 -7 0 296.97 50.19
 1 -7 0 226.28 61.19
 1 7 0 338.07 54.69
 -1 7 0 308.07 48.1
 -1 7 0 289.37 35.7
 1 7 0 225.08 51.19
 -1 7 0 328.77 66.09
 3 -7 0 10.3 11.7
 3 -7 0 42.7 23.8
 -3 -7 0 3 17.6
 -3 -7 0 10.8 18.5
 3 -7 0 43.9 22.6
 3 -7 0 21.2 26.5
 -3 -7 0 10 17.6
 3 7 0 30.9 23.5
 -3 7 0 15.2 21.6
 3 7 0 31.9 28
 -3 7 0 17.9 12.5
 -5 -7 0 44.2 28.3
 -5 -7 0 32.3 20.3
 5 -7 0 22.8 21.7
 -5 -7 0 41.9 27.7
 5 -7 0 97.99 36.6
 5 -7 0 12.1 26.9
 5 7 0 -1 20.5
 -5 7 0 21.1 27.3
 5 7 0 69.59 26.8
 7 -7 0 -1.9 15.3
 -7 -7 0 -9.9 17
 -7 -7 0 1.2 13.2
 7 -7 0 -19.7 14.9
 -7 -7 0 -1.6 17
 7 -7 0 4.6 16.7
 7 7 0 21 33.8
 7 7 0 20.8 26.5
 7 7 0 35.7 27
 0 -8 0 278.87 61.49
 0 -8 0 191.38 41.9
 0 -8 0 364.66 77.69
 0 -8 0 250.57 59.59
 0 8 0 161.68 52.89
 0 8 0 270.37 44.7
 0 8 0 304.47 49.2
 2 -8 0 323.37 71.69
 2 -8 0 303.47 55.69
 -2 -8 0 195.88 45.3
 -2 -8 0 228.08 47.5
 2 -8 0 434.86 95.39
 -2 -8 0 375.36 74.69
 2 -8 0 301.27 48.6
 2 8 0 256.67 66.09
 -2 8 0 205.28 52.89
 -2 8 0 252.87 39.1
 2 8 0 236.48 47
 -4 -8 0 34.2 25.9
 -4 -8 0 64.29 37.4
 -4 -8 0 105.69 45.9
 4 -8 0 81.69 22.4
 4 -8 0 124.39 43.1
 4 -8 0 52.29 36.6
 4 -8 0 44.3 38.2
 -4 8 0 53.49 43.3
 4 8 0 7.7 57.19
 4 8 0 102.19 36.1
 14 0 -1 4.4 21.6
 14 0 -1 29.2 20.5
 14 0 -1 23.1 24.9
 12 0 -1 337.77 40.9
 12 0 -1 296.97 46.1
 12 0 -1 333.57 66.69
 10 0 -1 10.5 11.6
 10 0 -1 12.2 12.4
 10 0 -1 0.5 14.5
 8 0 -1 13.3 13.2
 8 0 -1 21.5 10.9
 8 0 -1 10.1 9.9
 6 0 -1 1452.45 69.79
 -6 0 1 1451.05 72.89
 6 0 -1 1482.75 89.09
 6 0 -1 1432.66 72.89
 4 0 -1 2163.58 85.09
 4 0 -1 2059.19 90.39
 -4 0 1 2167.18 90.99
 2 0 -1 814.92 37.6
 0 0 -1 -1.4 2
 0 0 1 6.3 3.3
 2 0 1 37.3 10
 -2 0 -1 53.29 12.2
 2 0 1 28.4 6.4
 -2 0 -1 35.8 7.1
 2 0 1 44.8 11.3
 -2 0 -1 18.9 8.4
 -4 0 -1 146.69 15.9
 4 0 1 145.09 16.1
 4 0 1 178.08 20.9
 4 0 1 158.48 25.1
 -4 0 -1 157.88 27.1
 -4 0 -1 120.99 18.8
 -6 0 -1 1046.1 53.49
 6 0 1 935.71 55.19
 6 0 1 1088.29 75.09
 -6 0 -1 1104.79 57.49
 6 0 1 1000.1 63.59
 8 0 1 388.06 40.6
 8 0 1 425.26 49.99
 -8 0 -1 393.06 26.5
 8 0 1 430.46 37.2
 10 0 1 15.6 12.6
 10 0 1 20.8 16.9
 -10 0 -1 33.7 14.5
 10 0 1 21.7 20.2
 12 0 1 45.6 25.1
 12 0 1 24.3 20.2
 12 0 1 23.5 16.2
 13 -1 -1 812.62 85.09
 13 -1 -1 626.24 56.69
 13 -1 -1 741.43 55.79
 13 1 -1 654.93 80.99
 13 1 -1 747.13 66.89
 13 1 -1 625.94 62.59
 11 -1 -1 1206.28 95.39
 11 -1 -1 1179.58 69.99
 11 -1 -1 1156.78 73.59
 11 1 -1 1059.29 79.29
 11 1 -1 1088.59 96.99
 -9 -1 1 116.39 27.5
 9 -1 -1 104.79 21.8
 9 -1 -1 106.99 21
 9 -1 -1 51.59 21.9
 9 1 -1 201.78 36.2
 9 1 -1 171.68 43.2
 7 -1 -1 34.8 16.3
 -7 -1 1 36.6 9.3
 7 -1 -1 57.59 14.3
 -7 -1 1 18.5 9.9
 -7 -1 1 60.69 16.8
 7 -1 -1 27.8 10
 7 1 -1 13.1 9.6
 7 1 -1 14.3 13.9
 7 1 -1 40.4 15.9
 -5 -1 1 2884.21 116.59
 -5 -1 1 2744.63 120.89
 -5 -1 1 2720.73 108.59
 5 -1 -1 2852.31 125.49
 5 -1 -1 2805.72 104.09
 5 -1 -1 2711.63 109.79
 5 1 -1 2588.24 116.89
 5 1 -1 2585.14 120.99
 -1 -1 1 227.98 17.1
 1 -1 -1 246.68 16
 -1 -1 1 234.48 16.6
 1 -1 -1 221.38 17.1
 1 -1 1 407.26 23.9
 1 -1 1 390.76 27.5
 -1 -1 -1 391.66 27.5
 1 -1 1 406.56 28.4
 -1 -1 -1 409.26 25.4
 1 1 1 408.96 25.6
 -1 1 -1 393.66 23
 -1 1 -1 387.46 26.7
 1 1 1 456.75 26.9
 -3 -1 -1 666.83 39.6
 -3 -1 -1 598.94 41.8
 3 -1 1 619.74 36
 3 -1 1 646.74 43.1
 3 1 1 669.73 43.3
 3 1 1 610.94 39.2
 -3 1 -1 721.03 34.8
 -3 1 -1 698.23 43.7
 -5 1 -1 775.02 38.9
 -5 1 -1 799.82 57.09
 5 1 1 795.62 51.09
 -5 1 -1 792.62 38.2
 5 1 1 792.02 60.59
 5 1 1 834.52 54.49
 -7 -1 -1 4127.89 180.68
 7 -1 1 3887.01 189.08
 7 -1 1 4286.27 184.78
 -7 -1 -1 4249.27 179.98
 7 1 1 4417.06 188.98
 7 1 1 4301.97 182.28
 7 1 1 4133.79 197.68
 9 -1 1 149.19 31.2
 9 -1 1 159.58 34.2
 -9 -1 -1 165.38 30.7
 -9 -1 -1 138.59 24.6
 9 -1 1 129.89 21.8
 9 1 1 65.79 20.3
 9 1 1 98.09 28.6
 11 -1 1 2.2 11.7
 11 -1 1 4 8.5
 11 -1 1 22.4 22.3
 -11 -1 -1 5.7 12.4
 11 1 1 3.5 11
 11 1 1 8 13.7
 11 1 1 13.4 20.8
 13 -1 1 124.89 46.6
 13 -1 1 145.29 47.2
 13 -1 1 157.68 28.2
 13 1 1 96.39 36.2
 13 1 1 168.28 42
 13 1 1 145.09 36.8
 14 -2 -1 44.6 39
 12 -2 -1 319.17 28.6
 12 -2 -1 408.56 78.29
 12 -2 -1 304.67 37.6
 -12 -2 1 273.17 48.8
 12 -2 -1 286.27 57.69
 12 2 -1 320.97 51.99
 12 2 -1 369.26 61.89
 12 2 -1 205.28 51.39
 10 -2 -1 2.5 13.7
 -10 -2 1 7.6 6.7
 10 -2 -1 1 9.4
 10 -2 -1 3.4 13.6
 10 -2 -1 -8.3 3.8
 -10 -2 1 -0.1 9
 10 2 -1 14.3 17
 10 2 -1 24.9 17.6
 10 2 -1 17.6 18.6
 8 -2 -1 83.59 17.5
 -8 -2 1 60.69 15
 -8 -2 1 71.99 19.9
 8 -2 -1 102.09 28.6
 -8 -2 1 94.59 24.6
 8 -2 -1 75.19 13.8
 8 2 -1 103.69 34
 8 2 -1 156.78 30.5
 8 2 -1 104.59 26.1
 6 -2 -1 763.62 39.8
 6 -2 -1 810.72 64.29
 6 -2 -1 832.22 56.29
 6 -2 -1 826.82 42.7
 -6 -2 1 834.12 58.59
 -6 -2 1 855.31 49.3
 -6 -2 1 781.32 55.59
 6 2 -1 940.51 60.79
 4 -2 -1 1624.14 69.59
 -4 -2 1 1522.45 76.19
 4 -2 -1 1523.45 87.29
 4 -2 -1 1669.93 77.09
 -4 -2 1 1451.45 81.99
 -4 -2 1 1551.54 82.99
 -4 2 1 1771.72 77.69
 4 2 -1 1773.62 87.39
 4 2 -1 1787.72 97.29
 4 2 -1 1735.93 86.59
 -2 -2 1 2786.02 122.49
 2 -2 -1 2694.83 107.99
 -2 -2 1 2702.93 117.19
 2 -2 -1 2834.32 114.69
 2 -2 -1 2980.8 105.59
 -2 -2 1 2711.33 127.89
 2 -2 -1 2731.33 120.29
 -2 -2 1 2667.23 114.79
 2 2 -1 2680.43 119.69
 2 2 -1 2860.11 119.49
 2 2 -1 2713.73 124.79
 -2 2 1 2752.92 120.39
 -2 2 1 2864.81 104.19
 0 -2 -1 760.82 41.7
 0 -2 1 718.73 41.7
 0 -2 1 752.62 39.2
 0 -2 -1 658.43 44.6
 0 2 -1 802.72 42.6
 0 2 1 760.12 42.2
 0 2 -1 771.52 47
 0 2 1 786.92 47.6
 0 2 -1 776.32 39.6
 0 2 1 796.22 45.5
 2 -2 1 778.02 46.9
 2 -2 1 746.93 41.3
 2 -2 1 710.43 48.9
 -2 -2 -1 792.82 50.19
 2 2 1 632.84 43.4
 -2 2 -1 695.13 39.4
 -2 2 -1 661.03 42.4
 -2 2 -1 625.84 46.5
 2 2 1 699.73 51.59
 2 2 1 662.73 46.8
 4 -2 1 438.76 31.9
 -4 -2 -1 427.66 40.2
 4 -2 1 439.06 38.8
 4 -2 1 413.36 43.2
 -4 2 -1 466.95 38
 4 2 1 418.46 46.2
 4 2 1 453.65 43.4
 4 2 1 428.56 37.8
 -4 2 -1 444.46 28.5
 -6 -2 -1 1678.83 106.89
 -6 -2 -1 1492.45 86.09
 6 -2 1 1459.15 99.99
 6 -2 1 1494.85 78.39
 6 -2 1 1533.25 91.99
 6 2 1 1588.34 89.69
 6 2 1 1680.43 104.39
 -6 2 -1 1561.54 64.89
 -6 2 -1 1535.55 90.89
 6 2 1 1443.36 88.89
 -8 -2 -1 220.28 37.9
 8 -2 1 286.97 32
 -8 -2 -1 229.88 37.7
 8 -2 1 217.68 45.4
 8 -2 1 224.68 41.8
 8 2 1 234.68 40.7
 8 2 1 224.08 39.2
 8 2 1 174.68 39.9
 10 -2 1 273.37 46.1
 -10 -2 -1 281.77 28
 10 -2 1 288.97 65.79
 -10 -2 -1 286.77 35.8
 10 -2 1 286.97 55.69
 -10 -2 -1 296.07 49.6
 10 2 1 266.87 50.29
 10 2 1 204.38 41.5
 10 2 1 175.48 47.3
 12 -2 1 18 22.3
 12 -2 1 -3.5 12.5
 12 -2 1 21.4 25.5
 -12 -2 -1 25.4 20.3
 12 2 1 6.6 18.9
 12 2 1 23.5 20.8
 12 2 1 17 21.2
 -13 -3 1 422.96 74.39
 13 -3 -1 463.65 50.49
 13 -3 -1 453.05 82.29
 13 -3 -1 543.75 93.59
 13 3 -1 485.65 75.89
 13 3 -1 390.76 72.59
 -11 -3 1 420.06 63.59
 -11 -3 1 336.17 41.6
 11 -3 -1 313.37 36.9
 11 -3 -1 365.86 57.09
 -11 -3 1 358.46 32.7
 11 -3 -1 449.36 70.69
 11 3 -1 516.45 78.29
 11 3 -1 416.56 61.49
 11 3 -1 306.87 61.99
 -9 -3 1 149.29 45.5
 9 -3 -1 180.88 29.3
 -9 -3 1 117.69 30
 9 -3 -1 161.78 38
 9 -3 -1 88.69 27
 -9 -3 1 131.59 24
 9 3 -1 128.99 35.7
 9 3 -1 69.69 32.2
 9 3 -1 119.79 31.4
 7 -3 -1 304.17 34.5
 -7 -3 1 340.47 40.6
 7 -3 -1 308.97 51.39
 7 -3 -1 271.37 25.6
 -7 -3 1 256.27 29.3
 7 3 -1 297.37 38
 7 3 -1 311.97 51.09
 7 3 -1 346.07 51.79
 -5 -3 1 403.76 42.5
 5 -3 -1 340.37 69.89
 5 -3 -1 474.15 38.2
 -5 -3 1 414.06 40.4
 5 -3 -1 471.85 33.5
 -5 -3 1 423.96 36.3
 5 3 -1 355.56 54.19
 5 3 -1 341.87 39.6
 5 3 -1 369.16 39.6
 -5 3 1 378.96 32.4
 -3 -3 1 3170.38 145.29
 3 -3 -1 3255.37 135.59
 -3 -3 1 3113.59 141.39
 3 -3 -1 3259.87 151.78
 -3 -3 1 3236.68 153.78
 3 -3 -1 3188.58 129.69
 3 -3 -1 3050.49 140.89
 -3 3 1 3591.14 129.49
 3 3 -1 3551.14 150.38
 3 3 -1 3344.47 151.08
 3 3 -1 3498.85 159.68
 -1 -3 1 4236.08 170.08
 -1 -3 1 4139.09 171.68
 -1 -3 1 4246.18 186.98
 1 -3 -1 4316.87 166.68
 1 -3 -1 4173.58 181.88
 1 -3 -1 4038.6 175.78
 -1 -3 1 4137.49 179.48
 -1 3 1 4262.57 167.48
 -1 3 1 4077.99 178.28
 1 3 -1 4142.59 181.38
 1 3 -1 4066.89 169.78
 1 -3 1 740.93 55.49
 1 -3 1 757.92 41.2
 -1 -3 -1 706.53 47.4
 -1 -3 -1 724.73 54.79
 -1 -3 -1 825.12 61.39
 -1 3 -1 721.53 54.59
 1 3 1 747.03 56.19
 -1 3 -1 770.02 48.2
 1 3 1 706.33 51.39
 -1 3 -1 725.83 41.1
 1 3 1 736.33 49.2
 -3 -3 -1 4.9 9
 3 -3 1 3.4 9.3
 -3 -3 -1 18.2 13.8
 3 -3 1 13.9 7.9
 3 -3 1 7 12.7
 3 3 1 -12.2 7.3
 -3 3 -1 5.8 8.8
 -3 3 -1 1.3 7.3
 3 3 1 0.1 7.4
 3 3 1 -1.8 5.8
 -5 -3 -1 2536.65 131.29
 5 -3 1 2609.24 137.39
 5 -3 1 2481.55 112.29
 5 -3 1 2363.26 120.29
 -5 -3 -1 2549.44 123.59
 5 3 1 2112.89 124.19
 5 3 1 2275.77 138.19
 -5 3 -1 2175.98 111.89
 5 3 1 2408.66 124.69
 5 3 1 2190.88 124.19
 7 -3 1 2447.06 137.49
 -7 -3 -1 2777.62 146.39
 7 -3 1 2849.31 127.79
 -7 -3 -1 2510.05 136.09
 7 -3 1 2938.31 160.68
 7 3 1 2674.53 142.19
 7 3 1 2559.74 148.49
 -7 3 -1 2414.16 130.39
 7 3 1 2579.94 143.29
 -9 -3 -1 164.98 28.3
 -9 -3 -1 140.09 33.4
 9 -3 1 118.29 34.9
 9 -3 1 104.19 34.9
 9 -3 1 184.38 36.5
 9 3 1 71.79 27.8
 9 3 1 62.39 25.5
 9 3 1 82.59 30.6
 -11 -3 -1 14.4 18.4
 -11 -3 -1 34.2 14.6
 11 -3 1 18.5 19.4
 11 -3 1 12.8 18
 -11 -3 -1 20.5 19.5
 11 -3 1 59.39 34.2
 11 3 1 28.6 23.3
 11 3 1 35.2 23.3
 11 3 1 25.7 21.2
 13 -3 1 170.58 56.19
 -12 -4 1 311.17 52.29
 -12 -4 1 267.87 40.1
 12 -4 -1 238.68 58.59
 -12 -4 1 223.38 48.8
 12 -4 -1 344.57 52.79
 12 -4 -1 268.87 52.19
 12 4 -1 148.59 54.29
 12 4 -1 218.98 52.29
 12 4 -1 270.47 63.69
 10 -4 -1 -3.8 7
 -10 -4 1 4.3 14.1
 -10 -4 1 2.8 9.8
 10 -4 -1 -15.8 10.6
 10 -4 -1 -1.2 14.3
 -10 -4 1 9 16
 10 4 -1 -3.2 14.9
 10 4 -1 3.3 14.2
 10 4 -1 9.9 24.8
 10 4 -1 20.7 28.6
 8 -4 -1 463.95 39.3
 8 -4 -1 377.06 43.1
 -8 -4 1 434.26 52.39
 8 -4 -1 516.05 61.29
 -8 -4 1 434.36 42.2
 8 4 -1 279.17 50.19
 8 4 -1 351.06 70.69
 8 4 -1 349.96 59.79
 -6 -4 1 446.76 50.09
 -6 -4 1 487.15 54.19
 -6 -4 1 495.45 45.2
 6 -4 -1 464.35 55.09
 6 -4 -1 461.75 38.7
 6 -4 -1 462.55 40.6
 6 4 -1 607.24 65.99
 6 4 -1 720.33 62.79
 6 4 -1 600.14 57.59
 -6 4 1 615.74 41.3
 4 -4 -1 91.89 23.3
 4 -4 -1 123.09 33
 -4 -4 1 146.69 34.8
 4 -4 -1 115.39 22.9
 4 -4 -1 116.39 17.5
 -4 -4 1 80.49 22.2
 -4 -4 1 95.29 23.9
 4 4 -1 196.38 36.5
 4 4 -1 180.28 36.6
 -4 4 1 154.28 16.6
 4 4 -1 100.79 28.7
 -4 4 1 182.58 34.5
 -2 -4 1 987.5 64.79
 2 -4 -1 933.51 55.89
 -2 -4 1 998.9 64.79
 2 -4 -1 1036.9 62.29
 -2 -4 1 1025.8 74.99
 2 -4 -1 932.91 72.89
 2 -4 -1 961.7 67.99
 -2 -4 1 997.5 79.89
 -2 4 1 1069.59 72.69
 2 4 -1 1012.6 74.59
 2 4 -1 1099.19 73.59
 -2 4 1 1192.48 57.09
 0 -4 -1 221.38 41.6
 0 -4 1 160.58 32.8
 0 -4 1 228.98 38.8
 0 -4 -1 216.38 26.1
 0 -4 1 196.18 32.5
 0 -4 1 162.18 24.5
 0 -4 -1 151.68 30.7
 0 4 1 237.88 38.2
 0 4 1 224.18 27.5
 0 4 -1 211.78 38.6
 0 4 -1 206.08 24.8
 2 -4 1 247.58 43.1
 -2 -4 -1 336.27 35.7
 -2 -4 -1 326.17 41.1
 2 -4 1 296.57 31.8
 2 -4 1 297.47 25.1
 2 4 1 302.07 35.6
 2 4 1 370.36 54.09
 -2 4 -1 298.57 33.1
 -2 4 -1 268.97 46
 -2 4 -1 259.87 24.7
 2 4 1 302.97 48.2
 -4 -4 -1 82.69 27.2
 4 -4 1 65.19 23.3
 4 -4 1 97.59 24.2
 -4 -4 -1 86.59 23.7
 4 4 1 66.69 18.9
 4 4 1 67.59 22.7
 -4 4 -1 109.09 22.4
 4 4 1 90.59 22.4
 -4 4 -1 101.99 24.5
 6 -4 1 260.37 42.2
 -6 -4 -1 156.78 48.7
 6 -4 1 269.47 31.5
 6 -4 1 269.57 46.7
 -6 -4 -1 292.47 33.4
 -6 -4 -1 324.27 55.29
 6 4 1 269.07 45.7
 -6 4 -1 291.77 32.8
 6 4 1 383.86 57.29
 -8 -4 -1 59.79 17.8
 8 -4 1 62.99 22.3
 -8 -4 -1 26.6 21.9
 8 -4 1 84.59 29.1
 8 -4 1 50.79 26.9
 8 4 1 24.5 19.5
 -8 4 -1 56.29 20.8
 8 4 1 68.79 28.4
 8 4 1 60.19 28.4
 10 -4 1 39.9 28.6
 -10 -4 -1 46.1 22.5
 -10 -4 -1 20.9 20.8
 10 -4 1 59.89 28.8
 -10 -4 -1 41.2 17.6
 10 -4 1 86.59 26.9
 10 4 1 14.6 28.1
 10 4 1 35.9 23.7
 10 4 1 49.4 32
 10 4 1 54.39 26.3
 12 -4 1 52.39 27.7
 -12 -4 -1 13.1 14.9
 -12 -4 -1 16.1 23.9
 12 -4 1 25.4 29.6
 12 -4 1 -0.3 20.3
 12 4 1 -3.3 18.3
 12 4 1 -4.4 14.3
 12 4 1 -4.1 18.7
 -11 -5 1 231.68 41
 11 -5 -1 286.97 66.19
 11 -5 -1 230.38 45.6
 -11 -5 1 287.07 56.09
 -11 -5 1 182.18 48.6
 11 5 -1 159.48 47
 11 5 -1 148.89 54.89
 11 5 -1 244.78 57.69
 11 5 -1 162.38 43.6
 -9 -5 1 127.79 33.1
 9 -5 -1 121.29 30.8
 -9 -5 1 133.19 40.1
 -9 -5 1 92.69 33.5
 9 -5 -1 76.09 32
 9 -5 -1 138.09 48.3
 9 5 -1 107.19 41.8
 9 5 -1 94.79 32.7
 9 5 -1 119.79 38.6
 9 5 -1 49.6 33.7
 -7 -5 1 13 9.4
 -7 -5 1 17.7 19.3
 7 -5 -1 10.1 20.8
 7 -5 -1 15.7 12.7
 7 -5 -1 13.5 14.7
 7 5 -1 14.5 20.1
 7 5 -1 -0.8 14.5
 -5 -5 1 471.35 50.09
 -5 -5 1 422.36 54.29
 5 -5 -1 509.05 45.9
 5 -5 -1 582.34 62.59
 -5 -5 1 462.05 46.7
 5 -5 -1 507.35 33
 5 -5 -1 487.35 49.6
 5 5 -1 405.86 50.79
 -5 5 1 431.96 53.59
 -5 5 1 425.16 31.8
 3 -5 -1 4025.1 191.38
 3 -5 -1 3872.61 176.08
 -3 -5 1 4104.89 215.38
 -3 -5 1 3828.42 180.88
 3 -5 -1 3736.23 196.18
 -3 -5 1 3882.81 198.38
 3 -5 -1 3898.31 165.08
 -3 5 1 3791.32 153.18
 3 5 -1 3697.83 194.98
 3 5 -1 3946.01 184.88
 -3 5 1 3951.3 194.48
 1 -5 -1 393.96 63.79
 -1 -5 1 294.87 54.29
 1 -5 -1 325.27 51.39
 -1 -5 1 423.46 49.5
 -1 -5 1 358.96 36.4
 -1 -5 1 342.37 37.5
 1 -5 -1 324.87 33.3
 1 -5 -1 387.06 38.3
 -1 5 1 255.47 26.9
 1 5 -1 207.98 33.9
 1 5 -1 260.47 47.8
 -1 5 1 237.48 42.8
 1 -5 1 406.96 47.4
 1 -5 1 361.66 33.6
 -1 -5 -1 378.46 49.4
 -1 -5 -1 365.66 38.8
 1 -5 1 342.87 60.49
 1 -5 1 352.16 38.2
 -1 -5 -1 423.76 63.19
 -1 -5 -1 390.16 41
 -1 5 -1 426.06 39.8
 -1 5 -1 361.86 35.9
 1 5 1 402.56 42.9
 1 5 1 383.76 47.1
 -1 5 -1 421.66 48.1
 3 -5 1 72.49 15.7
 -3 -5 -1 91.39 23.1
 3 -5 1 76.29 24.3
 -3 -5 -1 98.09 25.9
 3 -5 1 80.39 21.2
 -3 -5 -1 47.2 22
 3 -5 1 54.19 26.9
 -3 5 -1 121.59 24.7
 3 5 1 137.79 34.3
 3 5 1 187.68 42
 -3 5 -1 145.69 44.6
 -5 -5 -1 1073.99 90.39
 5 -5 1 1069.19 72.99
 -5 -5 -1 799.12 66.09
 5 -5 1 977.6 88.89
 -5 -5 -1 992.4 77.39
 -5 5 -1 922.51 62.19
 5 5 1 984.6 81.39
 7 -5 1 1524.85 95.99
 7 -5 1 1661.73 125.69
 7 -5 1 1503.45 96.89
 -7 -5 -1 1665.43 121.59
 7 5 1 1480.85 111.29
 -7 5 -1 1467.65 89.89
 7 5 1 1525.05 112.29
 -9 -5 -1 201.58 52.69
 9 -5 1 173.18 51.09
 -9 -5 -1 131.09 41.7
 -9 -5 -1 145.29 40.4
 9 -5 1 152.38 34.8
 9 -5 1 149.88 36.4
 9 5 1 127.49 40
 9 5 1 90.49 41.8
 9 5 1 143.99 43.3
 9 5 1 112.79 36.5
 11 -5 1 13.9 21.2
 -11 -5 -1 22.6 24.9
 -11 -5 -1 4.4 14.4
 -11 -5 -1 1.8 19
 11 -5 1 2.8 19.6
 11 -5 1 1.7 17.5
 11 5 1 7.7 20
 11 5 1 -20.7 38.2
 11 5 1 20.9 23.6
 10 -6 -1 19.3 30.7
 10 -6 -1 49.3 24.1
 10 -6 -1 12.6 20.5
 -10 -6 1 20.5 22.5
 -10 -6 1 21.7 29.4
 10 6 -1 56.69 28.8
 10 6 -1 8.2 25.7
 10 6 -1 60.79 29
 8 -6 -1 10.5 14.1
 -8 -6 1 4.7 14.3
 -8 -6 1 6.2 17.8
 8 -6 -1 -13 16.1
 8 -6 -1 -6.3 10.2
 8 6 -1 4.4 21.8
 8 6 -1 0.9 18.1
 8 6 -1 0 17
 6 -6 -1 82.99 28.7
 -6 -6 1 28.5 22.2
 6 -6 -1 39.4 18
 6 -6 -1 69.69 33.9
 -6 -6 1 33.8 26.5
 -6 6 1 18.7 22.1
 6 6 -1 94.39 36.5
 6 6 -1 48.7 26.1
 6 6 -1 96.19 38.1
 4 -6 -1 136.49 29.5
 -4 -6 1 115.89 31.9
 -4 -6 1 156.08 39.3
 4 -6 -1 156.58 46.6
 4 -6 -1 170.38 27.2
 4 -6 -1 114.79 30.7
 4 6 -1 108.69 34.1
 -4 6 1 96.59 36.6
 2 -6 -1 594.34 48.8
 2 -6 -1 609.24 56.49
 2 -6 -1 555.84 63.59
 -2 -6 1 548.35 84.69
 -2 -6 1 598.64 66.29
 -2 -6 1 652.43 71.19
 2 -6 -1 529.25 83.99
 2 6 -1 724.43 62.39
 -2 6 1 665.33 44.3
 0 -6 1 75.09 23
 0 -6 -1 89.89 37
 0 -6 -1 43.9 18.1
 0 -6 -1 70.99 26.8
 0 -6 1 82.39 30.5
 0 -6 1 42.4 27.9
 0 6 1 83.19 23.9
 0 6 -1 90.99 22.7
 0 6 -1 59.69 21
 2 -6 1 93.79 34
 2 -6 1 107.59 39.7
 -2 -6 -1 79.99 21.6
 2 -6 1 99.49 21.3
 2 -6 1 91.99 27.7
 -2 -6 -1 82.39 29.5
 2 6 1 136.09 32.1
 -2 6 -1 175.98 53.19
 2 6 1 181.38 64.39
 -2 6 -1 140.59 29.5
 -4 -6 -1 28.6 25.7
 -4 -6 -1 57.29 22.9
 4 -6 1 27.6 21.4
 4 -6 1 38.7 12.1
 -4 -6 -1 20.6 18
 4 -6 1 56.19 22.5
 4 -6 1 11.8 20.2
 4 6 1 65.29 28.2
 -4 6 -1 26.9 24.6
 -4 6 -1 37.3 15.8
 4 6 1 -5.5 10.6
 4 6 1 49.3 28.2
 6 -6 1 330.77 56.19
 6 -6 1 248.08 55.29
 -6 -6 -1 352.66 78.79
 -6 -6 -1 273.17 53.79
 6 -6 1 278.37 105.49
 6 6 1 325.77 59.59
 6 6 1 372.96 63.59
 -6 6 -1 268.47 33.5
 -6 6 -1 343.77 69.49
 6 6 1 430.26 79.39
 6 6 1 312.67 70.99
 -8 -6 -1 54.89 22.1
 -8 -6 -1 67.09 33.6
 8 -6 1 81.29 27.2
 8 -6 1 115.09 43.3
 -8 -6 -1 49 25.3
 8 6 1 41.5 37.4
 8 6 1 75.59 35.3
 -8 6 -1 57.59 22.7
 8 6 1 40.2 25.7
 8 6 1 45.4 31.5
 -7 -7 1 23.6 24.1
 -7 -7 1 -2.2 16.7
 7 -7 -1 20.4 21.3
 -7 -7 1 23.5 24.9
 7 -7 -1 5.2 25.3
 7 7 -1 1.8 25.1
 7 7 -1 11 22.5
 5 -7 -1 216.88 25.9
 5 -7 -1 210.18 45.6
 -5 -7 1 178.08 47.2
 -5 -7 1 200.78 44.3
 -5 -7 1 123.59 28.9
 5 -7 -1 150.08 52.69
 5 7 -1 226.28 55.69
 5 7 -1 149.39 40
 -5 7 1 128.49 47.3
 -3 -7 1 828.42 86.89
 3 -7 -1 767.02 80.89
 3 -7 -1 675.63 55.29
 3 -7 -1 772.72 70.99
 -3 -7 1 727.33 69.69
 3 7 -1 759.42 82.59
 3 7 -1 697.73 70.09
 -3 7 1 711.53 81.09
 -1 -7 1 316.17 97.39
 -1 -7 1 300.37 46.4
 -1 -7 1 266.47 45.7
 1 -7 -1 359.56 42.2
 1 -7 -1 288.47 56.79
 -1 -7 1 269.37 54.59
 1 -7 -1 392.96 48.9
 1 -7 -1 323.57 69.29
 -1 7 1 290.57 60.09
 -1 7 1 224.48 35.1
 1 7 -1 294.67 47
 1 7 -1 302.17 48.3
 -1 7 1 264.67 46.9
 1 7 -1 235.08 54.49
 -1 -7 -1 48.6 23.9
 -1 -7 -1 55.99 28.9
 1 -7 1 50.79 28.5
 1 -7 1 83.49 53.59
 -1 -7 -1 23.8 32.4
 -1 -7 -1 46.3 20
 1 -7 1 62.49 19.3
 1 -7 1 0.7 13.7
 1 7 1 128.09 32.8
 -1 7 -1 79.39 22.6
 -1 7 -1 100.49 36.1
 1 7 1 105.39 37.3
 -1 7 -1 92.29 24.8
 3 -7 1 92.09 21.9
 3 -7 1 64.59 23.5
 -3 -7 -1 50.09 30.3
 -3 -7 -1 58.89 25.9
 -3 -7 -1 107.19 32.5
 3 -7 1 102.19 31.2
 3 -7 1 62.99 36.3
 3 7 1 110.39 38.7
 3 7 1 96.69 30.2
 -3 7 -1 132.59 46
 -3 7 -1 102.79 24.6
 5 -7 1 277.57 54.09
 5 -7 1 332.47 60.99
 5 -7 1 292.37 62.49
 -5 -7 -1 235.08 44.2
 -5 -7 -1 382.66 67.99
 -5 -7 -1 398.76 82.59
 5 7 1 352.96 64.49
 -5 7 -1 295.67 34.2
 -5 7 -1 209.88 60.59
 5 7 1 365.16 59.69
 -7 -7 -1 328.47 76.39
 7 -7 1 226.58 52.49
 -7 -7 -1 270.37 56.19
 7 -7 1 239.38 49.6
 -7 -7 -1 206.28 47.7
 7 -7 1 312.37 74.99
 -7 7 -1 281.37 40.6
 7 7 1 354.96 64.09
 7 7 1 270.77 67.29
 7 7 1 275.77 55.39
 7 7 1 285.77 66.49
 -4 -8 1 62.79 33.4
 -4 -8 1 31.9 28.4
 4 -8 -1 115.49 37
 4 -8 -1 47 37.6
 4 -8 -1 96.69 39.6
 -4 -8 1 44.6 28.4
 4 -8 -1 75.19 23.7
 -4 8 1 27 37.2
 4 8 -1 138.99 39.9
 -2 -8 1 214.08 45.3
 2 -8 -1 202.78 52.09
 2 -8 -1 164.38 37
 -2 -8 1 300.17 76.09
 -2 -8 1 222.58 56.19
 -2 -8 1 214.38 53.89
 2 -8 -1 239.28 57.29
 2 -8 -1 182.98 45.2
 -2 8 1 138.59 51.19
 2 8 -1 224.38 47
 2 8 -1 226.78 60.39
 2 8 -1 193.58 44.9
 0 -8 1 28.9 27.1
 0 -8 1 18.4 18.3
 0 -8 -1 -9.6 19.9
 0 -8 -1 0.4 16.5
 0 -8 1 50.89 39
 0 -8 1 2.4 21.3
 0 -8 -1 11.3 21.7
 0 8 1 -3.1 20.5
 0 8 -1 47.2 23.1
 0 8 -1 24.2 30.1
 0 8 -1 17.1 20.3
 0 8 1 1.6 13.2
 0 8 1 1.3 15.6
 2 -8 1 43.1 41.3
 -2 -8 -1 68.19 35.5
 2 -8 1 48 21.6
 -2 -8 -1 31.7 29
 2 -8 1 34.6 28.7
 2 -8 1 45 35.9
 -2 -8 -1 25.7 26.2
 -2 8 -1 9.1 28
 -2 8 -1 29.4 18.9
 2 8 1 16.6 28.9
 2 8 1 22.7 23.4
 2 8 1 79.99 27.2
 4 -8 1 11.2 45.1
 -4 -8 -1 57.39 40.4
 -4 -8 -1 14.6 21.6
 4 -8 1 40.2 32.9
 4 -8 1 41.1 31.9
 -4 -8 -1 20.4 28.9
 4 8 1 18.2 21.7
 4 8 1 10.1 18.8
 4 8 1 9.7 32.7
 -4 8 -1 7.2 13.1
 14 0 -2 110.89 28.9
 14 0 -2 223.58 61.59
 14 0 -2 62.19 23.2
 12 0 -2 136.29 42.5
 12 0 -2 101.39 24.7
 12 0 -2 97.89 25.6
 10 0 -2 5.1 9.7
 10 0 -2 8.8 15.8
 10 0 -2 6.5 10.5
 8 0 -2 462.95 50.39
 8 0 -2 504.55 35.1
 8 0 -2 514.25 42.4
 6 0 -2 3931.11 162.78
 6 0 -2 3920.31 150.48
 4 0 -2 2222.08 95.69
 2 0 -2 841.42 36.4
 0 0 2 40 10.1
 0 0 -2 43.5 9.3
 0 0 -2 45.7 9.8
 2 0 2 4027.3 168.08
 2 0 2 4150.78 157.18
 2 0 2 4213.78 167.98
 -2 0 -2 4263.17 168.28
 -2 0 -2 4217.18 156.98
 -4 0 -2 9999 369.66
 4 0 2 9866.11 369.46
 4 0 2 8838.62 361.56
 6 0 2 369.56 44.7
 6 0 2 410.46 33
 6 0 2 353.96 38.5
 -6 0 -2 363.66 32.5
 -6 0 -2 408.06 31.5
 -6 0 -2 479.85 48.3
 -8 0 -2 14.8 9.7
 8 0 2 9.7 13.5
 8 0 2 13.4 11.6
 8 0 2 5.8 10.9
 -8 0 -2 5.7 8.2
 10 0 2 261.47 46.7
 -10 0 -2 279.07 32.1
 10 0 2 271.67 33.5
 10 0 2 238.28 51.49
 12 0 2 420.46 43.8
 12 0 2 410.56 68.49
 12 0 2 377.76 70.49
 13 -1 -2 17.8 21.9
 13 -1 -2 25.3 15.8
 13 1 -2 14.5 15.9
 13 1 -2 18.4 23.5
 13 1 -2 -0.8 14.4
 11 -1 -2 11.9 12.2
 11 -1 -2 -2.1 13.5
 11 -1 -2 -2.5 7
 11 1 -2 61.89 31.1
 11 1 -2 24.8 17
 11 1 -2 48.5 19.6
 9 -1 -2 419.26 48.1
 9 -1 -2 494.15 38.9
 9 -1 -2 484.25 33.4
 9 1 -2 314.17 49.5
 9 1 -2 350.36 41
 7 -1 -2 549.54 38.2
 -7 -1 2 565.24 45.1
 7 -1 -2 517.25 48
 7 1 -2 505.75 44.3
 -5 -1 2 1797.22 77.29
 5 -1 -2 1907.01 93.39
 -5 -1 2 1789.32 90.59
 5 1 -2 2028.5 87.99
 5 1 -2 1958.7 93.59
 -3 -1 2 697.93 41.4
 3 -1 -2 648.84 39.2
 -3 -1 2 651.03 37.5
 -3 -1 2 657.23 35
 3 1 -2 692.23 38.1
 3 1 -2 691.93 41.6
 3 1 -2 685.73 35.9
 -1 -1 2 323.87 23.5
 1 -1 -2 308.57 21.4
 1 -1 -2 297.47 20.2
 -1 -1 2 315.67 21.8
 -1 1 2 304.87 19.7
 1 1 -2 294.97 21.2
 1 1 -2 293.87 21.3
 1 1 -2 297.77 22.1
 -1 1 2 309.57 20.7
 -1 -1 -2 1153.28 55.39
 1 -1 2 1105.99 58.29
 -1 -1 -2 1112.89 54.39
 1 -1 2 1135.99 54.99
 -1 -1 -2 1103.39 58.79
 1 -1 2 1149.39 60.79
 -1 1 -2 1120.09 59.39
 -1 1 -2 1164.38 58.99
 1 1 2 1180.28 55.99
 1 1 2 1080.69 54.09
 1 1 2 1168.38 59.39
 -1 1 -2 1044.9 52.89
 3 -1 2 2060.29 101.29
 -3 -1 -2 2103.09 102.59
 -3 -1 -2 2128.79 101.49
 -3 -1 -2 2010.1 92.99
 3 -1 2 2101.29 94.69
 -3 1 -2 2130.79 79.89
 -3 1 -2 2257.97 101.89
 3 1 2 2085.29 102.09
 3 1 2 2078.09 101.59
 3 1 2 2098.89 95.49
 -3 1 -2 2022.3 89.59
 5 -1 2 230.78 35.2
 5 -1 2 190.28 35.2
 -5 -1 -2 196.18 23.6
 5 -1 2 179.18 15.9
 -5 -1 -2 174.38 29.7
 -5 1 -2 166.28 18.7
 -5 1 -2 166.18 15.1
 -5 1 -2 238.08 37.4
 5 1 2 219.98 40
 5 1 2 185.78 28.7
 5 1 2 166.48 29.1
 7 -1 2 444.06 44.6
 7 -1 2 434.36 47.4
 7 -1 2 378.16 29.3
 -7 -1 -2 449.56 39.6
 7 1 2 479.15 42.2
 7 1 2 423.16 49
 -7 1 -2 433.76 29.6
 -7 1 -2 393.16 43.5
 7 1 2 478.45 47
 -7 1 -2 472.35 30.8
 9 -1 2 175.78 22.4
 -9 -1 -2 162.28 29.2
 9 -1 2 220.38 40.4
 -9 -1 -2 210.08 34.7
 9 -1 2 132.89 34.2
 9 1 2 329.27 59.49
 9 1 2 359.16 72.39
 11 -1 2 16.3 18.1
 -11 -1 -2 10 9.3
 11 -1 2 18.4 22
 11 -1 2 9.7 9.4
 -11 -1 -2 12.7 15.7
 11 1 2 28 21.1
 11 1 2 32.9 18.9
 11 1 2 16.1 21.6
 13 -1 2 231.28 51.39
 13 -1 2 324.87 66.89
 13 1 2 285.97 57.39
 13 1 2 291.27 59.29
 13 1 2 304.77 49.3
 14 -2 -2 206.38 37.2
 14 -2 -2 136.59 40.1
 14 -2 -2 185.98 28.2
 14 -2 -2 189.98 56.79
 14 2 -2 140.89 39.2
 14 2 -2 184.88 56.49
 14 2 -2 227.98 47.1
 12 -2 -2 228.58 25.7
 12 -2 -2 207.18 48.1
 12 -2 -2 214.78 47.8
 12 -2 -2 196.78 32.5
 12 2 -2 205.48 42.3
 12 2 -2 268.27 50.69
 12 2 -2 173.68 45.1
 10 -2 -2 110.69 32
 10 -2 -2 124.89 21.2
 -10 -2 2 142.49 33.6
 10 -2 -2 163.48 27.5
 10 -2 -2 179.98 38.7
 10 2 -2 162.58 43.8
 10 2 -2 143.69 34.6
 10 2 -2 125.99 31.5
 -8 -2 2 67.89 21
 8 -2 -2 42.3 18.9
 8 -2 -2 87.59 14.6
 -8 -2 2 63.09 18
 -8 -2 2 49.1 12.9
 8 -2 -2 87.69 16.7
 8 -2 -2 51.89 18.1
 6 -2 -2 4520.65 194.78
 6 -2 -2 4360.96 160.38
 -6 -2 2 4404.76 187.68
 -6 -2 2 4399.66 172.38
 6 -2 -2 4605.24 182.48
 -6 -2 2 4357.26 181.18
 6 2 -2 4141.79 183.58
 6 2 -2 3532.85 201.08
 -4 -2 2 4126.29 164.28
 4 -2 -2 4017.4 172.38
 -4 -2 2 4128.59 171.68
 4 -2 -2 4166.98 158.08
 -4 -2 2 4242.58 173.28
 4 2 -2 4015.9 170.38
 4 2 -2 4099.29 181.48
 4 2 -2 3986.3 172.88
 -2 -2 2 28 12.8
 -2 -2 2 40.3 11.2
 -2 -2 2 33.5 12.4
 2 -2 -2 28.5 8.8
 -2 -2 2 55.49 13.6
 2 -2 -2 35 10.4
 2 -2 -2 32.1 11.4
 2 2 -2 25.7 10
 2 2 -2 18.4 7
 -2 2 2 15.2 8.2
 2 2 -2 38.8 14.3
 0 -2 -2 166.88 25.5
 0 -2 -2 225.38 25.2
 0 -2 2 230.68 25.9
 0 -2 2 279.77 21.3
 0 -2 -2 278.67 24.3
 0 2 2 292.67 20.4
 0 2 2 263.07 24
 0 2 2 286.97 26.4
 0 2 -2 311.37 28.4
 0 2 -2 275.67 21.1
 0 2 2 287.87 27.7
 0 2 -2 282.27 24.2
 0 2 -2 269.77 26.5
 2 -2 2 4305.57 188.28
 -2 -2 -2 4498.65 189.88
 2 -2 2 4680.53 179.68
 2 -2 2 4349.86 186.18
 -2 -2 -2 4309.87 180.28
 -2 2 -2 4376.46 174.98
 2 2 2 4325.17 191.88
 -2 2 -2 4520.95 184.58
 2 2 2 4410.06 186.88
 2 2 2 4806.12 185.08
 -2 2 -2 4515.05 188.28
 4 -2 2 2752.82 132.19
 4 -2 2 2941.61 138.49
 -4 -2 -2 2894.31 130.79
 4 -2 2 2893.31 144.39
 -4 -2 -2 2986.1 140.79
 4 2 2 2756.12 135.39
 -4 2 -2 2732.53 118.09
 -4 2 -2 2837.22 133.09
 4 2 2 2881.41 132.49
 4 2 2 2836.22 138.89
 6 -2 2 280.87 47.8
 6 -2 2 294.57 31.4
 -6 -2 -2 221.38 35.9
 -6 -2 -2 286.47 33.3
 6 -2 2 228.18 47.7
 -6 2 -2 260.67 32.9
 6 2 2 269.07 34.3
 6 2 2 332.47 51.19
 -6 2 -2 303.57 24.4
 6 2 2 354.66 51.09
 8 -2 2 208.58 43.5
 8 -2 2 305.87 52.79
 8 -2 2 321.87 37.6
 -8 -2 -2 215.18 34.4
 -8 -2 -2 327.07 49.99
 8 2 2 293.67 54.19
 -8 2 -2 265.07 44.2
 8 2 2 278.87 41.7
 8 2 2 427.46 61.89
 -10 -2 -2 82.89 24.8
 10 -2 2 99.29 33.1
 -10 -2 -2 96.09 26.1
 10 -2 2 93.69 38.2
 10 -2 2 117.89 32.9
 10 2 2 137.09 43.8
 10 2 2 102.69 28.2
 10 2 2 138.09 34.6
 12 -2 2 231.98 60.39
 -12 -2 -2 296.77 54.89
 -12 -2 -2 309.07 34.2
 -12 -2 -2 293.27 28.4
 12 -2 2 297.57 54.49
 12 -2 2 325.27 59.89
 12 2 2 340.07 55.69
 12 2 2 216.98 48.5
 12 2 2 374.26 78.19
 13 -3 -2 -15 17.3
 13 -3 -2 -3.6 12.8
 13 -3 -2 3.5 17.3
 13 3 -2 12.6 21
 13 3 -2 9 19.3
 13 3 -2 38.7 26.3
 11 -3 -2 28.9 15.2
 11 -3 -2 34.8 25.5
 -11 -3 2 11.4 14.1
 -11 -3 2 60.49 21
 11 -3 -2 8 14.5
 -11 -3 2 26.8 10.9
 11 3 -2 17.3 18.9
 11 3 -2 12.6 21.8
 11 3 -2 1.9 11.7
 9 -3 -2 378.26 57.29
 9 -3 -2 304.07 53.79
 -9 -3 2 317.77 39.1
 9 -3 -2 328.37 28.6
 -9 -3 2 297.17 49.6
 -9 -3 2 328.57 31.3
 9 3 -2 328.27 54.39
 9 3 -2 356.46 43.2
 -7 -3 2 508.05 41.7
 7 -3 -2 542.15 43.3
 -7 -3 2 561.54 51.79
 7 -3 -2 507.35 34.4
 7 -3 -2 486.95 53.29
 -7 -3 2 502.55 48.9
 7 3 -2 652.73 57.69
 7 3 -2 622.04 53.79
 7 3 -2 607.04 63.49
 -5 -3 2 1015.4 61.39
 -5 -3 2 1043.3 67.99
 5 -3 -2 1005.1 50.99
 5 -3 -2 1134.69 72.79
 5 -3 -2 1106.69 55.29
 -5 -3 2 1039.5 70.69
 5 -3 -2 1068.59 56.39
 5 3 -2 879.21 72.79
 5 3 -2 855.01 66.09
 5 3 -2 932.01 66.59
 -5 3 2 944.91 71.29
 -3 -3 2 453.15 43.3
 3 -3 -2 518.85 34.3
 -3 -3 2 528.05 52.59
 -3 -3 2 516.65 41.6
 3 -3 -2 478.15 37.8
 -3 -3 2 473.95 38.4
 3 -3 -2 500.05 43.6
 -3 3 2 570.84 45.9
 3 3 -2 535.75 43.6
 3 3 -2 550.74 48.7
 1 -3 -2 1341.77 65.19
 -1 -3 2 1290.27 72.49
 -1 -3 2 1433.06 81.29
 -1 -3 2 1308.97 68.19
 1 -3 -2 1302.27 75.39
 -1 -3 2 1332.47 65.49
 1 -3 -2 1309.77 72.69
 1 3 -2 1000.3 69.89
 -1 3 2 954.7 62.79
 1 3 -2 977.8 61.19
 -1 3 2 976.5 66.09
 1 -3 2 606.24 51.59
 -1 -3 -2 582.04 54.29
 1 -3 2 622.94 37.1
 1 -3 2 527.05 42
 -1 -3 -2 578.04 45.1
 -1 -3 -2 674.53 52.89
 1 3 2 695.03 53.79
 1 3 2 687.63 51.39
 -1 3 -2 695.13 45.6
 -1 3 -2 741.23 51.69
 -1 3 -2 727.83 52.99
 -1 3 -2 715.93 38.5
 1 3 2 686.63 48.4
 3 -3 2 1541.75 86.69
 -3 -3 -2 1443.56 82.19
 -3 -3 -2 1472.25 93.99
 3 -3 2 1518.45 79.09
 3 -3 2 1616.24 100.09
 3 3 2 1456.55 85.39
 3 3 2 1409.86 93.39
 3 3 2 1446.66 86.89
 3 3 2 1416.86 87.99
 -3 3 -2 1351.76 73.59
 -3 3 -2 1399.86 88.99
 -3 3 -2 1497.15 83.49
 -5 -3 -2 354.46 39.4
 5 -3 2 346.67 41.8
 5 -3 2 379.86 36.2
 5 -3 2 467.85 66.59
 -5 -3 -2 369.36 45.6
 -5 3 -2 404.86 31.4
 5 3 2 384.66 42.6
 -5 3 -2 396.56 38.7
 5 3 2 336.97 41.4
 5 3 2 358.86 41.5
 7 -3 2 220.48 42.2
 7 -3 2 163.18 39.1
 -7 -3 -2 240.08 49.1
 -7 -3 -2 169.68 33.1
 7 -3 2 223.68 35.4
 -7 3 -2 236.28 40.1
 7 3 2 300.37 64.69
 7 3 2 230.08 46.3
 7 3 2 230.38 38.3
 -9 -3 -2 97.89 31.7
 9 -3 2 27.6 16.1
 9 -3 2 71.59 27.4
 9 -3 2 37.7 27.7
 9 3 2 34.2 25.2
 -9 3 -2 42 27
 9 3 2 42.2 21.7
 9 3 2 69.79 30.3
 11 -3 2 14.5 22.9
 11 -3 2 -9.2 12.9
 11 -3 2 8.5 18.9
 -11 -3 -2 -0.1 12
 -11 -3 -2 -0.5 12.3
 -11 -3 -2 15.5 14.7
 11 3 2 -2.8 16.5
 11 3 2 11.9 19.6
 11 3 2 9.4 16.2
 -12 -4 2 59.49 26.5
 12 -4 -2 147.39 40.3
 12 -4 -2 150.88 37.6
 -12 -4 2 167.98 35.1
 12 -4 -2 168.08 34.8
 -12 -4 2 147.29 27
 12 4 -2 158.98 58.09
 12 4 -2 110.89 40.8
 12 4 -2 215.58 47.4
 10 -4 -2 20 17
 -10 -4 2 45.7 22.3
 -10 -4 2 46.7 19.7
 -10 -4 2 29.6 20.8
 10 -4 -2 40.6 27.5
 10 -4 -2 56.39 17.5
 10 4 -2 30.7 32.5
 10 4 -2 42.2 32
 10 4 -2 64.19 27.9
 -8 -4 2 129.49 27.7
 8 -4 -2 101.99 25.7
 8 -4 -2 113.09 22.7
 8 -4 -2 120.89 36.9
 -8 -4 2 92.99 30.3
 8 4 -2 84.29 29.3
 8 4 -2 82.29 27.5
 8 4 -2 135.89 39.5
 6 -4 -2 3763.52 155.88
 6 -4 -2 3909.81 151.68
 6 -4 -2 3895.01 171.28
 -6 -4 2 3747.12 173.28
 6 -4 -2 3761.12 189.68
 -6 -4 2 3715.93 182.48
 -6 -4 2 3820.82 188.28
 6 4 -2 3745.53 198.48
 6 4 -2 4028.6 187.88
 6 4 -2 4095.79 190.58
 -4 -4 2 1159.78 74.89
 -4 -4 2 1116.59 69.99
 4 -4 -2 1089.09 58.59
 4 -4 -2 1112.29 77.79
 4 -4 -2 1060.59 62.59
 4 -4 -2 1117.69 70.39
 -4 -4 2 1144.09 81.79
 -4 4 2 1007.6 75.39
 4 4 -2 1063.79 76.69
 4 4 -2 941.71 77.89
 4 4 -2 1024 73.19
 -2 -4 2 65.09 19.7
 2 -4 -2 53.89 21.1
 2 -4 -2 53.69 14.8
 -2 -4 2 45.5 15.5
 -2 -4 2 94.79 30.8
 -2 -4 2 45.9 19.8
 2 4 -2 41.7 16
 -2 4 2 16.7 13.2
 2 4 -2 10.6 13.3
 0 -4 2 20.7 11.4
 0 -4 2 18.1 16.2
 0 -4 2 26.2 10.7
 0 -4 -2 16.2 14
 0 -4 -2 17 10.4
 0 -4 -2 8.7 15.6
 0 4 -2 55.69 17.6
 0 4 2 37.2 14
 0 4 2 35.4 14.6
 0 4 -2 46.3 14
 0 4 -2 29.9 13.9
 0 4 2 50.89 20.5
 -2 -4 -2 1794.12 108.79
 2 -4 2 1786.12 108.59
 2 -4 2 1837.32 95.79
 2 -4 2 1824.02 79.29
 -2 -4 -2 1773.22 97.29
 2 4 2 1698.93 102.39
 -2 4 -2 1466.35 90.69
 -2 4 -2 1750.42 106.19
 2 4 2 1593.04 104.59
 -2 4 -2 1744.93 78.99
 2 4 2 1777.42 99.69
 -4 -4 -2 3261.47 167.48
 4 -4 2 3062.09 142.69
 4 -4 2 2922.81 145.29
 4 -4 2 2883.91 162.18
 -4 -4 -2 3025.7 150.18
 4 4 2 2812.32 162.88
 4 4 2 2779.82 146.29
 -4 4 -2 3026 162.28
 -4 4 -2 2924.41 140.39
 4 4 2 3240.18 156.98
 6 -4 2 5.7 15.7
 6 -4 2 17.5 16.5
 -6 -4 -2 44.8 23.6
 6 -4 2 21.1 13.7
 -6 4 -2 77.09 20.8
 6 4 2 65.99 24.5
 6 4 2 107.49 32
 8 -4 2 92.49 27.4
 8 -4 2 73.29 29.6
 8 -4 2 69.09 34.6
 -8 -4 -2 115.39 36.8
 -8 4 -2 62.89 24.1
 8 4 2 100.29 30.7
 8 4 2 101.89 33.7
 8 4 2 59.49 25.1
 -10 -4 -2 62.29 19.8
 10 -4 2 102.69 36.2
 10 -4 2 97.49 38.2
 10 -4 2 65.29 25.9
 -10 -4 -2 121.69 38.7
 -10 -4 -2 41.8 24.3
 10 4 2 89.69 35.6
 10 4 2 81.49 30.9
 10 4 2 45.7 40.3
 10 4 2 104.99 40.6
 -11 -5 2 10.5 15.5
 11 -5 -2 -0.5 13.6
 11 -5 -2 -9.3 14.1
 -11 -5 2 -6.6 13.5
 -11 -5 2 -8.6 16.8
 11 -5 -2 0.5 12.5
 11 5 -2 -1.2 26.2
 11 5 -2 -1 19
 11 5 -2 -8.1 15.7
 11 5 -2 -3 19.6
 9 -5 -2 149.99 32.3
 9 -5 -2 147.19 40
 -9 -5 2 123.99 28.8
 9 -5 -2 127.39 26.8
 -9 -5 2 157.28 42.2
 9 -5 -2 111.89 27.1
 9 5 -2 171.18 43
 9 5 -2 111.49 35.1
 9 5 -2 146.89 50.49
 -7 -5 2 169.08 39.3
 7 -5 -2 239.18 36.5
 -7 -5 2 139.89 30
 7 -5 -2 158.58 43.7
 7 -5 -2 227.08 40.3
 7 5 -2 229.08 47.8
 7 5 -2 214.88 43.7
 5 -5 -2 183.78 22
 -5 -5 2 212.98 40.7
 -5 -5 2 193.38 39.6
 5 -5 -2 175.68 45
 -5 -5 2 218.18 43.1
 5 -5 -2 197.38 36.2
 5 -5 -2 192.48 36.5
 5 5 -2 183.88 37.8
 5 5 -2 246.48 45.6
 -5 5 2 219.48 47
 -3 -5 2 165.78 36.7
 -3 -5 2 184.78 44.7
 -3 -5 2 160.58 27.6
 3 -5 -2 220.88 25.7
 3 -5 -2 223.28 28.8
 3 -5 -2 261.37 52.49
 -3 -5 2 203.18 32.5
 3 -5 -2 152.78 41.8
 3 5 -2 196.58 37.3
 -3 5 2 190.58 37.9
 3 5 -2 173.88 38.1
 1 -5 -2 263.57 31.9
 1 -5 -2 286.77 47.8
 -1 -5 2 341.57 60.79
 -1 -5 2 257.17 44.9
 -1 -5 2 323.57 34.1
 1 -5 -2 181.58 32.3
 1 -5 -2 292.07 31.8
 -1 -5 2 282.87 34.3
 -1 5 2 211.08 39.4
 1 5 -2 239.28 38.3
 -1 5 2 204.98 22.3
 -1 5 2 159.38 30.5
 1 5 -2 289.17 51.09
 1 -5 2 18.1 14.3
 -1 -5 -2 16.4 15.8
 1 -5 2 6.4 16
 -1 -5 -2 19.8 18.7
 -1 -5 -2 1.1 10
 1 -5 2 34.3 12.4
 1 -5 2 41.3 17
 1 5 2 20.9 16.6
 -1 5 -2 39.2 13.4
 1 5 2 23.5 17.1
 -1 5 -2 44.8 19
 -1 5 -2 29.8 20
 1 5 2 18.6 17.1
 -3 -5 -2 476.45 72.99
 3 -5 2 387.46 63.59
 3 -5 2 402.86 48.4
 -3 5 -2 402.86 30.5
 3 5 2 397.36 64.59
 3 5 2 384.26 47
 3 5 2 360.56 46.5
 -3 5 -2 311.97 77.29
 3 5 2 372.56 42.2
 -3 5 -2 401.56 39.8
 5 -5 2 428.96 45.2
 5 -5 2 442.16 72.89
 -5 -5 -2 424.66 70.89
 5 5 2 306.67 47.9
 -5 5 -2 392.76 40.5
 5 5 2 332.97 51.29
 7 -5 2 78.59 26.5
 -7 -5 -2 31.1 19.4
 7 -5 2 43.6 23.8
 7 -5 2 43.6 24.9
 -7 -5 -2 55.49 34.5
 7 5 2 87.89 31.5
 -7 5 -2 94.49 26.2
 7 5 2 69.69 28.9
 -9 -5 -2 18.4 22.2
 -9 -5 -2 30.4 24.5
 -9 -5 -2 9.5 13
 9 -5 2 23.7 21.8
 9 -5 2 7.4 15.6
 9 -5 2 3.1 21.9
 9 5 2 -3.6 13.7
 9 5 2 -1.7 15.2
 -9 5 -2 -4.7 12.3
 9 5 2 11.4 29.1
 9 5 2 -10.2 13.8
 10 -6 -2 60.29 25.1
 10 -6 -2 66.19 24.1
 10 -6 -2 37.6 31.5
 -10 -6 2 28.6 29.1
 10 6 -2 13.4 28.2
 10 6 -2 58.19 45.1
 10 6 -2 100.19 39.5
 8 -6 -2 270.37 51.59
 -8 -6 2 323.97 54.99
 8 -6 -2 308.17 60.39
 8 -6 -2 328.67 67.39
 -8 -6 2 264.57 54.89
 8 6 -2 161.98 49.99
 8 6 -2 189.08 45.6
 6 -6 -2 925.71 78.89
 6 -6 -2 840.62 67.99
 6 -6 -2 945.81 52.89
 6 -6 -2 820.12 85.89
 -6 -6 2 800.02 83.99
 6 6 -2 888.91 82.49
 6 6 -2 888.41 89.59
 -6 6 2 801.62 85.59
 4 -6 -2 438.06 39
 -4 -6 2 384.86 46.7
 4 -6 -2 409.56 70.59
 4 -6 -2 520.25 58.89
 -4 -6 2 377.56 64.89
 4 -6 -2 436.46 46.7
 4 6 -2 276.17 50.39
 4 6 -2 397.16 69.59
 -2 -6 2 284.27 51.39
 -2 -6 2 332.47 64.49
 2 -6 -2 286.07 55.79
 -2 -6 2 401.56 65.29
 2 -6 -2 394.36 40
 2 -6 -2 386.26 44.1
 2 -6 -2 428.16 68.89
 2 6 -2 373.86 44.4
 0 -6 2 22.2 24.3
 0 -6 2 18.6 17
 0 -6 2 19.8 13.3
 0 -6 -2 20.4 17.7
 0 -6 -2 13.4 23.1
 0 -6 -2 12.5 14.5
 0 6 2 16.2 15.2
 0 6 -2 7.7 13.1
 0 6 -2 9.5 13.6
 2 -6 2 587.84 43
 2 -6 2 543.85 60.79
 2 -6 2 656.33 76.19
 -2 -6 -2 607.54 68.99
 -2 -6 -2 637.44 58.59
 -2 -6 -2 541.95 53.09
 2 6 2 419.16 70.99
 2 6 2 497.45 54.79
 -2 6 -2 352.46 37.2
 2 6 2 394.06 43.9
 -2 6 -2 391.86 44.4
 4 -6 2 1414.86 119.39
 -4 -6 -2 1531.05 119.19
 4 -6 2 1442.16 106.09
 -4 -6 -2 1305.97 98.79
 4 -6 2 1414.46 97.89
 -4 6 -2 1395.46 112.19
 -4 6 -2 1472.95 89.89
 4 6 2 1484.15 99.79
 4 6 2 1582.44 109.59
 4 6 2 1326.47 112.29
 -6 -6 -2 188.58 51.79
 -6 -6 -2 78.39 29.4
 6 -6 2 113.39 33.2
 6 -6 2 185.98 53.19
 -6 -6 -2 142.59 39.9
 6 6 2 61.09 30.6
 6 6 2 54.69 27
 6 6 2 59.29 28.7
 6 6 2 72.69 31.4
 -6 6 -2 72.39 23.1
 8 -6 2 -18.2 16.7
 -8 -6 -2 -0.6 14.2
 8 -6 2 -6.7 12.5
 -8 -6 -2 8.4 21.2
 -8 -6 -2 -7.2 11.9
 8 6 2 -4.2 24.7
 8 6 2 10 18.2
 -8 6 -2 -0.4 14.7
 8 6 2 2.3 17.3
 8 6 2 8.9 19.3
 -7 -7 2 84.09 32.4
 -7 -7 2 106.79 33.1
 7 -7 -2 109.09 42.1
 -7 -7 2 100.09 37.8
 7 -7 -2 104.79 35.7
 7 -7 -2 110.29 34.8
 7 7 -2 94.19 45.8
 -7 7 2 163.28 97.19
 7 7 -2 121.69 38.9
 -5 -7 2 152.98 42.4
 5 -7 -2 184.28 38.2
 -5 -7 2 196.38 47.2
 5 -7 -2 236.18 54.29
 5 -7 -2 164.38 29.2
 -5 -7 2 206.58 52.59
 5 -7 -2 279.67 68.29
 5 7 -2 146.89 44.7
 -5 7 2 152.38 50.79
 5 7 -2 95.39 31.4
 -3 -7 2 4.7 13.9
 3 -7 -2 5.7 13.6
 -3 -7 2 18 21.9
 3 -7 -2 18.4 21.7
 -3 -7 2 4.1 21.5
 3 -7 -2 4.9 12.2
 3 -7 -2 6.3 26.4
 -3 -7 2 -3.9 10.5
 -3 7 2 -2 14.6
 3 7 -2 -2.1 13.2
 3 7 -2 -7.3 14.9
 -1 -7 2 14.6 15.6
 1 -7 -2 11.9 15.8
 -1 -7 2 37.2 19.5
 -1 -7 2 24.5 28.8
 -1 -7 2 19 23
 1 -7 -2 3.4 13.4
 1 -7 -2 1.8 17.9
 1 -7 -2 19.4 21.4
 1 7 -2 31.1 27
 -1 7 2 4.9 17
 1 7 -2 16.6 17
 1 7 -2 11.1 16.3
 1 -7 2 5.9 17.1
 1 -7 2 41.3 30.4
 -1 -7 -2 19.7 44.3
 -1 -7 -2 7.2 14.5
 1 -7 2 26.8 16.9
 -1 -7 -2 36.6 26.2
 -1 -7 -2 -0.5 12.1
 1 -7 2 3.6 13.8
 -1 7 -2 23 25.5
 -1 7 -2 10.9 15.1
 -1 7 -2 16.4 19.1
 1 7 2 -7.1 13.9
 1 7 2 0.8 14.1
 3 -7 2 474.55 77.39
 3 -7 2 389.56 70.29
 -3 -7 -2 429.86 70.99
 3 -7 2 510.85 85.49
 -3 -7 -2 223.28 48.6
 -3 -7 -2 330.27 55.29
 -3 7 -2 398.26 44.6
 -3 7 -2 404.26 70.99
 3 7 2 540.25 111.29
 3 7 2 400.16 47.9
 3 7 2 449.16 76.49
 -5 -7 -2 96.89 53.09
 -5 -7 -2 88.99 28.8
 5 -7 2 81.19 29.8
 5 -7 2 102.39 38.7
 5 -7 2 60.09 34
 -5 -7 -2 107.39 35.5
 -5 7 -2 102.29 27.2
 5 7 2 172.28 40.8
 5 7 2 150.38 43.3
 5 7 2 135.79 46.9
 5 7 2 87.69 43.4
 -5 7 -2 115.29 52.39
 7 -7 2 -9.3 22.2
 7 -7 2 4.4 17.8
 -7 -7 -2 -1.9 21.1
 -7 -7 -2 16.9 33.5
 -7 -7 -2 12.2 16.7
 7 -7 2 5.5 18.7
 7 7 2 -1.5 29.8
 7 7 2 11.4 21.6
 7 7 2 -6.1 40.7
 -7 7 -2 13.3 17
 7 7 2 -1.1 16.6
 4 -8 -2 145.59 47.3
 -4 -8 2 188.38 55.49
 -4 -8 2 141.69 40.3
 4 -8 -2 155.68 52.49
 4 -8 -2 106.29 28.6
 4 -8 -2 147.59 45.6
 -4 -8 2 114.29 38.5
 -4 8 2 81.69 46
 4 8 -2 53.69 58.09
 2 -8 -2 1.4 15
 2 -8 -2 18.4 19.2
 2 -8 -2 104.29 42.6
 -2 -8 2 13.5 22.9
 -2 -8 2 18.7 21.9
 -2 -8 2 10.3 29.6
 2 -8 -2 22.7 26.1
 -2 -8 2 11.6 22.9
 2 8 -2 9.8 17.7
 -2 8 2 -2.6 22.7
 2 8 -2 13.2 29.2
 0 -8 2 68.49 39.6
 0 -8 2 114.89 31.5
 0 -8 2 84.89 34.6
 0 -8 -2 139.59 46.8
 0 -8 -2 139.29 38.2
 0 -8 2 107.59 39.2
 0 -8 -2 116.39 44
 0 -8 -2 97.99 36.2
 0 8 -2 174.88 57.69
 0 8 2 58.69 38
 0 8 -2 122.09 36
 2 -8 2 189.38 53.19
 2 -8 2 197.08 49.9
 -2 -8 -2 192.78 55.29
 2 -8 2 209.68 61.09
 -2 -8 -2 172.38 42.9
 -2 -8 -2 182.98 52.29
 2 8 2 274.87 45.8
 2 8 2 219.68 57.99
 -2 8 -2 235.88 69.09
 -2 8 -2 236.08 43.1
 2 8 2 219.48 47.4
 14 0 -3 1.1 16.1
 14 0 -3 -2.5 12.9
 14 0 -3 -4 12.8
 12 0 -3 160.88 34.1
 12 0 -3 190.98 50.09
 12 0 -3 168.68 41.7
 10 0 -3 1.9 13.1
 10 0 -3 -2.4 9.7
 10 0 -3 5.6 8
 8 0 -3 648.04 49.5
 6 0 -3 86.69 17.6
 6 0 -3 130.09 12.6
 4 0 -3 531.65 27
 4 0 -3 653.83 33.4
 -2 0 3 641.24 34.1
 2 0 -3 643.04 35.4
 0 0 3 16 9.3
 0 0 -3 6.5 7.1
 0 0 -3 17.5 10.8
 0 0 3 21.5 11.1
 -2 0 -3 1207.48 66.69
 -2 0 -3 1162.98 66.39
 -2 0 -3 1198.38 56.89
 2 0 3 1192.48 68.39
 -4 0 -3 307.57 25.8
 -4 0 -3 306.37 32.6
 4 0 3 303.57 34.4
 4 0 3 345.57 37.4
 4 0 3 309.97 26.4
 -6 0 -3 33.1 11.1
 -6 0 -3 18.1 12.4
 6 0 3 28.1 13
 -6 0 -3 53.19 16.3
 6 0 3 90.79 28.8
 6 0 3 39.4 13.3
 -8 0 -3 102.89 21.6
 8 0 3 89.99 21.6
 8 0 3 81.09 29.1
 8 0 3 107.79 33.4
 -8 0 -3 94.79 22.9
 10 0 3 539.55 82.69
 -10 0 -3 460.75 36.8
 -10 0 -3 490.45 43.1
 10 0 3 466.55 56.39
 10 0 3 528.95 46.4
 12 0 3 15.5 24.7
 12 0 3 66.39 20.6
 12 0 3 21 22.6
 -12 0 -3 20.3 22.4
 13 -1 -3 18 13
 13 -1 -3 22.7 21.9
 13 -1 -3 2.6 10
 13 1 -3 4.3 17.2
 13 1 -3 -3.6 11.3
 13 1 -3 -6.6 12.2
 11 -1 -3 155.18 39.3
 11 -1 -3 146.09 28.8
 11 -1 -3 132.29 21.8
 11 1 -3 57.59 26
 11 1 -3 143.29 28.7
 11 1 -3 85.49 24
 9 -1 -3 3784.82 187.98
 9 -1 -3 4025.3 172.58
 9 1 -3 4049.29 172.88
 9 1 -3 4206.48 186.78
 7 -1 -3 1075.49 60.59
 7 -1 -3 1118.89 72.89
 7 1 -3 963.5 66.49
 7 1 -3 1010.4 58.59
 -5 -1 3 721.33 40.4
 -5 -1 3 764.42 38.3
 5 1 -3 780.92 44.7
 5 1 -3 843.22 42.9
 5 1 -3 825.32 52.99
 -3 -1 3 150.48 15.8
 3 -1 -3 163.98 13.2
 -3 -1 3 154.68 16.7
 3 -1 -3 162.78 15.9
 3 1 -3 193.88 17.8
 3 1 -3 166.58 19.9
 3 1 -3 180.38 20.5
 1 -1 -3 2634.64 104.59
 -1 -1 3 2632.74 107.69
 1 -1 -3 2661.83 110.99
 -1 -1 3 2517.65 109.19
 1 -1 -3 2666.23 104.79
 -1 1 3 2606.24 108.39
 1 1 -3 2603.34 109.39
 -1 1 3 2828.72 103.79
 -1 1 3 2735.43 104.89
 1 1 -3 2682.43 106.59
 -3 -1 -3 1390.66 80.59
 3 -1 3 1450.85 82.79
 -3 -1 -3 1409.86 72.99
 -3 -1 -3 1424.06 81.79
 3 -1 3 1477.65 78.59
 -3 1 -3 1467.45 73.99
 -3 1 -3 1451.25 61.89
 3 1 3 1447.66 74.19
 -3 1 -3 1491.65 82.59
 3 1 3 1578.14 85.79
 -5 -1 -3 169.58 35
 5 -1 3 139.69 28.7
 5 -1 3 218.68 34.4
 5 1 3 252.67 45.1
 -5 1 -3 174.18 21.8
 -5 1 -3 124.09 25.7
 5 1 3 177.08 27.7
 -5 1 -3 187.78 16.9
 -7 -1 -3 57.29 17.9
 7 -1 3 108.29 31.5
 7 -1 3 52.39 21.2
 -7 -1 -3 69.69 21.6
 -7 1 -3 36.9 13.4
 -7 1 -3 46.4 18.9
 7 1 3 12.9 14.1
 7 1 3 21.5 14.6
 -7 1 -3 48.3 11.9
 7 1 3 85.29 28.8
 9 -1 3 1473.75 108.09
 9 -1 3 1561.24 126.69
 -9 -1 -3 1656.23 92.79
 -9 -1 -3 1521.75 91.19
 -9 1 -3 1493.65 82.49
 9 1 3 1508.45 92.39
 9 1 3 1330.57 99.39
 -9 1 -3 1514.65 75.09
 9 1 3 1370.06 107.29
 11 -1 3 499.55 61.59
 -11 -1 -3 579.04 46.7
 -11 -1 -3 521.35 51.49
 11 -1 3 589.64 88.99
 11 1 3 612.74 57.69
 11 1 3 600.94 73.79
 -13 -1 -3 19.2 19.4
 13 -1 3 11.5 22.1
 13 -1 3 28.1 31.8
 13 1 3 -7.9 11
 13 1 3 38 33.7
 13 1 3 13.1 22.8
 14 -2 -3 5 19.7
 14 -2 -3 26.4 15.8
 14 -2 -3 -0.5 17
 14 2 -3 7.7 20.4
 14 2 -3 -6.8 14.5
 14 2 -3 -4 17.7
 12 -2 -3 131.19 36.7
 12 -2 -3 140.39 26.8
 12 -2 -3 112.49 30.3
 12 2 -3 164.28 48.5
 12 2 -3 145.49 34.9
 10 -2 -3 465.05 37.6
 10 -2 -3 529.75 59.19
 10 -2 -3 528.65 52.59
 10 2 -3 321.57 39.8
 10 2 -3 381.66 48.1
 -8 -2 3 479.15 47.8
 -8 -2 3 444.06 37.8
 -8 -2 3 484.45 33.2
 8 -2 -3 497.15 37
 8 -2 -3 479.35 44.2
 8 -2 -3 532.95 52.39
 8 2 -3 612.74 47.7
 8 2 -3 581.34 53.49
 -6 -2 3 140.49 25.6
 -6 -2 3 153.68 18.9
 6 -2 -3 158.38 30.4
 -6 -2 3 117.79 25.8
 6 -2 -3 173.08 26.5
 6 2 -3 191.78 31.3
 6 2 -3 149.39 30.9
 4 -2 -3 298.77 28.6
 -4 -2 3 300.67 30.1
 4 -2 -3 308.77 22.5
 -4 -2 3 312.47 27.5
 4 -2 -3 295.37 21.1
 -2 -2 3 1247.48 63.89
 -2 -2 3 1202.58 65.89
 -2 -2 3 1170.48 68.99
 2 -2 -3 1171.08 61.59
 2 -2 -3 1172.58 61.99
 2 2 -3 1229.68 66.59
 2 2 -3 1196.98 63.89
 2 2 -3 1189.88 62.89
 -2 2 3 1184.48 57.99
 -2 2 3 1243.18 61.69
 0 -2 3 2007.8 93.39
 0 -2 -3 1822.12 93.49
 0 -2 -3 1910.81 88.79
 0 2 -3 1897.11 94.39
 0 2 3 1870.61 90.69
 0 2 -3 1851.41 81.29
 0 2 3 1941.51 80.89
 0 2 -3 1818.12 90.19
 0 2 3 1805.32 90.49
 2 -2 3 712.93 47.5
 2 -2 3 745.83 55.09
 -2 -2 -3 600.44 50.29
 2 -2 3 625.84 50.79
 -2 -2 -3 688.73 46.9
 -2 2 -3 653.03 32.3
 2 2 3 721.83 51.89
 2 2 3 658.23 47.1
 -2 2 -3 658.13 43.5
 -2 2 -3 701.63 51.59
 -2 2 -3 691.53 52.59
 2 2 3 662.03 47.2
 4 -2 3 483.55 41.6
 -4 -2 -3 517.55 49.7
 4 -2 3 466.95 48.6
 4 -2 3 472.45 50.49
 -4 -2 -3 567.04 44.8
 -4 2 -3 561.34 39.3
 4 2 3 601.94 50.99
 4 2 3 565.54 46.2
 4 2 3 605.04 51.69
 -4 2 -3 620.34 50.69
 6 -2 3 177.18 31.1
 -6 -2 -3 219.88 36.8
 6 -2 3 110.29 31
 6 -2 3 223.08 42.2
 -6 -2 -3 194.88 39
 -6 2 -3 172.18 20.8
 6 2 3 199.78 32.4
 -6 2 -3 136.59 28.8
 6 2 3 174.18 37.2
 6 2 3 246.98 48.5
 8 -2 3 26.6 24.2
 8 -2 3 48.6 23.7
 8 -2 3 27 17.4
 -8 -2 -3 18 17.5
 -8 -2 -3 20.3 14.1
 8 2 3 54.89 23.5
 8 2 3 35.7 19.7
 8 2 3 61.69 21.7
 -8 2 -3 106.79 31.4
 10 -2 3 580.04 67.09
 -10 -2 -3 641.64 61.09
 10 -2 3 586.54 62.99
 10 -2 3 616.64 102.09
 10 2 3 596.14 71.59
 10 2 3 585.14 65.99
 10 2 3 618.34 61.29
 12 -2 3 40 33.5
 -12 -2 -3 24.5 12.6
 -12 -2 -3 21.6 23.9
 -12 -2 -3 23.3 17.6
 12 -2 3 11.3 24.4
 12 -2 3 37.7 28
 12 2 3 21.1 18.9
 12 2 3 41.5 36.3
 12 2 3 -5.9 15.9
 13 -3 -3 10.2 21.3
 13 -3 -3 6.9 19.9
 13 3 -3 33.2 21
 13 3 -3 8.9 20.5
 13 3 -3 -12.1 13
 -11 -3 3 76.39 20.5
 11 -3 -3 79.29 16.3
 11 -3 -3 104.89 30.2
 11 -3 -3 92.89 32.5
 -11 -3 3 64.99 14.7
 11 3 -3 22.9 17.8
 11 3 -3 83.79 30.4
 9 -3 -3 2205.28 118.59
 9 -3 -3 2282.07 102.69
 -9 -3 3 2372.16 123.09
 -9 -3 3 2265.07 110.09
 9 -3 -3 2265.07 99.79
 9 -3 -3 2227.68 136.69
 9 3 -3 2470.25 130.99
 9 3 -3 2478.15 138.59
 9 3 -3 2565.34 154.78
 -7 -3 3 321.47 38.2
 -7 -3 3 380.86 34.9
 7 -3 -3 311.87 31.1
 7 -3 -3 398.96 44.7
 7 -3 -3 353.96 29.6
 7 3 -3 376.06 61.39
 7 3 -3 353.66 44.3
 7 3 -3 413.86 41.7
 -5 -3 3 93.59 21.8
 5 -3 -3 102.49 19.3
 5 -3 -3 79.59 23
 -5 -3 3 88.49 22.8
 -5 -3 3 128.39 25.5
 5 3 -3 134.29 33.2
 -5 3 3 105.39 26.3
 5 3 -3 73.59 21.5
 5 3 -3 101.19 21.7
 -3 -3 3 580.44 55.19
 -3 -3 3 611.54 49.99
 3 -3 -3 600.54 41.4
 3 -3 -3 577.14 47.4
 3 -3 -3 642.34 45.8
 -3 -3 3 625.64 45.6
 -3 -3 3 618.74 47
 -3 3 3 669.83 49.2
 3 3 -3 686.33 47.5
 3 3 -3 631.84 52.59
 3 3 -3 630.14 47.9
 -1 -3 3 664.23 55.49
 1 -3 -3 605.14 45.5
 1 -3 -3 656.73 53.19
 -1 -3 3 633.84 55.39
 1 -3 -3 654.23 51.09
 -1 -3 3 682.43 45.6
 -1 3 3 846.92 54.39
 1 3 -3 805.92 48.2
 1 3 -3 855.21 52.89
 -1 3 3 781.72 50.79
 1 -3 3 3256.07 144.69
 -1 -3 -3 3176.68 154.48
 1 -3 3 3169.48 153.28
 -1 -3 -3 3028.2 143.09
 1 3 3 3303.67 154.18
 -1 3 -3 3530.75 155.48
 -1 3 -3 3195.28 151.48
 1 3 3 3398.36 139.69
 -1 3 -3 3153.18 129.59
 1 3 3 3285.47 146.89
 3 -3 3 1371.26 87.09
 3 -3 3 1476.75 93.09
 -3 -3 -3 1483.95 93.29
 3 -3 3 1342.07 77.99
 -3 -3 -3 1370.26 81.29
 3 3 3 1380.36 87.29
 -3 3 -3 1363.36 74.19
 3 3 3 1322.97 92.29
 -3 3 -3 1303.57 88.79
 3 3 3 1380.46 83.49
 3 3 3 1345.17 82.29
 -5 -3 -3 82.79 27.8
 -5 -3 -3 77.09 20.7
 5 -3 3 100.89 35.6
 5 -3 3 87.29 28
 5 3 3 88.79 26.5
 5 3 3 160.78 39.8
 -5 3 -3 116.19 28.4
 -5 3 -3 89.49 19
 5 3 3 121.49 31
 7 -3 3 56.39 19.1
 7 -3 3 67.39 29
 -7 -3 -3 55.99 25.9
 -7 -3 -3 77.99 21.7
 7 -3 3 38.7 24.2
 7 3 3 19.5 17.7
 -7 3 -3 26 15
 7 3 3 5.4 14.7
 7 3 3 13.1 15.7
 -7 3 -3 30.5 12.3
 9 -3 3 834.52 89.69
 -9 -3 -3 805.52 76.09
 9 -3 3 763.52 69.29
 9 -3 3 717.83 74.49
 -9 3 -3 729.83 124.39
 9 3 3 774.02 72.29
 9 3 3 800.92 81.19
 9 3 3 752.52 75.69
 11 -3 3 494.95 80.89
 -11 -3 -3 549.65 64.99
 -11 -3 -3 605.84 51.79
 11 -3 3 714.63 105.39
 11 -3 3 571.04 69.29
 -11 -3 -3 688.53 68.79
 11 3 3 608.54 68.59
 11 3 3 717.73 108.99
 11 3 3 600.34 73.49
 12 -4 -3 52.69 19.7
 -12 -4 3 49.4 17.1
 12 -4 -3 28.2 21.2
 12 -4 -3 53.09 26.5
 -12 -4 3 69.29 24.6
 12 4 -3 102.29 39.7
 12 4 -3 37.6 27.4
 12 4 -3 21.1 23.4
 10 -4 -3 74.79 29.7
 -10 -4 3 109.19 31.7
 -10 -4 3 83.89 21.3
 -10 -4 3 83.49 30.1
 10 -4 -3 90.79 20.1
 10 -4 -3 82.39 26.9
 10 4 -3 116.59 52.69
 10 4 -3 111.19 35.8
 10 4 -3 98.99 40.4
 8 -4 -3 462.75 31.9
 8 -4 -3 451.15 39.8
 -8 -4 3 521.85 54.79
 -8 -4 3 413.26 41.4
 8 -4 -3 396.46 37
 8 -4 -3 430.66 53.09
 8 -4 -3 425.96 34.7
 8 4 -3 403.86 63.99
 8 4 -3 374.56 66.19
 8 4 -3 311.17 49.1
 6 -4 -3 189.18 21.5
 6 -4 -3 189.98 31.6
 -6 -4 3 218.78 37.5
 6 -4 -3 187.98 40.5
 6 -4 -3 180.68 22.5
 -6 -4 3 270.37 49.4
 -6 -4 3 220.78 39.4
 6 4 -3 175.78 33.6
 -6 4 3 215.18 44.6
 6 4 -3 243.88 47.3
 6 4 -3 190.88 40.9
 4 -4 -3 141.19 24.2
 -4 -4 3 202.08 35
 -4 -4 3 170.08 30.8
 -4 -4 3 204.58 44.2
 4 -4 -3 167.68 31.7
 4 -4 -3 161.98 34.6
 4 4 -3 108.29 28.3
 -4 4 3 81.89 25.4
 2 -4 -3 532.25 53.49
 2 -4 -3 566.84 43.1
 -2 -4 3 569.64 46.5
 -2 -4 3 524.45 50.89
 -2 -4 3 551.04 58.29
 2 -4 -3 499.75 48.5
 -2 -4 3 489.15 43.1
 -2 4 3 612.44 52.09
 2 4 -3 602.54 53.99
 2 4 -3 540.15 46.5
 0 -4 -3 1130.99 71.49
 0 -4 -3 1119.49 82.49
 0 -4 3 1210.18 65.69
 0 -4 -3 1117.19 88.29
 0 -4 3 1170.88 74.09
 0 -4 3 1259.87 86.89
 0 4 -3 1109.49 64.19
 0 4 3 1147.49 75.19
 0 4 3 1110.89 77.19
 0 4 -3 1147.89 71.49
 0 4 3 1052.89 75.09
 0 4 -3 1112.19 77.89
 0 4 3 1243.98 61.99
 0 4 -3 1184.28 77.69
 -2 -4 -3 382.36 39.5
 -2 -4 -3 421.36 48.9
 2 -4 3 213.68 39
 -2 4 -3 403.26 45.8
 -2 4 -3 306.57 33.8
 2 4 3 334.87 33.9
 2 4 3 265.67 42.4
 -2 4 -3 378.96 40.5
 2 4 3 319.67 40.3
 -2 4 -3 338.67 26.2
 2 4 3 320.47 38.8
 4 -4 3 81.69 20.7
 -4 -4 -3 104.19 34.3
 -4 -4 -3 63.59 21.5
 4 -4 3 124.69 35.5
 4 4 3 107.69 23.4
 4 4 3 93.99 24.9
 -4 4 -3 166.68 29.1
 -4 4 -3 111.59 29.4
 -4 4 -3 151.48 31.6
 4 4 3 146.39 35.2
 4 4 3 190.28 45.3
 -6 -4 -3 491.75 78.19
 6 -4 3 429.86 45.5
 6 -4 3 463.65 72.09
 6 -4 3 427.46 51.29
 6 4 3 410.26 50.49
 -6 4 -3 349.37 42.3
 6 4 3 333.97 56.09
 -8 -4 -3 70.49 29.4
 8 -4 3 114.79 33.1
 8 -4 3 54.29 29.9
 8 -4 3 87.09 31
 -8 -4 -3 61.79 21.9
 8 4 3 -0.7 20
 8 4 3 48.9 24.4
 8 4 3 76.69 30.9
 -8 4 -3 70.69 29.2
 8 4 3 73.99 34.8
 10 -4 3 171.18 54.19
 -10 -4 -3 277.47 58.59
 -10 -4 -3 238.08 51.29
 -10 -4 -3 257.97 54.39
 10 -4 3 315.57 61.79
 10 -4 3 298.77 55.39
 -10 4 -3 265.47 57.69
 10 4 3 251.67 65.69
 10 4 3 371.06 76.09
 10 4 3 319.07 58.19
 11 -5 -3 125.49 33.2
 -11 -5 3 83.69 34.2
 11 -5 -3 197.38 52.59
 11 -5 -3 152.28 31.3
 -11 -5 3 125.59 29.5
 11 -5 -3 152.88 37.2
 11 5 -3 66.29 42.8
 11 5 -3 122.19 42.6
 11 5 -3 147.49 44
 9 -5 -3 667.03 56.29
 9 -5 -3 606.54 70.69
 -9 -5 3 630.44 67.69
 -9 -5 3 614.94 57.79
 -9 -5 3 563.64 65.39
 9 -5 -3 643.54 52.09
 9 5 -3 613.34 68.79
 9 5 -3 699.13 75.99
 9 5 -3 687.43 100.79
 -7 -5 3 528.35 51.29
 7 -5 -3 563.74 52.29
 7 -5 -3 505.95 36.7
 7 -5 -3 476.85 59.89
 -7 -5 3 472.25 55.19
 7 -5 -3 563.84 55.59
 -7 -5 3 528.95 61.19
 7 5 -3 566.74 67.29
 7 5 -3 536.35 61.99
 -5 -5 3 34.2 16
 -5 -5 3 30 18.5
 5 -5 -3 51.69 22.4
 -5 -5 3 24.2 15.9
 5 -5 -3 15.9 10.6
 5 -5 -3 23.6 21.1
 5 -5 -3 49 15.3
 5 5 -3 42.7 21.6
 5 5 -3 40.2 24.4
 -5 5 3 50.39 21.9
 3 -5 -3 206.38 42
 -3 -5 3 260.67 41.3
 3 -5 -3 280.37 30.8
 -3 -5 3 240.18 39.8
 -3 -5 3 247.58 56.39
 -3 -5 3 280.57 53.49
 3 -5 -3 281.27 52.89
 -3 5 3 231.38 41
 3 5 -3 197.58 38
 3 5 -3 216.98 46.5
 -1 -5 3 782.52 77.09
 1 -5 -3 902.91 78.29
 -1 -5 3 798.52 56.99
 1 -5 -3 764.02 67.89
 -1 -5 3 771.22 61.19
 1 -5 -3 698.43 55.69
 -1 -5 3 739.03 67.49
 1 5 -3 688.43 65.79
 1 5 -3 676.93 54.19
 -1 5 3 721.83 64.59
 -1 -5 -3 3043.8 157.78
 -1 -5 -3 3004 172.68
 1 -5 3 3423.56 183.78
 1 -5 3 3011.6 171.18
 1 -5 3 3242.98 146.59
 1 -5 3 3260.37 171.48
 1 5 3 3506.25 165.98
 -1 5 -3 3389.26 163.58
 1 5 3 3563.34 177.08
 1 5 3 3446.06 169.48
 -1 5 -3 3346.07 178.68
 -1 5 -3 3431.66 145.89
 1 5 3 3422.36 147.99
 -3 -5 -3 83.79 23.9
 3 -5 3 152.08 35.5
 -3 -5 -3 164.08 35.7
 3 -5 3 112.69 33.6
 3 5 3 61.29 24.4
 3 5 3 18.4 14.3
 3 5 3 25.4 18.6
 -3 5 -3 15.2 15.5
 -5 -5 -3 57.39 27.4
 5 -5 3 50.19 30.1
 5 -5 3 45.6 18
 5 5 3 102.49 36.8
 -5 5 -3 56.99 21.6
 5 5 3 56.09 23.3
 5 5 3 109.79 39.4
 5 5 3 55.79 25.5
 -7 -5 -3 306.87 70.39
 7 -5 3 157.28 37.3
 -7 -5 -3 199.18 46.3
 7 -5 3 174.28 39.7
 7 -5 3 126.59 45.2
 7 5 3 210.58 54.19
 -7 5 -3 166.58 37.9
 7 5 3 198.48 47.4
 7 5 3 179.98 51.99
 7 5 3 212.88 51.39
 -9 -5 -3 389.06 68.89
 9 -5 3 364.36 65.89
 9 -5 3 333.37 60.59
 -9 -5 -3 284.67 79.09
 9 -5 3 246.78 60.89
 9 5 3 182.78 45.4
 9 5 3 262.57 75.19
 9 5 3 322.27 68.09
 9 5 3 303.47 61.09
 10 -6 -3 34.7 21.9
 -10 -6 3 24.5 18.2
 -10 -6 3 72.29 32.3
 10 -6 -3 2.8 24
 10 6 -3 46.5 31.1
 10 6 -3 49.9 45
 -8 -6 3 306.57 60.49
 8 -6 -3 380.96 43.9
 8 -6 -3 374.56 47.9
 8 -6 -3 341.37 64.39
 -8 -6 3 300.47 58.19
 8 6 -3 553.04 79.39
 8 6 -3 388.76 76.69
 6 -6 -3 28.5 19.3
 6 -6 -3 24.2 20.6
 -6 -6 3 8.3 23.2
 6 -6 -3 65.09 29.6
 6 -6 -3 52.89 16.1
 -6 -6 3 32.3 23.1
 6 6 -3 25.6 26.9
 6 6 -3 21 19.7
 -6 6 3 3.5 16.2
 4 -6 -3 73.79 30.8
 -4 -6 3 24.3 19.8
 4 -6 -3 61.69 22.5
 4 -6 -3 99.29 37.7
 4 -6 -3 48.2 17.1
 -4 -6 3 97.79 26.4
 4 6 -3 75.19 28.3
 4 6 -3 31.1 19.9
 -2 -6 3 1.1 20.2
 -2 -6 3 50.89 19.2
 2 -6 -3 35.2 24.1
 2 -6 -3 6 11.1
 -2 -6 3 25.6 20.5
 2 -6 -3 20.1 26.1
 2 -6 -3 19.6 13.9
 -2 6 3 28.2 26.6
 2 6 -3 36.5 19.7
 2 6 -3 10.4 15.2
 0 -6 -3 787.72 84.19
 0 -6 3 729.63 73.19
 0 -6 3 587.24 60.19
 0 -6 -3 688.03 73.09
 0 -6 3 751.02 56.19
 0 -6 3 619.94 78.29
 0 -6 -3 718.73 61.29
 0 6 -3 701.33 56.39
 0 6 -3 735.73 63.39
 0 6 3 792.62 67.49
 0 6 3 727.23 47.6
 2 -6 3 136.99 37.9
 -2 -6 -3 159.88 35.3
 -2 -6 -3 152.88 37.1
 2 -6 3 150.28 47.5
 -2 6 -3 79.49 20
 2 6 3 93.19 26.8
 2 6 3 72.49 21.2
 2 6 3 18.8 19.6
 -2 6 -3 90.39 26.9
 2 6 3 87.99 36.4
 4 -6 3 -17.5 16.6
 4 -6 3 -7.3 10.4
 -4 -6 -3 -0.6 12.5
 -4 -6 -3 8.6 16.3
 4 6 3 -3.1 12.9
 4 6 3 5.9 20.4
 4 6 3 11.5 19.3
 4 6 3 -0.3 12
 -4 6 -3 11.8 15.9
 -6 -6 -3 6.7 20.7
 -6 -6 -3 15 14
 -6 -6 -3 7 15.7
 6 -6 3 19.6 21
 6 -6 3 49.6 31
 6 6 3 45.3 35.6
 -6 6 -3 -1.7 11.5
 6 6 3 19.4 26.4
 6 6 3 23.9 21.2
 6 6 3 14.7 18.9
 -8 -6 -3 1.1 14.6
 -8 -6 -3 -0.9 17.4
 -8 -6 -3 -0.8 13.7
 8 -6 3 -2.1 22.6
 8 6 3 13.4 21.4
 8 6 3 15.1 21.8
 8 6 3 -6.1 27.2
 8 6 3 20.2 28.3
 -7 -7 3 472.85 60.29
 7 -7 -3 558.84 88.29
 -7 -7 3 550.84 95.89
 7 -7 -3 472.55 56.19
 7 -7 -3 452.85 78.49
 -7 -7 3 370.26 61.59
 7 7 -3 369.26 62.89
 -7 7 3 293.87 68.89
 7 7 -3 481.05 86.99
 5 -7 -3 78.69 29.6
 -5 -7 3 24.7 20.7
 -5 -7 3 58.69 21.8
 5 -7 -3 86.39 39.4
 5 -7 -3 86.99 33.8
 -5 -7 3 76.19 32.9
 5 -7 -3 94.89 24.3
 5 7 -3 53.29 25
 5 7 -3 21.2 26.4
 -5 7 3 8.7 21.4
 3 -7 -3 75.59 25.6
 -3 -7 3 113.79 33.9
 3 -7 -3 75.29 28.1
 -3 -7 3 118.19 49.8
 -3 -7 3 73.19 28
 3 -7 -3 99.29 37
 3 -7 -3 77.79 35.1
 -3 -7 3 35.5 21.6
 -3 7 3 28.4 25.1
 3 7 -3 79.39 33
 3 7 -3 51.79 23.8
 1 -7 -3 341.77 53.79
 1 -7 -3 379.66 70.79
 1 -7 -3 270.57 45.9
 -1 -7 3 382.66 82.79
 -1 -7 3 250.57 89.29
 -1 -7 3 314.47 48.5
 -1 -7 3 305.97 56.79
 1 -7 -3 289.27 68.89
 1 7 -3 290.57 46.2
 -1 7 3 283.77 58.29
 1 7 -3 235.08 54.89
 1 7 -3 228.18 53.99
 -1 -7 -3 636.44 65.69
 1 -7 3 786.22 82.39
 1 -7 3 682.83 70.79
 -1 -7 -3 654.23 65.89
 1 -7 3 819.02 124.49
 -1 -7 -3 706.33 81.59
 -1 7 -3 605.64 53.89
 1 7 3 693.43 52.49
 -1 7 -3 652.63 65.99
 -1 7 -3 600.94 75.09
 1 7 3 604.34 73.29
 1 7 3 735.03 71.99
 3 -7 3 211.28 49.7
 -3 -7 -3 197.88 45
 -3 -7 -3 228.88 46.8
 3 -7 3 154.18 33.3
 3 -7 3 262.27 58.29
 -3 -7 -3 164.98 40.2
 3 7 3 217.08 54.09
 3 7 3 177.08 45.5
 -3 7 -3 145.89 36.9
 3 7 3 181.78 37.4
 -3 7 -3 140.99 47.5
 3 7 3 142.69 47.9
 5 -7 3 3.1 16.3
 5 -7 3 21.5 32.6
 -5 -7 -3 4 16.6
 5 -7 3 10.1 17
 -5 -7 -3 19.5 21.3
 -5 -7 -3 28.7 27.5
 5 7 3 4.6 27.6
 -5 7 -3 22.6 32.2
 -5 7 -3 24.2 19.3
 5 7 3 5.8 15.5
 5 7 3 0.8 15.3
 4 -8 -3 1.6 21
 -4 -8 3 2.6 21.8
 4 -8 -3 78.89 36.7
 -4 -8 3 1.3 19.8
 4 -8 -3 11.8 17.1
 -4 -8 3 9 22.6
 4 -8 -3 49.8 30.7
 -4 8 3 7.7 31.8
 4 8 -3 19.3 22.5
 4 8 -3 5.6 35
 2 -8 -3 7.4 17.4
 2 -8 -3 17.8 26.9
 2 -8 -3 13 22
 -2 -8 3 0.7 18.5
 -2 -8 3 19.4 28.5
 -2 -8 3 -0.2 23
 2 -8 -3 74.39 34.5
 -2 -8 3 53.99 31
 -2 8 3 -5.7 23.9
 2 8 -3 9 21.6
 2 8 -3 42 29.3
 2 8 -3 5.3 26.6
 0 -8 -3 156.88 36.7
 0 -8 3 186.98 40
 0 -8 -3 196.68 43.4
 0 -8 3 230.98 59.79
 0 -8 3 215.08 70.19
 0 -8 -3 225.68 61.99
 0 8 -3 258.67 45.1
 0 8 -3 213.98 60.19
 0 8 3 331.37 73.09
 -2 -8 -3 21 28.8
 -2 -8 -3 70.59 31.3
 2 -8 3 94.19 46.9
 2 -8 3 44.2 40.5
 2 -8 3 108.59 38.1
 -2 -8 -3 42.4 29.9
 -2 8 -3 38.3 20.1
 2 8 3 40.1 20.4
 2 8 3 63.29 22.3
 -2 8 -3 66.79 73.69
 2 8 3 51.09 40.4
 -2 8 -3 59.89 27.8
 14 0 -4 128.59 38.6
 14 0 -4 71.89 21.9
 14 0 -4 153.18 37.3
 12 0 -4 1074.29 78.59
 12 0 -4 902.71 88.29
 12 0 -4 1084.79 63.69
 10 0 -4 486.55 48.2
 10 0 -4 518.45 36
 10 0 -4 526.45 58.89
 8 0 -4 91.99 15.4
 6 0 -4 92.69 20.8
 6 0 -4 86.39 10.7
 6 0 -4 72.99 9.2
 4 0 -4 1894.81 79.79
 0 0 4 710.83 52.29
 0 0 -4 924.61 56.49
 0 0 4 964.2 57.49
 0 0 -4 1073.09 58.69
 2 0 4 259.57 30.1
 -2 0 -4 277.87 24.5
 2 0 4 275.77 31.6
 -2 0 -4 225.98 28.8
 -4 0 -4 380.26 29.9
 -4 0 -4 317.57 37.4
 -4 0 -4 275.87 34.2
 4 0 4 339.47 39.7
 4 0 4 318.17 37.6
 6 0 4 1297.77 89.39
 -6 0 -4 1291.07 70.79
 6 0 4 1384.66 91.69
 -6 0 -4 1272.57 80.99
 -8 0 -4 1425.66 79.09
 8 0 4 1366.36 102.89
 -8 0 -4 1410.26 85.39
 -8 0 -4 1331.97 101.29
 8 0 4 1496.75 83.59
 -10 0 -4 10.9 11
 10 0 4 1.3 14.9
 -10 0 -4 -1.1 8.1
 10 0 4 38.6 24.3
 12 0 4 -4.7 16.9
 -12 0 -4 12.5 14.7
 12 0 4 -10.1 15.1
 13 -1 -4 43.4 19.9
 13 -1 -4 44.8 27
 13 1 -4 132.69 30.2
 13 1 -4 85.69 38.9
 13 1 -4 69.69 26.8
 11 -1 -4 433.06 53.09
 11 -1 -4 406.56 42.8
 11 1 -4 533.55 54.79
 11 1 -4 611.54 70.19
 11 1 -4 514.85 44
 9 -1 -4 205.48 31.9
 9 -1 -4 252.37 46.8
 9 1 -4 146.39 32
 9 1 -4 232.78 25.5
 7 -1 -4 84.99 19.3
 7 1 -4 72.39 14.6
 7 1 -4 111.29 20.6
 7 1 -4 97.19 25.9
 5 -1 -4 1287.97 64.29
 -5 -1 4 1259.47 55.29
 -5 -1 4 1213.98 56.39
 5 1 -4 1079.59 67.09
 5 1 -4 1035.4 55.99
 -3 -1 4 888.01 47.3
 3 -1 -4 874.71 45
 3 -1 -4 890.21 39.5
 3 1 -4 804.92 46
 3 1 -4 800.62 46.5
 1 -1 -4 3029.5 124.29
 -1 -1 4 2843.92 120.69
 -1 -1 4 2834.62 127.09
 1 -1 -4 3046.6 130.59
 -1 1 4 3184.18 129.09
 -1 1 4 3002.9 123.79
 -1 1 4 3139.69 117.89
 1 1 -4 3117.39 121.79
 -1 -1 -4 64.39 19.4
 -1 -1 -4 42.2 13.4
 1 -1 4 63.29 20
 -1 -1 -4 36.5 11.6
 1 -1 4 40.8 12.7
 1 -1 4 70.29 21.2
 -1 1 -4 6.7 10.3
 1 1 4 33.1 19.4
 1 1 4 42.3 14.3
 -3 -1 -4 774.02 60.19
 -3 -1 -4 804.62 58.99
 -3 -1 -4 732.93 50.29
 3 -1 4 674.13 62.39
 3 -1 4 763.02 60.69
 3 1 4 929.91 62.69
 -3 1 -4 914.91 45
 -3 1 -4 907.11 56.69
 3 1 4 1004.1 68.99
 -5 -1 -4 256.87 29.3
 5 -1 4 307.47 38.4
 -5 -1 -4 246.28 42.6
 5 -1 4 253.27 46
 -5 -1 -4 327.67 52.39
 -5 1 -4 264.67 22.7
 -5 1 -4 247.28 29.8
 5 1 4 305.77 38.9
 5 1 4 347.17 54.39
 5 1 4 261.77 30.6
 7 -1 4 1004.9 77.89
 7 -1 4 925.71 77.19
 -7 -1 -4 887.31 71.59
 -7 -1 -4 960.6 64.69
 7 1 4 918.31 65.19
 -7 1 -4 902.91 51.29
 -7 1 -4 1021.2 62.19
 -7 1 -4 885.81 73.79
 7 1 4 1032.6 80.79
 7 1 4 839.92 74.79
 9 -1 4 142.29 40.1
 9 -1 4 169.48 41.3
 -9 -1 -4 189.68 32.8
 -9 -1 -4 163.78 33.4
 9 1 4 195.88 45.2
 9 1 4 300.67 61.79
 9 1 4 188.88 34.7
 -9 1 -4 168.28 21.3
 -9 1 -4 184.98 23.8
 -9 1 -4 156.58 50.29
 -11 -1 -4 82.29 23.7
 -11 -1 -4 59.79 24.2
 11 -1 4 62.09 29
 11 -1 4 86.79 36.4
 11 1 4 48.1 26.5
 11 1 4 97.79 26.8
 11 1 4 139.69 45.7
 14 -2 -4 48.4 18
 14 -2 -4 72.59 35.4
 14 -2 -4 4.6 19.4
 14 2 -4 25.3 24.8
 14 2 -4 37.7 25
 14 2 -4 12.5 20.1
 12 -2 -4 733.33 70.59
 12 -2 -4 810.22 78.39
 12 -2 -4 680.73 53.99
 12 2 -4 773.32 64.39
 12 2 -4 800.82 73.99
 12 2 -4 866.21 91.99
 10 -2 -4 688.83 49.1
 10 -2 -4 698.73 58.89
 10 -2 -4 634.64 61.69
 10 2 -4 469.85 54.89
 10 2 -4 511.35 48
 -8 -2 4 582.74 41.3
 -8 -2 4 576.04 36.4
 8 -2 -4 629.44 49.2
 8 2 -4 602.04 55.49
 8 2 -4 582.74 46.8
 6 -2 -4 22.3 13.1
 -6 -2 4 9.8 8
 6 -2 -4 17.3 10.4
 -6 -2 4 14.3 10
 6 2 -4 51.19 18.5
 6 2 -4 15.9 11.6
 6 2 -4 34.6 12.9
 6 2 -4 25.2 11.4
 -4 -2 4 1276.57 67.39
 4 -2 -4 1293.67 58.19
 4 -2 -4 1331.37 62.99
 4 2 -4 971.1 65.29
 -4 2 4 868.81 58.29
 4 2 -4 960.6 59.49
 2 -2 -4 8372.96 314.67
 2 -2 -4 8486.15 310.07
 -2 -2 4 8386.16 319.17
 -2 -2 4 8734.03 315.77
 2 2 -4 8027.7 312.97
 -2 2 4 8390.06 307.27
 2 2 -4 7937.01 312.07
 2 2 -4 7996.6 312.57
 -2 2 4 8154.38 308.37
 0 -2 -4 1099.39 70.19
 0 -2 -4 1141.79 65.99
 0 -2 4 1320.47 70.59
 0 -2 4 1128.29 67.69
 0 -2 -4 1207.88 60.39
 0 2 -4 1259.47 67.69
 0 2 4 1159.88 68.39
 0 2 -4 1199.68 73.49
 0 2 -4 1216.88 68.19
 0 2 4 1155.58 66.29
 0 2 4 1198.88 60.49
 2 -2 4 -5.6 3.9
 -2 -2 -4 1.5 6.3
 -2 -2 -4 6.4 8.5
 2 -2 4 7.2 12.6
 2 -2 4 -2.6 8.7
 -2 -2 -4 1.4 10.1
 -2 2 -4 5.2 6.4
 2 2 4 -1.1 7.9
 -2 2 -4 2.6 8.5
 2 2 4 14.3 11.4
 4 -2 4 690.43 53.49
 -4 -2 -4 785.02 54.29
 -4 -2 -4 629.84 57.59
 4 -2 4 722.03 65.79
 4 -2 4 692.13 62.19
 4 2 4 499.55 58.69
 4 2 4 642.94 57.99
 -4 2 -4 642.74 46.6
 -4 2 -4 624.44 56.49
 4 2 4 695.93 67.59
 6 -2 4 1262.27 98.59
 -6 -2 -4 1291.57 80.99
 -6 -2 -4 1318.77 91.99
 6 -2 4 1470.75 90.19
 6 -2 4 1206.58 88.39
 6 2 4 1306.57 83.39
 -6 2 -4 1201.28 85.29
 -6 2 -4 1171.98 70.49
 6 2 4 1106.49 85.89
 6 2 4 1337.47 93.99
 -8 -2 -4 840.92 70.79
 8 -2 4 1003.8 83.09
 8 -2 4 865.41 80.89
 -8 -2 -4 1002.2 83.19
 8 -2 4 890.61 91.39
 8 2 4 1016.1 85.99
 -8 2 -4 1002.5 58.59
 8 2 4 1119.69 79.19
 8 2 4 1073.79 89.29
 -8 2 -4 1040.1 83.69
 10 -2 4 114.69 43.3
 10 -2 4 86.19 33
 10 -2 4 84.89 28.7
 -10 -2 -4 125.39 35
 10 2 4 66.19 29.1
 10 2 4 30.3 23.9
 -10 2 -4 53.99 26.2
 10 2 4 103.29 31.2
 -12 -2 -4 52.59 24.9
 12 -2 4 12.8 22.6
 -12 -2 -4 18.7 17.3
 12 -2 4 27.5 32.4
 12 -2 4 30.7 28.6
 12 2 4 39.8 31.5
 12 2 4 30 30
 13 -3 -4 22.7 20.1
 13 -3 -4 54.59 16.1
 13 -3 -4 60.89 34.3
 13 3 -4 24.4 23.7
 13 3 -4 2.7 26.9
 13 3 -4 46.8 32.6
 13 3 -4 103.69 33.6
 11 -3 -4 253.37 27.3
 11 -3 -4 245.58 43.1
 11 -3 -4 282.87 54.29
 11 3 -4 243.08 48.7
 11 3 -4 280.87 65.89
 11 3 -4 296.27 47.8
 9 -3 -4 89.39 14.8
 -9 -3 4 77.79 18
 9 -3 -4 92.59 19.6
 9 -3 -4 72.89 25.3
 9 -3 -4 82.89 22.1
 -9 -3 4 75.39 22.4
 9 3 -4 149.39 47.5
 9 3 -4 119.39 27.2
 9 3 -4 84.09 28.6
 7 -3 -4 321.67 48.1
 -7 -3 4 352.56 38.4
 -7 -3 4 350.06 42.4
 7 -3 -4 359.06 28.6
 7 -3 -4 309.47 28.5
 -7 -3 4 354.46 33.2
 7 3 -4 371.46 59.59
 7 3 -4 332.07 51.89
 7 3 -4 312.37 36.8
 -5 -3 4 788.72 54.29
 -5 -3 4 821.22 60.69
 5 -3 -4 796.12 50.19
 -5 -3 4 821.82 61.39
 5 -3 -4 741.23 55.49
 5 3 -4 849.91 62.69
 5 3 -4 745.03 53.69
 -5 3 4 781.92 69.19
 5 3 -4 770.12 63.09
 3 -3 -4 1574.24 87.59
 -3 -3 4 1663.33 99.69
 3 -3 -4 1745.53 86.69
 -3 -3 4 1682.03 89.99
 3 -3 -4 1583.24 85.89
 -3 -3 4 1644.54 94.29
 3 3 -4 1714.03 90.69
 3 3 -4 1656.73 88.49
 3 3 -4 1583.24 92.29
 -3 3 4 1593.84 86.19
 1 -3 -4 508.25 46.4
 -1 -3 4 509.15 44.1
 1 -3 -4 563.34 44.2
 -1 -3 4 522.15 49.7
 1 -3 -4 524.05 47.5
 1 3 -4 613.04 48.4
 -1 3 4 648.14 48
 1 3 -4 686.43 54.59
 1 3 -4 573.04 45.3
 -1 3 4 595.64 45.7
 1 3 -4 613.94 42.8
 -1 3 4 645.34 32.8
 1 -3 4 763.02 60.19
 1 -3 4 755.12 53.39
 -1 -3 -4 754.42 60.59
 -1 -3 -4 706.73 51.89
 -1 3 -4 623.14 53.39
 1 3 4 656.03 52.49
 1 3 4 675.93 46.7
 -1 3 -4 661.43 40
 1 3 4 582.74 52.19
 -1 3 -4 618.94 55.49
 1 3 4 637.14 55.99
 -1 3 -4 670.73 50.29
 3 -3 4 344.17 36.6
 3 -3 4 256.17 45
 3 -3 4 255.67 41.3
 -3 -3 -4 244.08 44.5
 -3 -3 -4 324.57 35.6
 -3 3 -4 218.98 36.6
 -3 3 -4 265.27 41.4
 -3 3 -4 247.98 29.2
 3 3 4 313.77 39.2
 3 3 4 302.07 36.7
 3 3 4 273.77 48
 3 3 4 329.77 38.1
 -5 -3 -4 41.7 20.9
 5 -3 4 18.2 17.5
 -5 -3 -4 48.4 19.1
 5 -3 4 34.3 14.6
 5 -3 4 14.7 19.6
 5 3 4 30.7 16.9
 -5 3 -4 54.29 17.1
 5 3 4 9 10.7
 -5 3 -4 52.99 20.1
 5 3 4 68.09 25.4
 7 -3 4 795.82 67.09
 7 -3 4 611.24 74.79
 -7 -3 -4 738.13 65.19
 -7 -3 -4 762.52 73.09
 7 -3 4 719.83 72.39
 -7 3 -4 876.31 71.99
 7 3 4 726.43 71.69
 7 3 4 790.72 69.29
 -7 3 -4 813.72 52.59
 9 -3 4 14.9 27.3
 -9 -3 -4 39.4 21.9
 9 -3 4 3.4 17.6
 9 -3 4 11 18.6
 -9 -3 -4 18 21.3
 -9 3 -4 10.4 15.6
 9 3 4 6.5 15.2
 -9 3 -4 35.3 12.4
 9 3 4 28.2 24.5
 9 3 4 17.9 19.8
 11 -3 4 13.6 24.1
 11 -3 4 8.7 22.2
 -11 -3 -4 16 25.8
 11 -3 4 11.3 26.3
 -11 -3 -4 27.6 26.1
 11 3 4 14.1 21.1
 11 3 4 26.4 26.5
 11 3 4 21.3 24.9
 -12 -4 4 291.77 31.3
 -12 -4 4 381.96 41.3
 12 -4 -4 356.36 33.4
 12 -4 -4 379.66 44.7
 12 4 -4 334.17 76.89
 12 4 -4 449.76 73.19
 12 4 -4 396.46 65.59
 10 -4 -4 463.35 34.4
 10 -4 -4 445.76 42.2
 10 -4 -4 420.56 34.2
 10 -4 -4 399.66 36.5
 10 -4 -4 462.35 35.8
 10 -4 -4 409.26 61.69
 -10 -4 4 465.35 42.8
 -10 -4 4 441.16 50.49
 10 4 -4 515.75 86.99
 10 4 -4 424.66 82.49
 10 4 -4 611.64 107.49
 8 -4 -4 437.16 35.3
 8 -4 -4 480.15 54.19
 -8 -4 4 419.06 48.8
 8 -4 -4 461.45 35.2
 8 -4 -4 379.86 37
 -8 -4 4 409.66 41
 8 4 -4 266.57 46.7
 8 4 -4 515.95 77.59
 -6 -4 4 -3.2 7.1
 -6 -4 4 11.4 13.5
 6 -4 -4 5.7 13.6
 6 -4 -4 9 10.3
 -6 4 4 -2.1 10.8
 6 4 -4 17.2 17.5
 6 4 -4 3.8 15.4
 4 -4 -4 1187.58 76.09
 -4 -4 4 1152.48 92.99
 -4 -4 4 1191.28 83.99
 4 -4 -4 1119.49 67.89
 -4 -4 4 1139.59 75.59
 4 4 -4 1173.98 83.79
 4 4 -4 1175.28 79.29
 -4 4 4 1172.88 79.69
 -2 -4 4 3836.52 189.88
 -2 -4 4 4236.68 182.48
 2 -4 -4 4061.99 179.78
 2 -4 -4 4165.28 191.58
 2 -4 -4 4091.39 193.38
 -2 -4 4 4220.28 203.38
 2 4 -4 4355.06 187.28
 2 4 -4 4259.67 194.08
 -2 4 4 4097.39 186.98
 -2 4 4 4115.79 180.78
 0 -4 -4 959.2 70.89
 0 4 -4 757.32 61.89
 0 4 -4 655.43 56.19
 0 4 -4 738.53 56.59
 0 4 -4 773.42 49.6
 0 4 4 622.04 41.5
 0 4 4 695.73 57.39
 0 4 4 710.93 59.89
 2 -4 4 141.29 36.5
 -2 -4 -4 99.49 29.2
 -2 -4 -4 142.29 31.6
 2 -4 4 121.29 27.3
 -2 4 -4 169.78 37.1
 2 4 4 141.29 27
 2 4 4 205.78 43.2
 -2 4 -4 176.08 37.4
 -2 4 -4 147.69 20.5
 2 4 4 128.29 31.3
 -2 4 -4 128.79 27.4
 2 4 4 181.78 37.8
 4 -4 4 176.58 37
 4 -4 4 203.28 38.5
 -4 -4 -4 214.68 46.2
 4 -4 4 222.18 49.5
 4 4 4 160.98 32.7
 4 4 4 204.98 45.9
 -4 4 -4 165.28 31.3
 4 4 4 137.39 34.1
 4 4 4 157.18 35.5
 -4 4 -4 200.28 38.5
 6 -4 4 931.01 75.79
 -6 -4 -4 1069.69 93.89
 6 -4 4 998.9 84.49
 6 4 4 1070.59 85.59
 -6 4 -4 1085.49 66.89
 6 4 4 1124.89 86.49
 -6 4 -4 1049.09 80.79
 8 -4 4 853.21 75.39
 8 -4 4 954.1 146.69
 -8 -4 -4 957.8 88.89
 8 -4 4 870.01 83.69
 8 4 4 835.82 79.89
 8 4 4 793.42 82.29
 8 4 4 850.11 100.49
 8 4 4 788.82 82.89
 -10 -4 -4 63.19 32.6
 -10 -4 -4 46.7 29.6
 10 -4 4 38.3 32.8
 10 -4 4 33.9 25.9
 10 -4 4 35.8 28.3
 10 4 4 8 21.1
 10 4 4 -2.3 18.2
 10 4 4 14.5 19.9
 -10 4 -4 -3.9 17
 -11 -5 4 333.27 41
 11 -5 -4 306.07 35.4
 -11 -5 4 378.06 61.49
 11 -5 -4 285.87 37
 11 -5 -4 288.97 62.59
 11 5 -4 341.77 64.79
 11 5 -4 277.57 80.89
 -9 -5 4 -1.6 14.1
 -9 -5 4 1.2 11
 9 -5 -4 -5 7.8
 9 -5 -4 -6.7 7.6
 9 -5 -4 0.8 16.6
 -9 -5 4 3.4 9.5
 9 5 -4 13.3 21.2
 9 5 -4 29.5 28.8
 7 -5 -4 46.1 19.6
 7 -5 -4 92.19 26.3
 -7 -5 4 87.59 28.4
 7 -5 -4 64.29 16.3
 -7 -5 4 25.9 21.3
 7 -5 -4 18.4 18.3
 7 5 -4 8 20.5
 7 5 -4 29.6 20.1
 5 -5 -4 281.07 44.8
 -5 -5 4 213.38 41.5
 -5 -5 4 382.46 43.2
 -5 -5 4 327.47 54.29
 5 -5 -4 300.07 53.69
 5 5 -4 305.27 51.99
 -5 5 4 396.96 61.09
 5 5 -4 380.56 47.5
 3 -5 -4 143.49 31.5
 3 -5 -4 160.88 28.5
 -3 -5 4 212.28 40.1
 -3 -5 4 108.89 34.1
 3 -5 -4 203.18 43.7
 -3 -5 4 211.08 41.5
 -3 -5 4 146.89 34.5
 -3 5 4 226.28 44.1
 3 5 -4 109.19 42.2
 3 5 -4 138.29 30.1
 1 -5 -4 235.68 36.5
 1 -5 -4 321.27 57.39
 -1 -5 4 260.17 56.69
 -1 -5 4 314.37 38.5
 1 -5 -4 330.57 60.99
 -1 -5 4 216.48 40.6
 1 5 -4 258.27 32.8
 1 5 -4 316.17 54.59
 1 5 -4 339.67 51.99
 -1 5 4 292.17 37
 -1 5 4 303.77 46.4
 1 -5 4 62.79 27.8
 -1 -5 -4 51.49 21
 -1 -5 -4 92.59 26.8
 -1 5 -4 42.7 18.6
 1 5 4 88.09 29.5
 -1 5 -4 43 17.6
 -1 5 -4 72.59 18.5
 1 5 4 87.29 27.8
 1 5 4 48.2 15.5
 -1 5 -4 52.89 21.1
 1 5 4 69.39 24.4
 -3 -5 -4 64.99 23.9
 3 -5 4 86.79 27.3
 3 -5 4 68.99 32.8
 -3 -5 -4 69.59 24.2
 -3 5 -4 92.29 16.4
 3 5 4 112.59 33.8
 -3 5 -4 91.89 25.1
 -3 5 -4 78.49 25.4
 3 5 4 44.8 27.8
 3 5 4 103.19 35
 3 5 4 100.19 26.9
 5 -5 4 104.49 38.2
 5 -5 4 97.89 25.9
 -5 -5 -4 104.99 37.3
 5 5 4 119.89 35.7
 -5 5 -4 133.59 32.2
 5 5 4 145.39 33.1
 -7 -5 -4 461.55 58.09
 7 -5 4 468.95 56.29
 7 -5 4 451.55 69.09
 -7 -5 -4 346.57 63.59
 7 -5 4 486.15 86.89
 -7 5 -4 486.15 56.79
 7 5 4 515.85 62.49
 7 5 4 444.96 80.59
 7 5 4 522.85 64.89
 7 5 4 408.06 72.69
 9 -5 4 59.89 40.8
 -9 -5 -4 49.99 31.7
 9 -5 4 23.6 22.6
 9 -5 4 48.8 29.4
 -9 -5 -4 22.1 25.7
 -9 5 -4 0.5 16.2
 9 5 4 19.6 24.4
 9 5 4 26.1 29.9
 9 5 4 27.3 24.8
 9 5 4 22 35.8
 -10 -6 4 262.47 50.19
 10 -6 -4 270.67 55.99
 10 -6 -4 286.07 49.5
 -10 -6 4 334.37 62.89
 10 -6 -4 284.97 50.99
 10 6 -4 229.68 57.69
 10 6 -4 242.48 70.29
 -8 -6 4 18.7 18.5
 -8 -6 4 54.89 28.4
 8 -6 -4 77.99 27.5
 8 -6 -4 50.39 30.4
 8 -6 -4 64.09 17.6
 8 -6 -4 40.3 20.3
 8 6 -4 135.19 42.8
 8 6 -4 182.68 45.8
 -6 -6 4 73.89 35.2
 6 -6 -4 57.69 18.2
 6 -6 -4 78.79 25.2
 6 -6 -4 70.29 22.1
 6 -6 -4 97.89 35.7
 -6 -6 4 66.89 29.6
 -6 6 4 10.6 18.8
 6 6 -4 43.8 29.7
 6 6 -4 16.8 18.8
 -4 -6 4 489.45 78.29
 4 -6 -4 541.85 51.99
 4 -6 -4 594.44 70.09
 4 -6 -4 631.44 65.79
 4 -6 -4 580.54 50.89
 -4 -6 4 564.34 57.29
 -4 -6 4 595.64 69.09
 4 6 -4 658.03 70.49
 4 6 -4 593.04 61.49
 -2 -6 4 1128.59 101.79
 -2 -6 4 1149.39 98.59
 2 -6 -4 1248.18 99.79
 -2 -6 4 1283.47 112.69
 2 -6 -4 1262.07 83.39
 -2 -6 4 1201.88 99.59
 2 -6 -4 1284.57 105.29
 -2 6 4 1217.08 102.39
 2 6 -4 1214.28 105.29
 2 6 -4 1279.17 100.69
 2 6 -4 1251.27 85.09
 0 -6 4 207.68 48.4
 0 -6 4 200.48 41.5
 0 -6 -4 304.97 48.2
 0 -6 -4 257.37 56.79
 0 6 -4 270.47 41.7
 0 6 4 159.68 33.8
 0 6 -4 225.58 46.8
 0 6 4 217.38 24.1
 0 6 -4 295.67 47.8
 -2 -6 -4 175.28 38.7
 2 -6 4 177.58 46
 2 -6 4 129.89 46.2
 -2 -6 -4 160.68 52.29
 -2 6 -4 180.08 29.3
 -2 6 -4 153.58 35.9
 2 6 4 167.98 32.4
 2 6 4 149.19 34.3
 -4 -6 -4 153.58 54.49
 4 -6 4 111.79 34.4
 -4 -6 -4 134.99 36
 4 -6 4 57.79 46.1
 4 6 4 184.58 37.6
 -4 6 -4 124.29 42.9
 4 6 4 152.68 37.1
 -4 6 -4 134.09 34.7
 4 6 4 134.39 59.69
 4 6 4 196.98 52.49
 6 -6 4 292.97 69.79
 -6 -6 -4 242.48 56.39
 -6 -6 -4 324.37 59.59
 6 -6 4 293.97 52.09
 6 6 4 260.17 52.09
 6 6 4 201.68 50.09
 6 6 4 254.97 52.79
 6 6 4 290.37 67.69
 -6 6 -4 239.98 48.8
 -8 -6 -4 322.37 66.09
 -8 -6 -4 240.18 63.29
 8 -6 4 540.85 98.89
 -8 -6 -4 445.76 73.79
 8 -6 4 392.86 71.69
 8 6 4 467.25 104.79
 8 6 4 512.95 85.19
 8 6 4 557.54 88.19
 8 6 4 265.67 70.69
 7 -7 -4 20 14.3
 7 -7 -4 11.4 26.7
 -7 -7 4 19.2 21.6
 7 -7 -4 9.9 17.2
 7 -7 -4 1.3 15.6
 -7 -7 4 16.4 24.6
 -7 -7 4 31.4 27
 -7 7 4 29.3 33.8
 7 7 -4 23.1 29.2
 7 7 -4 -5.3 15.5
 -5 -7 4 17.6 19.9
 5 -7 -4 34.2 50.59
 5 -7 -4 77.39 31.9
 5 -7 -4 18.7 15.2
 -5 -7 4 28.9 20.5
 5 -7 -4 15.1 16.6
 -5 -7 4 12.4 22.7
 -5 7 4 23 27.5
 5 7 -4 34 24
 5 7 -4 10 23.7
 3 -7 -4 161.28 35.3
 -3 -7 4 117.49 32.8
 -3 -7 4 222.88 59.79
 3 -7 -4 180.88 47.3
 -3 -7 4 218.58 60.99
 3 -7 -4 174.68 49
 -3 -7 4 188.58 40.2
 3 -7 -4 267.87 53.69
 3 7 -4 101.19 39.2
 -3 7 4 100.39 40.6
 3 7 -4 106.69 32
 -1 -7 4 112.29 39.1
 -1 -7 4 108.19 42.9
 1 -7 -4 175.38 39
 1 -7 -4 184.88 57.29
 1 -7 -4 129.49 30.6
 -1 -7 4 157.88 44
 1 -7 -4 189.48 54.09
 1 7 -4 99.89 37.4
 1 7 -4 128.49 34.6
 1 7 -4 182.68 51.89
 -1 7 4 199.78 47.1
 1 -7 4 0.9 9.9
 -1 -7 -4 -2.9 10.5
 -1 -7 -4 -4.4 13.9
 -1 -7 -4 -12.7 12
 1 -7 4 22.7 32.3
 -1 7 -4 -7.9 16.9
 -1 7 -4 9.5 16.5
 -1 7 -4 -5.8 9.9
 1 7 4 2.8 18.4
 1 7 4 -1.5 9.1
 3 -7 4 5.6 31.1
 3 -7 4 18 21.9
 -3 -7 -4 10.6 20.5
 -3 -7 -4 13.9 19.5
 -3 -7 -4 9.5 17.6
 3 -7 4 17.2 22.5
 -3 7 -4 26.2 21.7
 -3 7 -4 -13.1 26.8
 -3 7 -4 14.2 10.9
 3 7 4 21.2 21.8
 3 7 4 20.9 22.4
 3 7 4 31.4 31.6
 3 7 4 37.6 20.8
 5 -7 4 24.5 25.1
 -5 -7 -4 32 42.8
 5 -7 4 35.2 32.3
 -5 -7 -4 13.9 23.6
 5 -7 4 0.6 23.2
 5 7 4 19 20.8
 5 7 4 11.7 22.3
 5 7 4 18.3 21.2
 5 7 4 11.3 31.2
 -5 7 -4 12 31
 4 -8 -4 134.79 48.5
 4 -8 -4 38 23.3
 4 -8 -4 72.59 42.8
 -4 -8 4 85.39 37.6
 -4 -8 4 20 28.6
 -4 8 4 44 40.3
 4 8 -4 27.4 37.1
 4 8 -4 48 28.6
 2 -8 -4 300.97 67.99
 2 -8 -4 289.47 53.49
 -2 -8 4 166.88 48
 -2 -8 4 278.97 68.69
 -2 -8 4 254.37 65.99
 2 -8 -4 235.98 47.6
 2 -8 -4 240.28 59.49
 2 8 -4 380.86 73.69
 -2 8 4 235.38 56.99
 2 8 -4 221.88 59.39
 2 8 -4 242.08 61.09
 0 -8 -4 254.77 67.89
 0 -8 4 219.78 56.99
 0 -8 4 256.97 59.99
 0 -8 -4 168.28 56.29
 0 -8 4 278.17 76.19
 0 -8 -4 185.58 44.6
 0 8 4 116.39 48.8
 0 8 -4 306.47 49.7
 0 8 -4 189.58 61.19
 -2 -8 -4 -10.9 24.9
 2 -8 4 8.1 26.9
 2 -8 4 -0.4 25.3
 -2 -8 -4 7.5 24.1
 -2 -8 -4 0.2 23.1
 2 -8 4 50.39 32.9
 2 8 4 -0.3 30.9
 2 8 4 1.6 12
 -2 8 -4 16.6 33.3
 -2 8 -4 -8.3 8.3
 14 0 -5 287.07 48.5
 14 0 -5 326.07 67.79
 12 0 -5 12.5 19.2
 12 0 -5 36.7 19.7
 12 0 -5 4 9.1
 10 0 -5 23.7 10
 10 0 -5 9 13.1
 8 0 -5 1430.86 84.69
 8 0 -5 1431.56 62.59
 6 0 -5 471.95 29.2
 -4 0 5 1503.45 62.99
 4 0 -5 1537.55 72.69
 -2 0 5 50.09 13.6
 2 0 -5 64.79 16.6
 2 0 -5 58.09 16.5
 0 0 -5 3212.38 148.49
 0 0 5 3302.67 149.19
 0 0 5 3277.27 148.59
 0 0 -5 3361.36 148.89
 2 0 5 403.46 42.4
 2 0 5 418.26 42
 -2 0 -5 380.46 40.1
 -2 0 -5 416.66 41.5
 -2 0 -5 377.16 32.7
 -4 0 -5 1758.42 104.99
 -4 0 -5 1719.83 85.29
 4 0 5 1740.63 105.09
 -4 0 -5 1504.35 110.39
 4 0 5 1703.13 104.29
 -6 0 -5 21 16
 6 0 5 32.5 15
 6 0 5 25.7 19.4
 -6 0 -5 47.2 21.9
 -6 0 -5 46.6 14.7
 8 0 5 221.68 48.9
 -8 0 -5 282.27 32
 8 0 5 309.77 61.99
 -8 0 -5 245.68 43.1
 -10 0 -5 91.89 23.3
 10 0 5 20.8 23.4
 10 0 5 40.2 37
 -10 0 -5 45.9 18.1
 -12 0 -5 7.9 10.9
 -12 0 -5 30.7 30.1
 12 0 5 14.6 25.4
 12 0 5 37.6 33.9
 13 -1 -5 352.36 42.6
 13 -1 -5 347.67 66.59
 13 -1 -5 323.67 58.99
 13 1 -5 320.97 52.19
 13 1 -5 342.87 70.39
 13 1 -5 344.47 38.5
 11 -1 -5 119.99 33.6
 11 -1 -5 116.19 27
 11 1 -5 161.08 28.7
 11 1 -5 166.68 37.2
 9 -1 -5 111.39 25.2
 9 -1 -5 133.29 30.7
 9 1 -5 148.09 24.9
 9 1 -5 83.79 23.8
 7 -1 -5 1045.8 63.29
 7 1 -5 867.61 63.69
 7 1 -5 870.01 50.09
 5 -1 -5 3825.42 154.38
 5 -1 -5 3857.91 151.48
 -5 -1 5 3730.03 154.78
 -5 -1 5 4041.9 155.68
 5 1 -5 4043.7 165.38
 5 1 -5 4009.7 172.48
 5 1 -5 4049.79 159.18
 3 -1 -5 2008.2 92.99
 -3 -1 5 1848.42 93.19
 -3 -1 5 1830.52 89.99
 3 -1 -5 1876.41 92.49
 3 1 -5 2331.57 88.99
 3 1 -5 2254.67 97.49
 -3 1 5 2236.28 88.19
 1 -1 -5 1611.64 85.19
 1 -1 -5 1613.74 80.79
 -1 -1 5 1608.84 74.89
 -1 -1 5 1646.74 85.09
 1 1 -5 1600.24 83.99
 -1 1 5 1638.34 84.79
 -1 1 5 1671.33 81.39
 -1 1 5 1645.74 71.79
 1 1 -5 1630.24 74.89
 1 1 -5 1674.73 89.19
 1 -1 5 25.6 11.4
 -1 -1 -5 19.9 11.4
 -1 -1 -5 19.3 12.1
 -1 -1 -5 13.9 11.9
 1 -1 5 42.7 19.7
 1 -1 5 23.8 11.8
 -1 1 -5 8 10.5
 -1 1 -5 19 12.1
 1 1 5 3.9 9
 1 1 5 0 6.3
 3 -1 5 1861.41 108.59
 -3 -1 -5 2006.8 109.69
 3 -1 5 1988.6 112.99
 3 -1 5 2050.39 116.49
 -3 -1 -5 1837.22 111.89
 -3 -1 -5 1961.2 101.19
 -3 1 -5 2107.69 106.79
 -3 1 -5 2051.59 113.59
 -3 1 -5 2066.89 91.39
 3 1 5 1852.21 112.79
 3 1 5 2093.49 111.69
 5 -1 5 4478.45 216.28
 -5 -1 -5 4729.63 222.48
 -5 -1 -5 4728.63 202.48
 5 -1 5 4730.33 223.88
 -5 -1 -5 4532.95 215.88
 5 1 5 4661.93 217.38
 5 1 5 5038.7 228.88
 -5 1 -5 5102.19 189.08
 -5 1 -5 4533.75 216.48
 -5 1 -5 4924.61 209.08
 -7 -1 -5 151.78 39
 7 -1 5 153.68 41
 -7 -1 -5 139.19 26.8
 7 1 5 56.89 24.3
 -7 1 -5 61.79 22.5
 -7 1 -5 60.39 15.1
 -7 1 -5 54.49 20
 7 1 5 66.69 27.4
 9 -1 5 203.68 47.6
 -9 -1 -5 176.48 32.6
 -9 -1 -5 184.48 40.1
 9 -1 5 215.98 45.8
 -9 1 -5 166.58 44.5
 9 1 5 172.58 43.1
 -9 1 -5 229.78 37.8
 9 1 5 143.89 42.9
 -11 -1 -5 126.09 30.3
 11 -1 5 114.09 42.9
 11 -1 5 127.79 39.3
 11 1 5 109.39 40.2
 -11 1 -5 139.29 24.2
 11 1 5 142.69 46.7
 -11 1 -5 167.18 27.3
 14 -2 -5 147.99 44
 14 -2 -5 148.29 31
 14 -2 -5 131.89 40.8
 14 2 -5 127.89 38.9
 14 2 -5 73.59 29.5
 14 2 -5 137.39 50.49
 12 -2 -5 9.5 16.2
 12 -2 -5 23.8 20.5
 12 -2 -5 34.2 15.9
 12 2 -5 16.9 15.5
 12 2 -5 24.4 22.4
 10 -2 -5 246.28 42.3
 10 -2 -5 232.68 34.4
 10 -2 -5 183.48 37.7
 10 2 -5 166.68 31
 10 2 -5 123.99 33.6
 8 -2 -5 371.56 37.9
 -8 -2 5 363.46 30.6
 8 -2 -5 342.27 39.7
 -8 -2 5 356.76 27.3
 8 2 -5 414.06 45.9
 8 2 -5 382.56 46.6
 6 -2 -5 985.2 58.89
 -6 -2 5 976.8 58.99
 6 -2 -5 981 48.4
 -6 -2 5 916.21 54.39
 6 2 -5 916.71 57.29
 6 2 -5 943.71 76.09
 6 2 -5 879.01 65.79
 -4 -2 5 559.04 42.8
 4 -2 -5 547.95 37
 -4 -2 5 566.54 42.1
 4 -2 -5 521.25 38.3
 4 -2 -5 562.94 34.2
 4 2 -5 652.13 48.7
 -4 2 5 595.34 39.6
 4 2 -5 657.03 46.9
 4 2 -5 606.34 43.3
 2 -2 -5 385.86 32
 -2 -2 5 418.56 37.9
 2 -2 -5 432.36 28.6
 -2 -2 5 405.76 36.5
 2 -2 -5 384.56 36.2
 2 2 -5 471.85 36.3
 2 2 -5 398.36 35.7
 -2 2 5 442.06 31
 2 2 -5 459.25 37.2
 -2 2 5 425.46 34.4
 0 -2 5 814.42 56.89
 0 -2 -5 736.43 54.19
 0 -2 5 758.62 63.69
 0 -2 -5 848.32 51.89
 0 -2 -5 746.83 59.39
 0 2 5 874.31 59.59
 0 2 5 974.2 58.09
 0 2 5 1012.6 55.39
 0 2 -5 1055.79 84.09
 0 2 -5 981.7 58.99
 2 -2 5 189.98 32.1
 -2 -2 -5 240.68 43.5
 2 -2 5 262.27 46.2
 -2 -2 -5 232.98 35
 -2 -2 -5 241.88 30.1
 2 -2 5 233.98 38.3
 2 2 5 309.87 51.29
 2 2 5 266.97 39.2
 -2 2 -5 299.67 48.3
 -4 -2 -5 1496.45 93.09
 -4 -2 -5 1650.93 91.29
 4 -2 5 1633.34 104.49
 4 -2 5 1622.54 96.99
 -4 -2 -5 1635.14 103.19
 4 -2 5 1474.95 99.59
 -4 2 -5 1414.56 84.79
 4 2 5 1532.45 102.39
 -4 2 -5 1445.46 94.19
 -4 2 -5 1554.54 68.89
 4 2 5 1457.35 92.39
 4 2 5 1608.84 93.49
 6 -2 5 105.69 28.9
 -6 -2 -5 141.99 29.5
 -6 -2 -5 189.78 44.5
 6 -2 5 143.49 37
 6 -2 5 169.28 36.5
 6 2 5 101.69 30.5
 6 2 5 70.39 21.9
 -6 2 -5 57.49 17.8
 -6 2 -5 105.49 29.2
 -8 -2 -5 198.58 36.3
 8 -2 5 167.68 46.4
 8 -2 5 148.99 40.8
 8 -2 5 272.37 59.19
 -8 -2 -5 236.18 53.49
 8 2 5 156.78 34.6
 8 2 5 176.18 47.5
 -8 2 -5 179.48 29.8
 8 2 5 195.08 44.5
 10 -2 5 43.4 26.6
 -10 -2 -5 24.6 19.3
 10 -2 5 43.9 33.3
 10 -2 5 8.8 20
 -10 2 -5 20.3 21.8
 10 2 5 91.69 30.7
 10 2 5 49 29.4
 10 2 5 69.09 33.7
 -10 2 -5 93.99 19.5
 13 -3 -5 415.26 51.79
 13 -3 -5 424.36 71.39
 13 -3 -5 410.46 39.4
 13 3 -5 321.27 71.39
 13 3 -5 349.57 62.79
 13 3 -5 416.86 67.29
 13 3 -5 359.46 78.89
 11 -3 -5 221.98 39
 11 -3 -5 216.68 33
 11 -3 -5 148.59 38.6
 11 3 -5 188.38 53.69
 11 3 -5 212.28 49.2
 11 3 -5 193.08 38.7
 9 -3 -5 -3.5 7.3
 9 -3 -5 -12.5 8.6
 -9 -3 5 1.9 7.5
 -9 -3 5 -0.9 8.7
 9 3 -5 21.3 20.5
 9 3 -5 -3 10.5
 7 -3 -5 438.86 44.2
 -7 -3 5 462.55 44.6
 7 -3 -5 478.05 32.9
 -7 -3 5 453.75 39.2
 7 -3 -5 424.36 33.6
 7 3 -5 400.76 59.59
 7 3 -5 343.67 44.8
 -5 -3 5 3365.76 152.18
 5 -3 -5 3072.79 146.99
 -5 -3 5 3360.96 158.68
 5 -3 -5 3179.78 144.79
 -5 3 5 3182.88 152.28
 5 3 -5 3538.25 155.18
 5 3 -5 3460.05 162.88
 5 3 -5 3648.33 163.38
 -3 -3 5 1103.39 72.19
 -3 -3 5 1003.2 74.59
 3 -3 -5 1039.2 66.59
 -3 -3 5 1063.09 68.59
 3 -3 -5 1049 67.49
 3 -3 -5 1050.39 67.49
 3 3 -5 1067.59 70.59
 3 3 -5 1122.99 70.69
 -3 3 5 1108.49 60.09
 3 3 -5 1110.39 69.19
 -3 3 5 1131.89 64.99
 1 -3 -5 166.88 28.2
 1 -3 -5 118.79 26.1
 -1 -3 5 129.79 23.3
 -1 -3 5 149.29 32.6
 1 3 -5 124.89 24.9
 1 3 -5 126.09 29
 1 3 -5 139.19 25.2
 -1 3 5 142.09 17.9
 -1 3 5 136.39 27.4
 1 3 -5 121.39 27.4
 -1 3 5 149.79 26.7
 1 -3 5 122.89 28
 -1 -3 -5 122.29 23.6
 1 3 5 164.28 33.4
 1 3 5 214.18 32.5
 -1 3 -5 174.08 35.8
 1 3 5 193.18 37.2
 -1 3 -5 139.69 26.3
 -1 3 -5 137.79 26.9
 -1 3 -5 143.89 21.2
 -3 -3 -5 966 69.39
 3 -3 5 860.71 72.49
 3 -3 5 845.32 74.79
 3 -3 5 977.6 71.29
 -3 -3 -5 992.9 81.39
 -3 3 -5 1034.5 65.99
 3 3 5 1034 78.19
 3 3 5 1175.38 86.79
 3 3 5 1118.59 76.79
 3 3 5 977.4 68.19
 -3 3 -5 1009.4 48
 -3 3 -5 931.61 72.79
 5 -3 5 1674.13 104.09
 -5 -3 -5 1709.43 102.19
 5 -3 5 1748.72 113.69
 -5 -3 -5 1668.13 114.89
 5 -3 5 1686.33 118.99
 -5 3 -5 1634.44 104.99
 5 3 5 1737.43 106.19
 5 3 5 1524.35 102.49
 -5 3 -5 1628.04 91.19
 7 -3 5 94.99 34.2
 -7 -3 -5 81.99 30.5
 7 -3 5 151.88 46.6
 7 -3 5 156.68 40.5
 -7 3 -5 98.59 30.1
 -7 3 -5 71.99 20.1
 7 3 5 76.89 28.7
 7 3 5 111.09 33.8
 9 -3 5 3.6 23.6
 -9 -3 -5 49.8 23.2
 9 -3 5 30.1 28.2
 9 -3 5 26.5 24.1
 -9 -3 -5 40.3 26.2
 9 3 5 27.8 23.1
 -9 3 -5 26.9 24.2
 -9 3 -5 40.6 14.5
 9 3 5 55.79 30.7
 9 3 5 4.1 15.2
 11 -3 5 11.8 29
 11 -3 5 40.3 33.6
 -11 -3 -5 16.9 22.9
 -11 -3 -5 10.2 20.1
 11 -3 5 17.9 27
 11 3 5 11.2 28.6
 11 3 5 9.9 23.1
 11 3 5 5.8 18.8
 -12 -4 5 41.4 17.4
 12 -4 -5 46 27.9
 12 -4 -5 21.7 12.4
 12 -4 -5 57.29 21.4
 12 4 -5 22.9 32.2
 12 4 -5 40.6 28.8
 10 -4 -5 10.1 9.1
 -10 -4 5 22.8 18.2
 10 -4 -5 36.3 15.1
 10 -4 -5 56.89 17.3
 10 -4 -5 57.79 14.8
 -10 -4 5 35.2 15.3
 10 -4 -5 16 18.2
 10 4 -5 12.2 20.7
 10 4 -5 19 26.2
 8 -4 -5 295.77 31.9
 8 -4 -5 265.57 45.7
 -8 -4 5 291.47 35.1
 -8 -4 5 330.07 42.8
 8 -4 -5 310.97 27.9
 8 4 -5 400.06 68.39
 8 4 -5 327.67 52.59
 -6 -4 5 363.26 46.1
 6 -4 -5 356.46 38.2
 -6 -4 5 451.25 43.7
 6 -4 -5 366.86 45.1
 6 -4 -5 410.76 38.6
 6 4 -5 485.45 52.29
 6 4 -5 496.55 70.09
 -6 4 5 495.25 50.19
 -4 -4 5 752.92 71.89
 -4 -4 5 671.73 61.49
 4 -4 -5 707.23 52.69
 4 -4 -5 704.23 56.99
 -4 -4 5 748.23 57.89
 4 -4 -5 705.53 59.69
 4 4 -5 605.54 55.39
 4 4 -5 623.94 58.39
 4 4 -5 654.73 55.59
 -4 4 5 609.74 53.99
 -2 -4 5 4.1 7.4
 2 -4 -5 -4.3 9.4
 2 -4 -5 3.4 9.4
 -2 -4 5 15.1 18.1
 -2 -4 5 0.3 10.9
 2 -4 -5 -3.7 11.7
 2 4 -5 10.8 10.8
 -2 4 5 15.4 11.8
 -2 4 5 5 9.2
 2 4 -5 -1.3 9.1
 2 4 -5 14.7 15.7
 0 -4 5 92.99 30.6
 0 -4 -5 68.39 27.1
 0 -4 -5 42.8 17.6
 0 -4 5 54.09 21.9
 0 4 5 75.89 16.4
 0 4 5 70.19 23
 0 4 -5 40.9 14.7
 0 4 5 84.89 27
 0 4 -5 31.2 18.8
 0 4 -5 50.49 19.4
 0 4 -5 65.99 16.6
 -2 -4 -5 101.89 27.4
 2 -4 5 104.29 29.3
 2 -4 5 104.39 34.4
 -2 -4 -5 93.09 31.5
 -2 4 -5 82.49 24.9
 2 4 5 117.99 24.9
 -2 4 -5 85.69 16
 2 4 5 86.39 26.8
 -2 4 -5 60.39 18.2
 2 4 5 104.29 32
 -2 4 -5 94.79 27.8
 4 -4 5 784.92 65.19
 4 -4 5 608.24 64.59
 -4 -4 -5 696.83 73.79
 4 -4 5 636.94 70.29
 4 4 5 629.04 58.79
 4 4 5 809.92 117.79
 -4 4 -5 649.04 53.49
 4 4 5 690.73 68.59
 4 4 5 631.94 63.09
 -4 4 -5 631.74 60.59
 6 -4 5 309.67 49.1
 6 -4 5 293.87 65.09
 6 -4 5 302.17 55.69
 -6 -4 -5 326.07 61.89
 6 4 5 340.77 60.19
 -6 4 -5 278.77 34.2
 6 4 5 248.28 49.99
 -6 4 -5 307.77 55.49
 -8 -4 -5 22.4 22.6
 -8 -4 -5 29.2 29.8
 8 -4 5 9.5 22.3
 8 -4 5 27.9 22.2
 8 -4 5 23.6 23
 -8 4 -5 -2.3 14.1
 8 4 5 13 12.3
 -8 4 -5 21 13.7
 8 4 5 19.4 19.3
 10 -4 5 6.5 33.6
 10 -4 5 10.9 25.3
 -10 -4 -5 5 19.9
 -10 -4 -5 18.7 24.2
 10 -4 5 31.9 32.4
 10 4 5 20.1 22.5
 10 4 5 37.9 27.8
 -10 4 -5 11 25.5
 10 4 5 27 31.3
 -11 -5 5 67.79 21.9
 11 -5 -5 58.49 18.2
 -11 -5 5 153.58 38.8
 11 -5 -5 79.99 31.3
 11 -5 -5 118.59 28.9
 11 5 -5 168.48 44.1
 11 5 -5 85.99 52.49
 9 -5 -5 1.4 10.2
 9 -5 -5 31.7 14.6
 -9 -5 5 -1.7 10.3
 -9 -5 5 7.1 14.9
 9 -5 -5 -0.9 9
 9 -5 -5 2.4 16.9
 9 5 -5 3.2 15.4
 9 5 -5 -1.6 18.7
 7 -5 -5 547.85 45.5
 7 -5 -5 522.65 44.1
 7 -5 -5 477.65 49.8
 -7 -5 5 516.05 60.29
 -7 -5 5 513.15 51.79
 7 -5 -5 472.15 56.39
 7 5 -5 484.95 59.09
 7 5 -5 497.85 74.79
 5 -5 -5 1289.77 96.49
 -5 -5 5 1432.96 103.49
 -5 -5 5 1348.47 90.49
 5 -5 -5 1426.96 83.69
 5 -5 -5 1283.77 89.19
 5 5 -5 1428.36 96.89
 -5 5 5 1261.97 93.09
 5 5 -5 1203.88 95.09
 -3 -5 5 127.19 35.6
 3 -5 -5 140.99 31.6
 3 -5 -5 85.79 31.4
 -3 -5 5 134.09 33.8
 -3 -5 5 93.59 25.4
 3 -5 -5 155.18 30
 -3 5 5 114.99 31.5
 3 5 -5 82.69 25.3
 3 5 -5 152.48 44.9
 1 -5 -5 381.76 41.8
 1 -5 -5 263.77 43.6
 -1 -5 5 354.46 44.5
 -1 -5 5 402.56 63.79
 1 -5 -5 292.97 52.39
 -1 -5 5 273.37 51.59
 1 5 -5 528.65 88.59
 1 5 -5 382.96 43.9
 1 5 -5 347.07 37.3
 1 5 -5 404.06 46.6
 -1 5 5 425.26 61.29
 -1 5 5 395.26 43
 1 -5 5 46 25
 -1 -5 -5 19 16
 -1 -5 -5 43.9 19.3
 1 5 5 30.8 16.8
 -1 5 -5 26.5 12.7
 -1 5 -5 7.4 14.6
 -1 5 -5 30.6 17.9
 1 5 5 20.3 18.2
 -1 5 -5 16.1 15
 1 5 5 13.8 11.5
 3 -5 5 992 91.59
 -3 -5 -5 954 75.79
 -3 -5 -5 980.1 91.29
 -3 5 -5 815.92 65.49
 -3 5 -5 791.42 70.79
 3 5 5 863.61 67.29
 3 5 5 906.61 81.49
 -3 5 -5 885.41 47.8
 3 5 5 820.12 76.89
 3 5 5 929.61 85.99
 -3 5 -5 813.32 79.69
 5 -5 5 769.02 72.49
 5 -5 5 877.81 91.59
 -5 -5 -5 865.61 90.69
 5 5 5 836.52 89.09
 5 5 5 683.93 73.09
 -5 5 -5 725.93 70.09
 5 5 5 846.02 73.89
 5 5 5 720.13 78.19
 -5 5 -5 845.12 63.19
 -7 -5 -5 37.2 27.9
 7 -5 5 13.7 16.6
 -7 -5 -5 6.5 21
 7 -5 5 2.5 16.5
 7 -5 5 -5.4 14.1
 7 5 5 -2.8 13.4
 7 5 5 1.8 16.3
 -7 5 -5 2.6 15.5
 7 5 5 7.7 27.2
 7 5 5 8.4 19.2
 9 -5 5 -20.2 12.4
 -9 -5 -5 4.3 20.7
 9 -5 5 6.7 22.6
 -9 -5 -5 9.4 19
 9 -5 5 -1.9 21.2
 -9 5 -5 21.5 25.3
 9 5 5 -5.3 26.1
 9 5 5 0.6 15.4
 9 5 5 0.8 18
 9 5 5 31.5 44.4
 10 -6 -5 31.1 19.5
 10 -6 -5 29.2 20.4
 10 -6 -5 16.3 23.3
 -10 -6 5 1.4 14
 -10 -6 5 8 20.9
 10 6 -5 6.1 20.2
 10 6 -5 1.2 26.4
 -8 -6 5 115.89 39.4
 8 -6 -5 74.69 29.2
 8 -6 -5 99.59 30
 -8 -6 5 121.89 38.9
 8 -6 -5 135.49 37.4
 8 -6 -5 103.59 23.8
 8 6 -5 69.99 34.2
 8 6 -5 115.59 36.3
 6 -6 -5 144.09 42.1
 -6 -6 5 200.18 69.89
 6 -6 -5 153.48 35.7
 6 -6 -5 131.89 29
 6 -6 -5 143.69 30.4
 6 6 -5 204.98 54.89
 6 6 -5 248.68 51.79
 -4 -6 5 685.73 75.39
 4 -6 -5 637.44 72.89
 4 -6 -5 587.64 66.19
 4 -6 -5 657.53 57.19
 -4 -6 5 678.13 83.89
 4 6 -5 714.43 67.19
 4 6 -5 678.63 72.49
 -4 6 5 668.63 82.09
 -2 -6 5 111.39 38.3
 2 -6 -5 84.99 28.9
 2 -6 -5 130.59 30.7
 -2 -6 5 108.19 35.5
 2 -6 -5 98.29 37
 2 6 -5 113.09 33.4
 2 6 -5 100.39 34.1
 2 6 -5 133.69 32.2
 -2 6 5 100.19 32.7
 0 -6 5 40.2 22.2
 0 -6 -5 22.7 19.7
 0 -6 5 70.89 33.3
 0 -6 5 63.49 30.6
 0 -6 -5 46.8 20.1
 0 6 -5 30.7 21.3
 0 6 5 52.39 21.3
 0 6 -5 32.3 24.6
 0 6 -5 47.8 19
 -2 -6 -5 65.89 28.4
 2 -6 5 104.49 39.2
 -2 -6 -5 78.59 26.9
 2 6 5 154.48 30.4
 -2 6 -5 101.09 20.6
 -2 6 -5 133.99 40.8
 -2 6 -5 146.19 55.29
 4 -6 5 495.75 60.39
 -4 -6 -5 402.16 71.39
 -4 -6 -5 471.45 59.89
 4 -6 5 378.36 70.09
 4 6 5 329.97 61.09
 -4 6 -5 429.76 81.49
 -4 6 -5 390.66 60.39
 4 6 5 634.84 98.59
 4 6 5 494.65 53.59
 4 6 5 572.24 68.39
 6 -6 5 79.39 38.8
 -6 -6 -5 28.4 23.2
 -6 -6 -5 129.59 46.2
 6 6 5 84.19 46
 6 6 5 45.4 24.5
 6 6 5 16 23.5
 6 6 5 15.1 33.7
 -6 6 -5 8.7 17.6
 7 -7 -5 159.78 44.5
 -7 -7 5 143.69 43.6
 7 -7 -5 155.08 45.1
 -7 -7 5 151.88 46.7
 7 -7 -5 120.19 28
 7 -7 -5 154.08 49.9
 -7 7 5 131.39 48.6
 7 7 -5 103.19 46.4
 7 7 -5 126.29 38.8
 5 -7 -5 512.55 58.59
 5 -7 -5 592.64 70.69
 5 -7 -5 589.64 55.69
 -5 -7 5 610.64 77.29
 5 -7 -5 399.16 81.89
 -5 -7 5 499.55 62.39
 5 7 -5 489.95 88.99
 5 7 -5 623.84 67.49
 -5 7 5 591.74 90.29
 3 -7 -5 253.87 57.69
 -3 -7 5 216.98 56.79
 3 -7 -5 215.08 58.49
 -3 -7 5 202.98 61.49
 3 -7 -5 181.08 37.6
 3 -7 -5 265.27 51.29
 3 7 -5 286.27 57.79
 3 7 -5 171.28 38.1
 -3 7 5 163.38 60.39
 3 7 -5 224.88 56.69
 1 -7 -5 21.2 20.3
 -1 -7 5 23.1 17.2
 1 -7 -5 17.6 17.2
 -1 -7 5 55.29 29.7
 -1 -7 5 30.5 34.8
 1 7 -5 39.2 25.6
 1 7 -5 41.7 30.4
 -1 7 5 34.2 26.6
 1 7 -5 67.19 23
 -1 -7 -5 115.59 33.8
 1 -7 5 158.18 49.6
 1 -7 5 126.39 40.6
 1 -7 5 175.18 48.7
 -1 -7 -5 93.79 30.6
 -1 7 -5 29.8 25.1
 1 7 5 111.49 41.1
 1 7 5 112.39 37.8
 -1 7 -5 182.38 32.8
 1 7 5 129.29 24.6
 3 -7 5 341.17 69.19
 -3 -7 -5 275.57 66.29
 3 -7 5 273.37 72.39
 3 -7 5 126.89 40.4
 3 7 5 214.88 41.2
 3 7 5 160.98 43.4
 3 7 5 126.49 44.8
 -3 7 -5 103.39 39.5
 5 -7 5 251.47 67.39
 -5 -7 -5 247.58 61.89
 5 -7 5 350.46 72.89
 -5 -7 -5 388.36 83.99
 5 7 5 308.07 74.59
 5 7 5 309.97 78.49
 5 7 5 373.16 63.59
 5 7 5 300.77 56.79
 2 -8 -5 -0.7 17.8
 2 -8 -5 25.1 25.9
 -2 -8 5 6.5 29
 2 -8 -5 -4.7 18.2
 -2 -8 5 19.2 25.2
 -2 -8 5 2.2 14.4
 2 -8 -5 3.1 26.6
 -2 8 5 -3.1 26
 2 8 -5 23.5 20.8
 2 8 -5 12.6 63.99
 2 8 -5 2.1 23.3
 0 -8 5 20.2 28.4
 0 -8 -5 17.4 30.1
 0 -8 -5 12.3 23.3
 0 -8 5 12.3 34.1
 0 -8 5 17.4 30.5
 0 -8 -5 85.59 48.8
 0 8 5 16 30.6
 0 8 -5 27.8 49
 0 8 -5 54.59 24.2
 0 8 -5 23 38.3
 14 0 -6 249.28 53.49
 14 0 -6 271.87 50.19
 12 0 -6 4.9 13.6
 12 0 -6 22.3 20.1
 10 0 -6 292.87 43
 8 0 -6 2484.75 128.79
 8 0 -6 2594.14 105.59
 6 0 -6 2507.65 107.59
 -4 0 6 3.2 6.1
 4 0 -6 3.6 7
 -2 0 6 173.28 28.2
 2 0 -6 155.38 28.6
 2 0 -6 197.28 32.5
 0 0 6 7278.37 285.87
 0 0 6 6756.32 284.27
 0 0 -6 7145.38 284.07
 0 0 -6 6746.43 284.57
 -2 0 -6 3056.99 150.18
 2 0 6 2917.51 149.88
 -2 0 -6 2934.21 147.59
 2 0 6 2873.61 148.89
 4 0 6 1 10.8
 -4 0 -6 10.4 11.5
 4 0 6 7.4 12.1
 -4 0 -6 6.1 8.6
 -4 0 -6 25.3 19.1
 -6 0 -6 93.89 41.6
 -6 0 -6 242.48 28.5
 6 0 6 186.68 42.9
 6 0 6 212.38 47.1
 -6 0 -6 300.27 52.49
 -8 0 -6 9.2 11.8
 8 0 6 5.3 16.8
 8 0 6 27 23.5
 -8 0 -6 3.5 13.2
 -10 0 -6 369.66 40
 10 0 6 355.46 69.39
 -10 0 -6 289.17 47.5
 10 0 6 180.68 45.6
 13 -1 -6 9.9 19.2
 13 -1 -6 0.5 14.2
 13 -1 -6 22.9 17.4
 13 1 -6 -2.4 18.2
 13 1 -6 2 13.7
 11 -1 -6 499.95 53.49
 11 -1 -6 439.96 54.39
 11 -1 -6 495.45 49.8
 11 1 -6 436.36 52.39
 9 -1 -6 238.68 39.9
 9 -1 -6 254.87 38.7
 9 1 -6 252.57 45.3
 9 1 -6 251.07 25
 7 -1 -6 765.92 50.29
 7 1 -6 800.52 47.8
 7 1 -6 825.92 62.59
 7 1 -6 808.02 58.89
 5 -1 -6 387.06 31
 -5 -1 6 378.46 29.7
 5 -1 -6 402.06 24.6
 -5 -1 6 397.06 32.2
 5 1 -6 424.96 33.3
 5 1 -6 438.96 34.4
 -3 -1 6 548.85 40.7
 -3 -1 6 509.75 34.1
 3 -1 -6 476.15 38.8
 3 -1 -6 515.85 38.6
 3 1 -6 457.35 38.8
 -3 1 6 402.36 32.7
 3 1 -6 413.26 28.5
 1 -1 -6 434.16 37.8
 -1 -1 6 413.76 31.3
 -1 -1 6 387.56 37.7
 1 -1 -6 369.46 38
 1 1 -6 360.66 36.5
 1 1 -6 326.47 50.39
 -1 1 6 392.66 36.6
 -1 1 6 377.66 37.6
 1 -1 6 1767.32 98.19
 -1 -1 -6 2020.8 102.59
 1 -1 6 1958.7 108.69
 1 -1 6 2063.69 114.49
 -1 -1 -6 2022.3 105.79
 -1 -1 -6 1913.71 110.79
 -1 1 -6 1970.9 106.59
 1 1 6 2068.79 107.59
 -1 1 -6 1988.7 111.29
 -3 -1 -6 128.09 34.7
 -3 -1 -6 133.99 27.9
 3 -1 6 135.09 28.2
 3 -1 6 192.18 43.1
 -3 -1 -6 143.19 33.1
 3 -1 6 115.89 30.2
 -3 1 -6 90.89 29.1
 3 1 6 97.19 31.1
 3 1 6 54.09 22.6
 -5 -1 -6 26.1 11.6
 5 -1 6 16.6 14.5
 -5 -1 -6 64.19 24
 -5 -1 -6 35.8 20.9
 5 -1 6 46.8 23.1
 -5 1 -6 29.9 11.5
 5 1 6 42.5 22.9
 5 1 6 29.7 20.2
 -5 1 -6 23.8 18.6
 -5 1 -6 20.4 15.5
 -7 -1 -6 12.8 12.7
 -7 -1 -6 36.1 19.8
 -7 -1 -6 -0.1 11.9
 7 -1 6 49 24.5
 7 -1 6 19.8 20
 -7 1 -6 28.9 11.8
 7 1 6 12 16.2
 7 1 6 4.6 17.2
 -7 1 -6 15.6 15.1
 9 -1 6 28.1 22.8
 -9 -1 -6 15.1 15.6
 -9 -1 -6 37.4 23.5
 9 -1 6 21.4 29.2
 -9 1 -6 64.29 21.3
 -9 1 -6 61.29 17.2
 -9 1 -6 15.8 19.2
 9 1 6 32.2 40
 9 1 6 7.3 15.9
 -11 -1 -6 442.66 51.29
 11 -1 6 316.67 76.79
 11 -1 6 477.95 85.19
 11 -1 6 388.86 86.69
 11 1 6 428.66 80.49
 -11 1 -6 430.56 38.4
 -11 1 -6 441.86 41.7
 11 1 6 382.46 79.39
 14 -2 -6 184.48 43.8
 14 -2 -6 195.98 38
 14 -2 -6 160.58 45.5
 14 2 -6 187.18 47.4
 14 2 -6 204.08 59.59
 12 -2 -6 78.49 23.6
 12 -2 -6 103.79 31
 12 -2 -6 77.99 27.6
 12 2 -6 39.6 23.7
 12 2 -6 126.69 43.8
 10 -2 -6 45.5 20.8
 10 -2 -6 50.39 20.4
 10 -2 -6 28.3 15.5
 10 2 -6 90.29 29.6
 10 2 -6 38 24.6
 -8 -2 6 2926.01 121.79
 8 -2 -6 2688.33 134.99
 -8 -2 6 2906.81 124.29
 8 -2 -6 2864.41 136.39
 8 2 -6 2895.91 151.48
 8 2 -6 2946.51 132.99
 8 2 -6 2953.6 150.48
 6 -2 -6 1393.76 72.19
 6 -2 -6 1396.66 69.89
 -6 -2 6 1381.36 74.19
 -6 -2 6 1299.07 75.89
 6 2 -6 1486.45 85.79
 6 2 -6 1423.76 88.09
 6 2 -6 1487.45 78.69
 -4 -2 6 150.48 27.8
 4 -2 -6 124.99 19.1
 4 -2 -6 111.49 21.6
 4 -2 -6 158.98 22.2
 -4 -2 6 123.49 23.2
 4 2 -6 118.19 23.1
 4 2 -6 85.39 27.3
 -4 2 6 97.09 17
 -4 2 6 84.79 14.1
 4 2 -6 70.09 16.5
 -2 -2 6 79.89 20
 2 -2 -6 78.89 20.5
 -2 -2 6 78.19 21.7
 2 -2 -6 79.29 17.3
 -2 2 6 145.09 26.4
 2 2 -6 69.99 15.4
 2 2 -6 116.59 21.2
 2 2 -6 138.99 32.1
 -2 2 6 116.49 18.3
 0 -2 -6 1583.64 90.69
 0 -2 -6 1522.15 96.09
 0 -2 6 1593.74 92.49
 0 -2 -6 1668.93 86.79
 0 -2 6 1501.15 87.49
 0 2 6 1605.04 87.19
 0 2 6 1642.94 94.89
 0 2 6 1724.73 89.09
 0 2 -6 1662.53 101.49
 0 2 -6 1674.03 89.79
 0 2 -6 1653.83 91.89
 -2 -2 -6 3282.07 165.18
 2 -2 6 3331.37 159.08
 2 -2 6 3298.47 160.58
 2 -2 6 3445.66 169.38
 -2 -2 -6 3428.36 157.08
 -2 -2 -6 3121.39 150.98
 2 2 6 2934.31 161.28
 -2 2 -6 3097.99 162.18
 -2 2 -6 3172.88 152.58
 2 2 6 3263.37 155.38
 -4 -2 -6 379.76 40.9
 -4 -2 -6 407.96 50.59
 4 -2 6 291.67 48.1
 -4 -2 -6 357.56 43.1
 4 -2 6 341.17 56.69
 4 -2 6 368.06 44.3
 -4 2 -6 359.06 28.5
 -4 2 -6 384.66 45.8
 4 2 6 364.56 47.6
 4 2 6 351.46 52.39
 -4 2 -6 328.67 38.9
 6 -2 6 108.89 32.3
 6 -2 6 139.99 42.8
 -6 -2 -6 53.69 22.5
 6 -2 6 98.69 30.8
 -6 -2 -6 80.29 23.1
 -6 2 -6 102.69 26.9
 -6 2 -6 81.99 27.7
 6 2 6 67.69 25.8
 8 -2 6 118.39 40.5
 8 -2 6 136.39 42.6
 8 -2 6 154.48 42.2
 -8 -2 -6 87.89 30.8
 8 2 6 84.69 29.4
 -8 2 -6 25.5 20.2
 8 2 6 31.5 22.9
 -8 2 -6 70.69 22
 10 -2 6 441.56 82.09
 -10 -2 -6 424.86 65.79
 10 -2 6 525.45 87.59
 10 -2 6 368.26 67.89
 -10 2 -6 315.47 34.1
 -10 2 -6 231.68 52.09
 10 2 6 364.16 83.39
 10 2 6 337.37 71.59
 13 -3 -6 -8.8 9.9
 13 -3 -6 -4.8 8
 13 -3 -6 3 16.5
 13 3 -6 -7.1 23.5
 13 3 -6 -3 14.4
 11 -3 -6 137.99 28.7
 11 -3 -6 84.29 25.1
 11 -3 -6 112.39 30.7
 11 3 -6 130.19 53.69
 11 3 -6 145.69 44.4
 9 -3 -6 229.98 27.8
 -9 -3 6 201.48 33.6
 -9 -3 6 203.08 25.4
 9 -3 -6 203.88 37.8
 9 3 -6 272.87 54.59
 9 3 -6 226.38 46
 -7 -3 6 385.26 37.4
 -7 -3 6 437.66 43
 7 -3 -6 415.36 34.1
 7 -3 -6 373.66 39.1
 7 3 -6 396.86 59.19
 7 3 -6 360.86 45.3
 7 3 -6 317.67 36.4
 -5 -3 6 68.59 21.6
 5 -3 -6 47 15.8
 5 -3 -6 81.29 20.9
 -5 -3 6 56.89 19.4
 5 3 -6 45.4 18
 5 3 -6 58.39 21.1
 5 3 -6 63.29 19.9
 -5 3 6 78.09 20.2
 3 -3 -6 249.68 32.1
 -3 -3 6 220.58 39.6
 3 -3 -6 260.27 30.9
 -3 -3 6 270.37 32.5
 -3 3 6 171.88 22.7
 3 3 -6 169.98 40.8
 3 3 -6 188.88 31.1
 3 3 -6 138.29 26.2
 -3 3 6 166.28 27.4
 -1 -3 6 669.73 57.69
 1 -3 -6 634.14 53.59
 -1 -3 6 678.73 55.99
 1 -3 -6 586.94 56.39
 1 -3 -6 721.43 44.1
 -1 3 6 733.83 46.2
 1 3 -6 703.03 54.29
 -1 3 6 666.23 54.09
 1 3 -6 605.74 47.6
 1 3 -6 731.63 55.39
 1 3 -6 745.73 63.39
 -1 3 6 726.53 53.09
 1 -3 6 1565.54 97.29
 -1 -3 -6 1601.94 95.89
 -1 -3 -6 1516.35 85.99
 1 -3 6 1556.04 99.29
 -1 -3 -6 1604.74 106.49
 -1 3 -6 1578.84 79.89
 1 3 6 1662.43 87.29
 -1 3 -6 1642.94 94.29
 -1 3 -6 1719.23 100.49
 1 3 6 1682.83 99.69
 1 3 6 1637.24 101.49
 3 -3 6 173.98 35.6
 3 -3 6 247.68 45.6
 -3 -3 -6 257.47 42.2
 3 -3 6 200.48 38.9
 -3 -3 -6 238.98 48.5
 -3 3 -6 261.97 22.8
 -3 3 -6 367.76 57.09
 -3 3 -6 206.28 36.1
 3 3 6 242.38 42.7
 3 3 6 313.27 55.89
 -5 -3 -6 271.77 46.3
 5 -3 6 247.78 51.79
 5 -3 6 335.57 56.29
 5 -3 6 410.06 71.09
 -5 -3 -6 311.57 50.59
 -5 3 -6 277.37 35
 5 3 6 254.77 49.9
 5 3 6 285.07 50.99
 -5 3 -6 161.88 38.1
 7 -3 6 168.58 50.89
 7 -3 6 184.58 47.1
 7 -3 6 174.78 42
 -7 -3 -6 121.69 33
 -7 -3 -6 91.89 28.5
 -7 3 -6 132.09 28.6
 7 3 6 110.99 33.9
 7 3 6 99.69 34.4
 -7 3 -6 173.48 51.59
 9 -3 6 16.5 27.6
 -9 -3 -6 27.5 21.6
 9 -3 6 34.8 29.4
 9 -3 6 39.9 34.8
 -9 -3 -6 25.5 23.3
 9 3 6 45.7 29.1
 -9 3 -6 26 26.3
 -9 3 -6 64.79 20.8
 9 3 6 -6.3 14.2
 9 3 6 89.59 36.6
 12 -4 -6 7.5 17.8
 12 -4 -6 8.4 11.1
 12 4 -6 -3.7 13.9
 12 4 -6 5.6 27.8
 10 -4 -6 132.29 34.6
 10 -4 -6 98.89 18.8
 -10 -4 6 106.29 24.4
 10 -4 -6 127.59 24.7
 -10 -4 6 135.39 30.8
 10 4 -6 129.19 40.3
 10 4 -6 93.69 33.8
 -8 -4 6 1438.16 88.99
 8 -4 -6 1459.95 82.99
 -8 -4 6 1364.26 94.69
 8 -4 -6 1459.35 94.79
 8 4 -6 1511.05 107.59
 8 4 -6 1405.16 102.89
 -6 -4 6 279.67 43.5
 -6 -4 6 280.97 35.5
 6 -4 -6 269.27 46.2
 6 -4 -6 296.87 35.2
 6 -4 -6 289.17 35.4
 -6 4 6 342.27 40.5
 6 4 -6 267.77 49.8
 6 4 -6 380.16 59.49
 6 4 -6 281.67 45.7
 -4 -4 6 179.68 36
 4 -4 -6 256.87 43.3
 4 -4 -6 150.68 30.3
 4 -4 -6 190.98 37.8
 -4 -4 6 210.08 46.2
 -4 -4 6 257.37 45.6
 4 4 -6 214.88 36.5
 4 4 -6 202.48 35.9
 -4 4 6 220.08 38.3
 4 4 -6 257.87 43.8
 2 -4 -6 177.28 38
 2 -4 -6 117.09 33.3
 -2 -4 6 128.99 25.6
 -2 -4 6 145.29 36.6
 2 -4 -6 142.69 27.8
 -2 4 6 166.58 31.1
 2 4 -6 146.49 35.8
 2 4 -6 80.89 23.1
 2 4 -6 115.19 27.2
 -2 4 6 152.08 31.1
 2 4 -6 68.99 23.1
 0 -4 -6 1180.18 88.69
 0 -4 -6 1038.9 75.39
 0 -4 6 1211.48 88.99
 0 -4 6 1160.28 81.79
 0 4 6 1022 60.09
 0 4 -6 1056.79 64.89
 0 4 -6 1147.49 77.19
 0 4 6 1067.49 78.19
 0 4 6 1061.79 78.69
 0 4 -6 948.71 78.69
 2 -4 6 1948.21 129.79
 -2 4 -6 2159.88 131.29
 -2 4 -6 2066.19 126.49
 2 4 6 2222.78 133.09
 2 4 6 2170.88 113.09
 -2 4 -6 2109.19 116.69
 -2 4 -6 2158.88 97.29
 2 4 6 2260.87 133.49
 4 -4 6 147.89 41.4
 -4 -4 -6 180.18 51.49
 4 -4 6 134.99 38.6
 4 -4 6 146.89 37.5
 4 4 6 95.69 28.4
 4 4 6 109.89 37.8
 -4 4 -6 113.69 37.1
 -4 4 -6 125.39 29.3
 4 4 6 110.59 31.7
 6 -4 6 286.57 54.89
 6 -4 6 157.58 35.2
 -6 -4 -6 264.07 48.8
 6 -4 6 338.27 69.29
 -6 -4 -6 321.07 60.59
 6 4 6 350.66 68.29
 6 4 6 169.88 49.1
 6 4 6 266.97 51.39
 6 4 6 261.37 52.99
 -6 4 -6 263.27 40.5
 8 -4 6 28.5 23.9
 -8 -4 -6 67.69 27.3
 -8 -4 -6 41.9 33.6
 8 -4 6 49.6 29.4
 8 -4 6 38.3 29.3
 8 4 6 59.69 32.2
 -8 4 -6 51.19 32.6
 8 4 6 106.89 35.4
 8 4 6 32.4 21.8
 -8 4 -6 121.69 28.2
 -10 -4 -6 235.78 53.79
 10 -4 6 317.37 70.49
 10 -4 6 366.16 83.19
 10 -4 6 289.97 72.39
 -10 -4 -6 290.97 62.59
 10 4 6 343.37 59.49
 10 4 6 241.78 68.99
 -10 4 -6 268.17 68.09
 10 4 6 305.97 67.89
 11 -5 -6 125.69 29.7
 11 -5 -6 105.69 23.6
 11 -5 -6 105.69 23.7
 -11 -5 6 103.29 30
 -11 -5 6 151.68 38.2
 11 -5 -6 165.48 28.7
 11 -5 -6 160.68 40.6
 11 5 -6 82.59 32.6
 11 5 -6 103.89 43.5
 9 -5 -6 195.48 33.9
 -9 -5 6 234.78 45.4
 9 -5 -6 186.18 36.4
 9 -5 -6 234.98 38
 -9 -5 6 234.48 49.8
 9 -5 -6 204.08 44.8
 9 5 -6 238.88 51.39
 7 -5 -6 365.96 43
 7 -5 -6 352.56 55.69
 -7 -5 6 407.86 66.09
 -7 -5 6 434.56 48.3
 7 -5 -6 340.77 39.1
 7 5 -6 272.47 48.5
 7 5 -6 372.46 63.99
 5 -5 -6 25 21
 5 -5 -6 74.79 22.7
 5 -5 -6 66.79 25.7
 -5 -5 6 35.5 16.5
 -5 -5 6 69.79 26.6
 5 5 -6 17.5 19.7
 5 5 -6 31.1 22.9
 -5 5 6 22.1 18.4
 3 -5 -6 412.86 62.59
 -3 -5 6 411.46 63.59
 3 -5 -6 469.55 71.79
 -3 -5 6 395.06 71.59
 3 -5 -6 449.36 45.6
 3 5 -6 319.87 49.1
 -3 5 6 263.57 44.1
 3 5 -6 328.07 53.99
 3 5 -6 307.57 49.4
 -1 -5 6 131.09 33.6
 -1 -5 6 121.39 34.4
 1 -5 -6 104.99 26.7
 -1 -5 6 122.69 35.3
 1 -5 -6 108.09 27.6
 1 5 -6 151.48 29.5
 1 5 -6 176.48 38.8
 -1 5 6 170.18 38.4
 1 5 -6 116.99 34
 -1 5 6 129.09 28.3
 1 5 -6 138.89 34.1
 -1 -5 -6 346.07 43.4
 -1 -5 -6 310.67 62.59
 1 -5 6 271.97 59.09
 1 5 6 315.97 33.1
 -1 5 -6 216.68 37.8
 1 5 6 284.77 50.59
 1 5 6 279.77 53.49
 -1 5 -6 345.47 62.49
 -1 5 -6 263.97 30
 -1 5 -6 314.17 58.29
 -3 -5 -6 264.37 53.39
 3 -5 6 425.56 74.19
 -3 5 -6 263.17 47.7
 -3 5 -6 306.07 55.69
 3 5 6 412.16 43.9
 -3 5 -6 329.17 41.8
 5 -5 6 84.29 32.4
 5 -5 6 119.49 46.1
 -5 -5 -6 71.99 24.9
 -5 -5 -6 100.09 69.29
 -5 5 -6 70.39 24.4
 5 5 6 46.4 42.6
 5 5 6 119.79 52.59
 5 5 6 24.7 27.2
 5 5 6 85.69 30.9
 7 -5 6 114.89 39.4
 7 -5 6 73.09 32.6
 -7 -5 -6 40.1 32.8
 -7 -5 -6 39.5 29.1
 7 -5 6 69.19 34.4
 7 5 6 19.9 24.9
 7 5 6 110.79 39
 -7 5 -6 93.69 26.1
 7 5 6 33.2 36.9
 7 5 6 15.8 35.5
 -7 5 -6 48.6 28
 10 -6 -6 124.39 42.1
 -10 -6 6 153.68 45.4
 10 -6 -6 143.89 29
 10 -6 -6 167.28 40.9
 -10 -6 6 137.69 53.19
 10 -6 -6 102.29 28.1
 10 6 -6 40.9 38.3
 10 6 -6 50.79 32.6
 8 -6 -6 498.55 56.99
 8 -6 -6 429.66 45
 8 -6 -6 503.55 74.89
 -8 -6 6 501.55 64.79
 8 6 -6 547.95 67.89
 8 6 -6 506.65 80.59
 -6 -6 6 211.08 53.59
 6 -6 -6 302.47 56.19
 6 -6 -6 257.87 42.9
 6 -6 -6 233.78 51.59
 6 6 -6 250.27 53.79
 4 -6 -6 178.58 35.2
 -4 -6 6 308.57 69.09
 4 -6 -6 254.47 57.49
 4 -6 -6 214.48 47.3
 -4 -6 6 134.49 39.4
 -4 6 6 217.68 47.2
 4 6 -6 326.97 54.89
 4 6 -6 209.48 47
 -2 -6 6 127.49 39.5
 2 -6 -6 136.39 36.2
 -2 -6 6 131.89 47.8
 2 -6 -6 151.08 43
 2 -6 -6 159.88 36.9
 2 6 -6 119.59 28.8
 -2 6 6 64.39 26.2
 2 6 -6 91.59 32.9
 0 -6 -6 605.14 60.59
 0 -6 -6 380.46 58.09
 0 -6 6 644.04 98.09
 0 -6 6 557.54 68.49
 0 -6 6 535.05 59.89
 0 6 -6 465.45 53.69
 0 6 -6 366.46 62.69
 0 6 -6 475.35 45.2
 -2 -6 -6 881.41 82.09
 2 -6 6 971.6 103.49
 2 -6 6 1044.2 90.89
 -2 -6 -6 968.3 99.49
 -2 6 -6 1185.58 102.09
 2 6 6 1143.59 99.49
 2 6 6 1111.49 73.59
 -2 6 -6 1159.58 65.59
 -2 6 -6 1136.19 85.59
 4 -6 6 62.59 33.9
 -4 -6 -6 28.2 24.1
 4 -6 6 35.1 23.8
 -4 -6 -6 30.6 24.4
 4 6 6 15.4 17.6
 4 6 6 54.79 36
 -4 6 -6 7.1 16.7
 4 6 6 68.59 32.8
 -6 -6 -6 92.79 35
 -6 -6 -6 65.99 33.6
 6 -6 6 66.19 34.4
 6 -6 6 170.58 58.49
 6 6 6 64.79 43
 6 6 6 114.29 33.5
 6 6 6 49.4 41.1
 7 -7 -6 53.89 24.6
 -7 -7 6 97.29 36.5
 -7 -7 6 42.1 25
 7 -7 -6 56.89 23.6
 7 -7 -6 62.99 37.5
 7 -7 -6 113.29 45.2
 7 7 -6 29.5 25.8
 -7 7 6 38.1 33.1
 7 7 -6 53.19 40
 -5 -7 6 -11.4 20.3
 5 -7 -6 13.2 18.5
 5 -7 -6 30.7 27.7
 5 -7 -6 -3.5 12.5
 -5 -7 6 -2.7 17.4
 5 -7 -6 -7.3 12.4
 5 7 -6 8.7 18.5
 -5 7 6 -9.6 17.6
 -3 -7 6 124.69 41.9
 -3 -7 6 45.7 33.9
 -3 -7 6 23.2 15
 3 -7 -6 13.5 17.9
 3 -7 -6 90.69 36.4
 3 -7 -6 14.6 25.8
 3 7 -6 14 24.3
 3 7 -6 27.2 21
 3 7 -6 37.6 26.9
 1 -7 -6 5.4 15.2
 -1 -7 6 -13.5 13.9
 1 -7 -6 20.1 25.3
 -1 -7 6 10.5 14.8
 -1 -7 6 -1 21.2
 1 7 -6 5.5 13.3
 1 7 -6 -5.4 17
 1 7 -6 -7.3 17.9
 -1 7 6 -0.6 19.2
 -1 -7 -6 366.86 74.09
 -1 -7 -6 238.88 51.59
 1 -7 6 297.17 69.39
 1 -7 6 275.37 65.99
 1 -7 6 298.27 83.89
 -1 7 -6 219.48 99.09
 1 7 6 321.07 66.89
 -1 7 -6 332.17 37.1
 1 7 6 249.97 51.39
 1 7 6 276.87 30.1
 -1 7 -6 213.18 48.9
 3 -7 6 14.5 21.5
 3 -7 6 36.8 30.5
 3 -7 6 4.8 24
 -3 -7 -6 67.89 34.7
 -3 -7 -6 10.6 21.7
 3 7 6 17.5 17.4
 -3 7 -6 22.3 25.7
 3 7 6 27 28.7
 -3 7 -6 2.5 24.8
 3 7 6 20.3 38
 14 0 -7 128.19 44
 12 0 -7 103.99 32.3
 10 0 -7 690.03 39.8
 10 0 -7 656.43 60.39
 8 0 -7 54.79 14.1
 8 0 -7 64.89 21.8
 6 0 -7 164.18 18.5
 6 0 -7 159.78 25.9
 -4 0 7 438.76 35.9
 4 0 -7 394.96 37.4
 2 0 -7 521.25 47.4
 -2 0 7 545.55 46.6
 2 0 -7 595.94 50.79
 0 0 -7 1731.33 100.89
 0 0 -7 1715.43 102.09
 0 0 7 1716.23 100.89
 -2 0 -7 9.8 12.9
 2 0 7 21.3 20.2
 -2 0 -7 57.49 25.3
 2 0 7 35.9 15.9
 4 0 7 475.55 54.99
 4 0 7 510.95 55.89
 -4 0 -7 526.45 44.8
 -4 0 -7 581.14 58.29
 -4 0 -7 523.95 54.19
 6 0 7 117.59 37.6
 6 0 7 136.19 37
 -6 0 -7 174.28 31.2
 -6 0 -7 104.49 28.7
 -8 0 -7 1058.19 70.09
 -8 0 -7 898.11 78.59
 8 0 7 905.81 91.89
 8 0 7 969.8 92.49
 -10 0 -7 -1.7 13.4
 10 0 7 2.9 19.5
 -10 0 -7 3.5 13.6
 10 0 7 6.7 20.4
 13 -1 -7 126.79 40.7
 13 -1 -7 108.49 29.5
 13 -1 -7 137.19 39
 11 -1 -7 1147.19 90.09
 11 -1 -7 1092.29 80.29
 11 -1 -7 1102.19 80.49
 11 1 -7 1223.28 90.69
 9 1 -7 122.69 32.3
 9 1 -7 147.49 23.9
 9 1 -7 134.99 32.4
 7 -1 -7 227.58 23.3
 7 -1 -7 245.88 24.7
 7 1 -7 296.17 31.7
 7 1 -7 187.28 24.3
 7 1 -7 237.38 40.6
 5 -1 -7 88.29 21.2
 -5 -1 7 89.59 18.2
 -5 -1 7 108.19 22.7
 5 1 -7 128.09 26.2
 5 1 -7 118.09 18.7
 -3 -1 7 1495.85 87.49
 3 -1 -7 1690.13 89.09
 -3 -1 7 1587.54 74.49
 3 -1 -7 1605.24 89.79
 3 1 -7 1581.74 71.19
 -3 1 7 1516.35 81.99
 3 1 -7 1482.55 87.09
 3 1 -7 1688.73 97.79
 -1 -1 7 3033.3 128.49
 1 -1 -7 3092.99 150.58
 1 -1 -7 3333.07 144.89
 -1 -1 7 3003 147.39
 1 1 -7 2796.02 143.39
 -1 1 7 2825.62 145.19
 -1 1 7 2986.4 142.09
 1 1 -7 2914.11 150.78
 1 -1 7 651.53 52.59
 -1 -1 -7 720.63 59.19
 1 -1 7 670.93 61.19
 -1 -1 -7 681.03 74.49
 1 -1 7 713.83 63.89
 1 1 7 783.82 66.19
 -1 1 -7 886.41 66.99
 1 1 7 887.91 67.19
 -3 -1 -7 96.39 26.1
 3 -1 7 92.99 31.4
 -3 -1 -7 113.69 26.9
 -3 -1 -7 171.28 45.6
 3 -1 7 120.99 33.6
 3 -1 7 74.99 25.5
 -3 1 -7 77.49 21.4
 3 1 7 133.59 33.5
 -3 1 -7 119.29 31.8
 3 1 7 190.38 45.5
 -5 -1 -7 274.37 33.3
 -5 -1 -7 173.88 36
 5 -1 7 162.38 38.7
 -5 -1 -7 303.27 58.09
 -5 1 -7 184.38 35
 5 1 7 172.58 38.7
 -5 1 -7 146.29 37.5
 -7 -1 -7 1206.68 82.89
 -7 -1 -7 1335.27 101.09
 7 -1 7 1277.07 104.49
 7 -1 7 1085.09 98.39
 -7 -1 -7 1226.28 101.29
 7 1 7 1196.88 100.59
 -7 1 -7 1374.86 93.19
 -7 1 -7 1386.06 74.79
 9 -1 7 541.85 93.49
 9 -1 7 431.76 75.29
 -9 -1 -7 355.26 54.39
 -9 -1 -7 450.05 56.49
 -9 1 -7 457.55 40
 9 1 7 447.16 79.19
 -9 1 -7 457.65 50.79
 -9 1 -7 568.44 93.69
 9 1 7 400.46 66.59
 -11 -1 -7 -1.6 16.5
 11 -1 7 18.8 28.7
 11 -1 7 11.5 22.6
 11 -1 7 20 31.4
 -11 -1 -7 22.9 19.3
 11 1 7 0.6 21.9
 -11 1 -7 -8.1 9.3
 -11 1 -7 -5.9 9.3
 11 1 7 12.6 30.7
 14 -2 -7 65.89 22.1
 14 -2 -7 21.1 19.7
 14 -2 -7 72.99 29.2
 14 2 -7 55.29 39.3
 14 2 -7 48.4 37.2
 14 2 -7 50.89 29.2
 12 -2 -7 102.99 31.7
 12 -2 -7 73.89 25.8
 12 -2 -7 115.89 28.2
 12 2 -7 99.69 36.2
 12 2 -7 84.69 35.4
 10 -2 -7 405.96 46.4
 10 -2 -7 466.75 46.4
 10 2 -7 603.34 60.49
 10 2 -7 549.85 59.39
 8 -2 -7 23.6 12.9
 -8 -2 7 33.5 12.4
 -8 -2 7 19.8 10.2
 8 2 -7 21 16.9
 8 2 -7 3.1 8.3
 8 2 -7 8.6 14.9
 -6 -2 7 238.08 27.1
 -6 -2 7 316.37 57.19
 6 -2 -7 244.88 23.2
 6 -2 -7 258.97 27.4
 6 2 -7 209.28 33.1
 6 2 -7 186.68 31.3
 6 2 -7 251.87 42.3
 4 -2 -7 653.43 44.1
 4 -2 -7 606.94 48.4
 -4 -2 7 594.54 48.7
 4 -2 -7 630.94 36.6
 -4 -2 7 578.54 46.9
 4 2 -7 488.65 40.1
 4 2 -7 524.05 49.2
 4 2 -7 573.54 47.6
 -4 2 7 522.05 36.5
 2 -2 -7 1856.31 92.79
 2 -2 -7 1902.41 105.89
 -2 -2 7 1844.32 95.79
 -2 -2 7 1813.72 101.59
 2 2 -7 1889.61 92.89
 -2 2 7 1797.42 96.99
 2 2 -7 1915.51 111.19
 -2 2 7 1844.92 83.59
 2 2 -7 1695.23 99.09
 0 -2 7 211.38 42.2
 0 -2 -7 216.48 35.2
 0 -2 -7 189.68 41.1
 0 -2 7 185.88 33.7
 0 -2 -7 140.59 28.4
 0 2 7 162.28 30.4
 0 2 7 162.68 31.9
 0 2 7 209.58 43
 0 2 -7 224.48 43.1
 0 2 -7 160.08 36.3
 2 -2 7 157.78 38.1
 2 -2 7 146.69 34.5
 2 -2 7 129.89 25.9
 -2 -2 -7 110.49 34
 -2 -2 -7 169.58 30.6
 -2 -2 -7 182.38 34.6
 -2 2 -7 99.29 25.1
 -2 2 -7 79.59 24.4
 2 2 7 188.68 44.1
 -4 -2 -7 178.38 35.1
 -4 -2 -7 212.78 49.7
 4 -2 7 177.28 39.9
 4 -2 7 206.68 41.4
 4 -2 7 166.58 38.2
 -4 -2 -7 169.48 32.3
 4 2 7 163.48 37.5
 -4 2 -7 165.88 25
 -4 2 -7 142.69 32.4
 4 2 7 132.49 33.4
 -4 2 -7 183.48 39.5
 6 -2 7 15.7 20.5
 6 -2 7 -1.7 16.3
 6 -2 7 10.9 17.6
 -6 -2 -7 13.4 16.9
 -6 -2 -7 13.8 17.3
 -6 -2 -7 -3 8
 6 2 7 9.4 16.2
 -6 2 -7 2.9 7.9
 -6 2 -7 2.7 10.1
 8 -2 7 459.75 77.79
 8 -2 7 421.36 80.69
 -8 -2 -7 486.05 55.49
 -8 -2 -7 610.74 68.59
 8 -2 7 507.35 86.79
 8 2 7 540.55 86.09
 -8 2 -7 460.15 71.29
 8 2 7 378.46 64.09
 -8 2 -7 559.14 52.99
 -10 -2 -7 11.8 19.4
 -10 -2 -7 1.6 14.6
 10 -2 7 19.1 26.3
 10 -2 7 11 24.8
 10 -2 7 -0.2 21.9
 10 2 7 3.2 21.1
 10 2 7 3.6 20.6
 -10 2 -7 -7.5 8.4
 -10 2 -7 -2.5 22
 13 -3 -7 110.99 27.6
 13 -3 -7 87.59 26.1
 13 -3 -7 97.09 30.7
 13 3 -7 35.6 26.2
 13 3 -7 28.4 33.9
 11 -3 -7 1031.1 72.59
 11 -3 -7 1000.1 71.39
 11 3 -7 991.7 99.89
 11 3 -7 1083.29 92.49
 9 -3 -7 316.97 47.2
 9 -3 -7 320.77 31.6
 -9 -3 7 328.77 31.8
 -9 -3 7 347.87 36.6
 9 3 -7 217.48 47.6
 9 3 -7 243.78 46.4
 7 -3 -7 544.15 44.8
 7 -3 -7 565.44 44
 -7 -3 7 530.85 45.3
 7 -3 -7 543.65 35.4
 -7 -3 7 592.84 52.59
 7 3 -7 511.05 48.7
 7 3 -7 553.24 54.39
 7 3 -7 580.34 58.49
 5 -3 -7 132.79 24.7
 5 -3 -7 129.69 27
 -5 -3 7 103.99 22.4
 -5 -3 7 123.69 29.7
 -5 3 7 135.49 24.6
 5 3 -7 97.29 25.7
 5 3 -7 113.19 27.7
 5 3 -7 173.38 30.3
 -3 -3 7 241.18 44.9
 -3 -3 7 310.47 49
 3 -3 -7 313.67 49.9
 3 3 -7 287.67 35.4
 -3 3 7 293.87 29.4
 -3 3 7 313.17 32.3
 3 3 -7 362.06 39
 3 3 -7 273.57 33
 -1 -3 7 3957.1 179.58
 1 -3 -7 3778.32 175.48
 1 -3 -7 3584.24 152.98
 -1 -3 7 3820.32 188.08
 1 -3 -7 3626.84 188.38
 1 3 -7 3787.62 165.08
 1 3 -7 3700.63 173.88
 1 3 -7 3550.24 169.48
 1 3 -7 3375.86 177.08
 -1 3 7 3613.04 163.98
 -1 3 7 3818.02 186.48
 -1 3 7 3467.05 154.68
 -1 -3 -7 774.62 70.99
 1 -3 7 672.13 61.79
 1 -3 7 689.93 61.39
 -1 -3 -7 693.53 53.09
 -1 -3 -7 760.92 61.59
 -1 3 -7 718.73 65.59
 -1 3 -7 580.14 56.39
 1 3 7 587.64 58.59
 1 3 7 577.94 55.99
 1 3 7 590.34 49.99
 -3 -3 -7 14.3 16.7
 3 -3 7 6 15.6
 3 -3 7 5.7 14.7
 -3 -3 -7 0.8 13.4
 -3 -3 -7 13.2 11.4
 -3 3 -7 21.4 16.8
 -3 3 -7 18.1 13.5
 3 3 7 26.1 22.6
 3 3 7 25.2 16.5
 5 -3 7 138.89 43.1
 5 -3 7 62.29 24.3
 5 -3 7 35.7 21.9
 -5 -3 -7 74.79 32.5
 -5 3 -7 49.1 23.2
 5 3 7 40.6 25.3
 -5 3 -7 82.69 34.6
 7 -3 7 611.24 91.09
 7 -3 7 577.94 88.39
 -7 -3 -7 598.24 76.09
 7 -3 7 534.35 92.19
 -7 -3 -7 541.15 59.39
 -7 3 -7 606.04 54.59
 7 3 7 563.54 89.29
 -7 3 -7 410.46 68.49
 7 3 7 617.54 70.29
 9 -3 7 352.06 69.19
 9 -3 7 445.26 77.99
 -9 -3 -7 444.66 80.59
 -9 -3 -7 308.77 52.59
 9 -3 7 333.57 79.29
 9 3 7 438.16 76.99
 -9 3 -7 378.96 42.1
 9 3 7 387.46 71.89
 -9 3 -7 324.57 68.19
 12 -4 -7 102.49 33.2
 12 -4 -7 84.99 22.7
 12 -4 -7 85.19 23.1
 12 4 -7 37.4 33.9
 12 4 -7 53.09 31.1
 10 -4 -7 246.58 44.1
 10 -4 -7 204.98 22.3
 10 -4 -7 213.68 27.2
 -10 -4 7 261.57 31.9
 -10 -4 7 214.68 39.6
 10 4 -7 240.88 52.09
 10 4 -7 218.68 49.7
 -8 -4 7 287.47 49.5
 -8 -4 7 213.28 36.1
 8 -4 -7 247.68 31.7
 8 -4 -7 272.17 43.6
 8 4 -7 268.27 52.89
 8 4 -7 265.97 49.3
 6 -4 -7 207.88 38
 -6 -4 7 281.77 36.8
 6 -4 -7 244.38 41.6
 -6 -4 7 294.07 52.69
 6 4 -7 333.37 53.39
 6 4 -7 320.67 51.79
 6 4 -7 346.77 42.1
 -6 4 7 300.87 45.8
 -4 -4 7 512.75 60.89
 4 -4 -7 544.25 51.99
 -4 -4 7 572.14 55.09
 -4 -4 7 522.55 55.39
 4 -4 -7 538.95 51.39
 4 -4 -7 482.05 51.79
 4 4 -7 554.74 53.49
 4 4 -7 533.15 53.19
 4 4 -7 530.35 51.99
 -4 4 7 539.45 47.5
 2 -4 -7 1032.4 76.79
 -2 -4 7 1036.3 85.29
 2 -4 -7 1078.79 84.29
 -2 -4 7 1107.49 81.69
 2 4 -7 920.61 78.69
 2 4 -7 1149.08 80.29
 2 4 -7 1207.78 76.79
 2 4 -7 1163.28 80.29
 0 -4 7 276.17 50.09
 0 -4 7 323.17 53.89
 0 -4 -7 322.07 63.29
 0 -4 -7 318.07 56.59
 0 4 7 310.27 54.29
 0 4 -7 297.67 51.49
 0 4 7 240.88 29.2
 0 4 -7 248.28 31.5
 0 4 7 225.98 43.4
 0 4 -7 281.77 50.09
 0 4 -7 217.08 39.4
 2 -4 7 108.29 33.4
 -2 4 -7 155.38 35.3
 2 4 7 131.99 39.4
 -2 4 -7 154.78 44.5
 2 4 7 140.09 29.3
 -2 4 -7 121.19 21.9
 2 4 7 128.19 33.1
 -4 -4 -7 214.18 51.59
 4 -4 7 221.18 48.7
 4 -4 7 234.78 47.7
 4 4 7 197.28 52.99
 4 4 7 212.48 45.1
 -4 4 -7 115.99 38.4
 -4 4 -7 127.39 30.1
 6 -4 7 230.58 55.99
 6 -4 7 259.17 57.79
 -6 -4 -7 182.68 43
 6 -4 7 64.69 30.6
 -6 4 -7 119.19 37
 6 4 7 90.29 38.3
 6 4 7 151.28 39.4
 -6 4 -7 134.79 32.4
 6 4 7 196.58 57.29
 -8 -4 -7 326.57 71.59
 -8 -4 -7 184.28 45.9
 8 -4 7 254.37 56.89
 8 -4 7 276.17 65.39
 8 4 7 277.17 55.49
 -8 4 -7 317.87 38.3
 -8 4 -7 338.67 69.09
 8 4 7 230.78 56.89
 -11 -5 7 313.97 49.2
 11 -5 -7 294.27 32.7
 11 -5 -7 462.15 71.29
 -11 -5 7 394.16 60.39
 11 -5 -7 305.77 38.8
 11 -5 -7 300.17 38.1
 11 5 -7 313.97 57.49
 11 5 -7 332.07 71.69
 9 -5 -7 360.06 59.09
 -9 -5 7 392.46 62.29
 9 -5 -7 360.36 42.2
 9 -5 -7 329.97 40.8
 -9 -5 7 363.46 45.5
 9 5 -7 261.57 66.89
 9 5 -7 327.47 59.29
 7 -5 -7 166.38 40.9
 7 -5 -7 104.59 29
 7 -5 -7 145.99 36.6
 -7 -5 7 124.19 39
 -7 -5 7 150.98 36.5
 7 5 -7 121.09 36.5
 7 5 -7 226.38 49.99
 5 -5 -7 250.97 48.1
 5 -5 -7 217.68 42.6
 -5 -5 7 216.38 49.1
 -5 -5 7 131.49 32.5
 -5 -5 7 191.78 52.19
 5 -5 -7 121.89 33.3
 5 5 -7 226.18 40
 5 5 -7 177.08 37.7
 -5 5 7 168.68 37.9
 5 5 -7 166.68 40
 -3 -5 7 588.44 70.99
 3 -5 -7 620.84 65.49
 3 -5 -7 658.23 61.09
 -3 -5 7 503.75 61.69
 3 -5 -7 627.34 65.39
 -3 -5 7 551.54 59.39
 3 5 -7 661.33 63.49
 3 5 -7 781.32 69.39
 -3 5 7 654.93 59.59
 3 5 -7 681.33 60.49
 -3 5 7 721.33 70.79
 1 -5 -7 1384.56 107.39
 1 -5 -7 1476.65 99.39
 -1 -5 7 1303.97 108.99
 1 5 -7 1511.05 106.19
 -1 5 7 1448.26 97.99
 -1 5 7 1524.45 99.59
 1 5 -7 1561.54 101.29
 1 5 -7 1303.97 101.49
 1 5 -7 1504.95 88.99
 -1 -5 -7 441.66 73.09
 1 -5 7 358.66 59.39
 1 5 7 221.68 34.5
 -1 5 -7 191.88 41.2
 -1 5 -7 220.48 44.4
 -1 5 -7 230.88 51.39
 3 -5 7 103.49 38.5
 -3 -5 -7 96.29 32
 -3 5 -7 158.68 39
 3 5 7 144.59 32.1
 -3 5 -7 162.18 19.1
 5 -5 7 23.5 23
 5 -5 7 13.5 22
 -5 -5 -7 15 17.8
 -5 -5 -7 27.9 28
 5 5 7 26.1 21
 5 5 7 26 20.5
 -5 5 -7 20.9 22.7
 5 5 7 28.2 28.9
 -5 5 -7 40.1 18.3
 7 -5 7 446.46 78.29
 7 -5 7 321.07 69.09
 -7 -5 -7 394.56 80.79
 -7 -5 -7 309.87 64.69
 7 -5 7 298.87 66.29
 7 5 7 193.78 71.29
 7 5 7 277.37 55.19
 -7 5 -7 354.86 71.09
 7 5 7 171.08 44.6
 -7 5 -7 318.67 40.4
 8 -6 -7 27.4 17.8
 8 -6 -7 10 14.5
 8 -6 -7 18.6 17.3
 -8 -6 7 33 25.1
 8 -6 -7 61.19 31.5
 8 6 -7 18.9 26.6
 8 6 -7 0.8 17.2
 6 -6 -7 60.29 22.8
 6 -6 -7 68.19 27.9
 -6 -6 7 52.99 20.6
 -6 -6 7 99.79 36.4
 6 -6 -7 123.29 35.5
 6 6 -7 34.8 25.2
 6 6 -7 21.7 24.1
 4 -6 -7 167.08 46.4
 -4 -6 7 147.79 51.79
 -4 -6 7 149.49 41.5
 4 -6 -7 126.19 35.5
 4 -6 -7 128.89 32.5
 4 6 -7 127.79 37
 -4 6 7 172.68 40.9
 4 6 -7 152.88 35.5
 4 6 -7 87.39 35.6
 2 -6 -7 204.78 43.1
 -2 -6 7 303.47 70.19
 -2 -6 7 259.77 50.59
 -2 -6 7 279.87 59.39
 2 -6 -7 346.17 59.09
 2 6 -7 295.47 51.39
 -2 6 7 363.56 57.89
 2 6 -7 360.96 53.49
 -2 6 7 331.87 57.19
 2 6 -7 358.46 62.19
 0 -6 7 110.49 40.6
 0 -6 -7 175.98 49.8
 0 -6 7 170.28 47.6
 0 -6 7 195.78 48
 0 -6 -7 109.49 48.4
 0 6 7 120.49 31.3
 0 6 -7 146.19 31.2
 0 6 -7 104.09 49
 2 -6 7 -5.4 12.1
 -2 -6 -7 -3.8 12
 -2 -6 -7 6.6 21.8
 2 -6 7 -10.9 15.8
 2 6 7 -0.1 19.4
 -2 6 -7 12.4 11.4
 -2 6 -7 -1.2 15.8
 -2 6 -7 -2.2 16.4
 2 6 7 -11.6 7.5
 -2 6 -7 5.1 14.8
 2 6 7 6 20.6
 -4 -6 -7 63.09 32.9
 4 -6 7 61.19 38.1
 4 -6 7 152.68 51.09
 4 6 7 116.59 33.5
 -4 6 -7 37.5 29.6
 -4 6 -7 64.29 25.3
 4 6 7 87.89 38.7
 4 6 7 39.8 33.9
 -6 -6 -7 20 44.3
 6 -6 7 44.2 37.4
 6 -6 7 11.3 25.7
 -6 -6 -7 23.9 31.6
 6 6 7 9.4 28.9
 6 6 7 25.9 31.3
 -6 6 -7 2.8 23.2
 6 6 7 -6.7 30.7
 7 -7 -7 14.2 22
 7 -7 -7 27.7 32.3
 7 -7 -7 32.7 21.4
 -7 -7 7 25.1 23.7
 -7 -7 7 24.7 27
 7 -7 -7 32.5 24.8
 7 7 -7 55.99 29.4
 7 7 -7 39.8 38.7
 -7 7 7 23.2 29.9
 5 -7 -7 13.1 24.9
 -5 -7 7 -4.7 15
 -5 -7 7 14.1 26.2
 5 -7 -7 1.8 13.7
 5 -7 -7 -3.2 18
 5 7 -7 10.2 25.1
 -5 7 7 16.3 28.3
 5 7 -7 8.8 31.7
 5 7 -7 -3.2 14.5
 3 -7 -7 280.77 66.69
 3 -7 -7 141.69 37.3
 -3 -7 7 196.68 58.79
 -3 -7 7 166.28 36.4
 -3 -7 7 185.58 48.1
 3 7 -7 101.89 31.1
 3 7 -7 151.48 50.19
 3 7 -7 190.68 51.29
 1 -7 -7 574.84 98.59
 1 -7 -7 497.55 62.59
 -1 -7 7 469.75 89.09
 -1 -7 7 501.55 84.49
 1 7 -7 499.35 80.49
 1 7 -7 566.24 55.99
 1 7 -7 543.75 105.79
 -1 7 7 539.75 84.29
 1 -7 7 148.79 46.4
 -1 -7 -7 96.39 48.6
 -1 -7 -7 179.68 57.79
 1 -7 7 124.99 51.69
 1 -7 7 85.29 33.5
 1 7 7 138.39 24.3
 -1 7 -7 184.38 33.6
 -1 7 -7 120.89 48.8
 1 7 7 120.99 43.9
 -1 7 -7 124.59 40.4
 3 -7 7 -16.6 18.6
 -3 -7 -7 0.9 20.8
 -3 -7 -7 23.2 28.2
 3 7 7 16.3 29.3
 3 7 7 28.9 21.1
 3 7 7 35.8 37.7
 -3 7 -7 13.5 23.9
 -3 7 -7 21.6 35.9
 14 0 -8 356.76 73.69
 14 0 -8 267.87 50.69
 12 0 -8 392.46 59.19
 10 0 -8 353.06 52.89
 10 0 -8 293.57 25.3
 8 0 -8 54.59 15
 8 0 -8 75.19 18.8
 6 0 -8 1121.09 67.99
 4 0 -8 3851.61 173.48
 4 0 -8 3621.84 165.98
 -4 0 8 3456.45 160.68
 2 0 -8 331.57 50.49
 -2 0 8 304.87 36.5
 2 0 -8 215.28 33.9
 0 0 -8 1076.29 97.49
 0 0 8 1301.17 88.39
 0 0 8 1270.27 70.99
 0 0 8 1147.09 87.59
 0 0 -8 1453.35 90.59
 2 0 8 13.1 15.9
 2 0 8 24.3 18.1
 -2 0 -8 42.2 20.9
 -2 0 -8 51.69 21
 4 0 8 1051.49 89.09
 -4 0 -8 1337.77 79.49
 -4 0 -8 1142.89 90.39
 -4 0 -8 1098.19 87.79
 4 0 8 1246.68 110.29
 6 0 8 856.21 83.19
 -6 0 -8 882.51 64.49
 -6 0 -8 872.21 79.49
 -8 0 -8 159.88 33.9
 8 0 8 152.88 45.9
 -8 0 -8 68.99 25.3
 8 0 8 102.89 38.1
 -8 0 -8 46.1 26.9
 10 0 8 15.2 29.3
 -10 0 -8 66.39 28
 10 0 8 8.5 21.1
 -10 0 -8 19 30.5
 -10 0 -8 37.4 21.1
 13 -1 -8 182.68 38.9
 13 -1 -8 135.79 32.9
 13 -1 -8 193.58 48.5
 13 1 -8 149.88 39
 11 -1 -8 75.49 22.2
 11 -1 -8 107.39 28.7
 11 1 -8 54.79 27.7
 11 1 -8 69.19 17.6
 11 1 -8 82.99 29.2
 9 -1 -8 335.47 27.4
 9 -1 -8 366.06 32.9
 9 1 -8 318.07 30.8
 9 1 -8 254.97 47.6
 9 1 -8 289.77 35.3
 7 -1 -8 533.05 40.9
 7 1 -8 496.25 39
 7 1 -8 457.45 50.69
 7 1 -8 432.66 38.6
 5 -1 -8 756.92 61.99
 -5 -1 8 811.52 55.29
 -5 1 8 683.53 39.4
 5 1 -8 640.64 51.99
 5 1 -8 664.53 38.5
 -3 -1 8 536.65 36
 3 -1 -8 502.25 46.8
 -3 -1 8 477.95 47
 3 -1 -8 446.66 47.4
 3 1 -8 500.15 50.29
 3 1 -8 542.25 48.8
 -3 1 8 551.14 45.5
 1 -1 -8 334.17 39.1
 -1 -1 8 243.68 27.1
 1 -1 -8 227.98 40.5
 -1 -1 8 321.17 52.69
 1 1 -8 279.47 44.3
 -1 1 8 427.56 63.29
 -1 1 8 350.66 40.9
 -1 -1 -8 746.63 69.29
 1 -1 8 753.02 65.89
 -1 -1 -8 663.13 58.39
 1 -1 8 771.12 58.19
 1 -1 8 779.82 70.09
 1 1 8 731.13 62.59
 -1 1 -8 756.42 63.79
 1 1 8 678.23 65.29
 -1 1 -8 730.33 64.29
 -3 -1 -8 70.99 20.6
 3 -1 8 79.79 28.6
 3 -1 8 95.99 30.7
 -3 -1 -8 119.29 28.2
 -3 -1 -8 62.69 23.8
 3 -1 8 53.99 24.8
 3 1 8 53.29 22.2
 3 1 8 66.59 26.4
 -3 1 -8 91.09 26.5
 -3 1 -8 84.09 25.1
 5 -1 8 968.2 87.79
 -5 -1 -8 1050.79 88.99
 5 -1 8 1131.99 92.09
 -5 -1 -8 846.52 78.49
 -5 -1 -8 1000.7 72.29
 -5 1 -8 929.21 78.69
 -5 1 -8 907.41 62.69
 5 1 8 814.22 78.69
 7 -1 8 -3.9 16.6
 -7 -1 -8 23.4 21.6
 -7 -1 -8 5.4 14.9
 7 -1 8 61.99 31.5
 -7 -1 -8 43.5 20
 7 -1 8 35.5 23.6
 -7 1 -8 35.9 23.1
 7 1 8 -4.9 11.1
 -7 1 -8 36.3 16.4
 7 1 8 28.7 21.4
 -7 1 -8 29.4 22.3
 -9 -1 -8 62.99 29.6
 9 -1 8 56.59 33.6
 9 -1 8 33.6 27.7
 -9 -1 -8 66.19 30.3
 9 -1 8 111.79 48.5
 9 1 8 34.2 29.6
 -9 1 -8 92.29 22.7
 -9 1 -8 56.39 29.6
 9 1 8 42.1 52.39
 -9 1 -8 28.7 33.7
 12 -2 -8 313.47 52.39
 12 -2 -8 347.27 53.99
 12 -2 -8 325.37 40.1
 12 2 -8 281.37 54.69
 12 2 -8 301.17 55.99
 10 -2 -8 574.74 48.1
 10 2 -8 552.44 46.9
 10 2 -8 608.44 59.09
 10 2 -8 651.73 67.39
 -8 -2 8 32.9 13.2
 -8 -2 8 80.59 18.7
 8 -2 -8 58.29 15.4
 8 -2 -8 59.29 15.2
 8 2 -8 63.79 24.1
 8 2 -8 103.69 25.4
 8 2 -8 59.39 17.2
 -6 -2 8 449.26 41.3
 6 -2 -8 506.95 39.5
 -6 -2 8 475.95 42.2
 6 -2 -8 457.85 41
 6 2 -8 463.55 40
 6 2 -8 448.76 43.5
 6 2 -8 480.35 50.29
 4 -2 -8 3951.7 184.18
 -4 -2 8 4053.69 185.78
 -4 -2 8 4189.98 181.38
 4 -2 -8 3864.71 172.38
 4 2 -8 4132.59 170.58
 4 2 -8 4315.27 187.08
 -4 2 8 4226.58 171.68
 2 -2 -8 443.86 48.6
 2 -2 -8 478.15 41.6
 -2 -2 8 488.75 44.3
 -2 2 8 624.94 51.59
 2 2 -8 575.24 54.59
 -2 2 8 610.74 38.1
 2 2 -8 648.64 45.8
 2 2 -8 681.03 56.39
 0 -2 -8 372.16 61.19
 0 -2 8 221.28 38.4
 0 -2 -8 250.77 31.2
 0 -2 8 217.68 35.4
 0 -2 -8 194.98 33.4
 0 2 8 237.88 37.7
 0 2 8 143.69 29.8
 0 2 -8 157.88 30.8
 0 2 8 247.58 38.7
 0 2 -8 320.27 54.29
 2 -2 8 104.79 29.5
 2 -2 8 82.19 30.3
 -2 -2 -8 184.98 36.7
 -2 -2 -8 103.99 23.4
 -2 -2 -8 147.69 41.1
 2 -2 8 89.49 31.1
 -2 2 -8 80.79 26
 -2 2 -8 124.69 33.9
 2 2 8 106.69 34
 2 2 8 77.79 25.1
 -4 -2 -8 511.15 61.39
 4 -2 8 538.55 66.29
 -4 -2 -8 583.04 61.09
 -4 -2 -8 577.84 69.29
 4 -2 8 548.55 62.89
 4 2 8 660.43 64.19
 -4 2 -8 714.43 68.89
 -4 2 -8 660.53 61.59
 4 2 8 607.74 68.19
 -4 2 -8 734.13 57.29
 6 -2 8 1105.49 100.59
 -6 -2 -8 1258.27 105.29
 6 -2 8 1132.29 99.49
 6 -2 8 1033.7 96.89
 -6 -2 -8 937.01 87.99
 6 2 8 1080.39 93.89
 -6 2 -8 1118.79 63.69
 -6 2 -8 1073.99 84.19
 8 -2 8 117.39 42.7
 8 -2 8 80.89 35.1
 -8 -2 -8 118.69 36
 8 -2 8 82.29 36.9
 -8 -2 -8 170.78 49.1
 -8 2 -8 74.09 34.4
 8 2 8 152.18 43.4
 -8 2 -8 89.89 17.2
 8 2 8 129.89 50.19
 -8 2 -8 52.29 22.8
 10 -2 8 2.7 25
 10 -2 8 22 28.2
 10 -2 8 6.2 25.3
 -10 -2 -8 -1.1 17.4
 -10 -2 -8 9.2 21
 10 2 8 -6 28.5
 -10 2 -8 7.7 15.7
 -10 2 -8 -10.3 24.3
 10 2 8 2.7 19.2
 13 -3 -8 141.49 30.4
 13 -3 -8 178.28 36.7
 13 -3 -8 123.09 33.1
 13 3 -8 93.89 34.3
 13 3 -8 145.69 49.7
 11 -3 -8 9.2 15.1
 11 -3 -8 4 13.9
 11 3 -8 4.8 16.8
 11 3 -8 1.7 20.3
 -9 -3 8 80.29 22.1
 -9 -3 8 77.89 19.6
 9 -3 -8 93.29 23.7
 9 -3 -8 85.19 20
 9 -3 -8 78.59 19.1
 9 3 -8 123.99 27.8
 9 3 -8 84.79 30.1
 9 3 -8 143.79 34.7
 -7 -3 8 94.19 22.4
 7 -3 -8 87.09 22.2
 -7 -3 8 140.49 30.6
 7 -3 -8 108.89 23.1
 7 3 -8 86.49 29.3
 7 3 -8 87.69 23.3
 7 3 -8 67.99 19.6
 -5 -3 8 977.4 70.59
 -5 -3 8 998.6 74.19
 5 -3 -8 893.31 56.99
 5 -3 -8 1014 70.89
 5 3 -8 826.02 70.09
 -5 3 8 914.21 55.29
 5 3 -8 884.91 64.09
 5 3 -8 836.82 65.99
 -3 -3 8 123.29 31.5
 -3 -3 8 119.39 30.7
 3 -3 -8 88.69 16.9
 3 -3 -8 95.49 25.6
 3 3 -8 70.39 21.7
 -3 3 8 79.59 18.5
 3 3 -8 83.99 26.8
 3 3 -8 87.29 24.7
 -3 3 8 61.59 21.4
 3 3 -8 94.09 24.3
 1 -3 -8 61.99 26.1
 1 -3 -8 84.39 21.9
 -1 -3 8 51.59 21
 -1 -3 8 41.7 21
 1 -3 -8 66.29 17.2
 1 3 -8 31 20.6
 1 3 -8 50.49 19.5
 1 3 -8 20.9 13.1
 -1 3 8 41.3 17.7
 -1 3 8 49.99 19.9
 1 3 -8 27.6 15.4
 -1 3 8 72.49 19.2
 -1 -3 -8 175.88 36.7
 1 -3 8 172.98 36.4
 -1 -3 -8 256.17 40.5
 -1 -3 -8 219.38 51.69
 1 -3 8 171.68 39.5
 1 3 8 233.48 37.8
 -1 3 -8 417.66 64.89
 1 3 8 277.87 49.4
 -1 3 -8 254.67 43.3
 -3 -3 -8 72.39 24.2
 3 -3 8 61.49 27.3
 3 -3 8 62.79 28.6
 -3 -3 -8 77.19 34.4
 -3 -3 -8 26.6 17.5
 3 3 8 53.99 22.5
 3 3 8 106.19 34.8
 -3 3 -8 66.69 24.4
 -3 3 -8 97.49 26.4
 5 -3 8 949.11 90.89
 5 -3 8 844.72 86.39
 -5 -3 -8 852.61 89.29
 -5 3 -8 1012.6 78.79
 5 3 8 875.11 80.79
 -5 3 -8 1012.8 54.09
 -7 -3 -8 24.9 25.3
 7 -3 8 25.8 28.7
 7 -3 8 71.79 50.59
 -7 -3 -8 11.5 15.4
 7 -3 8 111.29 42.2
 7 3 8 25.4 28.8
 7 3 8 8.1 19.9
 -7 3 -8 18.6 14.7
 -7 3 -8 15.7 22.2
 9 -3 8 25.5 32.9
 -9 -3 -8 18.3 29.6
 9 -3 8 138.19 48.7
 -9 -3 -8 18 24
 9 -3 8 23.6 27.8
 9 3 8 13.7 31.2
 -9 3 -8 46 35.9
 9 3 8 104.99 41.7
 -9 3 -8 39.6 19.7
 12 -4 -8 246.68 48.5
 12 -4 -8 186.18 35
 12 4 -8 176.08 44.3
 12 4 -8 150.18 49.6
 10 -4 -8 199.58 32.2
 10 -4 -8 216.58 39.7
 -10 -4 8 248.88 43
 -10 -4 8 214.18 36.4
 10 4 -8 212.98 50.79
 10 4 -8 141.99 41.6
 -8 -4 8 74.79 28.3
 -8 -4 8 36.4 17.9
 8 -4 -8 38.2 17
 8 -4 -8 46 21.1
 8 4 -8 45.5 20.5
 8 4 -8 23.2 20.1
 8 4 -8 32.4 25.6
 6 -4 -8 388.06 42.4
 -6 -4 8 338.17 42
 -6 -4 8 262.77 45.6
 6 4 -8 381.16 44.6
 6 4 -8 364.46 44.3
 6 4 -8 307.97 48.8
 -4 -4 8 1417.06 99.19
 -4 -4 8 1472.15 97.89
 4 -4 -8 1483.85 99.99
 4 -4 -8 1465.25 97.29
 -4 -4 8 1404.56 104.69
 4 4 -8 1405.46 95.69
 4 4 -8 1511.95 97.69
 4 4 -8 1390.26 92.39
 -4 4 8 1307.87 82.09
 -4 4 8 1464.45 80.29
 2 -4 -8 291.37 46.1
 -2 -4 8 391.36 63.69
 2 -4 -8 360.26 44.6
 2 4 -8 189.78 43.6
 -2 4 8 228.38 42.1
 2 4 -8 183.18 35
 2 4 -8 263.07 46.2
 2 4 -8 192.08 40.5
 -2 4 8 254.17 41.2
 0 -4 8 261.97 46.8
 0 -4 8 234.48 47.6
 0 -4 -8 273.57 50.39
 0 -4 -8 346.27 69.09
 0 4 -8 346.97 55.59
 0 4 8 361.56 56.19
 0 4 -8 251.87 49.6
 0 4 -8 260.57 43.5
 0 4 8 252.57 32.2
 0 4 -8 330.27 35.7
 -2 -4 -8 130.79 44.6
 2 -4 8 99.89 36
 2 4 8 114.49 38.4
 -2 4 -8 91.49 29.2
 2 4 8 65.49 26.5
 -2 4 -8 55.79 16.9
 2 4 8 75.49 25.5
 4 -4 8 514.35 79.79
 -4 -4 -8 516.45 60.09
 4 -4 8 592.74 71.49
 -4 -4 -8 583.94 73.79
 -4 4 -8 563.24 57.19
 4 4 8 558.94 60.59
 -6 -4 -8 527.45 78.59
 6 -4 8 527.25 86.99
 -6 -4 -8 561.74 99.09
 6 -4 8 388.76 69.99
 6 -4 8 414.56 65.39
 -6 4 -8 558.14 57.59
 -6 4 -8 382.96 64.79
 6 4 8 403.26 74.69
 6 4 8 415.66 81.59
 6 4 8 593.44 67.39
 8 -4 8 23.5 27.4
 8 -4 8 44.8 36.4
 8 -4 8 19.2 30.9
 -8 -4 -8 17.3 26.6
 -8 -4 -8 6.1 19.1
 8 4 8 -1.9 17.6
 8 4 8 17.1 29.6
 -8 4 -8 31.8 41.9
 -8 4 -8 14.9 16.6
 11 -5 -8 45.6 22.8
 11 -5 -8 42.3 26.7
 11 -5 -8 24.8 16.2
 -11 -5 8 8.3 17.8
 11 -5 -8 21.8 20.1
 11 5 -8 4.6 20
 11 5 -8 -2.1 24.7
 9 -5 -8 -0.4 13.1
 9 -5 -8 20.5 17.3
 -9 -5 8 16.8 19
 -9 -5 8 0.5 12.6
 9 -5 -8 21.4 19.8
 9 5 -8 -2.7 18.5
 9 5 -8 -5.6 14.6
 7 -5 -8 211.48 42.3
 -7 -5 8 164.28 38.4
 7 -5 -8 224.08 45.7
 -7 -5 8 162.68 34.9
 7 -5 -8 170.28 38.7
 7 5 -8 186.38 43.8
 7 5 -8 210.28 46.3
 7 5 -8 149.39 50.29
 -5 -5 8 460.05 59.09
 5 -5 -8 436.96 54.59
 -5 -5 8 499.75 58.19
 5 -5 -8 517.55 56.09
 5 -5 -8 513.45 54.39
 -5 -5 8 588.34 92.09
 5 5 -8 483.05 56.29
 5 5 -8 511.75 57.49
 5 5 -8 519.45 59.19
 -5 5 8 465.95 50.59
 3 -5 -8 528.85 56.09
 -3 -5 8 500.25 61.29
 -3 -5 8 392.16 67.09
 3 -5 -8 457.85 57.89
 -3 -5 8 474.85 75.09
 -3 5 8 453.55 49.4
 3 5 -8 456.75 54.59
 -3 5 8 423.86 44.7
 3 5 -8 533.65 58.09
 3 5 -8 497.85 53.09
 1 -5 -8 31.7 23.8
 -1 -5 8 8 20.3
 1 -5 -8 32.5 19.1
 -1 -5 8 47.5 25.1
 -1 5 8 20.5 20.7
 -1 5 8 28.2 17.5
 1 5 -8 29.9 20.1
 1 5 -8 11.6 13.6
 1 5 -8 21.6 19.2
 -1 -5 -8 89.59 38.4
 1 -5 8 20.9 22.7
 -1 -5 -8 20.1 18.2
 1 -5 8 90.59 33.7
 -1 5 -8 88.39 33.1
 1 5 8 43.5 22.8
 -1 5 -8 44.4 24.5
 -1 5 -8 21.4 17.2
 1 5 8 49.6 21.9
 1 5 8 47.6 23.2
 -1 5 -8 92.09 21.9
 -3 -5 -8 2.8 18.6
 3 -5 8 11.2 22.4
 3 -5 8 -1.4 15.9
 -3 -5 -8 12.7 17.7
 3 5 8 0.8 16.1
 -3 5 -8 7.9 15.5
 3 5 8 2 14.8
 3 5 8 -11.3 10.7
 -3 5 -8 32.6 24.5
 -3 5 -8 3.4 8
 5 -5 8 499.95 83.09
 5 -5 8 693.53 103.59
 -5 -5 -8 628.54 93.69
 -5 -5 -8 646.24 72.89
 -5 5 -8 691.13 65.29
 5 5 8 528.25 91.59
 -5 5 -8 601.94 75.39
 5 5 8 614.94 67.99
 7 -5 8 20.7 26.4
 7 -5 8 36.3 32.5
 7 -5 8 34.9 35.6
 -7 -5 -8 0.5 23.1
 -7 -5 -8 21.6 31.1
 -7 5 -8 21.6 48.7
 7 5 8 0.5 20.2
 7 5 8 22.3 37.4
 7 5 8 4.4 35.8
 -7 5 -8 6.8 14
 8 -6 -8 120.19 33.2
 -8 -6 8 155.68 45.9
 8 -6 -8 208.58 51.49
 8 -6 -8 149.39 42.3
 8 6 -8 153.58 44.5
 8 6 -8 103.39 40.3
 6 -6 -8 156.58 38.7
 6 -6 -8 125.19 34.7
 6 -6 -8 211.98 47.8
 -6 -6 8 234.18 52.79
 6 6 -8 91.59 34.9
 -6 6 8 123.59 37.5
 6 6 -8 131.69 39.6
 -4 -6 8 400.26 67.39
 -4 -6 8 512.45 62.89
 4 -6 -8 499.35 63.39
 -4 -6 8 680.23 107.79
 4 -6 -8 473.45 56.29
 4 6 -8 298.17 59.39
 -4 6 8 450.25 68.49
 4 6 -8 542.25 61.39
 4 6 -8 472.05 55.99
 -2 -6 8 226.38 51.09
 -2 -6 8 291.47 71.49
 2 -6 -8 229.28 56.19
 2 -6 -8 212.28 63.39
 -2 -6 8 211.08 52.19
 -2 6 8 216.48 45.1
 2 6 -8 204.38 40.5
 -2 6 8 145.29 38.5
 2 6 -8 206.68 46.3
 0 -6 8 97.29 67.59
 0 -6 -8 25.6 23.6
 0 -6 -8 2.8 17.3
 0 -6 8 3.3 15.3
 0 6 8 9.4 18.2
 0 6 -8 27.3 16.5
 0 6 -8 19.3 23.3
 0 6 8 22.6 23.5
 0 6 -8 22.4 20.3
 0 6 -8 22 25.8
 2 -6 8 96.09 38.5
 -2 -6 -8 100.39 37.7
 2 -6 8 99.49 39.6
 -2 -6 -8 136.09 51.29
 2 6 8 114.99 27.5
 2 6 8 74.79 40.5
 -2 6 -8 134.99 36.1
 -2 6 -8 94.49 26
 2 6 8 82.09 63.69
 -2 6 -8 56.19 31.9
 -2 6 -8 20.9 25.9
 4 -6 8 220.28 53.49
 -4 -6 -8 197.98 50.09
 4 -6 8 151.28 41.2
 -4 -6 -8 205.68 53.09
 4 6 8 213.58 59.89
 -4 6 -8 289.87 48.6
 -4 6 -8 175.38 51.39
 4 6 8 276.37 48.4
 4 6 8 140.09 50.79
 5 -7 -8 216.18 60.79
 -5 -7 8 181.18 49.5
 5 -7 -8 122.69 36.9
 5 -7 -8 166.58 47.7
 -5 -7 8 121.99 43.3
 5 7 -8 196.38 58.29
 5 7 -8 236.48 53.59
 5 7 -8 124.59 46.6
 -3 -7 8 117.29 41.5
 3 -7 -8 108.29 37.5
 -3 -7 8 161.68 53.99
 -3 -7 8 123.39 50.39
 3 -7 -8 133.39 42.4
 3 7 -8 85.79 55.69
 3 7 -8 199.48 57.69
 1 -7 -8 -0.3 21.3
 -1 -7 8 -22 17.5
 -1 -7 8 -4.7 13.7
 1 -7 -8 -12.7 13.4
 -1 -7 8 14.8 25.7
 1 7 -8 -0.2 23.6
 1 7 -8 -4.3 20.7
 -1 7 8 -4.8 21
 1 7 -8 3.6 13.6
 1 -7 8 48.1 33.7
 1 -7 8 30.9 31.5
 -1 -7 -8 26.6 30.3
 -1 -7 -8 58.69 34.1
 1 -7 8 61.19 41.4
 1 7 8 27.6 26
 -1 7 -8 27.9 32.6
 1 7 8 43.7 30.7
 -1 7 -8 31.3 16.5
 -1 7 -8 10.5 27.7
 14 0 -9 -0.4 19.6
 14 0 -9 3.5 14.5
 14 0 -9 1.5 14.4
 12 0 -9 25.4 19.3
 12 0 -9 9.2 8.3
 10 0 -9 530.15 57.89
 10 0 -9 498.95 45
 10 0 -9 486.15 37.5
 8 0 -9 942.91 60.79
 6 0 -9 241.98 31.6
 -6 0 9 298.47 26
 -6 0 9 310.97 25.1
 4 0 -9 8.3 13
 -4 0 9 1.8 8.7
 4 0 -9 4.8 9.8
 2 0 -9 294.67 52.49
 2 0 -9 186.98 32.9
 0 0 9 112.59 22.6
 0 0 -9 122.69 26.9
 0 0 -9 112.59 29.9
 0 0 9 110.39 28.7
 0 0 9 95.59 26.6
 2 0 9 1142.89 90.09
 2 0 9 1262.87 96.59
 -2 0 -9 1204.58 89.39
 -2 0 -9 1296.27 95.39
 -4 0 -9 293.37 44.8
 -4 0 -9 131.39 32.9
 4 0 9 165.88 40.8
 4 0 9 265.47 61.69
 -4 0 -9 184.08 48.3
 -6 0 -9 14.9 21.2
 6 0 9 39 29.6
 -6 0 -9 95.79 35.7
 -6 0 -9 55.99 20.5
 8 0 9 13.2 24.4
 -8 0 -9 46 20.7
 -8 0 -9 17.6 27.2
 -8 0 -9 54.39 24.2
 8 0 9 36.3 34.3
 13 -1 -9 99.59 33.7
 13 -1 -9 79.49 24.6
 13 -1 -9 62.89 24.9
 13 1 -9 70.69 31.1
 13 1 -9 63.69 27
 11 -1 -9 111.39 24.4
 11 -1 -9 99.29 28.7
 11 1 -9 104.79 22.2
 11 1 -9 127.79 37.2
 11 1 -9 82.29 26.4
 9 -1 -9 259.27 26.7
 9 -1 -9 196.78 22
 9 1 -9 314.47 33.2
 9 1 -9 207.58 40.6
 9 1 -9 315.07 31.8
 7 -1 -9 1360.66 80.59
 -7 -1 9 1301.67 70.39
 -7 -1 9 1333.17 68.29
 7 1 -9 1429.76 82.89
 7 1 -9 1448.46 68.09
 5 -1 -9 778.52 60.59
 5 -1 -9 726.23 55.29
 -5 -1 9 700.83 55.19
 -5 1 9 730.53 46.5
 5 1 -9 745.43 59.59
 3 -1 -9 450.65 50.49
 3 -1 -9 497.05 46.9
 -3 -1 9 464.15 34.6
 -3 -1 9 555.14 56.09
 -3 1 9 481.85 46.5
 3 1 -9 455.75 48.9
 3 1 -9 556.34 52.49
 1 -1 -9 205.18 42.4
 -1 -1 9 287.67 53.59
 1 -1 -9 240.48 40.5
 -1 -1 9 233.68 26.9
 1 1 -9 241.88 47.4
 1 1 -9 188.18 36.3
 -1 1 9 192.28 41.1
 1 -1 9 1051.59 85.19
 -1 -1 -9 1058.39 87.09
 -1 -1 -9 1098.79 78.79
 1 -1 9 1119.39 73.69
 1 -1 9 1050.99 83.39
 1 1 9 887.71 75.19
 -1 1 -9 926.91 77.59
 1 1 9 888.91 80.39
 -1 1 -9 1021 81.59
 -3 -1 -9 2170.08 135.49
 -3 -1 -9 2403.26 146.99
 3 -1 9 2188.28 142.19
 3 -1 9 2240.68 144.39
 3 -1 9 2501.65 137.39
 3 1 9 2357.86 141.29
 -3 1 -9 2447.96 142.29
 -3 1 -9 2276.17 120.59
 5 -1 9 14.7 21.6
 -5 -1 -9 19 20.2
 -5 -1 -9 -4 12.4
 5 -1 9 40.8 27.5
 -5 1 -9 17.8 14.9
 5 1 9 -1.7 15.1
 5 1 9 -2.4 13.5
 -5 1 -9 4.5 12.1
 -7 -1 -9 2.1 23.5
 7 -1 9 17.5 24.2
 7 -1 9 10.1 22.6
 7 -1 9 -4 15.3
 -7 -1 -9 1.3 18.3
 7 1 9 -4 15.9
 -7 1 -9 9.1 15.1
 -7 1 -9 26.6 16.8
 -7 1 -9 1.5 19
 7 1 9 5.8 17.6
 -9 -1 -9 55.29 31.5
 -9 -1 -9 17.7 29.9
 -9 -1 -9 28.6 21.5
 9 -1 9 39.8 36
 9 -1 9 55.99 37.6
 9 -1 9 108.69 45.2
 -9 1 -9 38.2 17.7
 -9 1 -9 31.2 22.4
 9 1 9 14.9 26.5
 9 1 9 13 26.6
 -9 1 -9 8.4 30.7
 12 -2 -9 58.69 20.4
 12 -2 -9 61.09 24.7
 12 -2 -9 82.29 27.2
 12 2 -9 72.29 30.4
 12 2 -9 24.6 40.4
 10 -2 -9 129.69 24.2
 10 2 -9 176.38 36.6
 10 2 -9 154.18 41.7
 10 2 -9 163.58 29.2
 -8 -2 9 302.27 30.8
 8 -2 -9 254.97 31.1
 -8 -2 9 314.47 31.8
 8 2 -9 351.66 36.1
 8 2 -9 344.17 37.3
 8 2 -9 367.46 54.19
 -6 -2 9 260.27 40.4
 6 -2 -9 229.88 28.6
 -6 -2 9 242.08 37.9
 6 -2 -9 246.08 39.8
 6 2 -9 157.98 28.6
 6 2 -9 218.78 30.9
 6 2 -9 161.58 33
 -4 -2 9 9.8 12.5
 4 -2 -9 3.8 10.4
 4 -2 -9 3.6 9
 -4 -2 9 5.5 9.7
 -4 2 9 4 8.5
 4 2 -9 -0.3 12
 4 2 -9 1.1 7.2
 4 2 -9 8.2 12.7
 -2 -2 9 483.15 43.7
 -2 -2 9 558.94 53.89
 2 -2 -9 529.75 47.1
 -2 2 9 473.75 50.79
 2 2 -9 455.15 52.29
 -2 2 9 426.36 32.8
 2 2 -9 382.56 46.1
 2 2 -9 453.75 41.6
 0 -2 9 32.1 17.5
 0 -2 -9 66.79 27.2
 0 -2 9 39.2 19.1
 0 -2 -9 76.99 23.9
 0 -2 -9 49.9 18.6
 0 2 -9 21.8 17.4
 0 2 9 38.2 18.6
 0 2 9 20.9 14.4
 0 2 -9 23.2 14.4
 0 2 9 22.3 13.7
 -2 -2 -9 1105.39 82.19
 2 -2 9 1202.38 86.29
 2 -2 9 1117.69 91.99
 -2 -2 -9 1163.88 97.99
 2 -2 9 1202.78 110.49
 -2 -2 -9 1138.49 102.59
 2 2 9 1025.3 82.69
 2 2 9 993 88.69
 -2 2 -9 1126.39 87.19
 4 -2 9 16.6 18.9
 -4 -2 -9 21.5 17
 4 -2 9 27 17.4
 -4 -2 -9 18.4 19.3
 -4 -2 -9 7.3 15.1
 4 2 9 58.19 27.4
 -4 2 -9 49.99 19.7
 -4 2 -9 73.09 19.5
 -4 2 -9 19.4 31.9
 -6 -2 -9 20 17.5
 6 -2 9 76.79 32.2
 -6 -2 -9 36 22.9
 6 -2 9 23.3 24.2
 6 -2 9 49.6 29.4
 6 2 9 26 24.7
 -6 2 -9 44.1 15.8
 -6 2 -9 38.6 24.9
 -6 2 -9 13.2 20.6
 6 2 9 62.79 29.8
 8 -2 9 28.7 32.2
 8 -2 9 -11.4 15
 8 -2 9 13.8 25.6
 -8 -2 -9 8.8 17.1
 -8 -2 -9 8 18
 8 2 9 16.7 24.8
 -8 2 -9 6.6 14
 8 2 9 0.7 19.6
 -8 2 -9 15.7 43.9
 -8 2 -9 14.6 18.8
 11 -3 -9 16.6 15.1
 11 3 -9 6.3 18.4
 11 3 -9 -2.4 13.3
 -9 -3 9 283.07 32.8
 -9 -3 9 310.77 35.6
 9 -3 -9 268.87 29.6
 9 -3 -9 323.37 32.9
 9 -3 -9 245.08 28.6
 9 -3 -9 315.07 33.2
 9 3 -9 234.88 38.4
 9 3 -9 341.07 53.19
 9 3 -9 327.77 60.19
 7 -3 -9 1366.26 74.69
 -7 -3 9 1456.25 90.69
 -7 -3 9 1500.85 93.79
 7 -3 -9 1437.76 74.69
 7 3 -9 1485.65 93.79
 7 3 -9 1534.15 90.59
 7 3 -9 1427.76 102.59
 5 -3 -9 732.63 44.3
 5 -3 -9 648.04 60.19
 -5 -3 9 758.72 63.49
 5 3 -9 586.04 50.49
 -5 3 9 619.14 41.4
 5 3 -9 597.54 56.19
 5 3 -9 651.23 63.09
 -3 -3 9 199.28 43.9
 -3 -3 9 124.09 26.2
 3 -3 -9 180.78 27.7
 -3 3 9 231.98 40.2
 3 3 -9 206.08 40.9
 3 3 -9 181.58 32.4
 3 3 -9 234.38 42.7
 -3 3 9 187.78 26.6
 1 -3 -9 66.89 19.6
 -1 -3 9 32.5 20
 -1 -3 9 42.8 19.3
 1 -3 -9 23.2 15.8
 1 -3 -9 68.19 26.9
 1 3 -9 60.69 24.3
 -1 3 9 38.2 17.1
 -1 3 9 20.2 14.6
 -1 3 9 49.4 18.6
 1 3 -9 18.7 14.2
 1 3 -9 3.2 9.3
 1 -3 9 859.51 73.49
 -1 -3 -9 883.81 66.69
 -1 -3 -9 869.51 81.59
 1 -3 9 891.71 78.99
 -1 3 -9 733.93 72.29
 -1 3 -9 737.93 68.29
 1 3 9 597.84 60.49
 1 3 9 833.62 67.49
 1 3 9 791.82 74.69
 -3 -3 -9 1591.44 121.29
 3 -3 9 1634.34 113.29
 -3 -3 -9 1481.75 103.89
 3 -3 9 1458.35 114.39
 -3 3 -9 1500.85 104.19
 3 3 9 1366.86 99.99
 -3 3 -9 1584.74 153.38
 5 -3 9 140.19 39.6
 -5 -3 -9 118.19 31.1
 5 -3 9 147.89 42
 -5 -3 -9 149.29 49.6
 5 -3 9 136.89 45
 -5 3 -9 105.19 45.7
 -5 3 -9 81.89 18.7
 -5 3 -9 86.69 26.8
 5 3 9 93.89 31.9
 7 -3 9 29.9 26.3
 -7 -3 -9 24.2 23
 7 -3 9 48 42.5
 -7 -3 -9 15.5 19
 7 -3 9 60.59 34.6
 7 3 9 37.7 45.7
 -7 3 -9 25.4 27
 7 3 9 41.9 27.2
 -7 3 -9 66.29 28
 12 -4 -9 6.1 15.4
 12 4 -9 -7.5 22.7
 12 4 -9 9.4 19.5
 10 -4 -9 144.69 29.8
 10 -4 -9 156.78 33.2
 -10 -4 9 125.49 29.8
 -10 -4 9 184.28 37.2
 10 4 -9 174.48 41.8
 10 4 -9 114.79 38.5
 8 -4 -9 174.38 32.8
 8 -4 -9 187.68 37.7
 -8 -4 9 136.29 32.8
 -8 -4 9 183.78 39
 8 4 -9 223.08 68.09
 8 4 -9 192.48 43.9
 -6 -4 9 409.46 50.29
 6 -4 -9 337.07 54.09
 6 -4 -9 362.46 40
 -6 -4 9 359.66 45.6
 6 4 -9 371.36 46.8
 6 4 -9 362.46 60.49
 6 4 -9 424.16 47.7
 -4 -4 9 77.49 23.2
 4 -4 -9 108.69 31
 4 -4 -9 114.89 36.3
 -4 -4 9 148.99 42.8
 -4 -4 9 145.79 39.3
 4 4 -9 101.29 28.4
 -4 4 9 104.69 22.9
 4 4 -9 81.39 40.3
 4 4 -9 153.28 36.6
 4 4 -9 67.59 24.8
 2 -4 -9 249.97 55.09
 -2 -4 9 289.97 56.09
 -2 -4 9 242.48 48.6
 2 -4 -9 244.08 45.3
 -2 4 9 313.37 40.4
 2 4 -9 312.47 53.49
 2 4 -9 275.87 48.9
 -2 4 9 281.17 34.1
 2 4 -9 285.57 44.2
 0 -4 9 69.39 30.1
 0 -4 -9 117.59 42.5
 0 -4 -9 65.39 24
 0 4 9 62.79 23.3
 0 4 9 78.59 26.4
 0 4 9 80.69 24.2
 0 4 -9 60.59 23
 0 4 -9 89.59 24.3
 0 4 -9 91.69 32.9
 -2 -4 -9 656.93 78.19
 2 -4 9 589.04 69.79
 2 -4 9 492.15 63.49
 -2 4 -9 730.93 67.69
 2 4 9 734.63 64.19
 2 4 9 516.15 62.49
 4 -4 9 25.8 20.5
 4 -4 9 70.69 33.3
 -4 -4 -9 33.5 23.2
 4 -4 9 95.79 35
 4 4 9 46.6 29
 -4 4 -9 11.6 9.3
 -4 4 -9 18.3 18
 4 4 9 9.9 16.3
 -6 -4 -9 70.89 29.2
 -6 -4 -9 86.69 38.6
 6 -4 9 41.5 36
 6 -4 9 114.99 41.7
 6 -4 9 163.58 52.89
 6 4 9 46.4 36.2
 -6 4 -9 99.09 27.7
 -6 4 -9 79.29 38.9
 6 4 9 43.1 41.7
 6 4 9 104.49 57.59
 9 -5 -9 196.48 43
 9 -5 -9 258.27 48.2
 -9 -5 9 207.28 51.89
 -9 -5 9 218.08 42.7
 9 -5 -9 278.77 48.9
 9 5 -9 175.88 47.6
 9 5 -9 188.08 46.6
 7 -5 -9 532.05 56.29
 7 -5 -9 536.15 60.19
 -7 -5 9 546.75 60.49
 -7 -5 9 522.45 81.79
 7 5 -9 592.24 68.69
 7 5 -9 584.44 60.79
 7 5 -9 519.05 61.29
 -5 -5 9 209.48 52.19
 -5 -5 9 248.08 49.8
 5 -5 -9 201.28 41.3
 -5 -5 9 210.68 41
 5 5 -9 284.17 49.4
 5 5 -9 384.66 60.79
 -5 5 9 261.27 44
 5 5 -9 305.87 56.99
 5 5 -9 292.97 60.69
 3 -5 -9 354.06 61.09
 -3 -5 9 309.47 66.59
 -3 -5 9 353.56 65.89
 3 -5 -9 256.87 49.5
 3 5 -9 387.46 63.39
 -3 5 9 274.57 45.5
 3 5 -9 259.57 46.7
 3 5 -9 314.47 52.49
 -3 5 9 350.36 41.6
 3 5 -9 243.98 53.59
 -1 -5 9 109.29 31.9
 1 -5 -9 135.29 34.5
 -1 -5 9 123.69 38.4
 1 -5 -9 212.58 58.89
 -1 5 9 166.38 38
 1 5 -9 105.59 31.3
 -1 5 9 190.38 27.7
 1 5 -9 112.79 39
 1 5 -9 165.58 42.8
 1 5 -9 115.89 29.6
 -1 5 9 181.58 44
 -1 -5 -9 867.31 92.29
 1 -5 9 673.93 76.09
 1 -5 9 624.84 77.79
 -1 -5 -9 775.72 76.49
 -1 5 -9 751.32 79.59
 -1 5 -9 754.52 80.19
 1 5 9 634.64 69.69
 -1 5 -9 615.74 104.39
 1 5 9 822.22 63.79
 -1 5 -9 798.62 58.79
 -3 -5 -9 374.76 62.09
 3 -5 9 478.35 92.59
 -3 -5 -9 572.44 91.79
 3 -5 9 306.87 58.89
 3 5 9 467.45 84.39
 3 5 9 496.85 55.49
 3 5 9 358.56 69.09
 -3 5 -9 538.15 60.59
 -3 5 -9 526.35 85.49
 -5 -5 -9 199.38 58.99
 5 -5 9 88.69 39.8
 5 -5 9 162.38 55.39
 -5 -5 -9 74.19 36
 -5 5 -9 116.19 47.1
 5 5 9 132.39 38.7
 -5 5 -9 177.08 43.2
 5 5 9 88.89 42
 -8 -6 9 212.48 52.39
 8 -6 -9 224.68 48.8
 8 -6 -9 172.08 42.1
 8 -6 -9 270.87 54.69
 8 6 -9 179.48 51.99
 8 6 -9 224.78 55.79
 6 -6 -9 198.88 47.2
 6 -6 -9 154.48 39.8
 -6 -6 9 219.88 49.6
 6 -6 -9 225.38 74.19
 -6 -6 9 129.39 36.2
 6 6 -9 165.18 43.6
 -6 6 9 91.29 30.2
 6 6 -9 161.08 47.5
 -4 -6 9 54.89 28
 4 -6 -9 71.79 30.3
 4 -6 -9 66.89 27.3
 -4 -6 9 16 25.5
 4 6 -9 57.39 33.4
 4 6 -9 57.29 25.9
 4 6 -9 84.19 31.3
 -4 6 9 71.39 28.4
 4 6 -9 19 27.2
 2 -6 -9 43.7 30.9
 -2 -6 9 107.79 35.1
 -2 -6 9 63.69 35.5
 2 -6 -9 14.1 19.7
 -2 -6 9 149.99 52.69
 -2 6 9 10.9 23.8
 2 6 -9 40.3 30.5
 2 6 -9 80.79 27.3
 2 6 -9 60.19 25.6
 -2 6 9 84.59 28.5
 2 6 -9 37.6 26.7
 0 -6 9 19.3 24.5
 0 -6 -9 -8.6 15.8
 0 -6 -9 16.6 30.9
 0 -6 9 -4.4 16.6
 0 6 -9 5.5 15.7
 0 6 9 7.7 17.8
 0 6 9 2.4 10.3
 0 6 -9 9.9 21.2
 0 6 -9 4.1 18.5
 0 6 -9 5.2 12.5
 -2 -6 -9 230.38 56.89
 2 -6 9 193.08 51.19
 -2 -6 -9 158.38 46.5
 2 -6 9 154.68 45.2
 2 6 9 104.29 40
 -2 6 -9 178.88 30
 2 6 9 170.88 45.2
 -2 6 -9 162.38 41
 2 6 9 157.38 34.1
 -2 6 -9 147.39 48.8
 -4 -6 -9 35.9 33.1
 4 -6 9 43.2 35.2
 4 -6 9 37.7 38.2
 -4 6 -9 19.3 21.5
 4 6 9 15.9 19.8
 4 6 9 23.3 34.3
 4 6 9 12.8 37
 -3 -7 9 72.99 33
 3 -7 -9 108.59 41.4
 -3 -7 9 14.3 29.3
 -3 -7 9 8.5 27.7
 3 7 -9 31.4 32.5
 3 7 -9 46.8 37.6
 3 7 -9 72.29 29.3
 -1 -7 9 19 23.2
 1 -7 -9 20.3 26.7
 -1 -7 9 19.6 22.4
 -1 -7 9 12 30.1
 1 -7 -9 54.99 38.5
 1 7 -9 12.9 29.7
 1 7 -9 -4 24.8
 -1 7 9 10.3 25.7
 1 7 -9 23.5 19.6
 -1 7 9 -4.1 14.9
 1 7 -9 47.4 28.3
 12 0 -10 69.69 16.7
 12 0 -10 75.09 21.9
 12 0 -10 66.99 26.9
 12 0 -10 41.2 22.3
 10 0 -10 539.35 42.6
 10 0 -10 523.65 60.89
 10 0 -10 589.94 41.5
 8 0 -10 741.43 56.49
 6 0 -10 170.38 36.2
 6 0 -10 150.18 30.9
 4 0 -10 27.2 16.1
 -4 0 10 40 18.6
 4 0 -10 23.2 16
 -2 0 10 2140.99 126.59
 2 0 -10 2242.38 129.49
 2 0 -10 2097.09 124.59
 0 0 10 1592.44 84.99
 0 0 -10 1446.06 100.89
 0 0 10 1576.84 108.49
 0 0 -10 1643.84 109.29
 0 0 10 1389.16 100.79
 -2 0 -10 114.49 32.5
 2 0 10 60.99 26.7
 -2 0 -10 137.19 42.1
 4 0 10 229.18 55.09
 -4 0 -10 171.48 33.7
 -4 0 -10 205.48 52.69
 6 0 10 15.3 27.1
 -6 0 -10 20.2 18.1
 -6 0 -10 26.9 33.5
 6 0 10 21.4 20
 -6 0 -10 42.6 25.2
 -8 0 -10 373.26 62.29
 -8 0 -10 297.27 69.39
 8 0 10 303.87 71.99
 8 0 10 348.87 70.59
 13 -1 -10 192.68 43.2
 13 -1 -10 129.49 28.7
 13 1 -10 190.48 48
 13 1 -10 187.48 41.3
 11 -1 -10 303.37 29.6
 11 -1 -10 286.17 51.29
 11 1 -10 331.67 33.8
 11 1 -10 290.37 70.89
 11 1 -10 311.57 37.6
 9 -1 -10 232.18 28
 9 1 -10 189.98 32.3
 9 1 -10 216.48 25
 9 1 -10 187.08 43.3
 7 -1 -10 5 13.3
 -7 -1 10 17.7 12.7
 -7 -1 10 54.49 23.2
 7 -1 -10 45.8 18
 7 1 -10 11 12.6
 5 -1 -10 352.36 41
 5 -1 -10 406.16 45.3
 -5 -1 10 411.26 42
 5 1 -10 272.87 44.2
 5 1 -10 235.98 39.2
 -5 1 10 308.07 31.9
 3 -1 -10 585.14 54.59
 3 -1 -10 653.13 119.89
 -3 -1 10 667.63 59.99
 -3 -1 10 646.94 41.8
 3 1 -10 583.34 58.49
 3 1 -10 659.23 62.99
 -3 1 10 587.74 55.79
 -1 -1 10 1336.57 75.49
 1 -1 -10 1353.16 90.49
 -1 -1 10 1365.06 98.09
 1 -1 -10 1291.77 98.39
 1 1 -10 1374.16 97.89
 -1 1 10 1351.16 97.89
 -1 1 10 1392.26 92.49
 1 1 -10 1332.17 96.59
 1 -1 10 76.29 31
 -1 -1 -10 65.99 22.4
 -1 -1 -10 160.78 37.8
 -1 -1 -10 92.99 31.1
 -1 1 -10 93.89 26.9
 1 1 10 70.29 28.4
 -1 1 -10 63.89 24
 1 1 10 80.39 25.8
 3 -1 10 75.29 25.1
 -3 -1 -10 126.09 33.5
 -3 -1 -10 129.29 43.5
 3 -1 10 117.99 39.8
 -3 -1 -10 120.09 35
 -3 1 -10 168.18 34.1
 3 1 10 189.28 47.7
 -3 1 -10 112.79 32.8
 -5 -1 -10 132.19 35.8
 5 -1 10 211.88 46.5
 5 -1 10 143.79 63.49
 5 -1 10 194.18 53.69
 -5 -1 -10 113.19 34.1
 -5 1 -10 121.39 33
 -5 1 -10 159.18 33.7
 5 1 10 134.89 45
 7 -1 10 9.8 21.3
 -7 -1 -10 -14.9 9.4
 -7 -1 -10 0.6 19.4
 7 -1 10 16.3 23.4
 7 -1 10 15.7 22.9
 -7 -1 -10 -5.7 11.7
 7 1 10 16.8 24.6
 -7 1 -10 5.2 22.7
 7 1 10 7.1 24.5
 -7 1 -10 14.8 15.6
 -7 1 -10 11.8 15.7
 9 -1 10 256.37 69.29
 12 -2 -10 22.1 19.2
 12 -2 -10 23.9 18.8
 12 -2 -10 44.7 19.2
 12 2 -10 54.69 29.6
 12 2 -10 66.59 27
 12 2 -10 72.59 22.5
 10 -2 -10 1053.29 63.39
 10 2 -10 951.9 69.89
 10 2 -10 1016 71.89
 -8 -2 10 422.66 38.9
 8 -2 -10 465.15 44.2
 8 -2 -10 420.16 42.8
 -8 -2 10 453.55 39.2
 8 2 -10 419.36 63.99
 8 2 -10 293.37 50.69
 8 2 -10 470.05 42
 -6 -2 10 178.68 34.5
 -6 -2 10 104.79 27.4
 6 -2 -10 157.28 30.4
 6 -2 -10 107.89 27.5
 6 2 -10 96.19 23.3
 6 2 -10 111.49 30.9
 6 2 -10 157.88 24.1
 4 -2 -10 67.89 20.3
 -4 -2 10 71.89 23.5
 4 -2 -10 30.1 17.5
 -4 -2 10 48.1 19.1
 4 2 -10 50.99 22.6
 4 2 -10 26 12.7
 4 2 -10 80.19 34
 -4 2 10 32.5 14.6
 2 -2 -10 859.41 76.19
 -2 -2 10 734.93 57.59
 -2 -2 10 866.61 73.89
 2 -2 -10 751.92 60.09
 2 2 -10 805.12 70.09
 -2 2 10 861.31 70.49
 -2 2 10 762.92 46.4
 0 -2 -10 1660.73 121.79
 0 -2 -10 1731.33 106.29
 0 -2 -10 1719.73 113.69
 0 -2 10 1778.32 104.29
 0 -2 10 1743.43 120.59
 0 2 10 1855.31 122.39
 0 2 10 1817.62 109.09
 0 2 10 1773.92 101.19
 2 -2 10 209.28 46.8
 2 -2 10 210.18 43.7
 -2 -2 -10 170.28 37.3
 -2 -2 -10 195.88 46.2
 -2 -2 -10 211.78 41.1
 2 2 10 177.98 41.9
 2 2 10 278.07 61.29
 -2 2 -10 141.29 34.3
 -4 -2 -10 74.69 30.8
 4 -2 10 53.29 28.4
 4 -2 10 77.49 32.3
 -4 -2 -10 45.4 21.5
 -4 -2 -10 86.39 36.1
 4 -2 10 85.99 35.2
 4 2 10 46.1 26.5
 4 2 10 26.5 17.9
 -4 2 -10 107.09 38.9
 -4 2 -10 85.39 27.4
 -4 2 -10 71.59 21.9
 6 -2 10 25.8 25.9
 6 -2 10 -4.3 17.4
 -6 -2 -10 3.8 21.5
 6 -2 10 -3.4 9.5
 -6 -2 -10 0.8 15.4
 -6 -2 -10 4.5 14.9
 -6 2 -10 -4.8 16.7
 -6 2 -10 2.2 12.6
 6 2 10 -1.4 18.2
 -6 2 -10 -1.5 10.3
 6 2 10 27.9 18.9
 8 -2 10 205.68 61.69
 -8 -2 -10 321.17 61.19
 8 -2 10 464.85 88.29
 -8 -2 -10 461.65 84.99
 8 -2 10 312.57 64.89
 -8 2 -10 385.06 37.4
 8 2 10 343.07 67.49
 -8 2 -10 271.57 69.49
 8 2 10 301.77 78.59
 -8 2 -10 414.96 69.49
 11 -3 -10 88.89 22.3
 11 -3 -10 103.79 33
 11 3 -10 139.29 44.8
 11 3 -10 80.69 24.4
 11 3 -10 93.29 35.8
 9 -3 -10 349.47 37.8
 9 -3 -10 317.57 35.1
 -9 -3 10 336.17 38.6
 -9 -3 10 341.47 38.3
 9 3 -10 316.07 41.1
 9 3 -10 321.27 59.09
 9 3 -10 380.46 53.39
 -7 -3 10 60.29 21.4
 7 -3 -10 88.89 19.7
 7 -3 -10 99.49 26.3
 -7 -3 10 88.99 29.8
 7 3 -10 99.59 33
 7 3 -10 99.29 26.3
 7 3 -10 103.79 25.9
 -5 -3 10 151.18 33.2
 5 -3 -10 224.88 46.7
 5 -3 -10 205.98 25
 -5 3 10 183.68 23.9
 5 3 -10 257.37 48.7
 5 3 -10 216.78 36.5
 5 3 -10 228.78 46.6
 -3 -3 10 130.49 32.6
 -3 -3 10 135.39 36.4
 3 -3 -10 112.69 24.1
 3 -3 -10 86.89 25.8
 -3 3 10 129.69 21.7
 3 3 -10 76.09 20.3
 3 3 -10 125.19 34.3
 -3 3 10 165.88 37.3
 3 3 -10 174.88 33.7
 -1 -3 10 667.43 62.39
 1 -3 -10 649.34 55.39
 1 -3 -10 633.34 69.89
 -1 3 10 725.23 75.49
 -1 3 10 705.23 65.09
 1 3 -10 760.22 69.59
 -1 3 10 731.83 68.19
 -1 -3 -10 15.4 17.1
 1 -3 10 51.09 24.8
 -1 -3 -10 14.1 18
 -1 -3 -10 63.89 23.8
 1 3 10 30.9 20.3
 -1 3 -10 51.09 25.2
 1 3 10 37.5 22.1
 -1 3 -10 26.2 14.7
 3 -3 10 -8 12.2
 -3 -3 -10 -5.3 13.2
 -3 -3 -10 -7.8 12
 -3 -3 -10 19.1 20.1
 3 -3 10 5.4 18.9
 3 -3 10 6 16.8
 -3 3 -10 6.8 16.9
 -3 3 -10 4.9 10.6
 3 3 10 -6.9 14.7
 3 3 10 -3.9 13.2
 -5 -3 -10 47 26.7
 5 -3 10 92.69 35.8
 -5 -3 -10 24.4 20.9
 -5 -3 -10 28.6 25.5
 5 -3 10 87.59 40.4
 5 -3 10 36 28.2
 -5 3 -10 91.79 37.7
 5 3 10 91.29 37
 -5 3 -10 75.09 24.7
 -5 3 -10 83.39 20.1
 5 3 10 89.89 31.9
 -7 -3 -10 6.5 18.4
 7 -3 10 24.9 28.3
 -7 -3 -10 8.4 21.7
 7 -3 10 11.4 31.7
 7 -3 10 28.1 30.6
 -7 3 -10 3.2 24.6
 7 3 10 -11.9 15.9
 7 3 10 7.4 30.5
 -7 3 -10 18 20.5
 10 -4 -10 513.45 49.7
 10 -4 -10 533.05 50.29
 -10 -4 10 533.05 52.19
 -10 -4 10 497.85 50.19
 10 4 -10 557.14 56.39
 10 4 -10 528.05 60.29
 10 4 -10 461.55 74.49
 -8 -4 10 258.87 44.2
 8 -4 -10 327.67 42.1
 8 -4 -10 279.47 32.9
 -8 -4 10 317.87 53.39
 8 4 -10 200.28 49.3
 8 4 -10 204.28 40.6
 8 4 -10 278.57 58.09
 -6 -4 10 141.79 35.4
 -6 -4 10 177.88 40.8
 6 -4 -10 241.38 57.89
 6 4 -10 215.98 41.6
 6 4 -10 159.18 38.9
 6 4 -10 212.78 46.1
 4 -4 -10 18.9 18.7
 -4 -4 10 21 13.9
 4 -4 -10 10.8 17
 -4 -4 10 22.5 22.7
 4 4 -10 65.49 23.7
 -4 4 10 20.1 14.6
 4 4 -10 17.1 16.9
 4 4 -10 4.5 14.9
 -4 4 10 30.6 14.4
 4 4 -10 4.5 12.7
 -2 -4 10 464.05 61.19
 2 -4 -10 513.35 59.39
 2 -4 -10 493.15 41.1
 2 -4 -10 501.05 63.69
 -2 -4 10 486.85 74.29
 2 4 -10 524.65 54.69
 -2 4 10 622.54 59.89
 -2 4 10 494.55 46.4
 2 4 -10 521.25 59.19
 2 4 -10 598.14 57.49
 0 -4 -10 558.34 71.59
 0 -4 10 677.03 69.49
 0 -4 -10 670.33 57.19
 0 4 10 642.74 68.69
 0 4 10 540.75 56.89
 0 4 -10 625.24 56.29
 0 4 -10 638.04 66.19
 0 4 10 528.55 53.39
 0 4 -10 589.34 89.59
 2 -4 10 322.27 75.09
 -2 -4 -10 202.78 44.6
 2 -4 10 245.48 51.89
 -2 -4 -10 267.67 65.79
 2 4 10 181.98 42.1
 -2 4 -10 168.28 42.4
 -2 4 -10 225.78 37.4
 2 4 10 235.68 55.19
 4 -4 10 67.49 35.5
 -4 -4 -10 67.19 39.1
 -4 -4 -10 15.2 22.4
 4 4 10 25.1 28.9
 -4 4 -10 82.69 19.2
 4 4 10 32.2 27.5
 -4 4 -10 31.8 25.5
 -4 4 -10 64.59 26
 4 4 10 82.49 31.6
 6 -4 10 22 27.4
 6 -4 10 -9.4 16.5
 -6 -4 -10 18.3 22.9
 -6 -4 -10 7.8 23.3
 6 -4 10 3.1 26.5
 -6 4 -10 17.7 31.7
 6 4 10 -13.5 22.9
 6 4 10 -6.3 17.6
 6 4 10 38.3 39.7
 -6 4 -10 29.2 23.8
 9 -5 -10 92.19 28.9
 9 -5 -10 90.59 28.5
 -9 -5 10 70.09 28
 -9 -5 10 97.19 33.3
 9 5 -10 87.89 31.9
 9 5 -10 71.09 32.9
 9 5 -10 45.8 28.1
 -7 -5 10 32.5 28.2
 7 -5 -10 6.7 14.2
 7 -5 -10 46.9 27.2
 7 -5 -10 9.6 17.1
 -7 -5 10 16.7 21.1
 7 5 -10 37.7 26
 7 5 -10 35.4 24.1
 7 5 -10 96.29 31.3
 5 -5 -10 109.09 36
 -5 -5 10 71.39 36
 5 -5 -10 114.29 38
 -5 -5 10 104.49 34.1
 5 5 -10 161.28 44.4
 5 5 -10 136.49 36.3
 5 5 -10 73.59 33.3
 5 5 -10 64.29 38.2
 -5 5 10 171.48 34.1
 -3 -5 10 65.59 34.9
 -3 -5 10 40.8 27.8
 3 -5 -10 92.69 35.6
 -3 5 10 63.89 21.2
 3 5 -10 57.29 31.5
 3 5 -10 112.79 36.4
 3 5 -10 124.89 36.3
 -3 5 10 51.89 21.8
 3 5 -10 108.99 32.9
 -1 -5 10 381.46 69.49
 1 -5 -10 375.26 64.99
 1 -5 -10 322.47 59.79
 1 5 -10 376.66 60.69
 -1 5 10 370.46 35.6
 -1 5 10 388.36 58.19
 1 5 -10 320.67 57.69
 1 5 -10 380.96 46.3
 -1 5 10 472.55 75.89
 1 5 -10 321.87 59.69
 1 -5 10 173.58 47
 -1 -5 -10 157.28 40.7
 -1 -5 -10 212.08 78.09
 1 -5 10 183.18 45.9
 1 5 10 224.68 40.3
 -1 5 -10 178.58 44.5
 1 5 10 263.87 64.29
 -1 5 -10 200.58 46.6
 -1 5 -10 252.37 38.3
 -3 -5 -10 4.7 17.6
 3 -5 10 23.5 27.4
 -3 -5 -10 21.1 25.6
 3 -5 10 23.9 26.6
 -3 5 -10 13.9 21.4
 3 5 10 30.9 23.7
 3 5 10 28 32.7
 3 5 10 22.6 28.6
 -3 5 -10 9.9 11.4
 -3 5 -10 25.2 27.9
 5 -5 10 23.7 26.2
 -5 -5 -10 8.3 32.6
 -5 -5 -10 -3.6 24.2
 5 5 10 26.8 25
 5 5 10 28.6 34.9
 -5 5 -10 0.5 24.4
 -5 5 -10 13.6 18.1
 5 5 10 -1.9 20.9
 6 -6 -10 165.68 48.5
 -6 -6 10 175.58 61.99
 6 -6 -10 125.59 38.1
 -6 -6 10 115.39 42.9
 6 6 -10 182.98 43
 6 6 -10 244.18 49.7
 6 6 -10 160.68 49.4
 6 6 -10 100.59 42.9
 4 -6 -10 88.19 37.9
 -4 -6 10 143.29 72.79
 -4 -6 10 43.5 24
 4 -6 -10 86.89 36
 -4 -6 10 110.39 40.9
 4 6 -10 28.4 24.2
 -4 6 10 75.69 30.2
 4 6 -10 26.8 34.2
 4 6 -10 65.79 26.7
 -2 -6 10 265.67 60.19
 -2 -6 10 309.17 71.29
 -2 -6 10 251.27 59.49
 2 -6 -10 136.99 38.9
 2 -6 -10 246.98 57.49
 2 6 -10 234.08 50.59
 -2 6 10 284.57 53.19
 2 6 -10 274.97 49.1
 2 6 -10 248.88 60.89
 2 6 -10 198.78 54.79
 0 -6 -10 385.16 73.39
 0 -6 10 388.36 76.79
 0 -6 10 527.75 83.39
 0 6 -10 530.75 65.69
 0 6 -10 434.76 78.09
 0 6 -10 527.05 91.29
 0 6 -10 529.55 51.69
 0 6 10 505.35 42
 2 -6 10 119.29 44
 2 -6 10 42.7 30.2
 -2 -6 -10 41.4 33.8
 -2 -6 -10 144.89 50.79
 2 6 10 27.1 30.3
 2 6 10 24.5 21.1
 -2 6 -10 20.1 23.2
 -2 6 -10 51.29 17.8
 -2 6 -10 39.3 33.8
 2 6 10 39.1 35.9
 12 0 -11 122.19 23.7
 12 0 -11 86.39 20.1
 12 0 -11 102.09 34.7
 12 0 -11 122.59 24.7
 10 0 -11 26 14.1
 10 0 -11 19.3 19.2
 8 0 -11 437.76 45.2
 -6 0 11 277.37 31.7
 6 0 -11 331.67 53.39
 6 0 -11 318.87 51.19
 4 0 -11 1242.58 89.89
 4 0 -11 1145.19 112.79
 -4 0 11 1287.77 88.29
 -2 0 11 133.69 34.2
 2 0 -11 178.98 41.6
 2 0 -11 153.98 33.8
 0 0 -11 218.28 40.8
 0 0 11 274.87 38.9
 0 0 11 261.87 56.79
 0 0 11 196.78 46
 0 0 -11 367.36 79.39
 -2 0 -11 89.29 32
 -2 0 -11 88.19 29.7
 2 0 11 127.19 31.7
 2 0 11 124.09 37.5
 -2 0 -11 109.89 36.2
 4 0 11 0.7 12.3
 -4 0 -11 -5.4 13.6
 -4 0 -11 10.5 14.5
 4 0 11 9.7 20
 -4 0 -11 5.2 15.3
 -6 0 -11 803.92 82.39
 -6 0 -11 530.25 82.79
 6 0 11 657.03 100.69
 -8 0 -11 -14.3 12.8
 8 0 11 -7.3 31.8
 -8 0 -11 14.4 41.1
 8 0 11 -7.2 20.1
 -8 0 -11 -2 14.6
 13 -1 -11 330.27 59.79
 13 -1 -11 312.27 61.09
 13 1 -11 358.96 44.4
 13 1 -11 324.07 34.8
 13 1 -11 325.77 58.79
 11 -1 -11 247.88 28.6
 11 1 -11 323.87 55.79
 11 1 -11 374.56 35
 11 1 -11 321.67 35.8
 9 -1 -11 419.16 41.9
 9 1 -11 498.25 47.2
 9 1 -11 562.14 63.89
 -7 -1 11 119.89 25.7
 -7 -1 11 108.79 22.4
 7 -1 -11 136.09 33.5
 7 -1 -11 101.89 27.1
 7 1 -11 99.39 27.5
 7 1 -11 123.19 36.4
 5 -1 -11 577.04 58.99
 5 -1 -11 593.44 56.89
 -5 -1 11 599.44 55.59
 -5 1 11 650.23 52.29
 5 1 -11 736.03 80.99
 5 1 -11 654.53 62.29
 3 -1 -11 1467.25 102.49
 -3 -1 11 1605.44 103.39
 -3 -1 11 1344.37 70.49
 3 1 -11 1412.16 100.29
 -3 1 11 1332.07 94.69
 1 -1 -11 521.75 61.39
 -1 -1 11 462.95 41.1
 1 -1 -11 459.75 51.19
 -1 -1 11 581.54 61.29
 -1 1 11 498.65 57.99
 -1 1 11 410.26 51.39
 1 1 -11 408.56 53.89
 1 1 -11 437.86 53.79
 -1 1 11 429.26 36.3
 -1 -1 -11 134.99 43.6
 1 -1 11 86.29 35
 1 -1 11 94.89 28.7
 -1 -1 -11 147.09 39.6
 1 -1 11 99.09 34.2
 -1 1 -11 120.69 38.3
 1 1 11 91.69 30.3
 -1 1 -11 115.59 37.1
 -3 -1 -11 11.3 18.7
 3 -1 11 17 18.7
 -3 -1 -11 2 18
 3 -1 11 14.3 21.9
 3 -1 11 3 12.8
 -3 1 -11 1.9 11.7
 3 1 11 7.2 19.3
 -3 1 -11 4.2 14.7
 3 1 11 -6.5 5.8
 -3 1 -11 0.3 14.3
 5 -1 11 632.04 70.59
 -5 -1 -11 478.05 81.19
 5 -1 11 609.84 100.29
 -5 -1 -11 639.84 75.29
 5 -1 11 659.73 80.99
 -5 1 -11 522.85 88.19
 5 1 11 391.26 64.09
 -5 1 -11 556.04 55.29
 5 1 11 502.95 125.39
 -5 1 -11 609.74 71.39
 -7 -1 -11 337.97 69.99
 -7 -1 -11 254.07 77.99
 7 -1 11 216.08 53.39
 7 -1 11 272.37 71.59
 7 -1 11 306.87 70.59
 -7 -1 -11 251.07 68.79
 -7 1 -11 182.98 38
 7 1 11 213.68 64.19
 -7 1 -11 102.19 41.9
 -7 1 -11 272.27 51.59
 7 1 11 227.88 59.09
 12 -2 -11 134.59 42.3
 12 2 -11 68.79 22.3
 12 2 -11 91.09 27.4
 12 2 -11 100.29 33.1
 10 -2 -11 0.4 13
 10 -2 -11 6.8 10.3
 10 2 -11 -0.5 10.5
 10 2 -11 22.8 20.3
 10 2 -11 4.8 10.2
 8 -2 -11 65.59 22.2
 -8 -2 11 56.29 18.3
 8 -2 -11 75.59 23.4
 -8 -2 11 82.89 21.4
 8 2 -11 81.09 18.7
 8 2 -11 75.89 25.8
 8 2 -11 21.1 19
 6 -2 -11 162.48 36.1
 6 -2 -11 170.88 33.5
 -6 -2 11 129.69 37.6
 -6 -2 11 139.39 31.3
 6 2 -11 190.78 42.1
 6 2 -11 168.38 39.6
 6 2 -11 162.98 25.5
 -4 -2 11 577.64 49.4
 4 -2 -11 706.23 56.99
 -4 -2 11 691.53 66.59
 4 -2 -11 695.33 69.29
 4 2 -11 743.33 67.89
 4 2 -11 573.24 63.29
 -4 2 11 706.73 57.59
 -2 -2 11 155.18 31.1
 -2 -2 11 207.98 45.6
 2 -2 -11 159.28 38.1
 2 -2 -11 176.78 35.3
 -2 2 11 73.39 26.3
 2 2 -11 103.99 34.1
 2 2 -11 86.89 34.2
 0 -2 -11 -2.6 16.5
 0 -2 11 2.3 12.7
 0 -2 11 4.3 13
 0 -2 -11 -2.4 12.1
 0 2 11 30.8 17.6
 0 2 11 15.2 16.9
 0 2 -11 16.6 19.6
 0 2 11 0.7 10.4
 2 -2 11 282.77 51.29
 -2 -2 -11 342.97 73.29
 -2 -2 -11 242.78 51.39
 2 -2 11 211.78 49.3
 -2 2 -11 140.39 38.3
 2 2 11 190.88 45.5
 -4 -2 -11 39.3 27.9
 -4 -2 -11 34.9 33.9
 4 -2 11 33.7 26.4
 4 -2 11 13 19.3
 4 -2 11 9.7 19.3
 -4 -2 -11 38.4 22.8
 -4 2 -11 7.6 12.7
 -4 2 -11 12.3 25
 4 2 11 20.2 21.3
 4 2 11 3.5 21.2
 -4 2 -11 6.7 19.8
 -6 -2 -11 391.96 76.49
 6 -2 11 458.25 76.89
 -6 -2 -11 428.36 84.89
 6 -2 11 308.97 70.49
 -6 -2 -11 352.56 61.79
 6 -2 11 225.78 57.49
 6 2 11 240.18 75.39
 -6 2 -11 246.18 46.9
 6 2 11 309.27 67.59
 -6 2 -11 317.97 38.5
 -6 2 -11 382.86 80.99
 11 -3 -11 86.99 24.8
 11 -3 -11 78.49 23.3
 11 -3 -11 94.49 25.2
 11 3 -11 123.09 33.3
 11 3 -11 104.29 32.2
 11 3 -11 110.59 40.4
 -9 -3 11 349.27 42.2
 9 -3 -11 363.86 43.7
 -9 -3 11 436.26 44.5
 9 -3 -11 352.26 38.3
 9 3 -11 374.76 64.89
 9 3 -11 456.85 50.69
 9 3 -11 450.95 45.1
 -7 -3 11 6.8 14.4
 7 -3 -11 69.39 25.3
 7 -3 -11 72.79 19.5
 -7 -3 11 56.79 21.9
 7 3 -11 22.3 15.4
 7 3 -11 16.1 16.1
 7 3 -11 5.8 16.2
 5 -3 -11 82.49 28.5
 5 -3 -11 111.89 24.6
 -5 -3 11 87.89 27.4
 5 3 -11 61.59 22
 5 3 -11 81.19 27.9
 5 3 -11 111.19 27.7
 -5 3 11 130.89 26.8
 5 3 -11 91.19 33.3
 3 -3 -11 1473.45 91.09
 3 -3 -11 1666.63 118.89
 -3 -3 11 1644.64 115.99
 -3 -3 11 1655.23 104.79
 3 3 -11 1804.72 117.49
 3 3 -11 1775.92 102.19
 -3 3 11 1654.83 104.59
 1 -3 -11 414.36 46.6
 1 -3 -11 515.15 85.19
 -1 -3 11 472.55 77.99
 -1 -3 11 427.06 51.69
 -1 3 11 368.46 45.6
 -1 3 11 483.55 78.19
 1 3 -11 488.75 57.39
 -1 -3 -11 8.6 15.7
 -1 -3 -11 15.4 18.1
 1 -3 11 -10.1 10.8
 -1 -3 -11 15.9 21.2
 1 -3 11 15.5 17.4
 1 3 11 31.7 22
 1 3 11 -0.8 14
 1 3 11 5.7 16.7
 -1 3 -11 -2.7 14.5
 -1 3 -11 4 18.8
 3 -3 11 -2.2 14.8
 3 -3 11 10.6 22.9
 -3 -3 -11 9.5 16.4
 -3 -3 -11 22.5 22.6
 -3 -3 -11 100.19 64.49
 3 -3 11 0.7 19.1
 -3 3 -11 -4.4 7.9
 3 3 11 -4.6 16.8
 -3 3 -11 -5.1 16.3
 3 3 11 2.3 17.8
 -5 -3 -11 651.23 97.29
 -5 -3 -11 278.47 62.19
 5 -3 11 381.96 79.49
 5 -3 11 462.55 78.19
 5 -3 11 580.24 91.39
 5 3 11 467.95 76.19
 -5 3 -11 600.44 141.79
 5 3 11 436.06 78.69
 -5 3 -11 474.75 43.9
 -5 3 -11 377.86 64.29
 -10 -4 11 1.3 13.3
 -10 -4 11 8.4 16.7
 10 -4 -11 9.7 14.9
 10 4 -11 7.1 17.7
 10 4 -11 16.5 21.9
 10 4 -11 9.5 19.6
 -8 -4 11 38.4 22.2
 8 -4 -11 21.9 17.3
 -8 -4 11 7.7 16.8
 8 4 -11 82.19 32.4
 8 4 -11 98.49 30.3
 8 4 -11 41.4 20.4
 6 -4 -11 10.8 16.3
 -6 -4 11 23.9 18.2
 -6 -4 11 93.59 33.8
 6 4 -11 51.49 21.7
 6 4 -11 36 23.5
 6 4 -11 4.7 18.4
 6 4 -11 41.1 21.9
 4 -4 -11 399.06 67.79
 -4 -4 11 541.65 85.59
 4 -4 -11 510.45 62.59
 -4 -4 11 482.65 60.49
 4 4 -11 490.05 52.29
 -4 4 11 469.25 39.4
 -4 4 11 514.85 49.3
 4 4 -11 513.75 59.89
 4 4 -11 456.25 57.19
 4 4 -11 495.15 81.99
 2 -4 -11 203.38 32.9
 2 -4 -11 193.28 53.29
 -2 -4 11 105.19 38.3
 -2 -4 11 175.48 44.6
 2 4 -11 162.58 42.2
 -2 4 11 122.19 26.4
 2 4 -11 128.39 41.3
 2 4 -11 93.09 42.3
 -2 4 11 127.39 34.9
 2 4 -11 147.99 38.8
 0 -4 -11 9.1 15.5
 0 -4 -11 -7.6 11.3
 0 -4 11 12.7 15.9
 0 -4 -11 -7.7 14.5
 0 -4 11 -12.1 14
 0 4 11 8.5 15.1
 0 4 11 6.7 16.3
 0 4 11 -4.1 15.6
 0 4 -11 17 17.2
 0 4 -11 7.1 15.4
 0 4 -11 -5.9 15.6
 -2 -4 -11 70.79 30
 2 -4 11 89.19 40.2
 2 -4 11 107.19 36.6
 -2 -4 -11 73.89 34.2
 2 4 11 155.78 41.4
 2 4 11 67.69 34.2
 2 4 11 16.8 24.1
 -2 4 -11 67.89 31.5
 -2 4 -11 131.99 41.1
 -2 4 -11 131.49 30.9
 4 -4 11 0.5 19.9
 -4 -4 -11 6.6 18
 -4 -4 -11 26.9 30.4
 4 -4 11 8.9 26.2
 -4 4 -11 29.8 43.8
 4 4 11 3.1 24.5
 -4 4 -11 12 17.9
 -4 4 -11 6.7 11.3
 4 4 11 -1.7 16.4
 -4 4 -11 -1.7 11
 4 4 11 -12.4 20.6
 -9 -5 11 26.5 23
 9 -5 -11 21.2 26.9
 -9 -5 11 33.5 25.9
 9 5 -11 81.89 36.3
 9 5 -11 81.59 30.3
 9 5 -11 73.79 33.5
 7 -5 -11 11.9 17.5
 -7 -5 11 5.4 13.4
 -7 -5 11 9.8 20.4
 7 -5 -11 23.5 23.9
 7 5 -11 -2.5 22
 7 5 -11 13.9 16.2
 7 5 -11 15.1 21.2
 7 5 -11 6.1 19
 5 -5 -11 126.39 41.1
 -5 -5 11 179.58 48.6
 -5 -5 11 209.18 52.49
 5 -5 -11 217.38 55.59
 5 5 -11 193.08 45.4
 5 5 -11 187.48 44.5
 5 5 -11 91.19 36.7
 5 5 -11 117.59 33.4
 -5 5 11 191.18 34.6
 -3 -5 11 404.76 73.99
 -3 -5 11 547.15 87.09
 3 -5 -11 448.06 75.09
 3 -5 -11 488.65 83.49
 3 5 -11 414.56 66.49
 -3 5 11 434.06 51.09
 -3 5 11 401.16 44.9
 3 5 -11 445.26 56.19
 3 5 -11 284.57 63.29
 1 -5 -11 229.58 58.49
 -1 -5 11 193.28 42.3
 -1 -5 11 195.48 47.5
 1 -5 -11 194.28 44.7
 1 5 -11 273.17 45.6
 1 5 -11 182.58 53.89
 1 5 -11 223.88 50.29
 -1 5 11 149.19 39.1
 1 5 -11 168.28 44
 -1 5 11 161.78 38.9
 -1 -5 -11 39.1 32.6
 1 -5 11 44.7 37.9
 -1 -5 -11 143.99 50.79
 -1 5 -11 54.89 29
 1 5 11 96.69 27.2
 1 5 11 83.59 34.7
 -1 5 -11 132.39 31.9
 -1 5 -11 85.19 32.1
 -3 -5 -11 26.1 31.1
 3 -5 11 2.3 21.2
 -3 -5 -11 9.1 24.3
 3 -5 11 71.99 33
 -3 5 -11 16.3 21.8
 -3 5 -11 -5.5 20.7
 3 5 11 23.3 22
 3 5 11 -0.6 21.8
 3 5 11 -8.6 23
 -3 5 -11 13.8 12.6
 -6 -6 11 24.5 27.9
 -6 -6 11 1.8 19.4
 6 -6 -11 11.4 20.7
 -6 6 11 11.3 21.1
 6 6 -11 33.8 25.5
 6 6 -11 20.7 62.19
 6 6 -11 -1.7 17.6
 6 6 -11 27.7 27.6
 -4 -6 11 387.16 78.59
 4 -6 -11 443.56 89.59
 -4 -6 11 343.77 75.29
 4 -6 -11 284.57 64.49
 -4 -6 11 262.37 57.09
 4 6 -11 439.96 71.79
 4 6 -11 276.17 69.89
 4 6 -11 420.16 75.29
 4 6 -11 428.56 73.59
 2 -6 -11 64.89 33.6
 2 -6 -11 53.69 28.6
 -2 -6 11 72.39 40.4
 -2 -6 11 74.39 32.1
 2 6 -11 -0.5 17.2
 2 6 -11 17.5 25.6
 -2 6 11 15.8 21.9
 2 6 -11 10.6 17.3
 2 6 -11 3.5 25.1
 0 -6 11 5.7 29.9
 0 -6 -11 2.6 24.9
 0 -6 11 28.9 33.8
 0 -6 -11 1.2 21.4
 0 6 -11 6.3 27.2
 0 6 -11 -8.7 24.5
 0 6 11 3.7 21.7
 0 6 11 1.4 12.6
 0 6 11 4.6 23.2
 0 6 -11 -7.6 12.7
 0 6 -11 -1.1 11.2
 12 0 -12 111.29 38.6
 12 0 -12 73.49 19.5
 10 0 -12 14.3 14.3
 8 0 -12 200.78 40.1
 8 0 -12 154.18 36.8
 6 0 -12 748.43 72.19
 6 0 -12 875.21 71.89
 4 0 -12 308.47 56.89
 -4 0 12 245.98 43.7
 -2 0 12 210.98 44.2
 2 0 -12 242.28 48.9
 2 0 -12 277.67 51.99
 0 0 12 37.5 20
 0 0 -12 93.79 34.7
 0 0 12 87.19 22.8
 0 0 12 69.59 27.7
 0 0 -12 59.69 24.6
 -2 0 -12 500.55 63.89
 -2 0 -12 562.74 68.89
 2 0 12 545.05 67.89
 2 0 12 616.94 58.79
 -4 0 -12 486.35 74.39
 4 0 12 646.34 108.29
 4 0 12 645.44 100.49
 -4 0 -12 650.83 77.09
 4 0 12 714.33 73.39
 -4 0 -12 524.65 66.09
 6 0 12 90.39 39.4
 6 0 12 145.59 44.1
 -6 0 -12 92.99 29.8
 -6 0 -12 143.49 44.3
 -6 0 -12 39 37.8
 6 0 12 48.9 33.9
 11 -1 -12 89.59 22.7
 11 1 -12 44.7 18
 11 1 -12 51.89 29.9
 9 -1 -12 28.1 23
 9 -1 -12 10.5 12.4
 9 1 -12 4.4 11.8
 9 1 -12 1.7 16.6
 -7 -1 12 513.35 44.4
 7 -1 -12 529.75 55.29
 7 -1 -12 539.95 53.69
 -7 -1 12 475.75 45.5
 7 1 -12 450.45 57.19
 7 1 -12 477.75 51.89
 5 -1 -12 136.99 37.1
 5 -1 -12 91.29 26.8
 -5 -1 12 100.99 29.4
 5 1 -12 84.09 26.1
 -5 1 12 66.29 21.2
 5 1 -12 133.59 37.1
 -3 -1 12 9.5 16.4
 3 -1 -12 16.2 15.2
 3 -1 -12 21.8 17.1
 3 1 -12 12.9 16
 3 1 -12 10.7 15.3
 -3 1 12 28.2 23.3
 1 -1 -12 116.39 34.4
 -1 -1 12 152.98 28.8
 -1 -1 12 158.38 45.6
 1 1 -12 99.89 38.6
 -1 1 12 54.29 22.8
 -1 1 12 95.29 19.6
 1 1 -12 83.49 30
 1 -1 12 7.1 14.3
 1 -1 12 21.6 21.1
 -1 -1 -12 11.4 20.1
 -1 -1 -12 6.1 13.2
 -1 -1 -12 10.3 17.6
 1 1 12 10.1 17.9
 -1 1 -12 -1.2 12.2
 -1 1 -12 1 15.5
 -3 -1 -12 392.66 98.19
 3 -1 12 467.45 57.09
 3 -1 12 285.57 102.39
 -3 -1 -12 429.66 67.89
 -3 -1 -12 235.68 48.2
 3 -1 12 391.06 68.69
 -3 1 -12 407.76 76.19
 -3 1 -12 410.26 49.2
 3 1 12 508.35 101.99
 3 1 12 467.25 72.79
 5 -1 12 5.3 21.5
 5 -1 12 27.4 30.8
 5 -1 12 2.5 19.1
 -5 -1 -12 14.9 22.1
 -5 -1 -12 19 37.9
 -5 -1 -12 0.7 21.8
 -5 1 -12 59.29 67.89
 5 1 12 -11.8 20.5
 5 1 12 23.8 28.7
 -5 1 -12 41.4 30.4
 -5 1 -12 47.3 27.8
 -7 -1 -12 -6 21.3
 7 -1 12 3.7 20.7
 7 -1 12 13.4 25.9
 -7 -1 -12 21.8 51.29
 -7 -1 -12 13.7 22.4
 7 -1 12 7.3 33.3
 -7 1 -12 13.1 35.9
 -7 1 -12 10 17.9
 7 1 12 37.7 32.7
 7 1 12 3.8 31.7
 12 -2 -12 247.08 29.1
 12 2 -12 187.38 48.1
 12 2 -12 230.28 36.2
 12 2 -12 237.18 41.5
 10 -2 -12 237.38 46.7
 10 -2 -12 181.18 33.4
 10 2 -12 165.28 27.3
 10 2 -12 162.98 33.5
 10 2 -12 201.38 48.5
 8 -2 -12 346.27 43.5
 8 -2 -12 296.37 47.9
 -8 -2 12 384.86 40.4
 -8 -2 12 328.27 37.3
 8 2 -12 258.47 53.89
 8 2 -12 380.66 47.1
 6 -2 -12 1473.75 104.79
 -6 -2 12 1525.45 100.79
 6 -2 -12 1475.25 94.79
 -6 2 12 1465.85 77.29
 6 2 -12 1447.76 101.69
 6 2 -12 1428.86 110.59
 4 -2 -12 237.68 47.7
 -4 -2 12 190.58 42.4
 -4 -2 12 228.78 34.7
 4 -2 -12 197.28 48.1
 4 2 -12 155.68 39.1
 -4 2 12 171.28 36.3
 4 2 -12 99.79 32.5
 -2 -2 12 98.79 28.8
 2 -2 -12 49.6 26.7
 -2 -2 12 87.59 24.7
 2 -2 -12 115.49 30.2
 -2 2 12 85.79 30.5
 2 2 -12 107.69 36.3
 2 2 -12 108.39 35.8
 0 -2 12 32.5 19.3
 0 -2 -12 19.9 20
 0 -2 -12 6.1 13.6
 0 -2 -12 22.6 18.9
 0 2 12 6.7 14.4
 0 2 12 10.7 18.6
 0 2 -12 12.7 20.6
 0 2 -12 19.2 14.6
 0 2 12 18.5 18.1
 2 -2 12 441.56 53.79
 -2 -2 -12 483.25 60.89
 2 -2 12 437.76 94.19
 -2 -2 -12 452.05 85.59
 2 -2 12 318.57 76.09
 -2 -2 -12 405.76 80.39
 2 2 12 395.86 65.29
 -2 2 -12 393.96 78.09
 -2 2 -12 457.15 78.39
 -4 -2 -12 504.45 65.69
 4 -2 12 831.72 88.69
 -4 -2 -12 652.93 79.19
 4 -2 12 755.82 77.19
 4 -2 12 708.53 87.39
 -4 2 -12 437.36 75.59
 -4 2 -12 759.92 76.59
 4 2 12 652.93 103.39
 4 2 12 621.24 102.49
 -4 2 -12 716.73 76.59
 6 -2 12 2.2 27.6
 -6 -2 -12 7.3 21.1
 -6 -2 -12 9.5 28.5
 6 -2 12 65.39 34.5
 -6 -2 -12 30.7 29.4
 6 -2 12 5 22.6
 -6 2 -12 85.69 34
 6 2 12 107.39 40.5
 6 2 12 17.5 35.5
 -6 2 -12 20.7 32.3
 -6 2 -12 59.99 22.9
 11 -3 -12 24.7 17.4
 11 -3 -12 8.2 16
 11 -3 -12 3.2 12.7
 11 3 -12 -5.9 9.9
 11 3 -12 -13 16
 11 3 -12 -10.3 11.8
 -9 -3 12 82.99 24.9
 9 -3 -12 129.99 32.8
 9 -3 -12 100.29 25.2
 -9 -3 12 136.39 30.5
 9 3 -12 115.89 27.7
 9 3 -12 127.19 40.6
 -7 -3 12 263.37 47.3
 7 -3 -12 236.48 36
 -7 -3 12 304.37 55.39
 7 3 -12 213.18 51.09
 7 3 -12 300.17 58.69
 7 3 -12 234.88 37.6
 7 3 -12 284.97 54.49
 5 -3 -12 81.39 32.2
 -5 -3 12 78.09 28.1
 5 -3 -12 60.59 20.1
 5 3 -12 80.09 32.4
 5 3 -12 180.18 44.4
 -5 3 12 126.69 26.3
 5 3 -12 106.99 32.9
 5 3 -12 125.29 27.4
 -3 -3 12 46.4 23.4
 -3 -3 12 31.8 21.9
 3 -3 -12 15.7 15.4
 3 -3 -12 8.1 19.7
 3 3 -12 9.9 19
 3 3 -12 17.3 20.6
 -3 3 12 7.1 14.2
 1 -3 -12 208.08 58.39
 -1 -3 12 143.29 36.8
 1 -3 -12 129.59 34.5
 -1 -3 12 145.19 47.8
 1 3 -12 112.99 30.6
 -1 3 12 230.98 39.9
 -1 3 12 187.28 38.7
 -1 3 12 116.59 37.5
 -1 -3 -12 10.8 19.1
 1 -3 12 -16.5 12
 -1 -3 -12 3 15
 1 -3 12 -7.9 15.6
 -1 -3 -12 3 17.1
 -1 3 -12 -9.4 6.9
 1 3 12 -3.1 15.1
 1 3 12 17.9 23.8
 -1 3 -12 2.7 17.3
 1 3 12 -0.7 14.8
 -3 -3 -12 260.47 59.19
 3 -3 12 395.76 76.69
 3 -3 12 275.67 58.89
 3 -3 12 329.07 61.89
 -3 -3 -12 373.46 67.29
 -3 -3 -12 355.06 69.39
 -3 3 -12 267.57 62.79
 3 3 12 369.86 81.79
 3 3 12 337.87 66.59
 -3 3 -12 536.45 89.09
 -5 -3 -12 10.4 25.1
 5 -3 12 26.4 25.6
 -5 -3 -12 25.4 31.5
 -5 -3 -12 -6.7 14.7
 5 -3 12 -3.9 22.1
 5 -3 12 -3.7 18.9
 5 3 12 4.9 23.2
 -5 3 -12 6.7 14.3
 -5 3 -12 13.6 17.6
 5 3 12 -11.4 26.8
 -5 3 -12 0.1 23.9
 -10 -4 12 42.3 23.2
 -10 -4 12 16.9 19.2
 10 -4 -12 34.4 23.6
 10 4 -12 27.3 26.8
 10 4 -12 -2.6 14.1
 10 4 -12 0.2 17.5
 8 -4 -12 280.47 54.49
 -8 -4 12 303.17 61.69
 -8 -4 12 234.58 54.49
 8 4 -12 164.88 37.1
 8 4 -12 105.89 44.9
 8 4 -12 260.67 55.79
 6 -4 -12 684.53 72.49
 -6 -4 12 725.33 76.19
 -6 -4 12 708.73 76.29
 6 4 -12 740.83 74.79
 6 4 -12 783.62 66.89
 6 4 -12 853.11 81.89
 6 4 -12 685.03 83.99
 4 -4 -12 311.37 31.9
 4 -4 -12 249.28 52.49
 4 -4 -12 399.46 72.69
 -4 -4 12 401.06 63.89
 4 4 -12 241.88 46.6
 4 4 -12 295.37 56.99
 4 4 -12 337.67 59.29
 4 4 -12 222.58 55.59
 2 -4 -12 32.7 19.6
 -2 -4 12 137.19 41.4
 2 -4 -12 68.79 31.8
 2 -4 -12 44 24.9
 -2 -4 12 106.99 41.3
 2 4 -12 109.49 33.2
 -2 4 12 175.68 47.7
 -2 4 12 113.79 25.9
 2 4 -12 60.59 32.4
 2 4 -12 87.19 34.9
 0 -4 -12 50.89 27.7
 0 -4 -12 77.59 28.4
 0 -4 -12 105.99 48
 0 -4 12 68.99 30.1
 0 -4 12 59.69 29.9
 0 4 -12 48.4 28.2
 0 4 -12 106.89 30.4
 0 4 12 21.6 21.4
 0 4 12 53.19 24.9
 0 4 -12 73.39 28.8
 -2 -4 -12 312.37 65.69
 -2 -4 -12 357.06 84.69
 2 -4 12 431.56 75.89
 2 -4 12 370.56 76.19
 -2 4 -12 420.06 45.5
 2 4 12 419.56 64.19
 2 4 12 219.28 54.19
 -2 4 -12 365.76 62.69
 4 -4 12 323.67 90.69
 4 -4 12 430.56 75.89
 -4 -4 -12 365.56 76.49
 -4 -4 -12 296.77 65.79
 -4 4 -12 317.07 37.6
 4 4 12 348.07 67.39
 -4 4 -12 306.67 70.99
 -4 4 -12 345.97 61.89
 4 4 12 198.28 58.19
 4 4 12 345.47 76.89
 -4 4 -12 370.06 38.4
 -7 -5 12 250.37 56.09
 7 -5 -12 185.78 50.19
 7 -5 -12 184.88 49.4
 7 5 -12 175.08 38.1
 7 5 -12 159.98 43.6
 7 5 -12 107.79 46.9
 7 5 -12 234.78 50.39
 -5 -5 12 25.3 22.9
 5 -5 -12 22.1 26.1
 5 -5 -12 35.2 25.2
 -5 -5 12 82.39 33.2
 -5 -5 12 46.2 33.8
 -5 5 12 56.39 20.6
 5 5 -12 20.8 20.6
 5 5 -12 57.99 29.2
 5 5 -12 56.49 27.6
 5 5 -12 26.1 28.1
 -3 -5 12 23.7 28.4
 3 -5 -12 4 42
 -3 -5 12 18.3 24.6
 3 -5 -12 -12.3 14.2
 3 5 -12 7.6 24.3
 -3 5 12 6.2 16.7
 3 5 -12 0.3 18.8
 3 5 -12 -5.9 14.7
 3 5 -12 19.8 21.8
 -3 5 12 12.1 16.8
 1 -5 -12 28.5 26
 -1 -5 12 66.49 35.4
 1 -5 -12 85.39 43.8
 -1 -5 12 47.9 32.4
 1 5 -12 14.6 31.4
 1 5 -12 77.49 28.2
 1 5 -12 78.49 30.3
 -1 5 12 73.69 27.7
 1 -5 12 2.7 21.7
 1 -5 12 23.9 29.9
 -1 -5 -12 2.2 20.1
 -1 -5 -12 6.8 25.3
 1 5 12 16.1 23.5
 1 5 12 8.3 26.7
 -1 5 -12 -1.8 18
 1 5 12 5 14.9
 -1 5 -12 -10.6 20.9
 -1 5 -12 21.8 17.5
 12 0 -13 49.5 30.7
 12 0 -13 76.49 21.9
 10 0 -13 193.58 37.6
 10 0 -13 277.07 57.19
 8 0 -13 63.39 21.8
 8 0 -13 31 23.3
 -6 0 13 18.9 15.8
 6 0 -13 -2 15.9
 6 0 -13 12.9 19.8
 -4 0 13 200.58 42.3
 4 0 -13 239.88 46.9
 4 0 -13 265.97 52.89
 2 0 -13 107.49 36.8
 2 0 -13 109.59 32
 -2 0 13 140.59 42.9
 0 0 13 548.95 67.99
 0 0 13 544.55 48.4
 0 0 -13 671.13 75.19
 0 0 -13 541.55 65.49
 2 0 13 15.1 16.7
 -2 0 -13 29.5 23.5
 -2 0 -13 39.5 25.4
 -2 0 -13 -1.7 17.8
 2 0 13 67.59 41.3
 -4 0 -13 18.8 22.6
 -4 0 -13 42.8 42.5
 4 0 13 26.9 26.9
 -4 0 -13 16.8 24.3
 4 0 13 17.6 25.5
 4 0 13 30.4 25.6
 6 0 13 33.5 27.8
 6 0 13 66.59 37.3
 6 0 13 12.8 38.3
 -6 0 -13 24.7 37.3
 11 -1 -13 34.3 26.3
 11 -1 -13 56.59 20.8
 11 1 -13 39.9 27.8
 11 1 -13 70.79 22.5
 9 -1 -13 575.64 54.39
 9 -1 -13 442.56 55.29
 9 1 -13 436.76 69.49
 -7 -1 13 498.35 46.1
 7 -1 -13 498.05 53.89
 7 -1 -13 424.36 52.89
 -7 -1 13 390.56 44.4
 7 1 -13 401.36 49.7
 7 1 -13 445.56 72.29
 -5 -1 13 194.58 42.7
 5 -1 -13 196.08 45.2
 5 1 -13 180.28 48
 -5 1 13 150.68 35.3
 5 1 -13 188.78 39.8
 3 -1 -13 28.7 21.1
 -3 -1 13 27.4 19.4
 3 -1 -13 25.7 20.8
 3 1 -13 23.7 24.9
 -3 1 13 41.1 21.8
 3 1 -13 31.6 25.3
 -1 -1 13 789.62 56.89
 1 -1 -13 779.02 82.39
 -1 -1 13 818.12 81.99
 1 -1 -13 742.33 73.79
 1 1 -13 667.43 73.39
 1 1 -13 840.82 83.29
 -1 1 13 781.32 50.19
 -1 -1 -13 918.41 87.19
 -1 -1 -13 912.31 87.99
 1 -1 13 983.2 75.39
 1 -1 13 825.12 92.79
 -1 -1 -13 994.5 97.89
 1 -1 13 1171.58 104.09
 -1 1 -13 1025.2 98.09
 1 1 13 1084.49 75.69
 1 1 13 958 89.59
 -1 1 -13 945.31 92.19
 3 -1 13 29.7 22.5
 3 -1 13 40.9 35.3
 -3 -1 -13 54.79 30.5
 -3 -1 -13 30.1 27.9
 -3 -1 -13 27.1 22.9
 3 -1 13 70.59 34.6
 -3 1 -13 27.8 22.1
 -3 1 -13 17.1 23.4
 3 1 13 7.5 20
 3 1 13 16.7 24.3
 -3 1 -13 -3.6 11.3
 5 -1 13 24.6 30.4
 -5 -1 -13 -1 26.5
 5 -1 13 4 21.5
 -5 -1 -13 6 22.1
 5 -1 13 9.5 29.8
 -5 -1 -13 18.3 23.6
 -5 1 -13 -9.9 13.2
 5 1 13 19 31
 5 1 13 10 23.8
 -5 1 -13 9.9 27.4
 -5 1 -13 1.9 19.8
 10 -2 -13 124.19 29.9
 10 2 -13 203.18 43.9
 10 2 -13 206.98 49.2
 8 -2 -13 90.69 30.5
 -8 -2 13 132.59 30.8
 -8 -2 13 96.79 24.9
 8 2 -13 62.69 29.8
 8 2 -13 64.29 23.8
 8 2 -13 76.79 37.4
 -6 -2 13 1.4 11.4
 6 -2 -13 4.7 15.6
 6 -2 -13 23.4 17.9
 -6 2 13 6 10.3
 6 2 -13 15.9 18.9
 6 2 -13 1.3 16.1
 4 -2 -13 141.39 40.5
 -4 -2 13 143.79 26.4
 -4 -2 13 94.79 29.6
 4 -2 -13 150.58 34.6
 4 2 -13 105.39 32.6
 -4 2 13 88.99 28.5
 4 2 -13 97.99 38.3
 -2 -2 13 10.1 17.8
 2 -2 -13 15.7 18.7
 -2 -2 13 23.6 18.8
 2 2 -13 63.79 28.9
 -2 2 13 15 20.9
 0 -2 -13 463.35 87.89
 0 -2 13 371.06 54.19
 0 -2 -13 282.47 52.39
 0 -2 -13 352.36 65.39
 0 2 13 324.47 59.09
 0 2 -13 209.88 47
 0 2 -13 200.48 46.8
 0 2 13 380.76 42.7
 -2 -2 -13 21.8 26.6
 -2 -2 -13 9.6 22
 2 -2 13 5 14.9
 -2 -2 -13 9.2 18.7
 2 -2 13 11.6 18.1
 2 -2 13 9.2 21
 -2 2 -13 15.6 17.8
 2 2 13 37.1 27.9
 2 2 13 39.8 31.3
 -2 2 -13 21 23.8
 -4 -2 -13 26.7 30.9
 4 -2 13 4.2 25.6
 4 -2 13 -5.1 22
 -4 -2 -13 1.4 18.9
 -4 -2 -13 10.4 25.9
 4 -2 13 -7.8 15
 -4 2 -13 6.3 19.8
 4 2 13 -5.9 16.8
 4 2 13 19.1 44.2
 -4 2 -13 -2.8 22.4
 -9 -3 13 372.96 43.4
 -9 -3 13 351.06 43.3
 9 -3 -13 402.66 63.79
 9 -3 -13 296.97 38.1
 9 3 -13 402.46 72.09
 9 3 -13 375.26 38.6
 9 3 -13 333.87 74.69
 9 3 -13 413.56 51.69
 -7 -3 13 149.59 38.8
 -7 -3 13 266.27 46.6
 7 -3 -13 208.88 48.9
 7 -3 -13 235.28 38.4
 7 3 -13 187.78 48.3
 7 3 -13 108.99 39.4
 7 3 -13 186.88 32.3
 7 3 -13 168.08 42.1
 5 -3 -13 155.28 40.7
 -5 -3 13 154.68 38.9
 5 -3 -13 189.48 36.3
 5 3 -13 149.79 45.3
 5 3 -13 177.48 46.2
 5 3 -13 146.99 60.59
 -5 3 13 135.79 30.2
 3 -3 -13 60.89 33.1
 -3 -3 13 27.5 21.1
 3 -3 -13 2.3 16.1
 3 -3 -13 16.2 17
 -3 3 13 17 18.9
 3 3 -13 35.9 26.8
 3 3 -13 7.8 22
 1 -3 -13 327.27 59.59
 1 -3 -13 311.57 60.29
 -1 -3 13 242.18 53.69
 -1 -3 13 431.06 61.79
 1 3 -13 447.26 78.69
 -1 3 13 402.06 71.99
 1 3 -13 276.27 54.29
 -1 3 13 422.06 42.7
 -1 -3 -13 525.35 65.59
 1 -3 13 634.84 105.59
 -1 -3 -13 487.65 75.09
 -1 -3 -13 581.14 98.79
 1 -3 13 712.43 71.09
 -1 3 -13 603.64 89.09
 -1 3 -13 637.94 75.09
 1 3 13 567.14 61.59
 1 3 13 619.64 79.99
 1 3 13 707.83 70.49
 -3 -3 -13 26 31.1
 -3 -3 -13 41.1 32.5
 3 -3 13 48.4 42.9
 -3 -3 -13 7.6 22.1
 3 -3 13 26.2 22.6
 -3 3 -13 83.49 33.6
 3 3 13 2.3 20
 3 3 13 5.4 28.6
 -3 3 -13 1.7 25.9
 3 3 13 6.3 20.1
 8 -4 -13 160.58 46.1
 -8 -4 13 151.78 44.3
 -8 -4 13 143.59 36.4
 8 4 -13 107.49 43.6
 8 4 -13 118.29 41.7
 8 4 -13 89.79 29.8
 -6 -4 13 26.9 25
 6 -4 -13 21.4 25.4
 -6 -4 13 2.6 14.8
 6 4 -13 10.7 20.7
 6 4 -13 3.9 20.4
 6 4 -13 11.9 18.7
 6 4 -13 7.2 15.6
 4 -4 -13 132.69 44.7
 -4 -4 13 36.5 26.8
 4 -4 -13 48.9 18.8
 4 -4 -13 10.5 20.2
 4 4 -13 62.19 27.6
 -4 4 13 67.79 25
 4 4 -13 65.19 32.7
 4 4 -13 100.59 32.3
 2 -4 -13 10.1 16.5
 -2 -4 13 5.2 22.8
 -2 -4 13 -13.8 15.9
 2 -4 -13 -0.7 19
 2 -4 -13 8.4 20.1
 -2 4 13 -1.8 11.5
 -2 4 13 0.7 14.9
 2 4 -13 9.2 16.8
 2 4 -13 2 17.2
 0 -4 -13 284.27 57.69
 0 -4 13 345.67 58.09
 0 -4 -13 415.56 65.39
 0 -4 -13 306.57 67.59
 0 -4 13 474.95 94.29
 0 4 -13 296.57 61.79
 0 4 -13 410.76 62.79
 0 4 13 367.06 56.59
 0 4 -13 320.17 60.09
 0 4 13 274.57 66.69
 0 4 13 426.96 51.59
 2 -4 13 16 30.6
 -2 -4 -13 -1.7 24.2
 -2 -4 -13 6.7 22.3
 2 -4 13 9.4 21.4
 -2 -4 -13 14.6 29.5
 -2 4 -13 -1.8 17.5
 -2 4 -13 6.5 14.2
 -2 4 -13 27.4 31.5
 2 4 13 -1.2 27.6
 2 4 13 4.4 19.2
 5 -5 -13 45.6 37.3
 -5 -5 13 31.4 24.6
 -5 -5 13 45.6 33.4
 5 -5 -13 43.4 31.4
 -5 -5 13 39.7 34.7
 5 5 -13 37.8 26.4
 -5 5 13 66.69 22.5
 5 5 -13 97.09 35
 5 5 -13 102.29 36.8
 3 -5 -13 34 31.7
 -3 -5 13 27.6 28.6
 -3 -5 13 38.1 39
 -3 5 13 23.3 17.2
 -3 5 13 26.5 22.5
 3 5 -13 39.9 29.4
 3 5 -13 14.2 22.6
 3 5 -13 -6.3 28
 3 5 -13 6.7 21.9
 1 -5 -13 268.17 58.29
 -1 -5 13 217.48 56.59
 1 -5 -13 197.78 71.19
 1 5 -13 495.15 80.39
 1 5 -13 364.76 58.29
 -1 5 13 310.37 51.09
 1 5 -13 324.77 83.49
 10 0 -14 248.08 58.19
 10 0 -14 252.47 43.4
 8 0 -14 75.49 26.2
 8 0 -14 67.99 33.4
 6 0 -14 6 15
 6 0 -14 -3.5 17.1
 -6 0 14 -5.6 11.6
 4 0 -14 320.37 56.49
 -4 0 14 342.97 63.19
 4 0 -14 317.37 53.39
 2 0 -14 360.46 61.39
 2 0 -14 422.16 72.89
 -2 0 14 518.45 87.69
 0 0 -14 212.68 52.99
 0 0 -14 132.39 45.3
 2 0 14 19.2 28.6
 -2 0 -14 30.2 27.9
 -2 0 -14 9.4 18.8
 -2 0 -14 24.7 23.6
 2 0 14 24.2 19.3
 2 0 14 48.3 35.3
 -4 0 -14 2.9 28.2
 4 0 14 10.1 18.6
 -4 0 -14 8.4 19.9
 -4 0 -14 5.3 22.1
 4 0 14 11.3 24.3
 4 0 14 51.39 36
 11 1 -14 15.4 22.4
 9 -1 -14 8.1 13.5
 9 -1 -14 14.3 21.7
 9 1 -14 4.7 13.6
 9 1 -14 16.6 25.1
 7 -1 -14 82.89 25.9
 7 -1 -14 40.6 27.8
 -7 -1 14 129.19 33
 7 1 -14 37.1 26.5
 7 1 -14 45 21.1
 5 -1 -14 62.79 25
 -5 -1 14 85.09 31.3
 5 -1 -14 79.69 27.8
 5 1 -14 67.99 24.7
 -5 1 14 56.99 25.5
 3 -1 -14 546.55 63.99
 3 -1 -14 538.95 67.89
 -3 -1 14 533.45 108.89
 -3 1 14 639.64 68.59
 3 1 -14 498.85 116.29
 3 1 -14 640.54 70.69
 1 -1 -14 61.49 27
 1 -1 -14 114.19 35.7
 -1 -1 14 66.39 19.8
 -1 -1 14 2.9 13.6
 1 1 -14 12.4 21.4
 -1 1 14 23 15.1
 1 1 -14 26.4 18.9
 -1 1 14 21.9 12.3
 -1 -1 -14 -6.1 14.9
 -1 -1 -14 -7.2 13.8
 -1 -1 -14 11.2 18.7
 1 -1 14 4.6 16.9
 1 -1 14 7.2 15.2
 1 1 14 -7.6 10.3
 -1 1 -14 5 20.7
 -1 1 -14 0.6 21.6
 -3 -1 -14 55.49 60.79
 -3 -1 -14 98.29 35.7
 3 -1 14 113.09 44.4
 -3 -1 -14 78.49 36.1
 3 -1 14 36.9 35.8
 3 -1 14 130.39 37.1
 3 1 14 64.69 35.8
 -3 1 -14 31.1 33.1
 3 1 14 49.3 25.4
 3 1 14 10.8 32.6
 -3 1 -14 94.39 37.9
 10 -2 -14 289.47 48.8
 10 -2 -14 161.88 42
 10 2 -14 178.88 56.79
 10 2 -14 255.77 56.39
 10 2 -14 255.47 45.3
 -8 -2 14 88.99 25.4
 -8 -2 14 92.39 28.4
 8 -2 -14 108.99 31.6
 8 2 -14 88.19 39.2
 8 2 -14 81.69 26.8
 8 2 -14 125.19 37.6
 6 -2 -14 61.09 25.3
 6 -2 -14 24.3 25.4
 -6 -2 14 15.2 20.7
 6 2 -14 20.9 17.9
 6 2 -14 2.5 18
 -6 2 14 22.4 14.7
 4 -2 -14 344.97 63.69
 4 -2 -14 386.06 60.69
 -4 2 14 320.57 57.29
 4 2 -14 265.67 53.19
 4 2 -14 239.58 44
 2 -2 -14 660.33 69.79
 2 -2 -14 778.02 84.49
 2 2 -14 646.54 99.39
 2 2 -14 799.22 100.79
 -2 2 14 594.54 106.49
 0 -2 -14 157.98 42.3
 0 -2 -14 145.39 43.2
 0 -2 14 143.39 32.6
 0 -2 -14 223.88 64.29
 0 -2 14 54.09 27.5
 0 2 14 107.99 36.1
 0 2 14 138.79 31.8
 0 2 -14 58.39 23.2
 0 2 -14 142.99 47
 2 -2 14 25.7 20.8
 -2 -2 -14 15.7 24.6
 -2 -2 -14 -5.4 12.7
 2 -2 14 14 37.5
 -2 2 -14 24.1 33.6
 -2 2 -14 28 26.9
 2 2 14 9.9 20.4
 2 2 14 25.9 24.7
 9 -3 -14 1 14.4
 -9 -3 14 3.8 13.9
 9 -3 -14 16.3 20
 -9 -3 14 8.6 16.2
 9 3 -14 36.1 24.5
 9 3 -14 16.8 35.3
 9 3 -14 25.2 25.6
 7 -3 -14 0.1 17.4
 7 -3 -14 24.4 18.7
 -7 -3 14 8.8 16.2
 -7 -3 14 20.9 22.4
 7 3 -14 26.1 33
 7 3 -14 71.29 31
 7 3 -14 21.8 24.5
 5 -3 -14 42.6 28.3
 5 -3 -14 12.9 17.3
 -5 -3 14 13.7 21.5
 5 3 -14 38.5 28.5
 5 3 -14 30.8 34.6
 5 3 -14 18.6 20.1
 -5 3 14 32 18
 3 -3 -14 234.58 53.59
 3 -3 -14 183.98 53.19
 3 -3 -14 209.98 44.4
 -3 3 14 320.17 63.59
 3 3 -14 216.28 43.8
 3 3 -14 172.38 51.29
 -1 -3 14 19.3 23.2
 1 -3 -14 13.6 19.6
 1 -3 -14 33.3 25.3
 -1 -3 14 28.4 21.7
 1 -3 -14 19.3 22.2
 1 3 -14 8.3 23.6
 -1 3 14 83.89 33.8
 1 3 -14 58.59 34.2
 1 -3 14 -5.3 15.4
 -1 -3 -14 7.3 35.8
 -1 -3 -14 -4.5 19.3
 -1 -3 -14 -1 21.4
 -1 3 -14 4.2 15.8
 1 3 14 -10.7 14.8
 -1 3 -14 -1.3 22.2
 1 3 14 2.1 23.2
 1 3 14 9.2 18.6
 -6 -4 14 53.19 25.9
 6 -4 -14 7 19.4
 6 -4 -14 42.2 36.9
 6 4 -14 3.2 28.6
 6 4 -14 35.7 27.8
 6 4 -14 21.3 20.4
 6 4 -14 33.3 27.4
 4 -4 -14 169.58 53.59
 -4 -4 14 289.67 54.49
 4 -4 -14 177.28 50.79
 4 -4 -14 252.87 42.5
 4 4 -14 218.28 64.29
 -4 4 14 201.28 42.6
 4 4 -14 235.48 51.99
 4 4 -14 251.97 54.59
 -2 -4 14 472.05 57.49
 2 -4 -14 264.97 60.29
 2 -4 -14 393.06 59.39
 2 -4 -14 321.07 81.59
 -2 -4 14 256.67 60.49
 2 4 -14 244.08 66.09
 -2 4 14 272.17 61.39
 2 4 -14 336.97 60.79
 2 4 -14 325.27 70.29
 0 -4 14 141.99 39.3
 0 -4 -14 241.38 74.89
 0 -4 -14 163.18 44
 0 -4 14 87.89 47.4
 0 4 14 229.48 45.7
 0 4 -14 206.38 54.69
 0 4 14 111.39 46.2
 0 4 14 153.38 36.9
 0 4 -14 223.68 45.3
 8 0 -15 15.3 19.2
 8 0 -15 7.5 23.5
 6 0 -15 243.68 69.99
 -6 0 15 350.16 83.39
 6 0 -15 404.76 70.89
 4 0 -15 28.3 22.8
 -4 0 15 49.4 24.8
 4 0 -15 -1.8 18.6
 2 0 -15 -13 16.1
 0 0 -15 50.09 35.3
 0 0 15 75.49 22
 0 0 -15 98.59 40
 0 0 15 33.8 22.6
 -2 0 -15 -14.8 11
 2 0 15 -3.7 17.8
 2 0 15 -5.9 12.7
 -2 0 -15 -8.9 21.3
 2 0 15 -8.5 24.7
 -2 0 -15 3.6 19.9
 9 -1 -15 56.59 25.1
 9 -1 -15 35.2 28.6
 9 1 -15 15 17.2
 7 -1 -15 103.89 36.6
 7 -1 -15 213.18 42.9
 -7 -1 15 149.59 37
 -7 1 15 130.89 27.3
 7 1 -15 84.09 36.8
 7 1 -15 170.28 46.3
 -5 -1 15 612.74 67.89
 5 -1 -15 588.84 67.59
 5 -1 -15 675.93 71.99
 5 1 -15 505.95 88.99
 -5 1 15 560.44 61.09
 5 1 -15 549.54 67.79
 3 -1 -15 264.77 53.39
 3 -1 -15 340.67 63.49
 -3 1 15 219.38 48.4
 3 1 -15 397.86 90.79
 3 1 -15 233.28 51.29
 1 -1 -15 20.4 24.7
 -1 -1 15 8.4 14.6
 1 -1 -15 14.8 22.9
 -1 -1 15 -4.8 16.7
 1 1 -15 8.1 23
 -1 1 15 -4.8 15.7
 1 1 -15 -10.2 14.4
 1 -1 15 15.5 18.8
 1 -1 15 7.9 19.5
 -1 -1 -15 8 22.7
 -1 -1 -15 18.7 25.5
 1 1 15 -9.9 17.2
 -1 1 -15 3.9 16.9
 -1 1 -15 0.4 22.7
 1 1 15 27.5 20.1
 1 1 15 10 23
 8 -2 -15 77.29 32.2
 -8 -2 15 46.9 23.6
 -8 -2 15 37.7 22.1
 8 -2 -15 22.8 22.8
 8 2 -15 70.49 26.9
 8 2 -15 2 25.2
 8 2 -15 42.7 28.8
 6 -2 -15 251.87 51.49
 -6 -2 15 218.28 47
 6 -2 -15 172.38 41.3
 6 2 -15 151.68 35.5
 -6 2 15 206.38 36.8
 4 -2 -15 39.2 26.3
 4 -2 -15 24.7 23.7
 4 2 -15 18.8 30.3
 4 2 -15 33.6 24.8
 -4 2 15 10.5 17.2
 2 -2 -15 7.1 20.2
 2 -2 -15 26.9 24.9
 -2 -2 15 19 18.6
 -2 -2 15 10.9 24.1
 -2 2 15 21.1 31.2
 2 2 -15 6.1 16.5
 2 2 -15 6.6 23.2
 0 -2 15 64.29 25.9
 0 -2 15 59.39 34.8
 0 -2 -15 73.09 32.7
 0 -2 -15 15.7 25.5
 0 -2 -15 14.1 24.3
 0 2 15 40.5 21.3
 0 2 -15 63.79 39
 0 2 15 40.6 37
 0 2 -15 62.89 30.6
 2 -2 15 -3.3 26.6
 -2 -2 -15 1.8 22.6
 -2 -2 -15 17.2 35.5
 2 -2 15 17.1 21.7
 -2 -2 -15 16.1 27.5
 2 2 15 16.5 25.7
 -2 2 -15 5.4 14.1
 -2 2 -15 6.8 29.5
 2 2 15 -1.7 20.2
 -7 -3 15 160.98 42.7
 -7 -3 15 176.38 40.1
 7 -3 -15 203.28 51.79
 7 -3 -15 242.68 43.7
 7 3 -15 130.99 55.89
 7 3 -15 278.67 60.39
 7 3 -15 278.57 59.99
 5 -3 -15 592.54 69.59
 5 -3 -15 633.24 77.59
 5 3 -15 423.56 84.79
 5 3 -15 613.44 74.19
 5 3 -15 621.34 74.79
 -3 -3 15 110.29 29.1
 3 -3 -15 90.59 42.9
 -3 -3 15 91.79 49.7
 3 -3 -15 53.39 30.2
 3 -3 -15 43.7 32.1
 3 3 -15 51.29 21
 3 3 -15 73.69 38.3
 -3 3 15 38 27.9
 -1 -3 15 9.4 25.7
 1 -3 -15 9.7 24.3
 1 -3 -15 -17.5 13.4
 -1 -3 15 1.1 17.3
 1 -3 -15 24.4 28.8
 -1 3 15 13.4 19.7
 -1 3 15 5.2 23.4
 1 3 -15 13.6 32.9
 1 3 -15 -14.5 9.5
 8 0 -16 501.35 62.49
 8 0 -16 548.55 91.09
 -6 0 16 204.28 44.5
 6 0 -16 185.08 48.4
 6 0 -16 194.28 51.79
 4 0 -16 -1.7 21.8
 4 0 -16 8.1 20.3
 -2 0 16 0.3 22.5
 2 0 -16 7.8 25.3
 2 0 -16 1.5 16.7
 0 0 16 354.46 70.69
 0 0 -16 465.15 90.69
 0 0 16 463.25 44.1
 0 0 -16 595.14 98.69
 7 -1 -16 16 19.3
 -7 -1 16 47.7 25.9
 7 -1 -16 40.4 30
 7 1 -16 27.1 24.6
 7 1 -16 44.3 33.6
 -7 1 16 39.1 17.8
 5 -1 -16 12.9 18.9
 -5 -1 16 14.7 23.8
 5 -1 -16 36.3 30.9
 5 1 -16 22 25.2
 -5 1 16 2.2 15.8
 -3 -1 16 4.5 19.6
 3 -1 -16 107.29 33.1
 3 -1 -16 93.59 38.6
 3 1 -16 87.29 28.5
 3 1 -16 58.49 34.2
 -3 1 16 56.79 29.5
 -1 -1 16 0.8 26.5
 1 -1 -16 -8 16.2
 1 -1 -16 5.7 23.8
 -1 1 16 -2.7 20.9
 1 1 -16 -4.8 22.5
 1 1 -16 -0.3 17.8
 -6 -2 16 56.99 32.1
 6 -2 -16 78.09 32.1
 6 -2 -16 72.79 31.5
 6 2 -16 156.08 48.1
 -6 2 16 69.09 25
 6 2 -16 82.29 51.69
 4 -2 -16 23.7 26
 4 -2 -16 44 32.6
 -4 -2 16 -9.4 15.7
 4 2 -16 45 35.6
 4 2 -16 39.4 21.5
 -4 2 16 56.29 29.1
 2 -2 -16 6.6 35.5
 -2 -2 16 1.3 27.3
 2 -2 -16 20.6 23.5
 2 -2 -16 -5.8 21.3
 -2 -2 16 1.2 18.2
 -2 2 16 2.1 20.7
 2 2 -16 4.1 29.7
 2 2 -16 -11.1 14.5

_iucr_refine_instructions_details
;
TITL 111_b.res in C2
REM Old TITL 111_c.res in C2
REM SHELXT solution in C2
REM R1 0.065, Rweak 0.016, Alpha 0.052, Orientation as input
REM Flack x = 0.026 ( 0.011 ) from Parsons' quotients
REM Formula found by SHELXT: B7 O8 Rb2 S
CELL 0.71073 11.3127 6.5152 12.9709 90 105.411 90
ZERR 4 0.0008 0.0005 0.0011 0 0.003 0
LATT -7
SYMM -X,+Y,-Z
SFAC B O Rb S
UNIT 16 40 8 4
ISOR 0.01 0.02 O9
ISOR 0.001 0.002 O10
ISOR 0.001 0.002 O5
 
L.S. 40
PLAN  50
SIZE 0.041 0.062 0.131
TEMP 0
CONF
LIST 4
MORE -1
fmap 2
acta
REM <olex2.extras>
REM <HklSrc "%.\\111.hkl">
REM </olex2.extras>
 
WGHT    0.012300
FVAR       0.37750
RB1   3    0.390376    0.286981    0.697717    11.00000    0.02954    0.03701 =
         0.02797    0.00190    0.00700   -0.00587
RB2   3    0.500000   -0.226764    0.500000    10.50000    0.03745    0.03459 =
         0.04119    0.00000    0.01404    0.00000
RB3   3    0.500000    0.282459    0.000000    10.50000    0.01991    0.01498 =
         0.02377    0.00000    0.00782    0.00000
S1    4    0.295805    0.301904    0.380514    11.00000    0.02579    0.02801 =
         0.01977    0.00170    0.00768    0.00078
O1    2    0.343977    0.385230    0.485973    11.00000    0.06414    0.06892 =
         0.02487   -0.00680    0.01061   -0.01657
O2    2    0.162840    0.315479    0.344258    11.00000    0.02708    0.06048 =
         0.04300    0.01907    0.01625   -0.00443
O3    2    0.339029    0.095693    0.367059    11.00000    0.06330    0.02897 =
         0.05822    0.01408    0.03408    0.01116
O4    2    0.347767    0.449692    0.307826    11.00000    0.01955    0.01882 =
         0.02423   -0.00117    0.00629   -0.00461
O5    2    0.395454    0.572367    0.152816    11.00000    0.01349    0.01407 =
         0.01991    0.00109    0.00575   -0.00073
O6    2    0.278497    0.875674    0.128707    11.00000    0.01187    0.01093 =
         0.05009    0.00105    0.01647    0.00166
O7    2    0.343258    1.228522    0.154823    11.00000    0.00718    0.00465 =
         0.03255   -0.00160    0.00719    0.00122
O8    2    0.482219    0.885363    0.116180    11.00000    0.00664    0.01116 =
         0.03499    0.00372    0.00956    0.00224
O9    2    0.635218    0.627723    0.124556    11.00000    0.00556    0.00759 =
         0.04442   -0.00010    0.00862    0.00035
O10   2    0.684859    0.982768    0.142860    11.00000    0.01024    0.01161 =
         0.01615    0.00024    0.00370   -0.00030
B1    1    0.313971    0.434881    0.184653    11.00000    0.01131    0.00794 =
         0.02696   -0.00121    0.00586    0.00034
B2    1    0.258266    1.079767    0.137653    11.00000    0.00846    0.01298 =
         0.03394    0.00193    0.01235    0.00128
B3    1    0.386225    0.772514    0.133609    11.00000    0.01406    0.01404 =
         0.01294   -0.00640    0.00965   -0.00231
B4    1    0.602504    0.829100    0.130483    11.00000    0.01415    0.00667 =
         0.02187   -0.00223    0.00533    0.00049
HKLF 4
 
REM  111_b.res in C2
REM R1 =  0.0335 for   1763 Fo > 4sig(Fo)  and  0.0435 for all   2120 data
REM    155 parameters refined using     19 restraints
 
END  
     
WGHT      0.0123      0.0000 
REM Highest difference peak  0.726,  deepest hole -0.910,  1-sigma level  0.115
Q1    1   0.4212  0.3771  0.6774  11.00000  0.05    0.73
Q2    1   0.3816  0.5702  0.1085  11.00000  0.05    0.71
Q3    1   0.4167  0.1918  0.6740  11.00000  0.05    0.64
Q4    1   0.6799  0.9735  0.1023  11.00000  0.05    0.61
[truncated: 3,303 more chars]
