# Supplementary material for: Exploring Short-Wavelength Phase-Matching Nonlinear Optical Crystals by Employing KBe2BO3F2 as the Template
Source: ACS Cent Sci. 2022 Nov 11;8(11):1557–64. doi: 10.1021/acscentsci.2c00832 (PMC9686211; doi:10.1021/acscentsci.2c00832)
Supplement: Supplementary file 4 — oc2c00832_si_004.cif [file oc2c00832_si_004.cif]

data_aaa
_audit_creation_date               2022-06-26
_audit_creation_method
;
Olex2 1.3
(compiled 2020.06.28 svn.raecde09e for OlexSys, GUI svn.r6132)
;
_shelx_SHELXL_version_number       '2018/3'
_audit_contact_author_address      ?
_audit_contact_author_email        ?
_audit_contact_author_name         ''
_audit_contact_author_phone        ?
_publ_contact_author_id_orcid      ?
_publ_section_references
;
Dolomanov, O.V., Bourhis, L.J., Gildea, R.J, Howard, J.A.K. & Puschmann, H.
 (2009), J. Appl. Cryst. 42, 339-341.

Sheldrick, G.M. (2015). Acta Cryst. A71, 3-8.

Sheldrick, G.M. (2015). Acta Cryst. C71, 3-8.
;
_chemical_name_common              ?
_chemical_name_systematic          ?
_chemical_formula_moiety           'B4 Cs2 O10 S'
_chemical_formula_sum              'B4 Cs2 O10 S'
_chemical_formula_weight           501.12
_chemical_absolute_configuration   ?
_chemical_melting_point            ?
loop_
  _atom_type_symbol
  _atom_type_description
  _atom_type_scat_dispersion_real
  _atom_type_scat_dispersion_imag
  _atom_type_scat_source
 'B' 'B' 0.0013 0.0007 'International Tables Vol C Tables 4.2.6.8 and 6.1.1.4'
 'Cs' 'Cs' -0.3680 2.1192
 'International Tables Vol C Tables 4.2.6.8 and 6.1.1.4'
 'O' 'O' 0.0106 0.0060 'International Tables Vol C Tables 4.2.6.8 and 6.1.1.4'
 'S' 'S' 0.1246 0.1234 'International Tables Vol C Tables 4.2.6.8 and 6.1.1.4'

_shelx_space_group_comment
;
The symmetry employed for this shelxl refinement is uniquely defined
by the following loop, which should always be used as a source of
symmetry information in preference to the above space-group names.
They are only intended as comments.
;
_space_group_crystal_system        'monoclinic'
_space_group_IT_number             5
_space_group_name_H-M_alt          'C 1 2 1'
_space_group_name_Hall             'C 2y'
loop_
  _space_group_symop_operation_xyz
 'x, y, z'
 '-x, y, -z'
 'x+1/2, y+1/2, z'
 '-x+1/2, y+1/2, -z'

_cell_length_a                     11.4012(6)
_cell_length_b                     6.5997(4)
_cell_length_c                     13.5702(7)
_cell_angle_alpha                  90
_cell_angle_beta                   103.934(2)
_cell_angle_gamma                  90
_cell_volume                       991.04(9)
_cell_formula_units_Z              4
_cell_measurement_reflns_used      3777
_cell_measurement_temperature      300
_cell_measurement_theta_max        27.465
_cell_measurement_theta_min        3.093
_shelx_estimated_absorpt_T_max     0.707
_shelx_estimated_absorpt_T_min     0.374
_exptl_absorpt_coefficient_mu      7.606
_exptl_absorpt_correction_T_max    0.7450
_exptl_absorpt_correction_T_min    0.4086
_exptl_absorpt_correction_type     numerical
_exptl_absorpt_process_details
;
SADABS-2016/2 (Bruker,2016/2) was used for absorption correction.
wR2(int) was 0.1018 before and 0.0592 after correction.
The Ratio of minimum to maximum transmission is 0.5485.
The \l/2 correction factor is Not present.
;
_exptl_absorpt_special_details     ?
_exptl_crystal_colour              colourless
_exptl_crystal_colour_primary      colourless
_exptl_crystal_density_diffrn      3.359
_exptl_crystal_density_meas        .
_exptl_crystal_density_method      ?
_exptl_crystal_description         plate
_exptl_crystal_F_000               904
_exptl_crystal_size_max            0.161
_exptl_crystal_size_mid            0.074
_exptl_crystal_size_min            0.049
_exptl_transmission_factor_max     ?
_exptl_transmission_factor_min     ?
_diffrn_reflns_av_R_equivalents    0.0426
_diffrn_reflns_av_unetI/netI       0.0369
_diffrn_reflns_Laue_measured_fraction_full  0.992
_diffrn_reflns_Laue_measured_fraction_max  0.994
_diffrn_reflns_limit_h_max         14
_diffrn_reflns_limit_h_min         -12
_diffrn_reflns_limit_k_max         8
_diffrn_reflns_limit_k_min         -8
_diffrn_reflns_limit_l_max         17
_diffrn_reflns_limit_l_min         -17
_diffrn_reflns_number              8724
_diffrn_reflns_point_group_measured_fraction_full  0.992
_diffrn_reflns_point_group_measured_fraction_max  0.994
_diffrn_reflns_theta_full          25.242
_diffrn_reflns_theta_max           27.465
_diffrn_reflns_theta_min           3.093
_diffrn_ambient_temperature        300
_diffrn_detector_area_resol_mean   ?
_diffrn_measured_fraction_theta_full  0.992
_diffrn_measured_fraction_theta_max  0.994
_diffrn_measurement_device_type    'CCD area detector'
_diffrn_measurement_method         'phi and omega scans'
_diffrn_radiation_monochromator    graphite
_diffrn_radiation_type             MoK\a
_diffrn_radiation_wavelength       0.71073
_diffrn_source                     ?
_diffrn_source_current             1.4
_diffrn_source_power               0.07
_diffrn_source_voltage             50.0
_reflns_Friedel_coverage           0.840
_reflns_Friedel_fraction_full      0.993
_reflns_Friedel_fraction_max       0.994
_reflns_number_gt                  2109
_reflns_number_total               2274
_reflns_special_details
;
 Reflections were merged by SHELXL according to the crystal
 class for the calculation of statistics and refinement.
 
 _reflns_Friedel_fraction is defined as the number of unique
 Friedel pairs measured divided by the number that would be
 possible theoretically, ignoring centric projections and
 systematic absences.
;
_reflns_threshold_expression       'I > 2\s(I)'
_computing_cell_refinement         'SAINT V8.38A (Bruker, 2018)'
_computing_data_collection         ?
_computing_data_reduction          'SAINT V8.38A (Bruker, 2018)'
_computing_molecular_graphics      'Olex2 1.3 (Dolomanov et al., 2009)'
_computing_publication_material    'Olex2 1.3 (Dolomanov et al., 2009)'
_computing_structure_refinement    'SHELXL 2018/3 (Sheldrick, 2015)'
_computing_structure_solution      'SHELXT 2018/2 (Sheldrick, 2018)'
_refine_diff_density_max           0.562
_refine_diff_density_min           -0.800
_refine_diff_density_rms           0.156
_refine_ls_abs_structure_details
;
 Flack x determined using 892 quotients [(I+)-(I-)]/[(I+)+(I-)]
 (Parsons, Flack and Wagner, Acta Cryst. B69 (2013) 249-259).
;
_refine_ls_abs_structure_Flack     0.028(19)
_refine_ls_extinction_coef         0.0011(2)
_refine_ls_extinction_expression  
 'Fc^*^=kFc[1+0.001xFc^2^\l^3^/sin(2\q)]^-1/4^'
_refine_ls_extinction_method       'SHELXL-2018/3 (Sheldrick 2018)'
_refine_ls_goodness_of_fit_ref     1.070
_refine_ls_hydrogen_treatment      undef
_refine_ls_matrix_type             full
_refine_ls_number_parameters       156
_refine_ls_number_reflns           2274
_refine_ls_number_restraints       1
_refine_ls_R_factor_all            0.0272
_refine_ls_R_factor_gt             0.0241
_refine_ls_restrained_S_all        1.070
_refine_ls_shift/su_max            0.001
_refine_ls_shift/su_mean           0.000
_refine_ls_structure_factor_coef   Fsqd
_refine_ls_weighting_details      
 'w=1/[\s^2^(Fo^2^)+(0.0141P)^2^+0.1648P] where P=(Fo^2^+2Fc^2^)/3'
_refine_ls_weighting_scheme        calc
_refine_ls_wR_factor_gt            0.0465
_refine_ls_wR_factor_ref           0.0484
_refine_special_details            ?
_olex2_refinement_description
;
;
_atom_sites_solution_hydrogens     .
_atom_sites_solution_primary       dual
_atom_sites_solution_secondary     ?
loop_
  _atom_site_label
  _atom_site_type_symbol
  _atom_site_fract_x
  _atom_site_fract_y
  _atom_site_fract_z
  _atom_site_U_iso_or_equiv
  _atom_site_adp_type
  _atom_site_occupancy
  _atom_site_site_symmetry_order
  _atom_site_calc_flag
  _atom_site_refinement_flags_posn
  _atom_site_refinement_flags_adp
  _atom_site_refinement_flags_occupancy
  _atom_site_disorder_assembly
  _atom_site_disorder_group
 Cs1 Cs 0.38959(4) 0.41135(12) 0.68875(3) 0.02650(13) Uani 1 1 d . . . . .
 Cs2 Cs 0.500000 -0.0933(2) 0.500000 0.03306(17) Uani 1 2 d S T P . .
 Cs3 Cs 0.500000 0.40257(13) 0.000000 0.01865(14) Uani 1 2 d S T P . .
 S1 S 0.29170(17) 0.4336(4) 0.37403(13) 0.0232(5) Uani 1 1 d . . . . .
 O1 O 0.3481(7) 0.2386(10) 0.3704(6) 0.057(2) Uani 1 1 d . . . . .
 O2 O 0.3221(8) 0.5350(12) 0.4702(5) 0.071(3) Uani 1 1 d . . . . .
 O3 O 0.1621(5) 0.4151(18) 0.3354(4) 0.0439(15) Uani 1 1 d . . . . .
 O4 O 0.3392(5) 0.5793(7) 0.3013(4) 0.0213(11) Uani 1 1 d . . . . .
 O5 O 0.3907(4) 0.6935(7) 0.1527(4) 0.0180(10) Uani 1 1 d . . . . .
 O6 O 0.4838(4) 0.9990(6) 0.1214(4) 0.0195(11) Uani 1 1 d . . . . .
 O7 O 0.6832(5) 1.0986(7) 0.1452(4) 0.0145(11) Uani 1 1 d . . . . .
 O8 O 0.6369(5) 0.7469(8) 0.1288(5) 0.0196(12) Uani 1 1 d . . . . .
 O9 O 0.8421(4) 0.8500(6) 0.1601(4) 0.0155(10) Uani 1 1 d . . . . .
 O10 O 0.7824(4) 0.5013(6) 0.1354(4) 0.0207(11) Uani 1 1 d . . . . .
 B1 B 0.3095(8) 0.5566(11) 0.1849(7) 0.0138(15) Uani 1 1 d . . . . .
 B2 B 0.3857(6) 0.8930(18) 0.1369(5) 0.0152(13) Uani 1 1 d . . . . .
 B3 B 0.6029(7) 0.9462(11) 0.1352(6) 0.0176(18) Uani 1 1 d . . . . .
 B4 B 0.7574(8) 0.7038(11) 0.1418(6) 0.0161(16) Uani 1 1 d . . . . .

loop_
  _atom_site_aniso_label
  _atom_site_aniso_U_11
  _atom_site_aniso_U_22
  _atom_site_aniso_U_33
  _atom_site_aniso_U_23
  _atom_site_aniso_U_13
  _atom_site_aniso_U_12
 Cs1 0.0235(2) 0.0264(2) 0.0295(2) 0.0004(3) 0.00628(16) -0.0031(3)
 Cs2 0.0339(4) 0.0273(3) 0.0395(3) 0.000 0.0119(3) 0.000
 Cs3 0.0198(3) 0.0145(3) 0.0220(3) 0.000 0.0058(2) 0.000
 S1 0.0262(9) 0.0219(14) 0.0226(8) 0.0008(9) 0.0080(7) -0.0009(9)
 O1 0.063(5) 0.034(4) 0.087(6) 0.031(4) 0.044(5) 0.022(3)
 O2 0.114(8) 0.078(5) 0.020(4) -0.010(3) 0.014(4) -0.052(5)
 O3 0.032(3) 0.060(4) 0.041(3) 0.015(5) 0.012(2) -0.008(5)
 O4 0.022(3) 0.018(2) 0.023(3) -0.002(2) 0.005(2) -0.005(2)
 O5 0.009(2) 0.012(2) 0.035(3) 0.002(2) 0.010(2) -0.0007(17)
 O6 0.008(2) 0.010(2) 0.042(3) 0.0068(19) 0.011(2) 0.0005(17)
 O7 0.005(3) 0.007(2) 0.030(3) 0.0025(19) 0.003(2) -0.0003(19)
 O8 0.006(3) 0.011(2) 0.043(4) -0.003(2) 0.007(2) 0.001(2)
 O9 0.009(2) 0.007(2) 0.031(3) 0.0001(17) 0.006(2) 0.0014(16)
 O10 0.012(3) 0.009(2) 0.042(3) -0.002(2) 0.010(2) 0.0003(18)
 B1 0.011(4) 0.009(3) 0.022(4) -0.002(3) 0.006(3) 0.000(3)
 B2 0.014(3) 0.013(3) 0.019(3) 0.003(5) 0.005(2) 0.001(4)
 B3 0.015(4) 0.015(5) 0.023(4) 0.004(3) 0.005(3) 0.000(3)
 B4 0.009(4) 0.011(3) 0.026(5) 0.001(3) 0.001(3) 0.003(3)

_geom_special_details
;
 All esds (except the esd in the dihedral angle between two l.s. planes)
 are estimated using the full covariance matrix.  The cell esds are taken
 into account individually in the estimation of esds in distances, angles
 and torsion angles; correlations between esds in cell parameters are only
 used when they are defined by crystal symmetry.  An approximate (isotropic)
 treatment of cell esds is used for estimating esds involving l.s. planes.
;
loop_
  _geom_bond_atom_site_label_1
  _geom_bond_atom_site_label_2
  _geom_bond_distance
  _geom_bond_site_symmetry_2
  _geom_bond_publ_flag
 Cs1 O1 3.471(7) 2_656 ?
 Cs1 O1 3.407(8) 4_556 ?
 Cs1 O2 2.992(7) . ?
 Cs1 O3 3.330(12) 4_546 ?
 Cs1 O3 3.378(12) 4_556 ?
 Cs1 O4 3.434(5) 4_546 ?
 Cs1 O4 3.257(5) 2_656 ?
 Cs1 O5 3.431(5) 2_656 ?
 Cs1 O7 3.306(5) 2_646 ?
 Cs1 O8 3.389(6) 2_656 ?
 Cs1 O9 3.272(5) 4_646 ?
 Cs1 O10 3.485(5) 2_656 ?
 Cs2 S1 4.045(3) 2_646 ?
 Cs2 S1 4.045(3) 1_545 ?
 Cs2 O1 3.069(7) . ?
 Cs2 O1 3.069(7) 2_656 ?
 Cs2 O2 3.146(7) 1_545 ?
 Cs2 O2 3.146(7) 2_646 ?
 Cs2 O3 3.224(5) 3_545 ?
 Cs2 O3 3.224(5) 4_546 ?
 Cs2 O4 3.595(5) 2_646 ?
 Cs2 O4 3.595(5) 1_545 ?
 Cs3 O5 3.282(5) 2_655 ?
 Cs3 O5 3.282(5) . ?
 Cs3 O6 3.160(4) 1_545 ?
 Cs3 O6 3.160(4) 2_645 ?
 Cs3 O7 3.208(5) 1_545 ?
 Cs3 O7 3.208(5) 2_645 ?
 Cs3 O8 3.056(6) . ?
 Cs3 O8 3.056(6) 2_655 ?
 Cs3 O9 3.157(5) 4_645 ?
 Cs3 O9 3.157(5) 3_445 ?
 Cs3 O10 3.364(5) . ?
 Cs3 O10 3.364(5) 2_655 ?
 S1 O1 1.444(7) . ?
 S1 O2 1.433(7) . ?
 S1 O3 1.449(5) . ?
 S1 O4 1.565(5) . ?
 O4 B1 1.541(10) . ?
 O5 B1 1.435(9) . ?
 O5 B2 1.333(13) . ?
 O6 B2 1.378(9) . ?
 O6 B3 1.370(9) . ?
 O7 B1 1.437(10) 3 ?
 O7 B3 1.345(9) . ?
 O8 B3 1.380(9) . ?
 O8 B4 1.372(9) . ?
 O9 B1 1.473(9) 3 ?
 O9 B4 1.345(9) . ?
 O10 B2 1.374(9) 3_545 ?
 O10 B4 1.374(9) . ?

loop_
  _geom_angle_atom_site_label_1
  _geom_angle_atom_site_label_2
  _geom_angle_atom_site_label_3
  _geom_angle
  _geom_angle_site_symmetry_1
  _geom_angle_site_symmetry_3
  _geom_angle_publ_flag
 O1 Cs1 O1 146.6(3) 4_556 2_656 ?
 O1 Cs1 O4 81.11(13) 4_556 4_546 ?
 O1 Cs1 O5 102.88(14) 4_556 2_656 ?
 O1 Cs1 O10 60.44(15) 4_556 2_656 ?
 O1 Cs1 O10 150.77(17) 2_656 2_656 ?
 O2 Cs1 O1 83.7(2) . 2_656 ?
 O2 Cs1 O1 66.0(2) . 4_556 ?
 O2 Cs1 O3 99.99(17) . 4_546 ?
 O2 Cs1 O3 68.78(18) . 4_556 ?
 O2 Cs1 O4 87.90(18) . 2_656 ?
 O2 Cs1 O4 101.35(17) . 4_546 ?
 O2 Cs1 O5 116.62(16) . 2_656 ?
 O2 Cs1 O7 143.03(17) . 2_646 ?
 O2 Cs1 O8 119.93(19) . 2_656 ?
 O2 Cs1 O9 129.30(19) . 4_646 ?
 O2 Cs1 O10 125.4(2) . 2_656 ?
 O3 Cs1 O1 78.23(14) 4_546 2_656 ?
 O3 Cs1 O1 40.80(15) 4_556 4_556 ?
 O3 Cs1 O1 116.14(15) 4_556 2_656 ?
 O3 Cs1 O1 119.24(15) 4_546 4_556 ?
 O3 Cs1 O3 159.34(18) 4_546 4_556 ?
 O3 Cs1 O4 42.11(12) 4_546 4_546 ?
 O3 Cs1 O4 121.03(13) 4_556 4_546 ?
 O3 Cs1 O5 132.89(13) 4_546 2_656 ?
 O3 Cs1 O5 67.10(12) 4_556 2_656 ?
 O3 Cs1 O8 132.06(13) 4_546 2_656 ?
 O3 Cs1 O8 51.97(13) 4_556 2_656 ?
 O3 Cs1 O10 77.59(11) 4_556 2_656 ?
 O3 Cs1 O10 96.88(11) 4_546 2_656 ?
 O4 Cs1 O1 119.18(15) 2_656 4_556 ?
 O4 Cs1 O1 42.18(12) 2_656 2_656 ?
 O4 Cs1 O1 120.29(14) 4_546 2_656 ?
 O4 Cs1 O3 79.10(13) 2_656 4_556 ?
 O4 Cs1 O3 118.84(12) 2_656 4_546 ?
 O4 Cs1 O4 159.71(17) 2_656 4_546 ?
 O4 Cs1 O5 41.14(12) 2_656 2_656 ?
 O4 Cs1 O7 125.16(13) 2_656 2_646 ?
 O4 Cs1 O8 89.89(13) 2_656 2_656 ?
 O4 Cs1 O9 44.03(12) 2_656 4_646 ?
 O4 Cs1 O10 126.78(13) 2_656 2_656 ?
 O4 Cs1 O10 61.57(11) 4_546 2_656 ?
 O5 Cs1 O1 77.51(13) 2_656 2_656 ?
 O5 Cs1 O4 140.19(12) 2_656 4_546 ?
 O5 Cs1 O10 85.66(11) 2_656 2_656 ?
 O7 Cs1 O1 103.92(15) 2_646 4_556 ?
 O7 Cs1 O1 108.94(16) 2_646 2_656 ?
 O7 Cs1 O3 127.89(12) 2_646 4_556 ?
 O7 Cs1 O3 52.08(12) 2_646 4_546 ?
 O7 Cs1 O4 41.99(13) 2_646 4_546 ?
 O7 Cs1 O5 100.18(12) 2_646 2_656 ?
 O7 Cs1 O8 80.15(11) 2_646 2_656 ?
 O7 Cs1 O10 50.55(11) 2_646 2_656 ?
 O8 Cs1 O1 63.40(16) 2_656 4_556 ?
 O8 Cs1 O1 128.10(15) 2_656 2_656 ?
 O8 Cs1 O4 100.72(12) 2_656 4_546 ?
 O8 Cs1 O5 50.75(11) 2_656 2_656 ?
 O8 Cs1 O10 39.16(11) 2_656 2_656 ?
 O9 Cs1 O1 142.82(14) 4_646 4_556 ?
 O9 Cs1 O1 51.45(16) 4_646 2_656 ?
 O9 Cs1 O3 107.31(13) 4_646 4_556 ?
 O9 Cs1 O3 93.24(13) 4_646 4_546 ?
 O9 Cs1 O4 120.03(12) 4_646 4_546 ?
 O9 Cs1 O5 40.80(10) 4_646 2_656 ?
 O9 Cs1 O7 81.13(12) 4_646 2_646 ?
 O9 Cs1 O8 81.79(12) 4_646 2_656 ?
 O9 Cs1 O10 100.78(12) 4_646 2_656 ?
 Cs1 Cs2 Cs1 87.21(3) 2_646 1_545 ?
 S1 Cs2 Cs1 57.67(3) 2_646 2_646 ?
 S1 Cs2 Cs1 54.32(4) 1_545 2_646 ?
 S1 Cs2 Cs1 57.67(3) 1_545 1_545 ?
 S1 Cs2 Cs1 54.32(4) 2_646 1_545 ?
 S1 Cs2 S1 78.92(8) 1_545 2_646 ?
 O1 Cs2 Cs1 130.22(13) 2_656 2_646 ?
 O1 Cs2 Cs1 112.81(15) . 2_646 ?
 O1 Cs2 Cs1 130.22(13) . 1_545 ?
 O1 Cs2 Cs1 112.81(15) 2_656 1_545 ?
 O1 Cs2 S1 170.38(15) 2_656 1_545 ?
 O1 Cs2 S1 96.66(17) 2_656 2_646 ?
 O1 Cs2 S1 96.66(17) . 1_545 ?
 O1 Cs2 S1 170.38(15) . 2_646 ?
 O1 Cs2 O1 88.9(3) 2_656 . ?
 O1 Cs2 O2 152.53(18) 2_656 1_545 ?
 O1 Cs2 O2 103.0(2) . 1_545 ?
 O1 Cs2 O2 152.53(18) . 2_646 ?
 O1 Cs2 O2 103.0(2) 2_656 2_646 ?
 O1 Cs2 O3 86.0(2) 2_656 4_546 ?
 O1 Cs2 O3 86.0(2) . 3_545 ?
 O1 Cs2 O3 92.6(2) . 4_546 ?
 O1 Cs2 O3 92.6(2) 2_656 3_545 ?
 O1 Cs2 O4 166.95(16) 2_656 1_545 ?
 O1 Cs2 O4 83.33(19) 2_656 2_646 ?
 O1 Cs2 O4 166.95(16) . 2_646 ?
 O1 Cs2 O4 83.33(19) . 1_545 ?
 O2 Cs2 Cs1 41.33(12) 2_646 2_646 ?
 O2 Cs2 Cs1 67.77(16) 2_646 1_545 ?
 O2 Cs2 Cs1 41.33(12) 1_545 1_545 ?
 O2 Cs2 Cs1 67.77(16) 1_545 2_646 ?
 O2 Cs2 S1 75.34(18) 2_646 1_545 ?
 O2 Cs2 S1 18.02(12) 1_545 1_545 ?
 O2 Cs2 S1 75.34(18) 1_545 2_646 ?
 O2 Cs2 S1 18.02(12) 2_646 2_646 ?
 O2 Cs2 O2 77.5(4) 1_545 2_646 ?
 O2 Cs2 O3 69.1(2) 1_545 4_546 ?
 O2 Cs2 O3 69.1(2) 2_646 3_545 ?
 O2 Cs2 O3 112.6(2) 2_646 4_546 ?
 O2 Cs2 O3 112.6(2) 1_545 3_545 ?
 O2 Cs2 O4 40.39(13) 1_545 1_545 ?
 O2 Cs2 O4 40.39(13) 2_646 2_646 ?
 O2 Cs2 O4 79.87(17) 2_646 1_545 ?
 O2 Cs2 O4 79.87(17) 1_545 2_646 ?
 O3 Cs2 Cs1 133.6(2) 4_546 2_646 ?
 O3 Cs2 Cs1 48.3(2) 4_546 1_545 ?
 O3 Cs2 Cs1 133.6(2) 3_545 1_545 ?
 O3 Cs2 Cs1 48.3(2) 3_545 2_646 ?
 O3 Cs2 S1 85.97(18) 3_545 2_646 ?
 O3 Cs2 S1 95.54(18) 4_546 2_646 ?
 O3 Cs2 S1 85.97(18) 4_546 1_545 ?
 O3 Cs2 S1 95.54(18) 3_545 1_545 ?
 O3 Cs2 O3 178.0(4) 4_546 3_545 ?
 O3 Cs2 O4 76.38(17) 3_545 1_545 ?
 O3 Cs2 O4 104.83(17) 3_545 2_646 ?
 O3 Cs2 O4 104.83(17) 4_546 1_545 ?
 O3 Cs2 O4 76.38(17) 4_546 2_646 ?
 O4 Cs2 Cs1 45.63(8) 2_646 1_545 ?
 O4 Cs2 Cs1 45.63(8) 1_545 2_646 ?
 O4 Cs2 Cs1 80.14(8) 2_646 2_646 ?
 O4 Cs2 Cs1 80.14(8) 1_545 1_545 ?
 O4 Cs2 S1 89.68(9) 2_646 1_545 ?
 O4 Cs2 S1 22.67(8) 1_545 1_545 ?
 O4 Cs2 S1 22.67(8) 2_646 2_646 ?
 O4 Cs2 S1 89.68(9) 1_545 2_646 ?
 O4 Cs2 O4 106.09(16) 1_545 2_646 ?
 O5 Cs3 O5 108.41(16) . 2_655 ?
 O5 Cs3 O10 90.03(12) 2_655 2_655 ?
 O5 Cs3 O10 76.87(12) 2_655 . ?
 O5 Cs3 O10 76.87(12) . 2_655 ?
 O5 Cs3 O10 90.03(12) . . ?
 O6 Cs3 O5 154.24(11) 1_545 2_655 ?
 O6 Cs3 O5 94.88(12) 2_645 2_655 ?
 O6 Cs3 O5 94.88(12) 1_545 . ?
 O6 Cs3 O5 154.24(11) 2_645 . ?
 O6 Cs3 O6 65.14(18) 2_645 1_545 ?
 O6 Cs3 O7 42.60(13) 1_545 1_545 ?
 O6 Cs3 O7 71.46(14) 1_545 2_645 ?
 O6 Cs3 O7 42.60(13) 2_645 2_645 ?
 O6 Cs3 O7 71.46(14) 2_645 1_545 ?
 O6 Cs3 O10 106.24(12) 1_545 2_655 ?
 O6 Cs3 O10 92.68(12) 2_645 2_655 ?
 O6 Cs3 O10 92.68(12) 1_545 . ?
 O6 Cs3 O10 106.24(12) 2_645 . ?
 O7 Cs3 O5 105.54(13) 1_545 . ?
 O7 Cs3 O5 117.62(13) 2_645 . ?
 O7 Cs3 O5 105.54(13) 2_645 2_655 ?
 O7 Cs3 O5 117.62(13) 1_545 2_655 ?
 O7 Cs3 O7 102.58(18) 2_645 1_545 ?
 O7 Cs3 O10 52.38(11) 1_545 . ?
 O7 Cs3 O10 148.51(13) 1_545 2_655 ?
 O7 Cs3 O10 52.38(11) 2_645 2_655 ?
 O7 Cs3 O10 148.51(13) 2_645 . ?
 O8 Cs3 O5 72.96(14) . 2_655 ?
 O8 Cs3 O5 72.96(14) 2_655 . ?
 O8 Cs3 O5 54.78(12) 2_655 2_655 ?
 O8 Cs3 O5 54.78(12) . . ?
 O8 Cs3 O6 114.48(14) 2_655 2_645 ?
 O8 Cs3 O6 147.01(13) 2_655 1_545 ?
 O8 Cs3 O6 114.48(14) . 1_545 ?
 O8 Cs3 O6 147.01(13) . 2_645 ?
 O8 Cs3 O7 86.92(14) . 1_545 ?
 O8 Cs3 O7 169.63(12) . 2_645 ?
 O8 Cs3 O7 169.63(12) 2_655 1_545 ?
 O8 Cs3 O7 86.92(14) 2_655 2_645 ?
 O8 Cs3 O8 83.9(2) . 2_655 ?
 O8 Cs3 O9 89.16(13) . 3_445 ?
 O8 Cs3 O9 100.26(13) . 4_645 ?
 O8 Cs3 O9 100.26(13) 2_655 3_445 ?
 O8 Cs3 O9 89.16(13) 2_655 4_645 ?
 O8 Cs3 O10 117.27(13) 2_655 . ?
 O8 Cs3 O10 41.74(12) 2_655 2_655 ?
 O8 Cs3 O10 117.27(13) . 2_655 ?
 O8 Cs3 O10 41.74(12) . . ?
 O9 Cs3 O5 42.59(10) 4_645 2_655 ?
 O9 Cs3 O5 149.86(11) 4_645 . ?
 O9 Cs3 O5 149.86(11) 3_445 2_655 ?
 O9 Cs3 O5 42.59(10) 3_445 . ?
 O9 Cs3 O6 55.53(11) 4_645 2_645 ?
 O9 Cs3 O6 55.53(11) 3_445 1_545 ?
 O9 Cs3 O6 112.38(12) 3_445 2_645 ?
 O9 Cs3 O6 112.38(12) 4_645 1_545 ?
 O9 Cs3 O7 87.67(13) 3_445 2_645 ?
 O9 Cs3 O7 87.67(13) 4_645 1_545 ?
 O9 Cs3 O7 84.45(13) 3_445 1_545 ?
 O9 Cs3 O7 84.45(13) 4_645 2_645 ?
 O9 Cs3 O9 167.38(15) 4_645 3_445 ?
 O9 Cs3 O10 105.93(12) 3_445 . ?
 O9 Cs3 O10 76.59(12) 4_645 . ?
 O9 Cs3 O10 76.59(12) 3_445 2_655 ?
 O9 Cs3 O10 105.93(12) 4_645 2_655 ?
 O10 Cs3 O10 157.66(15) . 2_655 ?
 Cs1 S1 Cs1 116.55(5) 4_556 4_546 ?
 Cs1 S1 Cs1 112.25(6) 2_656 4_546 ?
 Cs1 S1 Cs1 105.08(5) 4_556 . ?
 Cs1 S1 Cs1 100.70(5) 4_546 . ?
 Cs1 S1 Cs1 100.85(4) 2_656 . ?
 Cs1 S1 Cs1 118.00(6) 4_556 2_656 ?
 Cs1 S1 Cs2 67.78(4) 4_546 3_455 ?
 Cs1 S1 Cs2 71.49(5) 4_556 1_565 ?
 Cs1 S1 Cs2 68.96(3) 2_656 1_565 ?
 Cs1 S1 Cs2 167.35(6) 2_656 3_455 ?
 Cs1 S1 Cs2 70.90(5) 4_556 3_455 ?
 Cs1 S1 Cs2 167.19(6) 4_546 1_565 ?
 Cs2 S1 Cs1 67.22(3) 3_455 . ?
 Cs2 S1 Cs1 66.87(3) 1_565 . ?
 Cs2 S1 Cs2 108.08(6) 1_565 3_455 ?
 O1 S1 Cs1 165.0(4) . 4_556 ?
 O1 S1 Cs1 89.5(3) . . ?
 O1 S1 Cs1 61.1(3) . 2_656 ?
 O1 S1 Cs1 55.8(3) . 4_546 ?
 O1 S1 Cs2 112.9(3) . 3_455 ?
 O1 S1 Cs2 118.8(4) . 1_565 ?
 O1 S1 O3 109.7(6) . . ?
 O1 S1 O4 107.5(4) . . ?
 O2 S1 Cs1 79.3(4) . 4_556 ?
 O2 S1 Cs1 29.9(3) . . ?
 O2 S1 Cs1 100.4(4) . 2_656 ?
 O2 S1 Cs1 126.5(3) . 4_546 ?
 O2 S1 Cs2 42.8(3) . 1_565 ?
 O2 S1 Cs2 71.5(3) . 3_455 ?
 O2 S1 O1 115.8(5) . . ?
 O2 S1 O3 111.7(5) . . ?
 O2 S1 O4 104.1(4) . . ?
 O3 S1 Cs1 146.5(2) . 2_656 ?
 O3 S1 Cs1 111.5(2) . . ?
 O3 S1 Cs1 62.0(5) . 4_556 ?
 O3 S1 Cs1 54.6(5) . 4_546 ?
 O3 S1 Cs2 131.4(5) . 1_565 ?
 O3 S1 Cs2 44.51(19) . 3_455 ?
 O3 S1 O4 107.5(4) . . ?
 O4 S1 Cs1 66.2(2) . 4_556 ?
 O4 S1 Cs1 129.3(2) . 4_546 ?
 O4 S1 Cs1 128.5(2) . . ?
 O4 S1 Cs1 53.7(2) . 2_656 ?
 O4 S1 Cs2 136.8(2) . 3_455 ?
 O4 S1 Cs2 62.3(2) . 1_565 ?
 Cs1 O1 Cs1 146.6(3) 4_546 2_656 ?
 Cs2 O1 Cs1 89.40(17) . 4_546 ?
 Cs2 O1 Cs1 88.18(18) . 2_656 ?
 S1 O1 Cs1 97.5(3) . 2_656 ?
 S1 O1 Cs1 103.7(4) . 4_546 ?
 S1 O1 Cs2 144.2(5) . . ?
 Cs1 O2 Cs1 136.5(3) . 4_556 ?
 Cs1 O2 Cs2 94.7(2) . 1_565 ?
 Cs2 O2 Cs1 82.16(18) 1_565 4_556 ?
 S1 O2 Cs1 136.3(5) . . ?
 S1 O2 Cs1 78.7(4) . 4_556 ?
 S1 O2 Cs2 119.2(4) . 1_565 ?
 Cs1 O3 Cs1 159.34(18) 4_556 4_546 ?
 Cs2 O3 Cs1 86.3(2) 3_455 4_546 ?
 Cs2 O3 Cs1 88.2(2) 3_455 4_556 ?
 S1 O3 Cs1 95.4(5) . 4_556 ?
 S1 O3 Cs1 104.9(5) . 4_546 ?
 S1 O3 Cs2 117.1(3) . 3_455 ?
 Cs1 O4 Cs1 159.71(16) 2_656 4_556 ?
 Cs1 O4 Cs2 80.89(11) 4_556 1_565 ?
 Cs1 O4 Cs2 82.28(12) 2_656 1_565 ?
 S1 O4 Cs1 103.5(2) . 2_656 ?
 S1 O4 Cs1 89.2(2) . 4_556 ?
 S1 O4 Cs2 95.0(2) . 1_565 ?
 B1 O4 Cs1 97.0(4) . 4_556 ?
 B1 O4 Cs1 88.9(4) . 2_656 ?
 B1 O4 Cs2 140.7(4) . 1_565 ?
 B1 O4 S1 124.3(4) . . ?
 Cs3 O5 Cs1 75.39(10) . 2_656 ?
 B1 O5 Cs1 84.0(4) . 2_656 ?
 B1 O5 Cs3 101.2(4) . . ?
 B2 O5 Cs1 129.3(4) . 2_656 ?
 B2 O5 Cs3 119.0(4) . . ?
 B2 O5 B1 131.7(5) . . ?
 Cs3 O6 Cs1 71.85(9) 1_565 2_666 ?
 B2 O6 Cs1 116.9(4) . 2_666 ?
 B2 O6 Cs3 131.2(5) . 1_565 ?
 B3 O6 Cs1 83.5(4) . 2_666 ?
 B3 O6 Cs3 96.1(4) . 1_565 ?
 B3 O6 B2 131.6(6) . . ?
 Cs3 O7 Cs1 78.16(11) 1_565 2_666 ?
 B1 O7 Cs1 105.0(4) 3 2_666 ?
 B1 O7 Cs3 142.7(4) 3 1_565 ?
 B3 O7 Cs1 105.0(4) . 2_666 ?
 B3 O7 Cs3 94.5(4) . 1_565 ?
 B3 O7 B1 119.3(6) . 3 ?
 Cs3 O8 Cs1 78.98(12) . 2_656 ?
 B3 O8 Cs1 120.0(4) . 2_656 ?
 B3 O8 Cs3 129.2(5) . . ?
 B4 O8 Cs1 91.9(4) . 2_656 ?
 B4 O8 Cs3 106.1(4) . . ?
 B4 O8 B3 118.5(6) . . ?
 Cs3 O9 Cs1 79.39(11) 3 4_656 ?
 B1 O9 Cs1 89.5(4) 3 4_656 ?
 B1 O9 Cs3 105.8(4) 3 3 ?
 B4 O9 Cs1 136.5(4) . 4_656 ?
 B4 O9 Cs3 117.0(4) . 3 ?
 B4 O9 B1 119.7(6) . 3 ?
 Cs3 O10 Cs1 73.67(10) . 2_656 ?
 B2 O10 Cs1 121.5(4) 3_545 2_656 ?
 B2 O10 Cs3 127.7(5) 3_545 . ?
 B4 O10 Cs1 87.9(4) . 2_656 ?
 B4 O10 Cs3 92.1(5) . . ?
 B4 O10 B2 134.1(7) . 3_545 ?
 Cs1 B1 Cs1 122.6(2) 2_656 4_556 ?
 Cs1 B1 Cs3 67.25(14) 2_656 . ?
 Cs3 B1 Cs1 157.2(2) . 4_556 ?
 O4 B1 Cs1 65.5(3) . 2_656 ?
 O4 B1 Cs1 60.1(3) . 4_556 ?
 O4 B1 Cs3 132.7(5) . . ?
 O5 B1 Cs1 72.5(4) . 2_656 ?
 O5 B1 Cs1 103.9(4) . 4_556 ?
 O5 B1 Cs3 57.2(3) . . ?
 O5 B1 O4 104.6(6) . . ?
 O5 B1 O7 115.3(6) . 3_445 ?
 O5 B1 O9 107.2(6) . 3_445 ?
 O7 B1 Cs1 54.3(3) 3_445 4_556 ?
 O7 B1 Cs1 171.7(5) 3_445 2_656 ?
 O7 B1 Cs3 118.8(5) 3_445 . ?
 O7 B1 O4 108.5(6) 3_445 . ?
 O7 B1 O9 112.2(6) 3_445 3_445 ?
 O9 B1 Cs1 66.1(4) 3_445 2_656 ?
 O9 B1 Cs1 148.7(4) 3_445 4_556 ?
 O9 B1 Cs3 52.5(3) 3_445 . ?
 O9 B1 O4 108.5(6) 3_445 . ?
 O5 B2 O6 121.4(7) . . ?
 O5 B2 O10 121.3(6) . 3_455 ?
 O10 B2 O6 117.3(9) 3_455 . ?
 Cs3 B3 Cs1 66.73(12) 1_565 2_666 ?
 O6 B3 Cs1 75.9(4) . 2_666 ?
 O6 B3 Cs3 61.5(3) . 1_565 ?
 O6 B3 O8 121.2(6) . . ?
 O7 B3 Cs1 55.4(4) . 2_666 ?
 O7 B3 Cs3 63.5(4) . 1_565 ?
 O7 B3 O6 116.8(6) . . ?
 O7 B3 O8 121.6(6) . . ?
 O8 B3 Cs1 146.0(5) . 2_666 ?
 O8 B3 Cs3 146.4(5) . 1_565 ?
 Cs1 B4 Cs3 161.9(2) 2_656 3 ?
 Cs3 B4 Cs1 67.64(15) . 2_656 ?
 Cs3 B4 Cs3 119.2(2) . 3 ?
 O8 B4 Cs1 66.3(4) . 2_656 ?
 O8 B4 Cs3 131.6(5) . 3 ?
 O8 B4 Cs3 52.9(4) . . ?
 O8 B4 O10 114.2(7) . . ?
 O9 B4 Cs1 132.2(5) . 2_656 ?
 O9 B4 Cs3 158.5(5) . . ?
 O9 B4 Cs3 45.3(3) . 3 ?
 O9 B4 O8 121.8(6) . . ?
 O9 B4 O10 124.0(7) . . ?
 O10 B4 Cs1 70.3(4) . 2_656 ?
 O10 B4 Cs3 66.0(4) . . ?
 O10 B4 Cs3 96.4(4) . 3 ?

loop_
  _geom_torsion_atom_site_label_1
  _geom_torsion_atom_site_label_2
  _geom_torsion_atom_site_label_3
  _geom_torsion_atom_site_label_4
  _geom_torsion
  _geom_torsion_site_symmetry_1
  _geom_torsion_site_symmetry_2
  _geom_torsion_site_symmetry_3
  _geom_torsion_site_symmetry_4
  _geom_torsion_publ_flag
 Cs1 S1 O1 Cs1 -63.2(12) 4_556 . . 4_546 ?
 Cs1 S1 O1 Cs1 103.3(2) . . . 4_546 ?
 Cs1 S1 O1 Cs1 -102.69(19) . . . 2_656 ?
 Cs1 S1 O1 Cs1 90.7(12) 4_556 . . 2_656 ?
 Cs1 S1 O1 Cs1 -154.0(4) 2_656 . . 4_546 ?
 Cs1 S1 O1 Cs1 154.0(4) 4_546 . . 2_656 ?
 Cs1 S1 O1 Cs2 -108.7(7) 4_546 . . . ?
 Cs1 S1 O1 Cs2 97.3(8) 2_656 . . . ?
 Cs1 S1 O1 Cs2 -5.3(7) . . . . ?
 Cs1 S1 O1 Cs2 -171.9(5) 4_556 . . . ?
 Cs1 S1 O2 Cs1 -115.2(3) 4_546 . . 4_556 ?
 Cs1 S1 O2 Cs1 149.6(7) 4_556 . . . ?
 Cs1 S1 O2 Cs1 34.4(9) 4_546 . . . ?
 Cs1 S1 O2 Cs1 -149.6(7) . . . 4_556 ?
 Cs1 S1 O2 Cs1 -93.6(6) 2_656 . . . ?
 Cs1 S1 O2 Cs1 116.80(11) 2_656 . . 4_556 ?
 Cs1 S1 O2 Cs2 136.2(10) . . . 1_565 ?
 Cs1 S1 O2 Cs2 170.52(15) 4_546 . . 1_565 ?
 Cs1 S1 O2 Cs2 -74.3(4) 4_556 . . 1_565 ?
 Cs1 S1 O2 Cs2 42.5(5) 2_656 . . 1_565 ?
 Cs1 S1 O3 Cs1 76.6(8) 2_656 . . 4_546 ?
 Cs1 S1 O3 Cs1 96.2(2) . . . 4_556 ?
 Cs1 S1 O3 Cs1 -88.0(3) . . . 4_546 ?
 Cs1 S1 O3 Cs1 -99.2(8) 2_656 . . 4_556 ?
 Cs1 S1 O3 Cs1 175.9(2) 4_556 . . 4_546 ?
 Cs1 S1 O3 Cs1 -175.9(2) 4_546 . . 4_556 ?
 Cs1 S1 O3 Cs2 170.1(3) 2_656 . . 3_455 ?
 Cs1 S1 O3 Cs2 -90.7(5) 4_556 . . 3_455 ?
 Cs1 S1 O3 Cs2 93.5(5) 4_546 . . 3_455 ?
 Cs1 S1 O3 Cs2 5.5(7) . . . 3_455 ?
 Cs1 S1 O4 Cs1 -90.7(2) . . . 4_556 ?
 Cs1 S1 O4 Cs1 -90.3(2) 4_546 . . 2_656 ?
 Cs1 S1 O4 Cs1 -164.0(2) 2_656 . . 4_556 ?
 Cs1 S1 O4 Cs1 73.3(3) . . . 2_656 ?
 Cs1 S1 O4 Cs1 164.0(2) 4_556 . . 2_656 ?
 Cs1 S1 O4 Cs1 105.65(18) 4_546 . . 4_556 ?
 Cs1 S1 O4 Cs2 -9.9(3) . . . 1_565 ?
 Cs1 S1 O4 Cs2 80.79(12) 4_556 . . 1_565 ?
 Cs1 S1 O4 Cs2 -83.24(17) 2_656 . . 1_565 ?
 Cs1 S1 O4 Cs2 -173.56(12) 4_546 . . 1_565 ?
 Cs1 S1 O4 B1 -97.9(5) 4_556 . . . ?
 Cs1 S1 O4 B1 98.1(5) 2_656 . . . ?
 Cs1 S1 O4 B1 171.5(4) . . . . ?
 Cs1 S1 O4 B1 7.8(6) 4_546 . . . ?
 Cs1 O4 B1 Cs1 160.53(18) 4_556 . . 2_656 ?
 Cs1 O4 B1 Cs1 -160.53(18) 2_656 . . 4_556 ?
 Cs1 O4 B1 Cs3 156.5(4) 4_556 . . . ?
 Cs1 O4 B1 Cs3 -4.0(5) 2_656 . . . ?
 Cs1 O4 B1 O5 -62.6(5) 2_656 . . . ?
 Cs1 O4 B1 O5 97.9(5) 4_556 . . . ?
 Cs1 O4 B1 O7 173.8(5) 2_656 . . 3_445 ?
 Cs1 O4 B1 O7 -25.7(5) 4_556 . . 3_445 ?
 Cs1 O4 B1 O9 -147.9(4) 4_556 . . 3_445 ?
 Cs1 O4 B1 O9 51.6(5) 2_656 . . 3_445 ?
 Cs1 O5 B1 Cs1 120.2(2) 2_656 . . 4_556 ?
 Cs1 O5 B1 Cs3 -73.77(15) 2_656 . . . ?
 Cs1 O5 B1 O4 58.0(4) 2_656 . . . ?
 Cs1 O5 B1 O7 177.0(6) 2_656 . . 3_445 ?
 Cs1 O5 B1 O9 -57.2(5) 2_656 . . 3_445 ?
 Cs1 O5 B2 O6 46.4(8) 2_656 . . . ?
 Cs1 O5 B2 O10 -133.6(5) 2_656 . . 3_455 ?
 Cs1 O6 B2 O5 -119.1(6) 2_666 . . . ?
 Cs1 O6 B2 O10 60.9(7) 2_666 . . 3_455 ?
 Cs1 O6 B3 Cs3 -70.89(12) 2_666 . . 1_565 ?
 Cs1 O6 B3 O7 -38.5(6) 2_666 . . . ?
 Cs1 O6 B3 O8 147.9(7) 2_666 . . . ?
 Cs1 O7 B3 Cs3 78.94(19) 2_666 . . 1_565 ?
 Cs1 O7 B3 O6 47.2(7) 2_666 . . . ?
 Cs1 O7 B3 O8 -139.3(6) 2_666 . . . ?
 Cs1 O8 B3 Cs1 42.9(10) 2_656 . . 2_666 ?
 Cs1 O8 B3 Cs3 -154.6(6) 2_656 . . 1_565 ?
 Cs1 O8 B3 O6 -70.1(8) 2_656 . . . ?
 Cs1 O8 B3 O7 116.7(6) 2_656 . . . ?
 Cs1 O8 B4 Cs3 177.5(5) 2_656 . . 3 ?
 Cs1 O8 B4 Cs3 79.1(2) 2_656 . . . ?
 Cs1 O8 B4 O9 -126.3(7) 2_656 . . . ?
 Cs1 O8 B4 O10 53.1(6) 2_656 . . . ?
 Cs1 O9 B4 Cs1 51.4(9) 4_656 . . 2_656 ?
 Cs1 O9 B4 Cs3 -103.8(6) 4_656 . . 3 ?
 Cs1 O9 B4 Cs3 -154.0(9) 4_656 . . . ?
 Cs1 O9 B4 O8 137.1(6) 4_656 . . . ?
 Cs1 O9 B4 O10 -42.2(11) 4_656 . . . ?
 Cs1 O10 B4 Cs3 -73.57(10) 2_656 . . . ?
 Cs1 O10 B4 Cs3 167.28(19) 2_656 . . 3 ?
 Cs1 O10 B4 O8 -51.1(6) 2_656 . . . ?
 Cs1 O10 B4 O9 128.3(7) 2_656 . . . ?
 Cs2 S1 O1 Cs1 -39.6(3) 1_565 . . 2_656 ?
 Cs2 S1 O1 Cs1 166.40(9) 1_565 . . 4_546 ?
 Cs2 S1 O1 Cs1 -167.61(7) 3_455 . . 2_656 ?
 Cs2 S1 O1 Cs1 38.4(4) 3_455 . . 4_546 ?
 Cs2 S1 O1 Cs2 57.7(7) 1_565 . . . ?
 Cs2 S1 O1 Cs2 -70.3(8) 3_455 . . . ?
 Cs2 S1 O2 Cs1 76.3(6) 3_455 . . . ?
 Cs2 S1 O2 Cs1 -136.2(10) 1_565 . . . ?
 Cs2 S1 O2 Cs1 -73.28(13) 3_455 . . 4_556 ?
 Cs2 S1 O2 Cs1 74.3(4) 1_565 . . 4_556 ?
 Cs2 S1 O2 Cs2 -147.6(5) 3_455 . . 1_565 ?
 Cs2 S1 O3 Cs1 -165.57(14) 1_565 . . 4_546 ?
 Cs2 S1 O3 Cs1 90.7(5) 3_455 . . 4_556 ?
 Cs2 S1 O3 Cs1 -93.5(5) 3_455 . . 4_546 ?
 Cs2 S1 O3 Cs1 18.6(3) 1_565 . . 4_556 ?
 Cs2 S1 O3 Cs2 -72.1(6) 1_565 . . 3_455 ?
 Cs2 S1 O4 Cs1 83.24(17) 1_565 . . 2_656 ?
 Cs2 S1 O4 Cs1 170.55(14) 3_455 . . 2_656 ?
 Cs2 S1 O4 Cs1 6.5(3) 3_455 . . 4_556 ?
 Cs2 S1 O4 Cs1 -80.79(12) 1_565 . . 4_556 ?
 Cs2 S1 O4 Cs2 87.3(3) 3_455 . . 1_565 ?
 Cs2 S1 O4 B1 -91.3(6) 3_455 . . . ?
 Cs2 S1 O4 B1 -178.7(6) 1_565 . . . ?
 Cs2 O4 B1 Cs1 76.4(5) 1_565 . . 2_656 ?
 Cs2 O4 B1 Cs1 -84.1(5) 1_565 . . 4_556 ?
 Cs2 O4 B1 Cs3 72.4(8) 1_565 . . . ?
 Cs2 O4 B1 O5 13.8(9) 1_565 . . . ?
 Cs2 O4 B1 O7 -109.8(6) 1_565 . . 3_445 ?
 Cs2 O4 B1 O9 128.0(5) 1_565 . . 3_445 ?
 Cs3 O5 B1 Cs1 73.77(15) . . . 2_656 ?
 Cs3 O5 B1 Cs1 -166.01(17) . . . 4_556 ?
 Cs3 O5 B1 O4 131.7(4) . . . . ?
 Cs3 O5 B1 O7 -109.2(6) . . . 3_445 ?
 Cs3 O5 B1 O9 16.6(6) . . . 3_445 ?
 Cs3 O5 B2 O6 -48.3(8) . . . . ?
 Cs3 O5 B2 O10 131.8(5) . . . 3_455 ?
 Cs3 O6 B2 O5 152.1(5) 1_565 . . . ?
 Cs3 O6 B2 O10 -27.9(9) 1_565 . . 3_455 ?
 Cs3 O6 B3 Cs1 70.89(12) 1_565 . . 2_666 ?
 Cs3 O6 B3 O7 32.4(7) 1_565 . . . ?
 Cs3 O6 B3 O8 -141.2(6) 1_565 . . . ?
 Cs3 O7 B3 Cs1 -78.94(19) 1_565 . . 2_666 ?
 Cs3 O7 B3 O6 -31.8(7) 1_565 . . . ?
 Cs3 O7 B3 O8 141.8(7) 1_565 . . . ?
 Cs3 O8 B3 Cs1 143.7(6) . . . 2_666 ?
 Cs3 O8 B3 Cs3 -53.8(10) . . . 1_565 ?
 Cs3 O8 B3 O6 30.7(10) . . . . ?
 Cs3 O8 B3 O7 -142.6(6) . . . . ?
 Cs3 O8 B4 Cs1 -79.1(2) . . . 2_656 ?
 Cs3 O8 B4 Cs3 98.4(5) . . . 3 ?
 Cs3 O8 B4 O9 154.6(6) . . . . ?
 Cs3 O8 B4 O10 -25.9(7) . . . . ?
 Cs3 O9 B4 Cs1 155.2(3) 3 . . 2_656 ?
 Cs3 O9 B4 Cs3 -50.2(15) 3 . . . ?
 Cs3 O9 B4 O8 -119.1(7) 3 . . . ?
 Cs3 O9 B4 O10 61.5(9) 3 . . . ?
 Cs3 O10 B4 Cs1 73.57(10) . . . 2_656 ?
 Cs3 O10 B4 Cs3 -119.15(18) . . . 3 ?
 Cs3 O10 B4 O8 22.5(7) . . . . ?
 Cs3 O10 B4 O9 -158.1(7) . . . . ?
 S1 O4 B1 Cs1 93.8(4) . . . 4_556 ?
 S1 O4 B1 Cs1 -105.7(4) . . . 2_656 ?
 S1 O4 B1 Cs3 -109.7(5) . . . . ?
 S1 O4 B1 O5 -168.3(4) . . . . ?
 S1 O4 B1 O7 68.1(7) . . . 3_445 ?
 S1 O4 B1 O9 -54.1(7) . . . 3_445 ?
 O1 S1 O2 Cs1 179.6(4) . . . 4_556 ?
 O1 S1 O2 Cs1 -30.8(9) . . . . ?
 O1 S1 O2 Cs2 105.4(5) . . . 1_565 ?
 O1 S1 O3 Cs1 -166.3(3) . . . 4_556 ?
 O1 S1 O3 Cs1 9.6(4) . . . 4_546 ?
 O1 S1 O3 Cs2 103.0(6) . . . 3_455 ?
 O1 S1 O4 Cs1 -30.6(5) . . . 2_656 ?
 O1 S1 O4 Cs1 165.4(4) . . . 4_556 ?
 O1 S1 O4 Cs2 -113.8(4) . . . 1_565 ?
 O1 S1 O4 B1 67.5(7) . . . . ?
 O2 S1 O1 Cs1 -87.9(4) . . . 2_656 ?
 O2 S1 O1 Cs1 118.1(4) . . . 4_546 ?
 O2 S1 O1 Cs2 9.4(9) . . . . ?
 O2 S1 O3 Cs1 64.0(4) . . . 4_556 ?
 O2 S1 O3 Cs1 -120.2(4) . . . 4_546 ?
 O2 S1 O3 Cs2 -26.7(8) . . . 3_455 ?
 O2 S1 O4 Cs1 92.7(5) . . . 2_656 ?
 O2 S1 O4 Cs1 -71.3(4) . . . 4_556 ?
 O2 S1 O4 Cs2 9.5(5) . . . 1_565 ?
 O2 S1 O4 B1 -169.2(7) . . . . ?
 O3 S1 O1 Cs1 144.5(3) . . . 2_656 ?
 O3 S1 O1 Cs1 -9.4(4) . . . 4_546 ?
 O3 S1 O1 Cs2 -118.1(7) . . . . ?
 O3 S1 O2 Cs1 -53.9(5) . . . 4_556 ?
 O3 S1 O2 Cs1 95.7(8) . . . . ?
 O3 S1 O2 Cs2 -128.2(6) . . . 1_565 ?
 O3 S1 O4 Cs1 -148.6(5) . . . 2_656 ?
 O3 S1 O4 Cs1 47.4(5) . . . 4_556 ?
 O3 S1 O4 Cs2 128.2(5) . . . 1_565 ?
 O3 S1 O4 B1 -50.5(7) . . . . ?
 O4 S1 O1 Cs1 -126.1(3) . . . 4_546 ?
 O4 S1 O1 Cs1 27.9(4) . . . 2_656 ?
 O4 S1 O1 Cs2 125.3(6) . . . . ?
 O4 S1 O2 Cs1 -148.6(6) . . . . ?
 O4 S1 O2 Cs1 61.9(3) . . . 4_556 ?
 O4 S1 O2 Cs2 -12.4(6) . . . 1_565 ?
 O4 S1 O3 Cs1 -49.6(3) . . . 4_556 ?
 O4 S1 O3 Cs1 126.2(3) . . . 4_546 ?
 O4 S1 O3 Cs2 -140.3(4) . . . 3_455 ?
 B1 O5 B2 O6 169.5(7) . . . . ?
 B1 O5 B2 O10 -10.5(11) . . . 3_455 ?
 B1 O7 B3 Cs1 117.3(7) 3 . . 2_666 ?
 B1 O7 B3 Cs3 -163.8(7) 3 . . 1_565 ?
 B1 O7 B3 O6 164.4(6) 3 . . . ?
 B1 O7 B3 O8 -22.0(10) 3 . . . ?
 B1 O9 B4 Cs1 -74.8(8) 3 . . 2_656 ?
 B1 O9 B4 Cs3 130.1(8) 3 . . 3 ?
 B1 O9 B4 Cs3 79.9(15) 3 . . . ?
 B1 O9 B4 O8 11.0(11) 3 . . . ?
 B1 O9 B4 O10 -168.4(7) 3 . . . ?
 B2 O5 B1 Cs1 -139.3(7) . . . 2_656 ?
 B2 O5 B1 Cs1 -19.1(9) . . . 4_556 ?
 B2 O5 B1 Cs3 146.9(8) . . . . ?
 B2 O5 B1 O4 -81.4(9) . . . . ?
 B2 O5 B1 O7 37.7(11) . . . 3_445 ?
 B2 O5 B1 O9 163.5(7) . . . 3_445 ?
 B2 O6 B3 Cs1 -120.4(7) . . . 2_666 ?
 B2 O6 B3 Cs3 168.7(8) . . . 1_565 ?
 B2 O6 B3 O7 -158.9(7) . . . . ?
 B2 O6 B3 O8 27.5(12) . . . . ?
 B2 O10 B4 Cs1 -133.9(8) 3_545 . . 2_656 ?
 B2 O10 B4 Cs3 33.4(9) 3_545 . . 3 ?
 B2 O10 B4 Cs3 152.6(8) 3_545 . . . ?
 B2 O10 B4 O8 175.0(7) 3_545 . . . ?
 B2 O10 B4 O9 -5.5(13) 3_545 . . . ?
 B3 O6 B2 O5 -12.9(12) . . . . ?
 B3 O6 B2 O10 167.1(7) . . . 3_455 ?
 B3 O8 B4 Cs1 126.0(7) . . . 2_656 ?
 B3 O8 B4 Cs3 -56.5(9) . . . 3 ?
 B3 O8 B4 Cs3 -154.9(8) . . . . ?
 B3 O8 B4 O9 -0.3(11) . . . . ?
 B3 O8 B4 O10 179.2(7) . . . . ?
 B4 O8 B3 Cs1 -68.1(11) . . . 2_666 ?
 B4 O8 B3 Cs3 94.5(10) . . . 1_565 ?
 B4 O8 B3 O6 179.0(7) . . . . ?
 B4 O8 B3 O7 5.7(11) . . . . ?

loop_
  _diffrn_refln_index_h
  _diffrn_refln_index_k
  _diffrn_refln_index_l
  _diffrn_refln_intensity_net
  _diffrn_refln_intensity_u
 2 0 0 535.95 17.3
 4 0 0 180.78 10.5
 6 0 0 1364.56 46.3
 8 0 0 2419.46 77.09
 10 0 0 2098.89 88.89
 12 0 0 49.6 11.1
 12 0 0 48.4 16.8
 14 0 0 0.1 4.7
 14 0 0 0.7 6.9
 1 -1 0 1154.48 33.9
 1 -1 0 1164.98 35.1
 1 -1 0 1105.79 37.3
 -1 -1 0 1128.79 33.4
 1 1 0 1199.48 35.7
 1 1 0 1142.49 33.6
 -1 1 0 1151.28 33.6
 -1 1 0 1167.98 37.4
 -1 1 0 1166.18 34.7
 3 -1 0 1457.55 41.7
 3 -1 0 1370.66 40.4
 3 -1 0 1391.16 41.2
 3 -1 0 1361.96 48.3
 3 1 0 1465.95 40.2
 -3 1 0 1419.66 48.2
 -3 1 0 1365.86 41.8
 -3 1 0 1378.66 38.8
 5 -1 0 798.72 29
 5 -1 0 804.42 26.4
 5 -1 0 751.52 36.9
 5 -1 0 777.02 27
 -5 1 0 891.21 30.6
 7 -1 0 9 7.3
 7 -1 0 6.5 3.6
 7 1 0 18.2 5.6
 9 -1 0 545.55 38.1
 9 -1 0 561.34 27.1
 9 1 0 526.95 28.2
 11 -1 0 49.2 14.5
 11 -1 0 42.3 9.7
 11 1 0 57.79 12
 13 -1 0 107.29 16.4
 13 1 0 149.49 29.9
 13 1 0 111.19 17.9
 2 -2 0 2690.23 75.69
 -2 -2 0 2550.64 73.89
 2 -2 0 2700.73 83.59
 2 -2 0 2574.24 77.69
 -2 2 0 2524.65 74.29
 -2 2 0 2620.84 76.59
 -2 2 0 2673.53 82.09
 2 2 0 2605.04 84.49
 2 2 0 2533.05 74.69
 2 2 0 2570.94 77.99
 4 -2 0 221.68 18.5
 4 -2 0 221.78 13.2
 4 -2 0 223.38 14.5
 -4 2 0 241.88 12.4
 -4 2 0 250.57 14.1
 4 2 0 229.38 13.1
 -4 2 0 252.57 13.3
 -4 2 0 250.37 19.2
 6 -2 0 290.07 17.3
 6 -2 0 339.87 26
 6 2 0 316.27 16.1
 -6 2 0 283.07 18.2
 -8 2 0 2006.5 65.99
 8 2 0 1929.31 60.69
 10 -2 0 1830.22 83.79
 10 2 0 1730.73 66.29
 12 -2 0 10.8 10
 12 2 0 38.6 11.7
 -1 -3 0 1117.69 40.2
 1 -3 0 1139.19 49.99
 1 -3 0 1141.49 41.5
 1 -3 0 1149.78 45.5
 -1 -3 0 1073.29 49.5
 -1 -3 0 1091.09 45.1
 -1 3 0 1080.19 43.4
 1 3 0 1090.99 44.2
 -1 3 0 1066.19 40.5
 1 3 0 1026.3 40.3
 -1 3 0 1043.3 46.6
 1 3 0 1102.99 48.7
 3 -3 0 313.17 18.5
 3 -3 0 305.17 24.1
 3 -3 0 285.67 19.9
 -3 -3 0 281.37 16.7
 3 3 0 320.47 20.8
 -3 3 0 305.37 17.7
 -3 3 0 325.87 19.3
 3 3 0 314.77 18.5
 -3 3 0 301.67 22.8
 5 -3 0 556.14 27.2
 5 -3 0 637.84 37.6
 5 -3 0 526.65 28.9
 -5 3 0 578.84 26.3
 -5 3 0 541.35 24.4
 -5 3 0 594.54 27.3
 5 3 0 575.14 26.9
 5 3 0 559.54 29.7
 7 -3 0 39.3 12.8
 7 -3 0 32.7 7.8
 7 -3 0 42.2 10
 7 3 0 26.6 6.8
 -7 3 0 35 12
 -7 3 0 26.3 7
 9 -3 0 811.32 39.7
 9 3 0 849.02 36.4
 -9 3 0 850.11 39.5
 11 -3 0 11.5 9.3
 11 -3 0 27.2 9.4
 -11 3 0 16.7 6.9
 11 3 0 22.8 7.4
 13 -3 0 128.59 19.6
 13 -3 0 94.29 23.4
 13 3 0 105.79 19.3
 0 -4 0 4502.45 154.68
 0 -4 0 4718.93 140.39
 0 -4 0 4430.86 151.08
 0 -4 0 4699.93 138.09
 0 4 0 4911.01 150.88
 0 4 0 5084.59 145.29
 -2 -4 0 1222.48 49
 2 -4 0 1260.47 61.29
 -2 -4 0 1296.37 46.9
 2 -4 0 1315.87 50.99
 2 -4 0 1246.78 55.59
 2 4 0 1339.07 61.19
 -2 4 0 1293.37 58.69
 2 4 0 1272.57 54.49
 -2 4 0 1337.97 50.39
 2 4 0 1234.78 49.7
 -2 4 0 1388.76 54.19
 -4 -4 0 1.6 3
 4 -4 0 1.4 4.3
 4 -4 0 2.1 4.9
 4 -4 0 0.1 2.7
 -4 4 0 3.6 3.5
 -4 4 0 1.2 2.6
 4 4 0 5.8 5.3
 4 4 0 -0.7 3.6
 4 4 0 4.9 3.8
 -4 4 0 1.2 4.4
 6 -4 0 152.58 16.8
 6 -4 0 152.78 15.1
 6 -4 0 135.09 22.9
 6 4 0 125.49 13.3
 6 4 0 138.69 19.8
 -6 4 0 129.29 12.2
 6 4 0 129.99 25.7
 -6 4 0 145.89 23
 -6 4 0 125.89 13.2
 -6 4 0 148.79 13.6
 8 -4 0 1319.57 70.99
 8 -4 0 1282.97 58.19
 8 -4 0 1230.18 53.39
 8 4 0 1381.96 53.49
 8 4 0 1344.17 59.99
 -8 4 0 1299.87 54.09
 10 -4 0 1078.19 67.29
 10 -4 0 1203.58 69.69
 10 4 0 1093.29 53.39
 10 4 0 1162.28 49.1
 -10 4 0 1149.29 51.89
 12 -4 0 109.19 26.8
 12 -4 0 93.09 20.6
 12 4 0 70.09 18.9
 12 4 0 106.69 16.8
 -12 4 0 86.39 15.3
 -1 -5 0 488.25 29.1
 1 -5 0 453.85 32.8
 1 -5 0 544.85 40.5
 1 -5 0 472.75 32.6
 -1 -5 0 485.95 28.8
 1 -5 0 491.65 29.8
 -1 -5 0 461.75 38.1
 -1 5 0 452.35 28.5
 1 5 0 452.85 35.6
 1 5 0 464.25 32.1
 1 5 0 474.65 29.2
 -1 5 0 494.65 36.4
 -1 5 0 459.95 31.6
 3 -5 0 47.5 14.8
 3 -5 0 46.8 12.9
 3 -5 0 56.89 13.4
 3 -5 0 64.09 13.1
 -3 -5 0 46.7 10.9
 -3 5 0 47.2 13.9
 -3 5 0 34 9.8
 3 5 0 45.4 13.2
 -3 5 0 52.09 11.3
 3 5 0 32.8 11.6
 3 5 0 54.39 11.6
 5 -5 0 68.29 17.7
 5 -5 0 73.59 16.2
 5 -5 0 85.59 16.3
 -5 5 0 62.19 14.1
 -5 5 0 93.09 14.5
 5 5 0 94.89 16.1
 5 5 0 82.09 17.5
 -5 5 0 84.19 15.6
 -5 5 0 136.39 18.7
 7 -5 0 51.19 12.9
 7 -5 0 39.3 12.6
 7 -5 0 41.9 14.2
 -7 5 0 38.3 9.7
 -7 5 0 42.3 10.3
 7 5 0 29.2 11.5
 -7 5 0 44.1 9.6
 7 5 0 40.4 10.7
 7 5 0 18.4 11.1
 9 -5 0 559.64 82.19
 9 -5 0 465.15 35.6
 -9 5 0 433.46 31.5
 9 5 0 445.56 40.9
 9 5 0 513.85 32.2
 9 5 0 463.35 45.9
 11 -5 0 12 11.9
 11 -5 0 4.6 9.9
 11 -5 0 2.4 6
 11 5 0 2.6 13.8
 11 5 0 13.8 8.6
 11 5 0 20.9 12.3
 -11 5 0 8 6.7
 0 -6 0 2803.62 100.99
 0 -6 0 2822.42 119.69
 0 -6 0 2698.13 98.19
 0 6 0 2824.62 99.39
 0 6 0 2704.33 104.79
 0 6 0 2666.43 111.99
 2 -6 0 424.96 40.1
 2 -6 0 421.66 34.6
 -2 -6 0 392.96 28.7
 2 -6 0 454.25 34.9
 -2 -6 0 364.76 25.9
 -2 6 0 469.25 30.7
 2 6 0 394.36 36.9
 2 6 0 397.56 29.4
 4 -6 0 58.39 18.2
 4 -6 0 25.5 11.8
 4 -6 0 27.8 11.5
 -4 6 0 39.7 12.8
 4 6 0 24.2 9
 -4 6 0 42.3 12.2
 4 6 0 15.5 12.9
 6 -6 0 151.98 24.5
 6 -6 0 147.59 25.5
 6 -6 0 197.18 35
 6 -6 0 163.58 33
 -6 6 0 137.29 21.7
 6 6 0 195.28 37.2
 -6 6 0 196.48 34.7
 6 6 0 184.78 19.9
 6 6 0 136.49 31.8
 -6 6 0 195.28 18.6
 -6 6 0 191.98 24.9
 8 -6 0 602.94 44.3
 8 -6 0 574.74 51.59
 8 -6 0 661.73 54.19
 8 6 0 474.75 48.7
 8 6 0 633.94 39.4
 -8 6 0 576.84 49.8
 8 6 0 451.55 39.3
 -8 6 0 602.74 33.1
 -8 6 0 587.84 37.7
 -8 6 0 641.14 41.8
 10 -6 0 513.85 51.09
 10 -6 0 459.25 49
 10 -6 0 482.65 40.6
 10 6 0 400.86 38.7
 10 6 0 341.37 59.09
 10 6 0 494.65 35.1
 -10 6 0 463.35 34.6
 1 -7 0 269.47 27.7
 -1 -7 0 308.77 26.9
 1 -7 0 285.37 27.9
 1 -7 0 253.47 38.7
 -1 7 0 348.57 32.1
 -1 7 0 271.97 29.2
 1 7 0 324.07 28.2
 -1 7 0 333.67 48.9
 1 7 0 261.37 40.7
 3 -7 0 63.49 19
 3 -7 0 82.79 22.5
 3 -7 0 71.39 18.8
 3 -7 0 64.59 16.7
 -3 7 0 85.09 22.6
 -3 7 0 43.5 13
 3 7 0 38.1 14.2
 3 7 0 25.6 16
 3 7 0 47.8 13.1
 -3 7 0 71.29 21.6
 5 -7 0 38.4 13.9
 5 -7 0 28.4 14.7
 5 -7 0 33.9 15.1
 5 -7 0 91.29 25.8
 -5 7 0 29.6 12.5
 -5 7 0 34.2 10.5
 -5 7 0 48.5 12.3
 5 7 0 48.2 13
 -5 7 0 19.3 12.6
 5 7 0 43 15.5
 5 7 0 60.69 19.6
 7 -7 0 5.8 10.4
 7 -7 0 35.8 18.2
 7 -7 0 13.1 11.6
 -7 7 0 -2.9 3.4
 -7 7 0 8.8 7.4
 -7 7 0 9.8 14.1
 7 7 0 1.1 8.9
 -7 7 0 1.7 4.3
 7 7 0 9.3 8.3
 7 7 0 8.9 14.1
 0 -8 0 575.74 42.8
 0 8 0 517.45 46.9
 0 8 0 551.74 78.09
 0 8 0 587.64 41.7
 -2 -8 0 398.86 31.6
 2 -8 0 382.66 53.49
 2 -8 0 378.36 36.6
 -2 8 0 422.46 34.6
 2 8 0 326.67 52.49
 2 8 0 386.66 40.4
 -2 8 0 382.96 53.59
 -2 8 0 329.67 35.5
 2 8 0 376.26 33.3
 4 -8 0 60.89 20.6
 4 -8 0 17.5 15.4
 -4 8 0 26.6 14.2
 4 8 0 49 24.2
 -4 8 0 15.2 15
 4 8 0 60.29 17.7
 4 8 0 17.8 16
 -4 8 0 30.6 11.4
 14 0 -1 5.7 9.7
 14 0 -1 6.2 7.6
 12 0 -1 474.05 39.3
 12 0 -1 478.65 32.3
 10 0 -1 25.9 7.9
 10 0 -1 16.5 8.9
 8 0 -1 138.99 13.1
 6 0 -1 1040.1 39
 4 0 -1 1758.32 53.29
 0 0 1 -0.5 1.1
 0 0 -1 1.1 0.9
 2 0 1 396.66 13.8
 2 0 1 400.66 12.6
 4 0 1 129.49 7.4
 4 0 1 121.69 7.7
 6 0 1 1747.73 54.99
 6 0 1 1772.12 51.89
 8 0 1 245.48 16.1
 10 0 1 115.49 11.7
 12 0 1 54.49 10.9
 12 0 1 51.39 16.4
 14 0 1 60.49 12.3
 14 0 1 52.99 18.4
 13 -1 -1 895.81 58.19
 13 -1 -1 788.02 40.8
 13 1 -1 854.61 56.29
 13 1 -1 758.42 43.2
 11 -1 -1 1513.35 74.19
 11 -1 -1 1636.94 60.19
 11 1 -1 1489.55 62.19
 9 -1 -1 121.39 12.3
 9 -1 -1 161.68 25.5
 9 1 -1 130.89 13.8
 7 -1 -1 15.9 6.9
 7 -1 -1 7.1 3.9
 7 1 -1 8.1 4.3
 -7 1 1 8.9 3.7
 5 -1 -1 2513.75 81.89
 5 -1 -1 2635.54 75.29
 -5 1 1 2472.55 75.49
 1 -1 -1 709.53 25.8
 -1 -1 1 679.33 22.9
 1 -1 -1 714.43 22
 -1 -1 1 704.43 24.7
 1 -1 -1 698.83 23.8
 1 -1 -1 712.13 25.6
 -1 1 1 636.24 25.1
 -1 1 1 672.53 23.3
 1 1 -1 639.04 22.7
 -1 1 1 625.34 21.3
 -1 1 1 653.53 24.6
 1 1 -1 618.34 23.6
 -1 -1 -1 330.27 13.5
 -1 -1 -1 353.26 15.9
 1 -1 1 355.86 17
 -1 1 -1 326.47 13.6
 -1 1 -1 360.76 14.6
 1 1 1 366.76 15.5
 -1 1 -1 342.17 16.4
 -3 -1 -1 526.55 18.4
 3 -1 1 541.55 20.9
 3 -1 1 567.04 27.2
 -3 1 -1 552.14 19.1
 -3 1 -1 535.45 19.1
 3 1 1 544.85 19.6
 -3 1 -1 587.44 20.2
 5 -1 1 2102.39 60.69
 5 -1 1 2171.98 59.49
 5 -1 1 2175.08 74.69
 5 1 1 1864.31 57.69
 -5 1 -1 1874.11 58.79
 7 -1 1 5014.1 156.68
 7 -1 1 4873.21 134.99
 9 -1 1 66.69 15
 9 -1 1 89.79 9.3
 9 1 1 90.89 13.6
 9 1 1 59.19 8.4
 11 -1 1 7.4 5.3
 11 -1 1 7.6 6.5
 11 1 1 6.8 5.1
 13 -1 1 180.88 16.2
 13 -1 1 234.08 39.7
 13 1 1 185.98 18.2
 14 -2 -1 49.8 19
 14 -2 -1 29.5 15
 14 2 -1 46 14.8
 14 2 -1 23.5 9.8
 12 -2 -1 520.25 42.6
 12 2 -1 465.95 31.9
 10 -2 -1 6.6 3.8
 10 -2 -1 22.4 8.5
 10 -2 -1 9.2 4.9
 10 2 -1 3.5 4.7
 8 -2 -1 286.67 18.6
 8 -2 -1 311.97 26.4
 8 -2 -1 275.07 17.1
 8 -2 -1 287.97 16.2
 -8 2 1 292.67 19.6
 6 -2 -1 776.22 40.5
 6 -2 -1 791.92 30
 -6 2 1 835.12 40.8
 -6 2 1 720.33 33.1
 6 2 -1 840.72 29.6
 4 -2 -1 1287.57 42.7
 4 -2 -1 1243.08 51.09
 4 -2 -1 1203.78 44.4
 4 2 -1 1303.37 42.1
 -4 2 1 1284.27 40.3
 -4 2 1 1424.46 52.09
 -4 2 1 1319.87 41.8
 -4 2 1 1366.06 44.7
 4 2 -1 1352.46 45.3
 2 -2 -1 2491.55 80.59
 2 -2 -1 2518.25 76.39
 -2 -2 1 2442.06 74.99
 2 -2 -1 2501.75 72.79
 2 2 -1 2450.15 72.49
 -2 2 1 2592.84 75.09
 -2 2 1 2487.45 71.99
 2 2 -1 2616.34 75.99
 2 2 -1 2460.25 79.69
 -2 2 1 2597.44 79.69
 0 -2 1 688.83 28.3
 0 -2 1 664.43 26
 0 -2 -1 664.23 27.6
 0 -2 -1 727.73 26.3
 0 -2 -1 718.23 32.4
 0 2 1 694.83 27.9
 0 2 1 706.43 31.8
 0 2 -1 689.93 28.1
 0 2 1 704.43 28.8
 0 2 1 608.34 25.2
 0 2 -1 679.23 29.7
 0 2 -1 592.54 25.1
 2 -2 1 1208.18 40.1
 -2 -2 -1 1148.09 38.5
 2 -2 1 1218.38 46.7
 -2 -2 -1 1257.07 41.2
 2 2 1 1094.59 38.7
 -2 2 -1 1123.69 40.1
 -2 2 -1 1152.68 39.2
 2 2 1 1174.28 38.5
 4 -2 1 51.29 11.7
 -4 -2 -1 49 5.4
 4 -2 1 49.2 8.1
 4 -2 1 46.3 7.4
 -4 2 -1 44.4 11
 -4 2 -1 43.4 6.5
 4 2 1 39.3 6.7
 4 2 1 56.49 9.7
 -4 2 -1 43.4 6.4
 -4 2 -1 56.69 8.1
 6 -2 1 1756.02 59.49
 6 -2 1 1876.51 74.69
 6 2 1 1749.22 56.29
 6 2 1 1789.82 64.29
 -6 2 -1 1791.22 58.19
 8 -2 1 129.19 22.7
 8 -2 1 150.58 13.3
 -8 2 -1 145.49 12
 8 2 1 131.99 11
 8 2 1 160.88 17
 10 -2 1 221.58 17.5
 10 -2 1 218.68 31.4
 10 2 1 247.48 24
 10 2 1 228.98 18.7
 12 2 1 44.9 14.9
 12 2 1 45.6 11.5
 13 -3 -1 664.83 53.29
 13 -3 -1 583.84 45.8
 13 -3 -1 692.13 57.39
 13 3 -1 656.93 41.5
 11 -3 -1 798.42 54.09
 11 -3 -1 772.42 39.5
 -11 3 1 784.62 39.8
 9 -3 -1 76.69 18.3
 9 -3 -1 104.19 14.4
 9 -3 -1 123.89 17.3
 9 3 -1 122.79 17
 9 3 -1 93.89 10.1
 -9 3 1 116.09 16.7
 7 -3 -1 106.69 17.9
 7 -3 -1 168.38 15.5
 7 -3 -1 146.19 13
 7 3 -1 152.58 14.4
 7 3 -1 169.08 13.1
 -7 3 1 146.89 21.4
 5 -3 -1 921.11 39.3
 5 -3 -1 922.61 36.1
 5 -3 -1 792.52 52.29
 5 3 -1 866.61 38
 -5 3 1 842.92 35.5
 -5 3 1 822.72 33.4
 -5 3 1 785.72 31.5
 5 3 -1 867.61 46.3
 5 3 -1 823.12 34.2
 -5 3 1 836.92 42.9
 3 -3 -1 4412.46 139.79
 3 -3 -1 4433.06 132.89
 3 -3 -1 4447.85 127.99
 3 3 -1 4442.56 139.09
 3 3 -1 4461.95 127.49
 -3 3 1 4621.54 129.99
 -3 3 1 4443.16 126.09
 3 3 -1 4646.73 132.59
 -3 3 1 4596.54 137.99
 -1 -3 1 4054.79 115.99
 -1 -3 1 3941.01 126.19
 1 -3 -1 3942.81 126.89
 1 -3 -1 4004.4 116.09
 1 -3 -1 4195.68 122.39
 -1 -3 1 3959.9 119.99
 1 -3 -1 4103.59 121.89
 1 3 -1 4013.3 116.19
 1 3 -1 4025.7 119.89
 1 3 -1 4073.59 124.79
 -1 3 1 3966 115.49
 -1 3 1 4183.98 120.69
 -1 3 1 4070.49 125.39
 1 -3 1 454.45 28.5
 -1 -3 -1 426.06 22.4
 -1 -3 -1 429.86 21.9
 1 -3 1 452.35 25.2
 1 -3 1 423.56 22.1
 1 3 1 416.56 27.9
 1 3 1 401.56 21.7
 -1 3 -1 401.96 23.2
 -1 3 -1 448.26 26.9
 -1 3 -1 405.16 21.7
 1 3 1 433.56 25
 3 -3 1 23.4 9.4
 -3 -3 -1 23.7 5.7
 3 -3 1 28.5 7
 3 -3 1 13.4 5.8
 3 3 1 22.7 6.6
 3 3 1 27 6.4
 -3 3 -1 21.6 6
 -3 3 -1 16.4 6.2
 3 3 1 18.9 5
 -3 3 -1 23.3 6
 3 3 1 34.9 10.2
 -5 -3 -1 3253.77 95.59
 5 -3 1 3406.36 105.19
 5 -3 1 3343.97 101.59
 5 -3 1 3368.46 116.69
 5 3 1 3291.77 99.89
 -5 3 -1 3323.87 98.79
 -5 3 -1 3352.56 114.29
 -5 3 -1 3450.95 99.89
 7 -3 1 2890.31 94.09
 7 -3 1 2936.41 109.89
 -7 3 -1 2803.72 89.09
 7 3 1 2850.61 88.99
 9 -3 1 125.59 17.7
 9 -3 1 120.89 23.9
 -9 3 -1 124.49 16.6
 9 3 1 78.49 12.5
 11 -3 1 8.9 8.5
 11 -3 1 9.4 5.9
 11 3 1 18.4 7.1
 13 -3 1 119.29 27.1
 13 -3 1 154.88 22.7
 13 3 1 137.89 22.7
 13 3 1 136.19 18.9
 12 -4 -1 391.96 43
 12 -4 -1 366.46 30
 12 -4 -1 361.46 39.4
 12 4 -1 318.17 28.5
 -12 4 1 348.47 26.9
 12 4 -1 364.16 25.1
 10 -4 -1 25.3 11.9
 10 -4 -1 12.5 7.4
 -10 4 1 13.1 7.1
 10 4 -1 12.8 8
 10 4 -1 8.5 5.3
 8 -4 -1 213.08 20.3
 8 -4 -1 148.79 24.5
 8 -4 -1 222.98 18.7
 8 4 -1 183.08 29.5
 -8 4 1 164.98 16.9
 -8 4 1 123.79 21.3
 8 4 -1 198.98 17
 6 -4 -1 416.56 26
 6 -4 -1 358.56 32.2
 6 -4 -1 424.06 29
 -6 4 1 467.25 23.7
 6 4 -1 480.25 30
 6 4 -1 467.65 26.5
 -6 4 1 452.65 34.1
 -6 4 1 467.75 25.4
 6 4 -1 466.75 36
 -6 4 1 430.96 26.2
 4 -4 -1 197.68 21.5
 4 -4 -1 201.88 19.2
 4 -4 -1 213.38 17.2
 4 -4 -1 141.09 21.3
 4 4 -1 188.98 18.1
 4 4 -1 210.18 16.7
 4 4 -1 232.38 23
 -4 4 1 208.08 15.9
 -4 4 1 243.98 23
 -4 4 1 224.98 17.9
 2 -4 -1 1095.19 51.19
 -2 -4 1 1013.5 43.2
 2 -4 -1 1048.1 44.4
 2 -4 -1 1072.09 54.99
 -2 -4 1 1113.39 49.7
 2 -4 -1 1044.5 49.6
 2 4 -1 1092.49 53.09
 -2 4 1 1125.99 44.4
 2 4 -1 1037.5 44.2
 -2 4 1 1072.09 47.4
 2 4 -1 1159.68 49.4
 0 -4 -1 226.08 23.1
 0 -4 1 218.88 19.7
 0 -4 -1 212.28 16.6
 0 -4 1 188.58 15.9
 0 -4 -1 227.18 18.5
 0 -4 1 178.78 27.7
 0 4 -1 193.58 18.8
 0 4 1 220.38 19.1
 0 4 -1 241.08 21.6
 0 4 1 221.68 21.7
 0 4 1 197.08 19.3
 2 -4 1 692.23 33.8
 2 -4 1 664.63 41.4
 -2 -4 -1 692.53 32.5
 -2 -4 -1 658.73 31.6
 -2 4 -1 653.43 32.4
 -2 4 -1 720.73 40.2
 2 4 1 622.54 32.2
 -2 4 -1 700.93 35.4
 2 4 1 677.53 36.8
 2 4 1 636.54 40.8
 4 -4 1 3.7 3.9
 4 -4 1 9.2 7.7
 4 -4 1 4.7 4.6
 -4 -4 -1 2.4 3.2
 -4 4 -1 5.6 4.7
 -4 4 -1 10 4.8
 4 4 1 3.1 3.4
 -4 4 -1 2.8 4.4
 4 4 1 3.3 4.5
 4 4 1 1.6 5.7
 -6 -4 -1 496.85 25.5
 6 -4 1 583.84 38.9
 6 -4 1 526.15 40.1
 -6 4 -1 542.85 27.2
 6 4 1 567.64 44.1
 6 4 1 540.15 29.8
 -6 4 -1 551.14 28.9
 -6 4 -1 498.25 45.8
 -6 4 -1 573.14 29.3
 6 4 1 563.74 34.3
 8 -4 1 48.4 15.8
 8 4 1 66.19 12.6
 8 4 1 72.49 15.7
 -8 4 -1 67.69 12.3
 -8 4 -1 64.19 10.1
 10 -4 1 106.89 19.2
 10 4 1 99.59 18.8
 -10 4 -1 145.59 19.4
 10 4 1 117.49 17.8
 12 -4 1 26.4 11.5
 12 -4 1 29.7 14.7
 12 4 1 34.6 10.6
 12 4 1 12.6 10
 -12 4 -1 20.5 8
 11 -5 -1 606.64 54.19
 11 -5 -1 528.45 39.3
 11 -5 -1 520.15 49
 11 5 -1 464.35 49.1
 11 5 -1 434.66 35.8
 -11 5 1 528.45 36.2
 11 5 -1 508.05 32.8
 9 -5 -1 130.59 22.7
 9 -5 -1 92.29 22.1
 9 -5 -1 116.89 25.9
 9 5 -1 100.29 20.6
 -9 5 1 149.49 30.4
 9 5 -1 133.09 31.2
 -9 5 1 103.69 17.9
 9 5 -1 107.29 17.7
 7 -5 -1 7.8 6.3
 7 -5 -1 12.5 9.6
 7 -5 -1 7.6 7.3
 7 -5 -1 19.1 12.1
 7 5 -1 4.5 6.8
 7 5 -1 6.2 8.8
 -7 5 1 2.8 3.6
 -7 5 1 2.1 3.8
 -7 5 1 3.8 4.5
 -7 5 1 5.1 7
 7 5 -1 5 4.3
 5 -5 -1 708.63 47.8
 5 -5 -1 736.33 43.5
 5 -5 -1 697.73 38.4
 5 -5 -1 760.52 51.19
 5 5 -1 691.03 41.7
 -5 5 1 676.53 34.8
 -5 5 1 775.82 38.6
 5 5 -1 723.63 48.5
 5 5 -1 675.13 37
 -5 5 1 711.93 38.3
 -5 5 1 755.42 47.9
 3 -5 -1 4415.26 141.79
 3 -5 -1 4155.58 150.38
 3 -5 -1 4188.48 131.49
 3 -5 -1 4207.58 143.19
 -3 5 1 4225.08 129.49
 3 5 -1 4252.07 131.79
 -3 5 1 3986.1 133.39
 3 5 -1 4259.27 146.89
 3 5 -1 4281.97 138.39
 -3 5 1 4170.78 145.19
 -1 -5 1 621.04 39
 1 -5 -1 631.44 38.7
 1 -5 -1 676.93 46.5
 -1 -5 1 633.94 44.5
 -1 -5 1 665.73 34.7
 1 -5 -1 676.53 35.5
 -1 -5 1 661.63 35.3
 -1 5 1 646.34 42.7
 1 5 -1 665.43 42.9
 1 5 -1 666.13 39.2
 -1 5 1 639.24 34.7
 -1 5 1 642.54 38.2
 1 5 -1 630.14 34.9
 1 -5 1 201.18 19
 -1 -5 -1 247.58 20.2
 1 -5 1 200.68 27.9
 1 -5 1 259.67 23.9
 1 -5 1 250.17 22.8
 -1 -5 -1 228.28 19.8
 1 5 1 237.38 25.7
 1 5 1 275.47 24.3
 -1 5 -1 268.57 23.1
 -1 5 -1 236.78 24.4
 1 5 1 237.88 19.8
 -1 5 -1 267.47 21.1
 -3 -5 -1 107.29 15.6
 3 -5 1 84.49 18
 -3 -5 -1 95.09 14.9
 3 -5 1 119.59 21.3
 3 -5 1 90.09 18.2
 3 5 1 121.29 25.4
 3 5 1 99.79 21.1
 -3 5 -1 90.09 19.9
 -3 5 -1 132.79 20.5
 3 5 1 104.09 16.2
 -3 5 -1 116.19 17.5
 5 -5 1 1495.75 63.99
 5 -5 1 1524.95 69.39
 -5 -5 -1 1535.55 60.19
 5 -5 1 1609.44 80.49
 5 5 1 1557.14 69.89
 5 5 1 1519.25 80.39
 -5 5 -1 1686.93 65.39
 5 5 1 1640.64 64.69
 -5 5 -1 1685.43 62.79
 7 -5 1 1794.02 77.39
 7 -5 1 1837.12 90.59
 7 5 1 1858.21 71.39
 -7 5 -1 1808.92 64.89
 7 5 1 1705.03 89.99
 -7 5 -1 1795.52 66.79
 7 5 1 1702.43 75.89
 -7 5 -1 1560.54 81.79
 -7 5 -1 1810.12 68.59
 9 -5 1 169.58 31.1
 9 -5 1 137.79 24.1
 9 5 1 123.69 28.2
 -9 5 -1 151.78 20.1
 9 5 1 147.89 21.1
 9 5 1 80.69 25.9
 11 -5 1 7.3 11.2
 11 -5 1 3.7 6.6
 -11 5 -1 8.1 6.9
 11 5 1 0.3 8.1
 11 5 1 1.7 4.2
 10 -6 -1 44 18.3
 10 -6 -1 38.3 14.1
 10 -6 -1 34.9 16.3
 10 6 -1 16.4 12.8
 10 6 -1 11.1 14.3
 10 6 -1 46.9 13.4
 -10 6 1 30.5 11.3
 8 -6 -1 88.69 25.5
 8 -6 -1 91.79 27.1
 8 -6 -1 54.59 15.5
 8 -6 -1 62.09 16.6
 -8 6 1 89.59 26
 -8 6 1 90.69 15.3
 -8 6 1 74.99 15.6
 8 6 -1 91.89 26.5
 8 6 -1 64.39 17.7
 8 6 -1 100.49 18.8
 6 -6 -1 176.88 33.1
 6 -6 -1 160.38 26.8
 6 -6 -1 171.58 33.6
 6 6 -1 180.68 31.9
 -6 6 1 133.09 20.7
 -6 6 1 184.78 17.9
 6 6 -1 159.08 23.1
 -6 6 1 150.58 21.1
 4 -6 -1 176.88 33
 4 -6 -1 224.18 26.3
 4 -6 -1 166.68 27.1
 -4 6 1 198.98 21.4
 -4 6 1 132.09 19.3
 4 6 -1 185.18 31.8
 4 6 -1 197.78 20.1
 2 -6 -1 528.65 45.7
 -2 -6 1 544.75 32
 2 -6 -1 592.34 41.5
 2 6 -1 588.04 36.2
 -2 6 1 594.34 35.5
 2 6 -1 581.04 44.2
 0 -6 -1 206.18 21.4
 0 -6 -1 128.69 28.1
 0 -6 1 244.38 39.6
 0 -6 -1 174.38 19.1
 0 -6 1 149.49 24.3
 0 -6 1 162.38 19.2
 0 -6 1 214.68 20.8
 0 6 -1 178.08 19.1
 0 6 -1 131.79 23.6
 0 6 -1 154.68 24.6
 0 6 1 210.58 23.4
 0 6 1 210.78 20.4
 2 -6 1 317.27 29.6
 -2 -6 -1 306.37 24.5
 -2 -6 -1 335.17 25.9
 2 -6 1 315.77 43
 2 -6 1 348.17 30.4
 2 6 1 333.17 26.4
 2 6 1 332.17 34.4
 -2 6 -1 273.57 41.7
 -2 6 -1 330.37 26
 4 -6 1 -0.8 7.2
 -4 -6 -1 11.7 7.7
 4 -6 1 5.7 7.9
 4 -6 1 17.3 10.3
 -4 6 -1 16.6 8.9
 4 6 1 11.7 10.9
 4 6 1 23.6 9.1
 -4 6 -1 14.4 6.6
 6 -6 1 369.66 33.8
 6 -6 1 365.66 57.99
 6 6 1 383.26 29.7
 6 6 1 411.36 43.3
 -6 6 -1 385.76 34
 -6 6 -1 325.07 27.1
 -6 6 -1 398.56 27.6
 6 6 1 340.67 32.5
 -6 6 -1 313.07 34.8
 8 -6 1 68.79 18.8
 8 -6 1 70.39 24
 -8 6 -1 83.69 16.9
 8 6 1 51.19 23.3
 8 6 1 52.09 16.1
 -8 6 -1 75.29 13.4
 8 6 1 61.59 14.6
 -8 6 -1 61.59 13.3
 -8 6 -1 29.1 15.5
 10 -6 1 151.28 29.1
 10 -6 1 101.19 26.7
 10 6 1 75.79 26.7
 10 6 1 71.19 21.4
 -10 6 -1 120.19 20.3
 10 6 1 153.98 24.4
 7 -7 -1 7.4 9.7
 7 -7 -1 9.9 10.7
 7 -7 -1 19.8 14.7
 -7 7 1 9.2 12.4
 -7 7 1 6.8 6.2
 7 7 -1 2.3 5.6
 -7 7 1 3 6.1
 -7 7 1 5.2 6.4
 7 7 -1 18.9 13.6
 7 7 -1 11.9 13.9
 5 -7 -1 339.97 57.39
 5 -7 -1 369.36 48.3
 5 -7 -1 401.86 57.09
 5 -7 -1 360.96 32.7
 5 7 -1 284.97 40.9
 -5 7 1 353.76 31.6
 -5 7 1 387.86 29.4
 -5 7 1 331.27 28.4
 -5 7 1 239.88 36.7
 5 7 -1 331.67 34.6
 5 7 -1 383.36 31.3
 3 -7 -1 1227.48 79.59
 3 -7 -1 1228.78 69.59
 3 -7 -1 1117.39 60.39
 -3 7 1 1233.48 74.29
 -3 7 1 1276.97 61.39
 3 7 -1 1286.57 76.59
 -3 7 1 1345.87 76.89
 3 7 -1 1317.57 63.29
 3 7 -1 1183.38 67.29
 1 -7 -1 536.85 39.9
 1 -7 -1 523.75 71.39
 1 -7 -1 509.75 37.9
 -1 -7 1 481.55 47.4
 -1 -7 1 530.25 35.3
 1 7 -1 508.05 36.3
 -1 7 1 453.35 37.9
 1 7 -1 525.55 75.89
 -1 7 1 443.96 38
 -1 7 1 439.26 42.9
 1 -7 1 56.89 16.5
 -1 -7 -1 56.89 14.9
 1 -7 1 59.19 20.9
 1 7 1 72.99 16.9
 -1 7 -1 44.7 14.5
 -1 7 -1 71.99 25.1
 -1 7 -1 53.49 18.1
 1 7 1 47 19.3
 3 -7 1 118.09 28.3
 3 -7 1 113.49 24.9
 3 -7 1 127.79 27.3
 3 7 1 80.09 19.6
 -3 7 -1 127.39 21
 3 7 1 129.79 21.8
 -3 7 -1 117.89 26.3
 -3 7 -1 47.3 15.5
 3 7 1 90.19 23
 5 -7 1 644.94 56.69
 5 -7 1 667.93 52.39
 -5 7 -1 631.64 39.5
 -5 7 -1 504.65 48.2
 5 7 1 606.14 55.19
 5 7 1 607.44 47.9
 5 7 1 594.14 41
 7 -7 1 568.94 51.79
 7 -7 1 587.94 47.6
 7 -7 1 612.34 57.39
 7 7 1 615.94 50.89
 7 7 1 474.05 63.99
 -7 7 -1 679.53 42.5
 7 7 1 493.55 45.6
 -7 7 -1 655.73 38.7
 -7 7 -1 648.94 56.59
 -7 7 -1 539.95 38.8
 4 -8 -1 82.79 21.9
 4 -8 -1 109.59 26
 4 -8 -1 77.79 26.2
 4 8 -1 109.59 21.3
 -4 8 1 86.79 22.4
 4 8 -1 56.69 20.8
 -4 8 1 37.2 20.5
 -4 8 1 127.89 22.7
 4 8 -1 90.19 28.5
 2 -8 -1 197.58 32.2
 2 -8 -1 244.48 29.5
 2 -8 -1 251.47 45.7
 -2 8 1 242.28 44.9
 -2 8 1 182.88 26.8
 2 8 -1 190.78 35.8
 2 8 -1 160.08 31.6
 2 8 -1 179.08 27.5
 -2 8 1 187.88 31.7
 0 -8 1 104.19 22.5
 0 -8 -1 94.99 21.6
 0 -8 -1 51.89 16.5
 0 -8 1 66.69 23.9
 0 8 -1 55.09 19.6
 0 8 1 68.39 21.5
 0 8 -1 79.39 26.4
 0 8 1 55.09 15.2
 0 8 -1 100.59 21.5
 0 8 1 41 19.4
 2 -8 1 69.99 19.8
 -2 -8 -1 49 15.3
 2 -8 1 95.29 27.4
 -2 -8 -1 78.39 17.8
 2 8 1 38.4 12.4
 -2 8 -1 31.5 14.8
 2 8 1 57.69 24.7
 -2 8 -1 56.59 22.3
 2 8 1 49.3 19
 -2 8 -1 52.79 15.5
 4 -8 1 54.79 21.2
 4 -8 1 51.49 18.3
 4 -8 1 76.39 22.4
 4 8 1 27.1 10.8
 -4 8 -1 27.3 31.5
 4 8 1 5.1 14.3
 -4 8 -1 51.39 14.6
 -4 8 -1 41 16.5
 14 0 -2 419.36 30.8
 14 0 -2 386.86 37.6
 14 0 -2 410.36 37.3
 12 0 -2 77.79 18.2
 12 0 -2 92.19 17.3
 12 0 -2 59.89 17.1
 10 0 -2 4.8 4.7
 10 0 -2 11.3 7.4
 8 0 -2 668.43 33.4
 8 0 -2 757.62 38.2
 6 0 -2 4614.94 131.09
 2 0 -2 580.54 17.5
 2 0 -2 567.94 20.2
 2 0 -2 531.65 21.5
 -2 0 2 552.94 21.4
 -2 0 2 529.75 19.7
 0 0 2 4.7 3.4
 0 0 2 5 2.1
 0 0 2 3.9 1.3
 0 0 -2 9.5 4.2
 0 0 -2 6.3 2.3
 0 0 -2 5.3 1.4
 -2 0 -2 2570.94 159.28
 -4 0 -2 9999 438.76
 -4 0 -2 9138.59 398.86
 6 0 2 341.87 17.1
 6 0 2 333.27 16
 8 0 2 4.3 3.5
 8 0 2 5 3
 10 0 2 432.96 22.7
 12 0 2 866.41 37.3
 12 0 2 890.41 63.89
 13 -1 -2 30.7 10
 13 -1 -2 35.9 14.7
 13 -1 -2 28.5 13.4
 13 1 -2 14.7 7.9
 13 1 -2 10.3 10
 11 -1 -2 57.09 14.3
 11 -1 -2 41.8 9.8
 11 1 -2 58.29 13.7
 11 1 -2 84.19 16.6
 9 -1 -2 290.77 25
 9 -1 -2 350.06 22.1
 9 1 -2 299.67 21.7
 7 -1 -2 582.14 32
 7 -1 -2 559.84 27.3
 7 1 -2 548.95 27.6
 -7 1 2 587.74 27.8
 5 -1 -2 1816.52 61.89
 5 -1 -2 1885.41 58.69
 -5 1 2 1718.23 58.69
 5 1 -2 1906.71 57.09
 3 -1 -2 592.54 22.6
 3 -1 -2 624.64 29.2
 3 -1 -2 581.14 25.1
 3 -1 -2 637.44 24.2
 3 -1 -2 640.74 21.2
 3 1 -2 652.93 22.2
 -3 1 2 660.73 21.1
 -3 1 2 607.04 24.2
 -3 1 2 673.23 26.2
 -3 1 2 657.83 20.4
 1 -1 -2 874.31 27.2
 1 -1 -2 818.72 30.2
 -1 -1 2 825.22 27.6
 1 -1 -2 802.92 31.4
 -1 1 2 825.52 29.9
 -1 1 2 804.22 30.8
 -1 1 2 839.02 26.9
 1 1 -2 844.52 27.4
 1 1 -2 821.32 27.8
 -1 1 2 828.42 26.7
 -1 -1 -2 557.54 25.7
 1 -1 2 546.75 21.6
 -1 -1 -2 535.85 20
 1 1 2 571.24 24.6
 -1 1 -2 556.44 23.4
 -1 1 -2 530.85 20.9
 1 1 2 528.05 20
 -3 -1 -2 2524.65 70.09
 3 -1 2 2563.24 81.99
 3 -1 2 2499.05 73.59
 3 1 2 2485.45 71.29
 -3 1 -2 2595.54 72.69
 -3 1 -2 2514.45 71.19
 3 1 2 2535.85 80.29
 5 -1 2 167.28 11.9
 5 -1 2 154.38 16.5
 -5 1 -2 168.78 9.3
 7 -1 2 638.14 28.2
 7 -1 2 606.74 38.9
 7 -1 2 616.74 24.2
 7 1 2 636.54 26.3
 9 -1 2 164.28 26.2
 9 -1 2 157.88 11.8
 9 -1 2 153.78 13.8
 9 1 2 190.58 13.7
 9 1 2 189.38 14.5
 11 -1 2 23.4 13
 11 -1 2 13.6 6.1
 11 -1 2 27.1 7
 11 1 2 38.8 9.1
 11 1 2 33.4 8.1
 13 -1 2 418.56 56.39
 13 1 2 352.26 23.7
 14 -2 -2 404.56 39.8
 14 -2 -2 386.86 41.1
 14 2 -2 339.67 31.1
 12 -2 -2 168.88 27.1
 12 -2 -2 151.78 19.6
 12 -2 -2 124.39 25.3
 12 2 -2 183.78 24.1
 10 -2 -2 97.49 19.9
 10 -2 -2 97.69 14.9
 10 2 -2 92.59 14.5
 -10 2 2 98.79 15.4
 8 -2 -2 146.39 10.8
 8 -2 -2 170.48 25
 8 -2 -2 142.09 11.9
 -8 2 2 119.99 12.7
 6 -2 -2 5222.98 139.99
 6 -2 -2 4969.7 149.19
 6 -2 -2 5070.39 134.19
 6 -2 -2 4889.11 137.09
 -6 2 2 4976.7 147.89
 6 2 -2 4870.61 135.79
 6 2 -2 4834.22 132.29
 -6 2 2 4604.44 140.39
 4 -2 -2 4057.89 115.59
 4 -2 -2 4026 126.29
 4 -2 -2 4099.39 111.69
 4 -2 -2 3953.1 121.59
 -4 2 2 4181.68 121.39
 4 2 -2 4075.59 114.09
 -4 2 2 3979.4 110.89
 2 -2 -2 10 4.4
 2 -2 -2 5.4 4.7
 2 -2 -2 8.6 5.3
 -2 -2 2 5.3 4
 -2 -2 2 3.2 2.7
 2 -2 -2 7.6 3.2
 -2 2 2 0.8 2.4
 -2 2 2 0 1.8
 2 2 -2 0.3 2.9
 2 2 -2 4.8 3.1
 2 2 -2 1.7 2.2
 -2 2 2 1.5 3.7
 0 -2 -2 241.78 13.8
 0 -2 2 237.48 16.5
 0 -2 -2 230.48 15.7
 0 -2 2 235.58 15.3
 0 2 -2 241.78 16.1
 0 2 2 245.98 18.3
 0 2 2 238.48 13.7
 0 2 -2 239.18 14
 0 2 -2 246.48 15
 0 2 2 253.67 16
 -2 -2 -2 5885.91 163.98
 2 2 2 5970.5 160.78
 -2 2 -2 5703.23 164.88
 4 -2 2 4097.19 115.69
 -4 -2 -2 3931.01 109.19
 4 -2 2 4073.19 126.49
 4 2 2 3531.95 110.39
 4 2 2 4016.9 119.29
 -4 2 -2 4209.08 112.39
 -4 2 -2 3947.6 110.49
 -4 2 -2 4004.4 124.09
 6 -2 2 328.47 20.1
 6 -2 2 354.66 28.3
 6 2 2 289.47 17.4
 -6 2 -2 330.67 17.2
 -6 2 -2 331.87 15.5
 6 2 2 340.37 24.8
 8 -2 2 121.99 20.6
 8 -2 2 129.19 13.1
 8 2 2 148.19 17.7
 -8 2 -2 166.28 12.1
 8 2 2 131.69 11.7
 10 -2 2 152.38 15.4
 10 -2 2 148.19 27.8
 10 2 2 156.08 13.9
 10 2 2 178.98 21.8
 10 2 2 198.58 16.7
 12 -2 2 803.32 39.6
 12 -2 2 814.32 59.79
 12 2 2 704.33 34.7
 12 2 2 632.04 35.8
 12 2 2 623.34 46.7
 13 -3 -2 14.5 13.4
 13 -3 -2 7.5 9.9
 13 -3 -2 13.3 7.7
 13 3 -2 13.9 9.7
 11 -3 -2 84.19 22.7
 11 -3 -2 96.39 14.5
 11 -3 -2 83.99 19.7
 11 -3 -2 70.19 13.5
 11 3 -2 69.19 12.6
 11 3 -2 81.69 11.8
 -11 3 2 90.49 15.1
 9 -3 -2 289.07 28.4
 9 -3 -2 411.76 36.4
 9 -3 -2 339.57 21
 9 -3 -2 348.07 23.6
 9 3 -2 352.86 20.1
 9 3 -2 340.17 22.4
 -9 3 2 316.07 24.2
 7 -3 -2 537.25 26.8
 7 -3 -2 512.95 28.9
 7 -3 -2 534.35 39.3
 7 -3 -2 582.44 37.7
 -7 3 2 539.65 29.7
 7 3 -2 484.35 24.9
 7 3 -2 580.14 29.4
 -7 3 2 573.44 36.2
 5 -3 -2 1152.28 42.3
 5 -3 -2 1058.79 45.2
 5 -3 -2 1083.19 54.09
 5 -3 -2 1049.2 52.09
 -5 3 2 1078.29 40.3
 5 3 -2 1089.09 44.3
 -5 3 2 1068.49 42.7
 -5 3 2 1070.99 38.4
 -5 3 2 1063.39 50.19
 5 3 -2 1118.69 58.09
 3 -3 -2 486.35 31.1
 3 -3 -2 493.35 24.2
 3 -3 -2 479.75 27.4
 -3 -3 2 465.25 25.6
 3 -3 -2 481.85 30.6
 3 3 -2 476.35 23.9
 -3 3 2 484.35 29.3
 3 3 -2 495.35 26.5
 -3 3 2 512.75 26
 -3 3 2 477.05 23
 3 3 -2 474.35 28.8
 -1 -3 2 922.11 41.8
 1 -3 -2 898.21 39.8
 -1 -3 2 883.61 37.8
 1 -3 -2 864.51 43.1
 1 -3 -2 897.31 35.3
 1 3 -2 824.92 41
 -1 3 2 805.22 40.7
 -1 3 2 807.22 36.9
 -1 3 2 690.03 32.1
 1 3 -2 771.42 33.6
 1 3 -2 835.42 39
 -1 -3 -2 379.26 20.5
 1 -3 2 357.06 25.4
 1 -3 2 344.67 22.3
 -1 -3 -2 343.37 21.7
 -1 3 -2 388.36 21.3
 1 3 2 403.76 22.3
 1 3 2 337.07 20.1
 1 3 2 439.46 34.1
 -1 3 -2 408.86 26.7
 -1 3 -2 383.66 22.4
 3 -3 2 1725.93 69.19
 3 -3 2 1709.93 62.49
 -3 -3 -2 1787.62 57.79
 3 3 2 1734.73 58.49
 -3 3 -2 1707.83 58.39
 -3 3 -2 1728.73 59.99
 3 3 2 1660.73 58.49
 -3 3 -2 1696.83 66.99
 5 -3 2 228.68 18.3
 -5 -3 -2 241.18 15
 5 -3 2 214.58 22.5
 -5 3 -2 215.78 15.8
 5 3 2 234.18 16.7
 -5 3 -2 239.38 22.3
 5 3 2 242.58 17.3
 -5 3 -2 240.48 15.3
 7 -3 2 350.56 32.4
 7 -3 2 359.46 25
 -7 3 -2 386.36 21.8
 7 3 2 453.75 24.8
 7 3 2 417.26 26.4
 -7 3 -2 383.26 20.9
 -7 3 -2 423.66 24.1
 9 -3 2 138.39 27.1
 9 -3 2 144.29 20.1
 -9 3 -2 127.99 12.3
 9 3 2 128.89 13.2
 11 -3 2 64.09 19.5
 11 -3 2 69.59 15.2
 11 3 2 64.39 12.9
 12 -4 -2 156.38 34.4
 12 -4 -2 81.59 20.8
 12 -4 -2 130.69 21.7
 -12 4 2 134.29 19.7
 12 4 -2 122.09 17.2
 12 4 -2 102.19 18.4
 10 -4 -2 21.4 8.1
 10 -4 -2 18.5 10.6
 10 -4 -2 16.9 10.9
 10 -4 -2 22.3 8.7
 10 4 -2 32.9 10.4
 10 4 -2 21.1 7.4
 10 4 -2 47.6 17.1
 -10 4 2 27.8 10.1
 8 -4 -2 246.08 28.6
 8 -4 -2 207.48 18.2
 8 -4 -2 177.48 26.3
 8 -4 -2 231.38 21.4
 -8 4 2 198.18 29.1
 8 4 -2 173.38 25
 -8 4 2 202.68 19
 8 4 -2 219.88 31.4
 8 4 -2 202.48 17.1
 6 -4 -2 4062.49 145.99
 6 -4 -2 4379.76 146.39
 6 -4 -2 4065.69 132.69
 6 -4 -2 4167.58 126.69
 6 4 -2 4253.37 125.99
 6 4 -2 4031.6 130.49
 -6 4 2 4352.56 128.39
 6 4 -2 4151.48 142.79
 -6 4 2 4112.59 120.39
 -6 4 2 4223.28 123.79
 -6 4 2 4103.29 140.39
 4 -4 -2 1775.92 76.59
 4 -4 -2 1717.13 74.29
 4 -4 -2 1714.43 68.49
 4 -4 -2 1758.92 63.29
 4 4 -2 1748.33 62.59
 4 4 -2 1743.63 66.69
 -4 4 2 1646.64 62.89
 -4 4 2 1664.23 71.19
 -4 4 2 1704.23 61.89
 4 4 -2 1611.54 70.89
 -2 -4 2 26.1 9.9
 -2 -4 2 13.7 4.8
 2 -4 -2 6.1 6.9
 2 -4 -2 14 5.4
 2 -4 -2 28.6 10.6
 -2 -4 2 20.4 7.6
 2 4 -2 17.4 7.5
 2 4 -2 14.5 5.7
 2 4 -2 8.7 5.5
 -2 4 2 15.1 5.5
 -2 4 2 15.3 6.2
 0 -4 -2 61.19 12.6
 0 -4 2 60.19 15.9
 0 -4 2 65.09 13.9
 0 -4 -2 54.09 10.2
 0 -4 -2 40.9 11.4
 0 4 2 71.99 17.2
 0 4 2 60.29 12.8
 0 4 2 59.99 11.2
 0 4 -2 52.99 11.3
 0 4 -2 68.49 13.5
 0 4 -2 72.49 12.5
 -2 -4 -2 2896.61 94.79
 -2 -4 -2 2919.71 92.59
 2 -4 2 2917.91 107.19
 2 -4 2 2979.8 100.19
 2 4 2 2830.72 108.29
 -2 4 -2 2925.81 93.69
 2 4 2 2874.11 91.99
 2 4 2 2923.41 99.59
 -2 4 -2 2959.4 103.89
 -2 4 -2 2849.91 95.89
 -4 -4 -2 3304.47 103.69
 4 -4 2 3407.26 123.69
 4 -4 2 3383.96 113.59
 4 4 2 3481.35 108.49
 4 4 2 3368.76 127.29
 4 4 2 3458.65 114.49
 -4 4 -2 3537.75 109.79
 4 4 2 3361.96 102.29
 -4 4 -2 3304.27 119.09
 6 -4 2 30.4 9.8
 6 -4 2 55.99 13.7
 -6 -4 -2 47.4 9.2
 -6 4 -2 59.39 16.8
 -6 4 -2 62.29 10.8
 6 4 2 70.09 12.6
 -6 4 -2 78.69 12.3
 -6 4 -2 77.99 13
 8 -4 2 67.09 19.6
 8 -4 2 59.99 14.4
 -8 4 -2 62.79 11
 -8 4 -2 76.39 12.6
 -8 4 -2 56.69 9.5
 10 -4 2 90.39 21.1
 10 -4 2 177.58 25.4
 10 4 2 133.59 22.1
 -10 4 -2 144.89 14.6
 12 -4 2 461.55 48.1
 12 -4 2 465.35 35.7
 12 4 2 412.76 35.8
 12 4 2 465.15 30.9
 11 -5 -2 79.09 18.4
 11 -5 -2 30.4 11
 11 -5 -2 40.2 18.6
 11 -5 -2 30.5 15.2
 11 5 -2 61.89 13.6
 11 5 -2 67.39 17.6
 -11 5 2 70.09 16.5
 11 5 -2 76.59 24.3
 9 -5 -2 167.48 26.3
 9 -5 -2 195.98 28.7
 9 -5 -2 201.48 38.1
 9 -5 -2 124.89 25.3
 9 5 -2 197.48 19.3
 9 5 -2 188.38 26.3
 -9 5 2 196.08 25
 9 5 -2 229.98 37.9
 7 -5 -2 227.28 23.8
 7 -5 -2 210.88 33.8
 7 -5 -2 179.28 30
 7 -5 -2 200.38 20
 -7 5 2 226.48 20.7
 7 5 -2 258.77 36.2
 -7 5 2 236.18 17.6
 7 5 -2 220.38 19.7
 -7 5 2 223.18 18.7
 7 5 -2 225.38 23.1
 5 -5 -2 272.57 28.8
 5 -5 -2 292.27 23.2
 5 -5 -2 298.77 41
 5 -5 -2 312.77 27.4
 5 5 -2 308.87 23.1
 -5 5 2 297.67 21.2
 -5 5 2 260.17 27.4
 -5 5 2 229.28 20.2
 5 5 -2 301.47 29.7
 5 5 -2 264.07 24.5
 -5 5 2 264.27 22.1
 3 -5 -2 137.69 22.9
 3 -5 -2 163.78 16.9
 3 -5 -2 196.08 30.3
 -3 5 2 208.68 31.2
 -3 5 2 178.68 16.5
 -3 5 2 166.88 18.2
 3 5 -2 173.78 28.5
 3 5 -2 155.58 16.3
 3 5 -2 178.48 19.6
 1 -5 -2 490.75 29.8
 -1 -5 2 498.85 28.7
 -1 -5 2 494.55 33.4
 1 -5 -2 489.25 33.2
 1 -5 -2 432.26 37.4
 -1 -5 2 501.35 38.6
 -1 5 2 425.96 31.3
 1 5 -2 442.26 28.7
 -1 5 2 471.25 29.1
 1 5 -2 467.75 34.9
 -1 5 2 434.26 35.3
 1 5 -2 472.05 32.1
 1 -5 2 48.7 12.9
 -1 -5 -2 44.5 11
 1 -5 2 64.09 17.3
 -1 -5 -2 33.8 9.2
 1 5 2 73.19 16.7
 1 5 2 59.19 17.6
 1 5 2 50.99 11.1
 -1 5 -2 39.1 10.9
 -1 5 -2 58.89 16.5
 -1 5 -2 61.39 12.9
 3 -5 2 501.65 40.7
 3 -5 2 516.95 35.8
 -3 -5 -2 542.55 31
 -3 -5 -2 565.14 33
 -3 5 -2 634.04 53.79
 -3 5 -2 603.44 35.3
 -3 5 -2 588.04 33.2
 3 5 2 522.25 32.2
 5 -5 2 241.38 24.1
 -5 -5 -2 258.77 20
 5 -5 2 156.48 26.1
 -5 5 -2 234.68 20.7
 -5 5 -2 225.68 19.4
 5 5 2 211.98 23.1
 5 5 2 285.67 43.2
 5 5 2 249.68 21.3
 7 -5 2 174.38 26.2
 7 -5 2 142.89 26
 -7 5 -2 173.08 31.4
 -7 5 -2 226.38 18.2
 7 5 2 185.28 32.7
 -7 5 -2 159.68 16.5
 7 5 2 198.98 19.4
 7 5 2 175.08 26
 9 -5 2 45 17.8
 9 -5 2 34.9 12.4
 9 5 2 59.39 14.4
 9 5 2 39.9 14.3
 -9 5 -2 38.1 8.1
 9 5 2 34.9 18.1
 -9 5 -2 42.5 10.3
 11 -5 2 60.69 21.5
 11 -5 2 68.99 18.6
 11 5 2 68.59 15.7
 11 5 2 62.99 23.6
 10 -6 -2 4.8 8.1
 10 -6 -2 6.7 9.5
 10 -6 -2 15.7 13.9
 10 -6 -2 9.1 12.9
 10 6 -2 9.6 10.8
 -10 6 2 18 13.8
 10 6 -2 13.7 8.6
 10 6 -2 18.1 14.9
 -10 6 2 20.5 9.2
 8 -6 -2 309.27 28.4
 8 -6 -2 363.66 34.3
 8 -6 -2 378.16 40.7
 8 -6 -2 304.47 36.3
 -8 6 2 333.97 23.2
 8 6 -2 336.97 46
 -8 6 2 348.47 28.9
 -8 6 2 348.57 46.1
 8 6 -2 315.87 31.4
 8 6 -2 336.27 28
 6 -6 -2 1370.86 80.29
 6 -6 -2 1367.66 70.99
 6 -6 -2 1430.46 78.79
 -6 6 2 1504.05 64.29
 -6 6 2 1286.87 77.49
 6 6 -2 1371.76 76.19
 6 6 -2 1434.36 63.39
 -6 6 2 1410.56 62.49
 -6 6 2 1341.67 58.19
 4 -6 -2 711.73 52.99
 4 -6 -2 630.24 47
 4 6 -2 600.14 46
 -4 6 2 664.23 40.9
 -4 6 2 629.94 36.4
 4 6 -2 619.44 38.1
 2 -6 -2 201.18 36.6
 -2 -6 2 221.68 18.7
 -2 -6 2 276.77 42.5
 2 -6 -2 220.58 24.6
 2 6 -2 266.17 28.8
 2 6 -2 226.28 21.8
 -2 6 2 238.98 21.5
 0 -6 -2 56.89 14.1
 0 -6 2 51.99 17.9
 0 -6 2 71.19 15.7
 0 -6 -2 50.29 13.1
 0 -6 2 63.19 16.1
 0 6 2 43.4 12.9
 0 6 -2 40.1 13.1
 0 6 -2 25.2 10.6
 0 6 2 42.5 11.5
 0 6 -2 38.6 10.6
 -2 -6 -2 878.91 45.2
 2 -6 2 929.41 52.79
 -2 -6 -2 901.71 68.69
 2 -6 2 909.91 59.59
 -2 6 -2 704.43 50.19
 2 6 2 652.23 56.59
 -2 6 -2 807.92 47.5
 -2 6 -2 772.92 42.9
 2 6 2 758.82 54.79
 2 6 2 793.12 44.1
 4 -6 2 1901.91 85.89
 -4 -6 -2 1948.41 75.59
 4 -6 2 1924.61 97.29
 4 6 2 1826.92 95.39
 -4 6 -2 1956.2 80.39
 -4 6 -2 2030.7 77.59
 4 6 2 1981.8 78.99
 6 -6 2 117.09 28.5
 -6 -6 -2 138.69 19.8
 6 -6 2 138.49 25.1
 6 6 2 125.89 32.8
 -6 6 -2 116.99 21.3
 -6 6 -2 122.19 20.2
 -6 6 -2 81.29 23.4
 6 6 2 137.09 26.2
 6 6 2 113.39 20.2
 -6 6 -2 132.59 20.1
 8 -6 2 0.3 5.8
 8 -6 2 9.5 12.3
 8 6 2 6.1 10.1
 -8 6 -2 8.3 6.4
 -8 6 -2 -0.7 8.8
 -8 6 -2 1 4.1
 8 6 2 -1.6 10.7
 8 6 2 10.3 7.4
 -8 6 -2 -0.4 4
 7 -7 -2 131.69 30.8
 7 -7 -2 103.79 22.5
 7 -7 -2 120.79 28.3
 7 7 -2 180.78 27.4
 -7 7 2 122.59 20.7
 7 7 -2 124.39 26.4
 -7 7 2 115.99 21.2
 -7 7 2 143.99 21.4
 -7 7 2 111.49 26.8
 7 7 -2 105.29 26.7
 5 -7 -2 240.48 41.7
 5 -7 -2 171.08 27.2
 5 -7 -2 197.98 35.2
 5 7 -2 177.08 30.9
 -5 7 2 163.38 31.9
 -5 7 2 217.38 22.8
 -5 7 2 225.18 31.6
 5 7 -2 207.28 37.8
 -5 7 2 182.28 20.3
 5 7 -2 196.88 27.5
 3 -7 -2 25.3 11.2
 3 -7 -2 33.6 17.6
 3 -7 -2 30.9 12.9
 -3 7 2 19.1 13.9
 3 7 -2 31 11.3
 3 7 -2 35.8 25.7
 3 7 -2 20.1 10.9
 -3 7 2 5 8.3
 -3 7 2 23.7 9
 -1 -7 2 142.19 22.2
 -1 -7 2 163.48 32
 1 -7 -2 154.58 27.1
 1 -7 -2 146.09 29.1
 -1 7 2 149.09 26.4
 1 7 -2 108.99 27.2
 1 7 -2 135.09 22
 -1 7 2 103.79 21.8
 1 -7 2 23.6 10.9
 1 -7 2 26.6 15.2
 -1 -7 -2 29.5 11.8
 1 7 2 19.6 12.9
 1 7 2 15.7 10.7
 -1 7 -2 21 14.2
 1 7 2 7.4 6.4
 -1 7 -2 11 8.9
 3 -7 2 402.36 37
 3 -7 2 398.86 43.5
 3 7 2 400.76 32.3
 3 7 2 368.06 51.79
 -3 7 -2 349.77 38.3
 3 7 2 401.86 38.1
 -3 7 -2 439.36 33.2
 5 -7 2 117.19 31
 5 -7 2 109.39 25.9
 -5 -7 -2 113.79 20.6
 5 -7 2 80.49 23.1
 5 7 2 61.19 21.3
 5 7 2 115.09 26.4
 -5 7 -2 102.69 19
 7 -7 2 57.69 19.6
 7 -7 2 48.9 17.9
 7 -7 2 108.79 25.8
 7 7 2 113.19 27.8
 -7 7 -2 69.99 17.2
 -7 7 -2 62.49 14.4
 -7 7 -2 57.29 18.3
 7 7 2 24.8 19.4
 -7 7 -2 47.8 23.1
 7 7 2 46.9 18.1
 4 -8 -2 394.86 40.7
 4 -8 -2 280.87 39.1
 4 -8 -2 338.27 55.19
 -4 8 2 349.67 53.79
 4 8 -2 365.86 33.6
 4 8 -2 281.97 42.8
 -4 8 2 340.77 30.9
 4 8 -2 297.97 47.7
 -4 8 2 341.97 35.4
 -4 8 2 382.76 33.5
 2 -8 -2 1.6 9.3
 -2 -8 2 9.6 7.2
 2 -8 -2 13.1 10.5
 2 -8 -2 17.1 11.7
 2 8 -2 22.1 10.8
 -2 8 2 15.3 11.3
 2 8 -2 3.9 11.4
 -2 8 2 4.8 11.6
 2 8 -2 5 9.9
 -2 8 2 1.1 5.7
 0 -8 2 69.99 25.5
 0 -8 -2 101.89 23.4
 0 -8 2 124.19 23.5
 0 -8 -2 103.19 22.9
 0 8 2 61.69 31.5
 0 8 -2 77.59 18.1
 0 8 2 46.1 19
 0 8 2 135.99 25
 0 8 -2 89.89 26
 2 -8 2 521.35 46.2
 2 -8 2 438.66 40.3
 2 -8 2 397.06 53.69
 -2 -8 -2 440.46 35.5
 -2 -8 -2 416.06 36.6
 -2 8 -2 499.75 38
 2 8 2 489.55 66.09
 2 8 2 410.66 42.4
 2 8 2 471.05 37.7
 -2 8 -2 410.26 39.9
 -2 8 -2 403.06 51.29
 4 -8 2 504.65 45.8
 4 -8 2 486.45 52.89
 4 -8 2 511.85 46.6
 4 8 2 356.46 60.79
 4 8 2 502.15 39.5
 -4 8 -2 391.36 38.5
 -4 8 -2 467.95 37
 4 8 2 428.06 70.59
 14 0 -3 15.6 9.9
 14 0 -3 24.9 12.1
 14 0 -3 17.4 9
 12 0 -3 143.89 23.4
 12 0 -3 163.38 26
 12 0 -3 155.08 21.7
 10 0 -3 27.3 8.7
 10 0 -3 7.7 5.9
 10 0 -3 16.3 8.2
 8 0 -3 866.01 39.6
 8 0 -3 854.01 42.5
 8 0 -3 770.72 38.4
 6 0 -3 149.99 14.3
 6 0 -3 167.48 12.6
 6 0 -3 148.39 12.9
 4 0 -3 1123.89 34.9
 4 0 -3 1067.49 40.7
 -2 0 3 285.97 13.7
 2 0 -3 275.27 16.2
 2 0 -3 279.37 13.8
 -2 0 3 289.47 16
 -2 0 3 312.67 12.9
 2 0 -3 304.37 13.2
 0 0 -3 298.07 14.5
 0 0 3 292.37 14.7
 0 0 -3 304.97 11.4
 0 0 3 293.87 11.3
 0 0 -3 332.77 20.1
 -2 0 -3 995.5 33.2
 2 0 3 943.21 34.2
 -4 0 -3 710.53 25.6
 6 0 3 201.58 10.6
 6 0 3 193.88 14.4
 8 0 3 6.7 2.9
 8 0 3 3.3 3.6
 10 0 3 510.45 29
 10 0 3 628.14 26
 12 0 3 4.2 3.7
 12 0 3 4.6 5.6
 12 0 3 11.8 12.2
 13 -1 -3 6.8 6.8
 13 -1 -3 10.2 9.2
 13 -1 -3 -0.3 5.5
 13 1 -3 12.4 9.2
 13 1 -3 12.4 7.9
 13 1 -3 12.9 8.7
 11 -1 -3 225.98 23.6
 11 -1 -3 217.18 25.2
 11 -1 -3 192.58 18.4
 11 1 -3 186.18 29.3
 11 1 -3 185.68 19.7
 9 -1 -3 4076.89 124.99
 9 1 -3 4174.68 126.79
 9 1 -3 4065.59 126.39
 7 -1 -3 1753.42 60.49
 7 -1 -3 1675.03 68.89
 7 -1 -3 1639.24 61.89
 -7 1 3 1627.14 59.29
 7 1 -3 1710.83 59.69
 7 1 -3 1823.92 61.39
 5 -1 -3 367.76 19.9
 5 -1 -3 375.86 14.9
 5 -1 -3 337.77 19.5
 5 -1 -3 356.06 24.1
 5 -1 -3 382.16 16.8
 -5 1 3 383.36 20.4
 5 1 -3 354.46 18.2
 -5 1 3 375.56 20.6
 3 -1 -3 177.08 11.6
 3 -1 -3 173.98 9.9
 -3 -1 3 164.18 10.1
 -3 -1 3 162.08 9.4
 3 -1 -3 179.38 14.9
 3 -1 -3 167.58 11.8
 3 1 -3 177.58 11.3
 3 1 -3 184.28 10.1
 -3 1 3 177.08 11.4
 -3 1 3 181.48 9.6
 -3 1 3 171.48 14.3
 3 1 -3 186.58 10.4
 -3 1 3 175.48 10.2
 -3 1 3 176.18 11.7
 1 -1 -3 4949.7 259.07
 -1 -1 3 4732.63 271.47
 -1 1 3 4663.93 249.97
 1 1 -3 4896.51 270.97
 1 -1 3 8856.71 382.76
 3 -1 3 1198.48 41.7
 -3 -1 -3 1143.29 37.7
 3 -1 3 1152.08 47.5
 3 1 3 1120.09 48.6
 -3 1 -3 1158.48 40.4
 3 1 3 1153.38 39.2
 5 -1 3 125.19 19
 -5 -1 -3 131.29 8.6
 5 -1 3 107.99 10.7
 -5 1 -3 117.09 8.8
 -5 1 -3 115.39 8.9
 5 1 3 138.09 10.7
 7 -1 3 234.28 23.9
 7 -1 3 138.79 13.3
 7 1 3 200.78 14.1
 9 -1 3 2347.47 79.99
 9 -1 3 2406.36 101.79
 9 1 3 2146.69 74.99
 9 1 3 2429.66 73.59
 11 -1 3 658.83 52.19
 11 -1 3 688.63 36.1
 11 1 3 691.33 35.5
 11 1 3 667.93 31.8
 13 -1 3 7.5 6.5
 13 -1 3 8.8 10.4
 13 1 3 8.1 6.4
 13 1 3 2.4 4.1
 14 -2 -3 66.19 15.7
 14 -2 -3 73.19 21.9
 14 2 -3 36.7 12.6
 12 -2 -3 203.28 19.9
 12 -2 -3 187.28 32.7
 12 -2 -3 212.38 31.2
 12 2 -3 208.68 33.9
 10 -2 -3 357.46 24.6
 10 -2 -3 377.16 34
 10 -2 -3 388.96 30.7
 -10 2 3 303.67 23.2
 10 2 -3 312.27 24.4
 8 -2 -3 662.23 38.9
 8 -2 -3 694.53 27.7
 8 -2 -3 679.33 43.8
 8 -2 -3 705.83 30.6
 8 -2 -3 675.53 33.6
 -8 2 3 658.03 34.1
 8 2 -3 752.02 29.7
 6 -2 -3 205.78 14.4
 6 -2 -3 132.09 23.3
 6 -2 -3 179.88 14.4
 6 -2 -3 183.78 17
 6 -2 -3 184.68 12.1
 6 2 -3 197.68 13.3
 -6 2 3 201.08 18.5
 -6 2 3 176.18 15.3
 4 -2 -3 824.82 41.8
 -4 -2 3 786.72 30.9
 4 -2 -3 723.63 36.4
 4 2 -3 846.62 35.9
 -4 2 3 953.6 35.2
 -4 2 3 909.51 30.4
 -4 2 3 882.11 31.9
 4 2 -3 901.71 33.9
 2 -2 -3 716.03 27.4
 2 -2 -3 693.03 33
 -2 -2 3 676.33 30
 2 -2 -3 673.03 33.4
 2 2 -3 670.33 28.6
 -2 2 3 649.83 26.8
 -2 2 3 666.73 26.5
 -2 2 3 706.63 32.1
 -2 2 3 686.83 29.7
 2 2 -3 673.03 28.8
 -2 2 3 713.43 33.6
 0 -2 3 2490.05 79.39
 0 -2 -3 2536.25 81.59
 0 -2 -3 2539.85 74.89
 0 2 -3 2495.05 78.09
 0 2 3 2551.54 80.49
 0 2 3 2563.84 84.49
 0 2 -3 2545.05 76.89
 0 2 3 2453.75 74.59
 2 -2 3 400.46 22.1
 2 -2 3 414.46 25.5
 -2 -2 -3 434.76 27.5
 -2 -2 -3 398.56 19.6
 -2 2 -3 452.65 25.4
 -2 2 -3 429.96 21.2
 -2 2 -3 424.76 21.6
 2 2 3 377.46 20
 2 2 3 424.16 24.3
 4 -2 3 863.01 36.9
 4 -2 3 900.01 44.9
 -4 -2 -3 837.32 32.1
 -4 2 -3 858.31 33.5
 4 2 3 846.22 33.9
 4 2 3 907.81 42.4
 -4 2 -3 878.41 29.5
 6 -2 3 331.07 28.2
 -6 -2 -3 331.57 15.9
 6 -2 3 313.27 21
 -6 2 -3 290.37 16.8
 6 2 3 310.37 26.1
 -6 2 -3 310.87 16.6
 -6 2 -3 322.87 15.8
 6 2 3 318.27 19
 8 -2 3 66.29 12.6
 8 -2 3 78.09 17.4
 8 2 3 82.09 12.9
 8 2 3 84.99 18.7
 10 -2 3 595.84 48
 10 -2 3 705.43 36.5
 10 2 3 555.14 42.3
 10 2 3 633.84 32.2
 10 2 3 623.14 31.8
 12 -2 3 0.5 6.4
 12 -2 3 2.7 5.2
 12 2 3 4.2 5.4
 12 2 3 3.8 9.1
 12 2 3 1.1 3.8
 13 -3 -3 5.3 5.3
 13 -3 -3 6.8 10.6
 13 -3 -3 21.4 13.4
 13 3 -3 7.8 8.4
 11 -3 -3 125.29 26.3
 11 -3 -3 120.09 22.5
 11 -3 -3 150.68 15.9
 -11 3 3 121.19 22.6
 11 3 -3 129.09 14.3
 11 3 -3 147.79 12.7
 11 3 -3 120.89 18.8
 9 -3 -3 2921.11 112.39
 9 -3 -3 2889.21 92.99
 9 -3 -3 3092.29 122.09
 9 -3 -3 2980.5 98.89
 9 3 -3 3125.99 92.39
 9 3 -3 3097.69 96.49
 7 -3 -3 715.73 42.3
 7 -3 -3 676.03 31.8
 7 -3 -3 748.23 47.3
 7 -3 -3 785.62 37.2
 7 3 -3 720.63 42.1
 -7 3 3 729.23 41.8
 7 3 -3 797.42 35.9
 7 3 -3 797.62 32.7
 -7 3 3 739.73 36.9
 5 -3 -3 58.99 15.7
 5 -3 -3 58.39 9.9
 5 -3 -3 58.39 12.5
 5 -3 -3 48.4 10.4
 5 3 -3 59.09 12.4
 -5 3 3 66.19 12.9
 -5 3 3 58.79 9.6
 -5 3 3 77.29 13
 -5 3 3 59.19 8.9
 5 3 -3 71.49 12
 5 3 -3 62.49 9.9
 3 -3 -3 561.54 34.3
 3 -3 -3 533.65 33
 3 -3 -3 584.04 26.9
 -3 -3 3 553.64 28.3
 -3 3 3 580.24 27
 -3 3 3 542.05 32.1
 3 3 -3 530.05 26.1
 -3 3 3 602.14 29.2
 3 3 -3 515.85 28
 3 3 -3 513.45 29.4
 -3 3 3 538.95 25.4
 1 -3 -3 2035.7 78.29
 1 -3 -3 1991.8 73.89
 -1 -3 3 2032 73.89
 -1 -3 3 1954.8 69.99
 1 -3 -3 2048.3 66.99
 1 3 -3 2068.49 72.09
 -1 3 3 2001.7 72.69
 -1 3 3 2106.89 71.69
 1 3 -3 2080.69 70.09
 1 3 -3 2135.39 67.89
 -1 3 3 2049.09 66.69
 -1 -3 -3 4084.89 122.09
 1 -3 3 4207.18 132.59
 1 -3 3 4181.78 127.69
 -1 3 -3 4338.17 126.09
 1 3 3 4348.46 138.09
 1 3 3 4322.47 123.79
 -1 3 -3 4384.06 141.19
 -1 3 -3 4311.97 124.19
 1 3 3 4246.77 126.89
 3 -3 3 1296.07 51.89
 -3 -3 -3 1269.67 46.9
 -3 -3 -3 1362.16 57.19
 3 -3 3 1127.19 64.79
 -3 3 -3 1369.86 50.39
 3 3 3 1268.37 48.5
 -3 3 -3 1273.67 52.89
 5 -3 3 36.9 9.7
 5 -3 3 45.2 10.3
 -5 -3 -3 35.8 7.2
 -5 3 -3 40.5 8.1
 5 3 3 42.2 11.2
 -5 3 -3 36.2 7.1
 5 3 3 45.1 9
 -5 3 -3 40.2 8.4
 7 -3 3 105.39 16.9
 7 -3 3 66.39 15.4
 -7 3 -3 80.79 10.9
 -7 3 -3 81.49 10.9
 -7 3 -3 85.39 12.4
 7 3 3 62.79 14.7
 7 3 3 70.09 12.2
 9 -3 3 1521.35 63.29
 9 -3 3 1510.65 80.09
 9 3 3 1410.36 66.29
 -9 3 -3 1534.05 51.89
 9 3 3 1474.85 58.39
 11 -3 3 632.24 52.99
 11 3 3 564.44 41.4
 11 3 3 636.54 34.9
 12 -4 -3 109.19 20.2
 12 -4 -3 89.29 25.5
 12 -4 -3 112.69 25.3
 12 4 -3 132.99 18
 12 4 -3 105.19 18.5
 -12 4 3 84.89 16.6
 12 4 -3 115.79 26.6
 10 -4 -3 158.18 32.3
 10 -4 -3 136.09 19.2
 10 -4 -3 164.58 23.1
 10 -4 -3 107.49 22.3
 10 4 -3 153.58 28.1
 -10 4 3 134.49 20.3
 10 4 -3 163.78 15.5
 10 4 -3 155.78 21.5
 8 -4 -3 485.15 28.5
 8 -4 -3 471.15 40.1
 8 -4 -3 457.85 31.2
 8 -4 -3 387.56 34.3
 -8 4 3 467.15 30.2
 8 4 -3 406.96 25.4
 8 4 -3 387.56 33.5
 -8 4 3 425.26 36.3
 8 4 -3 411.86 30.8
 6 -4 -3 23.2 10
 6 -4 -3 29 11.3
 6 4 -3 21.8 6.9
 6 4 -3 16.2 6.9
 -6 4 3 29.1 6.7
 -6 4 3 33.9 11.7
 6 4 -3 12.4 8.4
 -6 4 3 33.3 8.1
 -6 4 3 27 7.4
 4 -4 -3 289.57 20.6
 4 -4 -3 305.37 27.8
 4 -4 -3 343.77 29.7
 -4 4 3 350.46 27.7
 -4 4 3 284.27 19.3
 4 4 -3 274.37 20.1
 4 4 -3 328.57 26.2
 -4 4 3 296.87 21.9
 -4 4 3 332.47 21.8
 4 4 -3 285.77 22.6
 2 -4 -3 326.87 32.7
 2 -4 -3 389.56 31.8
 2 -4 -3 393.76 24.2
 -2 -4 3 427.46 31.2
 -2 -4 3 392.96 26.9
 -2 4 3 450.75 28.3
 2 4 -3 412.26 27.1
 -2 4 3 412.26 30.6
 2 4 -3 461.95 30.1
 2 4 -3 442.06 31.8
 -2 4 3 387.46 23.7
 0 -4 3 1384.66 65.39
 0 -4 3 1380.36 58.69
 0 -4 -3 1397.86 54.09
 0 -4 -3 1442.36 59.89
 0 4 3 1468.85 60.39
 0 4 3 1448.26 66.39
 0 4 3 1415.06 58.69
 0 4 -3 1378.76 60.69
 0 4 -3 1518.65 58.99
 0 4 -3 1387.26 54.79
 0 4 3 1404.26 54.29
 -2 -4 -3 220.08 19.4
 2 -4 3 257.97 24.7
 -2 -4 -3 185.68 16.1
 2 -4 3 191.88 18.6
 -2 4 -3 195.08 16.8
 2 4 3 210.88 17.5
 2 4 3 190.38 26.2
 2 4 3 231.48 21
 2 4 3 218.98 18.1
 -2 4 -3 205.18 21
 -2 4 -3 191.18 17.5
 4 -4 3 273.47 23.2
 4 -4 3 249.97 26.1
 4 4 3 268.87 29.7
 4 4 3 277.97 20.8
 -4 4 -3 283.97 20.5
 -4 4 -3 279.67 21.2
 4 4 3 276.87 20
 6 -4 3 197.88 29.9
 -6 -4 -3 211.78 15.9
 6 -4 3 229.58 21.6
 6 4 3 175.88 16.4
 -6 4 -3 175.88 14.7
 -6 4 -3 201.48 16.5
 6 4 3 182.68 17.5
 -6 4 -3 184.88 16.7
 8 -4 3 83.19 17.3
 8 -4 3 84.59 20.6
 8 4 3 53.89 11.8
 -8 4 -3 48.5 9.4
 -8 4 -3 44.9 8.3
 -8 4 -3 64.59 11.8
 10 -4 3 347.97 30.2
 -10 4 -3 367.76 22.8
 10 4 3 390.36 27.9
 11 -5 -3 164.58 32.9
 11 -5 -3 221.48 37.2
 11 -5 -3 149.19 25.6
 11 -5 -3 161.08 23.8
 11 5 -3 144.69 31.3
 -11 5 3 147.19 23.6
 11 5 -3 175.88 23.4
 11 5 -3 134.59 26.5
 9 -5 -3 1116.19 58.19
 9 -5 -3 1082.79 67.29
 9 -5 -3 1116.99 70.79
 9 -5 -3 1055.29 55.79
 9 5 -3 1111.19 65.09
 9 5 -3 983.2 52.99
 -9 5 3 1062.89 53.79
 9 5 -3 1072.79 49.6
 -9 5 3 901.01 59.89
 7 -5 -3 829.22 43.8
 7 -5 -3 902.51 59.09
 7 -5 -3 843.72 49.6
 -7 5 3 849.81 50.49
 7 5 -3 900.51 48.4
 7 5 -3 894.81 43.7
 -7 5 3 847.72 38.3
 -7 5 3 881.71 41
 7 5 -3 809.32 52.79
 5 -5 -3 12.9 9
 5 -5 -3 28.8 12.3
 5 -5 -3 32.3 9.7
 5 5 -3 31.9 9.9
 -5 5 3 33.6 12.7
 -5 5 3 23.3 8
 -5 5 3 32.9 8.8
 5 5 -3 22.9 9.9
 5 5 -3 28 11.6
 -5 5 3 30.8 9.6
 3 -5 -3 225.68 31.3
 3 -5 -3 169.18 26.5
 3 -5 -3 132.29 23.1
 -3 -5 3 170.28 19
 -3 5 3 127.09 20.1
 3 5 -3 135.59 22.4
 -3 5 3 148.19 15.3
 3 5 -3 117.39 17.2
 -3 5 3 181.68 30.2
 1 -5 -3 1309.57 56.89
 -1 -5 3 1397.96 63.19
 1 -5 -3 1361.86 72.79
 -1 -5 3 1430.96 70.69
 -1 5 3 1408.36 57.39
 -1 5 3 1400.16 69.79
 1 5 -3 1367.76 61.49
 -1 5 3 1394.26 62.89
 1 5 -3 1401.56 58.69
 1 5 -3 1420.56 65.99
 -1 -5 -3 3625.74 122.79
 1 -5 3 3591.04 134.79
 1 -5 3 3496.75 124.49
 -1 -5 -3 3495.55 116.89
 -1 5 -3 3848.72 131.19
 1 5 3 3810.62 119.49
 -1 5 -3 3834.82 119.99
 1 5 3 3709.13 126.79
 -1 5 -3 3702.43 123.19
 3 -5 3 130.29 21.5
 -3 -5 -3 159.98 16.2
 -3 -5 -3 182.88 19.6
 3 -5 3 139.69 24.4
 -3 5 -3 149.39 26.1
 3 5 3 153.48 16.5
 3 5 3 124.29 14.7
 -3 5 -3 153.98 22.4
 3 5 3 112.39 24.9
 -3 5 -3 169.28 17.1
 -5 -5 -3 15.8 7
 5 -5 3 14 7.9
 5 -5 3 4.7 6.6
 -5 5 -3 18.6 7.4
 -5 5 -3 27.5 9.6
 5 5 3 6.5 9.4
 5 5 3 14.8 6.6
 5 5 3 10.7 7.9
 7 -5 3 220.38 36.8
 -7 -5 -3 259.07 19.7
 7 -5 3 232.38 25.2
 7 5 3 250.57 22.8
 -7 5 -3 242.58 20.8
 7 5 3 204.48 30.1
 -7 5 -3 234.78 19.2
 -7 5 -3 252.67 20.3
 -7 5 -3 227.48 46
 7 5 3 227.48 42
 9 -5 3 683.93 46
 9 -5 3 725.23 58.49
 9 5 3 620.64 60.49
 -9 5 -3 667.33 35.8
 9 5 3 630.14 45.6
 9 5 3 687.83 40.3
 -9 5 -3 689.73 32.1
 -9 5 -3 659.03 34.3
 10 -6 -3 78.79 24.3
 10 -6 -3 72.99 21.5
 10 -6 -3 54.49 16.6
 -10 6 3 33.7 17.3
 -10 6 3 83.09 19.5
 10 6 -3 60.89 15.4
 10 6 -3 26.7 17.9
 10 6 -3 46.2 20
 8 -6 -3 363.26 30.9
 8 -6 -3 344.97 39.5
 8 -6 -3 348.67 47.6
 -8 6 3 415.46 26.2
 8 6 -3 361.76 33.5
 -8 6 3 308.27 43.9
 8 6 -3 366.46 38.6
 8 6 -3 411.96 30.7
 -8 6 3 377.86 30.5
 6 -6 -3 25.6 13.9
 6 -6 -3 18.7 11.7
 6 -6 -3 20.3 11
 -6 6 3 30.7 10.6
 -6 6 3 22 13.7
 6 6 -3 18.3 11.4
 -6 6 3 47.3 11.8
 6 6 -3 23.5 9.1
 -6 6 3 26 8.6
 4 -6 -3 249.68 28.7
 4 -6 -3 196.08 34.4
 -4 6 3 266.07 22.5
 4 6 -3 307.27 41.5
 -4 6 3 222.68 21.1
 -4 6 3 239.68 24.4
 4 6 -3 226.48 22.1
 -2 -6 3 41.9 12.8
 -2 -6 3 56.99 12.2
 -2 -6 3 27.7 13.2
 2 -6 -3 49.5 14.7
 2 -6 -3 43.9 15.8
 -2 6 3 28.6 15.7
 -2 6 3 69.19 14.5
 2 6 -3 57.49 14
 -2 6 3 43.4 15.7
 2 6 -3 50.29 15.7
 0 -6 -3 658.23 40
 0 -6 3 723.23 52.89
 0 -6 3 727.13 46.5
 0 6 -3 769.92 42.7
 0 6 -3 702.63 48.1
 0 6 3 775.72 42.3
 -2 -6 -3 156.48 23.9
 2 -6 3 134.99 28.8
 2 -6 3 175.18 28.6
 -2 6 -3 122.79 19.3
 2 6 3 127.09 20.8
 -2 6 -3 146.09 28.8
 -2 6 -3 159.88 25.8
 -4 -6 -3 100.19 20
 4 -6 3 113.69 28.3
 -4 -6 -3 80.19 15.7
 4 -6 3 95.69 21.5
 4 6 3 97.89 18.3
 -4 6 -3 96.49 23.4
 -4 6 -3 68.99 15.6
 -4 6 -3 128.79 20.3
 4 6 3 79.89 24
 6 -6 3 85.09 20
 6 -6 3 76.69 24.9
 -6 -6 -3 61.89 13.5
 6 6 3 38.5 20.7
 -6 6 -3 52.29 20
 -6 6 -3 25.4 9.7
 -6 6 -3 67.59 13.9
 6 6 3 64.89 15.5
 6 6 3 38.1 14.3
 -6 6 -3 50.99 13.3
 8 -6 3 8.9 10
 8 -6 3 34.8 14.5
 8 6 3 8.6 15.1
 -8 6 -3 29.1 10.3
 8 6 3 24 16.4
 8 6 3 25.3 10.5
 -8 6 -3 28.1 9.7
 -8 6 -3 28.4 10
 7 -7 -3 480.15 49.6
 7 -7 -3 422.36 37.1
 7 -7 -3 548.65 50.59
 7 7 -3 417.06 40.1
 -7 7 3 478.15 47.9
 7 7 -3 521.45 37.9
 -7 7 3 565.14 38.2
 -7 7 3 553.54 34.4
 7 7 -3 435.26 45.1
 -7 7 3 554.14 38.9
 5 -7 -3 62.49 20.7
 5 -7 -3 41.6 14.1
 5 -7 -3 65.49 21.2
 5 7 -3 35.2 12
 5 7 -3 29 15.4
 -5 7 3 39.9 13.1
 5 7 -3 31.4 13.6
 -5 7 3 24.5 14.4
 -5 7 3 51.79 14.2
 -5 7 3 30.2 9.7
 3 -7 -3 73.49 19.7
 3 -7 -3 86.19 24.9
 3 -7 -3 49.7 14.7
 -3 7 3 35.4 16.6
 3 7 -3 76.59 16.7
 -3 7 3 70.19 16.1
 3 7 -3 63.59 17.8
 -1 -7 3 553.84 49.8
 1 -7 -3 558.34 42.4
 -1 -7 3 532.45 36
 -1 -7 3 585.14 50.99
 -1 7 3 521.65 46.5
 1 7 -3 525.45 39.3
 -1 7 3 482.55 46
 -1 7 3 581.44 43.6
 1 7 -3 494.45 40.3
 -1 -7 -3 1058.89 56.29
 1 -7 3 1050.59 74.39
 1 -7 3 1103.99 59.99
 -1 -7 -3 1087.29 59.09
 1 7 3 1048.2 63.59
 -1 7 -3 1177.78 58.79
 -1 7 -3 1051.79 67.09
 1 7 3 1049.09 71.19
 -1 7 -3 1108.59 62.39
 -3 -7 -3 326.07 29.4
 3 -7 3 335.17 51.69
 3 -7 3 293.07 41.1
 -3 -7 -3 353.96 47
 -3 7 -3 263.67 46.6
 3 7 3 274.27 42.6
 3 7 3 252.07 35.8
 -3 7 -3 285.67 27
 -5 -7 -3 4.9 6.9
 5 -7 3 -2.2 6.9
 5 -7 3 -4.2 4.2
 -5 7 -3 -0.8 9.2
 5 7 3 4.2 6.6
 5 7 3 -5.4 18.4
 5 7 3 9 12.1
 -5 7 -3 1.9 4.8
 7 -7 3 145.19 34.6
 7 -7 3 159.58 31.7
 -7 7 -3 178.68 26.1
 7 7 3 107.99 36.2
 -7 7 -3 163.08 24.3
 7 7 3 149.29 25.5
 -7 7 -3 126.09 24.2
 4 -8 -3 73.59 23.6
 4 -8 -3 44.7 16.4
 4 -8 -3 45.2 18.1
 4 8 -3 42.6 20
 4 8 -3 65.19 16.5
 -4 8 3 47.3 22.9
 -4 8 3 73.69 18
 -4 8 3 43.7 16.4
 2 -8 -3 27.6 13.5
 -2 -8 3 41.2 12.5
 2 -8 -3 34.4 17.3
 2 8 -3 31.7 12.9
 2 8 -3 24.5 17.3
 -2 8 3 45 14.5
 -2 8 3 10 10.9
 -2 8 3 6.9 12
 2 8 -3 25 15.3
 0 -8 3 305.07 30.5
 0 -8 -3 302.07 32.5
 0 -8 3 317.57 50.89
 0 -8 -3 235.28 33
 0 -8 3 244.48 39.9
 0 8 -3 287.87 43.5
 0 8 3 349.96 56.29
 0 8 3 334.67 31.5
 0 8 -3 344.77 31.8
 2 -8 3 107.89 28.1
 2 -8 3 89.89 23.3
 -2 -8 -3 108.79 22.7
 2 -8 3 60.79 19.1
 -2 -8 -3 72.29 18.1
 -2 8 -3 56.79 21.2
 -2 8 -3 76.29 18.4
 2 8 3 42.4 20.1
 -2 8 -3 72.79 21.1
 2 8 3 40 18.6
 2 8 3 74.29 18.7
 14 0 -4 60.39 14.4
 14 0 -4 58.69 16.7
 14 0 -4 57.79 16.7
 12 0 -4 1345.37 62.59
 12 0 -4 1548.05 72.69
 12 0 -4 1534.95 67.69
 10 0 -4 996.7 51.69
 10 0 -4 996.1 48
 10 0 -4 921.81 46.3
 8 0 -4 14.2 5.5
 8 0 -4 12.3 6.9
 8 0 -4 13.8 6.6
 6 0 -4 9.5 3.4
 6 0 -4 14.3 5.3
 6 0 -4 3 3.7
 4 0 -4 3154.28 83.99
 -4 0 4 2988.6 92.19
 4 0 -4 3004.5 93.39
 0 0 4 94.49 9.2
 0 0 -4 121.29 13.9
 0 0 -4 134.59 10.3
 0 0 4 128.79 7.2
 0 0 -4 131.39 7.3
 0 0 4 140.39 14.8
 -2 0 -4 52.29 8.2
 2 0 4 59.49 9.4
 2 0 4 41.7 9.3
 4 0 4 728.33 32.3
 -4 0 -4 766.52 29.2
 6 0 4 2647.14 84.89
 8 0 4 1441.86 55.69
 10 0 4 1.5 3
 12 0 4 1.7 8.2
 12 0 4 7 6.5
 13 -1 -4 58.99 15.1
 13 -1 -4 82.19 22.6
 13 -1 -4 85.09 17.7
 13 1 -4 98.29 20.7
 13 1 -4 50.49 13.5
 13 1 -4 91.79 18.6
 11 -1 -4 591.24 35.4
 11 -1 -4 620.24 38.9
 11 -1 -4 662.43 45.1
 11 1 -4 674.33 38.8
 11 1 -4 605.74 37.6
 9 -1 -4 78.69 13.6
 9 -1 -4 96.19 15.4
 9 -1 -4 85.99 17.7
 9 1 -4 107.09 16.8
 9 1 -4 94.69 15.1
 7 -1 -4 394.36 23.2
 7 -1 -4 434.26 30.2
 7 -1 -4 365.16 23
 7 1 -4 377.86 22.5
 -7 1 4 395.46 23.6
 7 1 -4 429.86 25
 5 -1 -4 445.96 23.4
 5 -1 -4 471.65 28.9
 5 -1 -4 501.05 23.3
 5 1 -4 473.75 23.5
 5 1 -4 453.75 18.9
 -5 1 4 441.06 23.6
 5 1 -4 441.76 22.6
 3 -1 -4 1646.44 49
 -3 -1 4 1644.24 51.69
 -3 -1 4 1484.85 47.5
 3 -1 -4 1523.05 49.99
 3 -1 -4 1582.44 57.99
 3 -1 -4 1469.45 49.99
 -3 1 4 1506.05 56.79
 3 1 -4 1506.65 48.3
 3 1 -4 1577.54 53.69
 -3 1 4 1548.55 48.1
 -3 1 4 1569.84 51.29
 -3 1 4 1557.54 48.9
 1 -1 -4 1890.81 55.99
 1 -1 -4 1949.3 58.39
 -1 -1 4 1938.31 66.39
 -1 -1 4 1894.31 56.19
 -1 -1 4 1861.91 58.99
 -1 1 4 1858.61 55.69
 1 1 -4 1905.31 55.49
 1 1 -4 1834.62 58.19
 -1 1 4 1859.11 57.79
 -1 1 4 1965.5 66.09
 1 -1 4 246.08 16.8
 -1 -1 -4 266.27 22.1
 -1 -1 -4 274.47 15.2
 1 -1 4 259.07 16.2
 -1 1 -4 244.68 15.1
 1 1 4 239.48 19.7
 3 -1 4 934.81 38.5
 3 -1 4 1000.5 44.8
 -3 -1 -4 957.1 35.3
 3 1 4 1048.2 49.2
 -3 1 -4 996.9 38.2
 3 1 4 996.6 37.3
 5 -1 4 137.19 13
 -5 -1 -4 135.69 10.1
 5 -1 4 164.98 25
 5 1 4 186.28 13.7
 5 1 4 178.78 19.2
 -5 1 -4 138.89 11.1
 7 -1 4 1114.59 46.8
 7 -1 4 1183.18 61.29
 7 1 4 1190.28 38.4
 7 1 4 1071.09 56.99
 7 1 4 1097.89 44.2
 9 -1 4 34.3 13.3
 9 -1 4 42.7 10.3
 9 1 4 43.9 7.9
 9 1 4 37.2 9
 11 -1 4 101.29 24.8
 11 -1 4 115.59 18.7
 11 1 4 124.19 18.3
 11 1 4 144.99 12
 11 1 4 147.99 28.5
 13 -1 4 13 12.3
 13 -1 4 22.1 9.4
 13 1 4 6.4 12.4
 13 1 4 19.9 8.9
 14 -2 -4 51.99 13.1
 14 -2 -4 41.1 15.4
 14 -2 -4 76.19 22.2
 14 2 -4 45 14.1
 14 2 -4 60.09 15.8
 12 -2 -4 1112.39 60.19
 12 -2 -4 1111.09 67.09
 12 2 -4 1054.19 54.49
 10 -2 -4 755.12 38.9
 10 -2 -4 734.33 42.9
 10 -2 -4 701.33 48.3
 -10 2 4 670.13 37.3
 10 2 -4 685.03 38.6
 8 -2 -4 351.66 26.1
 8 -2 -4 359.66 18.2
 8 -2 -4 357.56 23.6
 8 -2 -4 355.36 30.7
 8 2 -4 359.56 19.2
 -8 2 4 342.77 23.7
 6 -2 -4 8.8 4.4
 6 -2 -4 13.5 6
 6 -2 -4 21.6 5
 6 -2 -4 18.8 8.3
 -6 2 4 16.3 6.2
 6 2 -4 22.5 6.8
 -6 2 4 28.6 8.5
 4 -2 -4 1682.73 54.69
 -4 -2 4 1554.74 51.09
 4 -2 -4 1720.93 52.09
 4 -2 -4 1655.53 64.59
 4 2 -4 1522.95 52.39
 -4 2 4 1451.95 55.29
 -4 2 4 1522.65 49.5
 -4 2 4 1555.44 53.99
 -4 2 4 1472.25 51.29
 4 2 -4 1527.55 52.29
 -2 -2 4 8865.01 460.65
 2 -2 -4 9524.85 456.95
 2 2 -4 8755.42 463.05
 -2 2 4 8777.72 440.46
 0 -2 -4 996.4 44.4
 0 -2 -4 986.4 37
 0 -2 4 967.1 39.2
 0 -2 4 937.11 39.7
 0 2 4 1021.6 43.5
 0 2 4 1008.9 37.6
 0 2 -4 975 38.3
 0 2 4 1066.09 46.8
 0 2 -4 983 39.2
 2 -2 4 2.6 3.4
 2 -2 4 6.8 4.3
 -2 -2 -4 6.2 3.5
 -2 -2 -4 1.3 5.4
 2 2 4 1.3 4.1
 -2 2 -4 1.4 2.5
 2 2 4 6.7 3.6
 -2 2 -4 -1.3 2.3
 -4 -2 -4 788.02 30.7
 4 -2 4 766.02 35.4
 4 -2 4 757.92 42.2
 -4 2 -4 697.13 31.8
 4 2 4 694.23 39.2
 -4 2 -4 668.83 30.8
 4 2 4 708.93 31.9
 6 -2 4 2445.76 82.69
 -6 -2 -4 2357.86 72.29
 6 -2 4 2468.35 97.19
 6 2 4 2360.26 93.99
 -6 2 -4 2367.46 75.19
 6 2 4 2439.26 78.59
 8 -2 4 1197.08 51.69
 8 -2 4 1227.88 67.19
 8 2 4 1094.69 61.29
 8 2 4 1141.59 47.3
 10 -2 4 100.59 24.9
 10 -2 4 109.69 18.7
 10 2 4 79.89 12.6
 10 2 4 73.89 13.5
 10 2 4 59.79 19.7
 12 -2 4 21.4 9.5
 12 -2 4 31.2 14.1
 12 2 4 17.1 14.1
 12 2 4 26.8 9.3
 12 2 4 37.5 9.5
 13 -3 -4 66.39 22.4
 13 -3 -4 80.29 20.8
 13 3 -4 80.09 18.3
 11 -3 -4 390.06 38.5
 11 -3 -4 332.47 32
 11 -3 -4 342.47 25.3
 11 3 -4 392.16 29.7
 -11 3 4 340.07 26.9
 11 3 -4 362.66 23.4
 9 -3 -4 23.1 11.5
 9 -3 -4 17.3 6.9
 9 -3 -4 19.4 6.2
 9 -3 -4 27.2 9.6
 -9 3 4 12.9 7.9
 9 3 -4 12.2 4.8
 9 3 -4 9.2 5
 7 -3 -4 490.75 37.7
 7 -3 -4 481.65 24.9
 7 -3 -4 440.76 31.8
 7 3 -4 448.06 23.7
 7 3 -4 434.06 29.5
 -7 3 4 461.25 28.3
 7 3 -4 457.25 26.2
 -7 3 4 497.75 32.5
 5 -3 -4 412.56 29.7
 5 -3 -4 434.86 23.3
 5 -3 -4 459.35 33.8
 5 3 -4 433.86 24.9
 -5 3 4 408.86 20.9
 5 3 -4 418.56 26.4
 5 3 -4 418.76 23.1
 -5 3 4 420.16 24.5
 -5 3 4 403.06 27.5
 -3 -3 4 2063.29 73.69
 -3 -3 4 1990.5 69.09
 3 -3 -4 1992.6 66.59
 3 -3 -4 1999.6 77.69
 3 -3 -4 2004 78.49
 3 3 -4 1917.71 68.79
 -3 3 4 2103.29 70.99
 3 3 -4 2051.09 70.59
 3 3 -4 1975.3 67.19
 -3 3 4 2017 74.69
 -3 3 4 2071.79 66.09
 -1 -3 4 309.47 21.5
 -1 -3 4 297.67 22.4
 1 -3 -4 271.87 18.3
 1 -3 -4 312.27 24.2
 1 3 -4 336.27 21.7
 -1 3 4 333.67 37.4
 -1 3 4 368.06 26.5
 1 3 -4 347.47 21.1
 1 3 -4 338.07 22.2
 -1 3 4 360.86 20.3
 1 -3 4 551.74 30.3
 1 -3 4 587.04 33.8
 -1 -3 -4 557.94 31.3
 -1 -3 -4 582.44 33.1
 1 3 4 535.35 30.6
 1 3 4 494.65 26.5
 -1 3 -4 508.85 30.3
 -1 3 -4 533.45 28.4
 -1 3 -4 499.35 27.2
 1 3 4 506.15 34.9
 -3 -3 -4 411.96 23.2
 3 -3 4 451.05 27.5
 3 -3 4 435.16 31.3
 -3 -3 -4 426.96 31
 3 3 4 444.56 28.1
 3 3 4 438.26 24.6
 -3 3 -4 448.66 25.1
 -3 3 -4 409.56 24.8
 -3 3 -4 488.35 31.1
 5 -3 4 28.3 8.6
 -5 -3 -4 23.8 6.1
 5 -3 4 16.1 9.7
 -5 3 -4 7 4.4
 -5 3 -4 22.3 5.2
 5 3 4 13 5.3
 -5 3 -4 24.4 7.1
 7 -3 4 1024 59.49
 7 -3 4 901.91 51.19
 -7 -3 -4 913.21 36
 -7 3 -4 944.11 40
 -7 3 -4 969.1 36
 7 3 4 888.81 49
 -7 3 -4 942.31 38.1
 7 3 4 910.11 42.4
 9 -3 4 -1.8 3.5
 9 -3 4 -1.5 5.1
 9 3 4 6.6 7.7
 9 3 4 3.6 4.1
 11 -3 4 67.19 15.6
 11 -3 4 97.19 28
 11 3 4 63.39 14
 11 3 4 80.89 20.4
 12 -4 -4 642.14 51.79
 12 -4 -4 684.03 57.69
 12 4 -4 618.44 49.4
 12 4 -4 643.64 37.7
 -12 4 4 675.93 42.1
 12 4 -4 712.33 35.3
 10 -4 -4 654.73 52.39
 10 -4 -4 649.43 46.7
 10 -4 -4 596.74 33.4
 10 4 -4 580.34 43
 -10 4 4 581.54 38.1
 10 4 -4 588.04 31.8
 10 4 -4 548.25 34.2
 8 -4 -4 208.68 18.4
 8 -4 -4 250.87 29.5
 8 -4 -4 240.58 26.4
 -8 4 4 227.18 21.1
 8 4 -4 202.08 17.5
 -8 4 4 236.58 38.1
 8 4 -4 222.18 30
 6 -4 -4 13.5 6.4
 6 -4 -4 16.7 9.7
 6 -4 -4 27.4 11.5
 6 4 -4 14.3 8.2
 6 4 -4 13.8 5.5
 6 4 -4 20.1 7.9
 -6 4 4 9.4 5.3
 -6 4 4 22.3 6.5
 -6 4 4 38.8 12.8
 -6 4 4 21.5 7
 4 -4 -4 1734.23 76.69
 -4 -4 4 1659.93 65.49
 4 -4 -4 1758.82 64.09
 4 -4 -4 1805.42 77.89
 -4 4 4 1753.92 61.59
 -4 4 4 1761.82 64.49
 -4 4 4 1764.42 73.39
 4 4 -4 1709.73 69.69
 4 4 -4 1681.13 63.49
 4 4 -4 1778.12 67.99
 2 -4 -4 4426.26 154.98
 -2 -4 4 4609.44 144.29
 -2 -4 4 4682.43 151.18
 2 -4 -4 4733.33 152.88
 2 -4 -4 4598.34 138.99
 -2 4 4 4938.41 154.88
 2 4 -4 4751.32 146.89
 -2 4 4 4633.34 138.29
 2 4 -4 4758.82 144.09
 2 4 -4 4817.22 140.99
 -2 4 4 4773.42 145.99
 0 -4 4 935.91 45
 0 -4 -4 902.21 46.4
 0 -4 -4 933.41 40.8
 0 -4 4 950.9 49.5
 0 4 4 815.02 43.8
 0 4 -4 898.51 43.1
 0 4 4 832.02 39.8
 0 4 4 844.92 43.6
 0 4 4 928.21 51.29
 0 4 -4 874.11 40.9
 0 4 -4 852.21 44.9
 2 -4 4 43.3 11
 -2 -4 -4 42.2 11.4
 -2 -4 -4 34.9 8.8
 2 -4 4 30.9 9.8
 2 4 4 45.7 15.5
 2 4 4 44.3 9.8
 2 4 4 46.4 11.4
 -2 4 -4 42.1 11
 -2 4 -4 50.29 11.9
 -2 4 -4 41.5 9.7
 -4 -4 -4 299.57 21
 4 -4 4 340.47 26.4
 -4 -4 -4 276.87 25.2
 4 -4 4 289.27 28.5
 4 4 4 306.77 32.7
 -4 4 -4 286.97 27
 4 4 4 291.07 26.1
 -4 4 -4 306.07 22
 -4 4 -4 291.37 22.1
 4 4 4 283.27 21.7
 -6 -4 -4 1995.6 68.99
 6 -4 4 2038.9 80.69
 6 -4 4 1954.5 91.89
 -6 4 -4 2009.3 66.19
 6 4 4 1935.31 73.19
 6 4 4 1969.1 75.69
 8 -4 4 1002.5 52.89
 8 -4 4 986 64.29
 8 4 4 999.4 49.7
 -8 4 -4 898.61 39.2
 -8 4 -4 946.81 40.2
 -8 4 -4 948.91 43
 8 4 4 1024.8 48.2
 10 -4 4 31.7 14.5
 10 -4 4 16.7 10.2
 -10 4 -4 23.3 6.5
 10 4 4 16.9 7.9
 11 -5 -4 297.27 26.8
 11 -5 -4 351.86 38.5
 11 -5 -4 351.66 42
 11 5 -4 276.97 28.6
 11 5 -4 335.17 25.9
 -11 5 4 315.87 29.8
 11 5 -4 345.97 43.8
 9 -5 -4 11.5 10.6
 9 -5 -4 -1.6 6.5
 -9 5 4 6.4 8.5
 9 5 -4 8.1 7.6
 -9 5 4 12 7.8
 9 5 -4 24.5 12.6
 9 5 -4 16 7.6
 7 -5 -4 149.19 29
 7 -5 -4 141.39 25.9
 7 -5 -4 148.19 21.3
 -7 5 4 149.49 15.7
 -7 5 4 156.18 14.7
 7 5 -4 123.99 20.4
 -7 5 4 137.69 18.5
 7 5 -4 163.58 25.9
 7 5 -4 179.28 17.9
 5 -5 -4 182.38 18.6
 5 -5 -4 170.78 27.3
 5 -5 -4 205.68 31.5
 -5 5 4 188.08 30.3
 -5 5 4 197.38 19
 5 5 -4 221.18 30.9
 5 5 -4 196.88 18.8
 -5 5 4 192.08 19.4
 -5 5 4 190.18 16.9
 5 5 -4 207.88 21.6
 -3 -5 4 300.67 29.8
 3 -5 -4 336.77 30.5
 -3 -5 4 292.87 25.4
 3 -5 -4 207.98 29.6
 -3 5 4 315.97 26.4
 3 5 -4 291.87 26.9
 -3 5 4 364.86 24.5
 3 5 -4 323.77 24.4
 -3 5 4 357.26 32
 1 -5 -4 273.27 22.1
 1 -5 -4 234.48 24.2
 -1 -5 4 269.97 27.6
 -1 -5 4 292.27 25.5
 1 5 -4 239.28 24.4
 -1 5 4 268.17 21.8
 1 5 -4 247.88 21.6
 1 5 -4 274.97 24.4
 -1 5 4 317.27 30.6
 -1 5 4 268.67 24.8
 1 -5 4 84.59 17
 -1 -5 -4 126.29 22.6
 1 -5 4 97.59 21
 -1 -5 -4 93.59 15.5
 1 5 4 80.99 16.4
 1 5 4 121.19 24.7
 1 5 4 87.09 15.3
 -1 5 -4 135.49 19.5
 -1 5 -4 115.99 22.2
 -1 5 -4 87.69 16.8
 -3 -5 -4 256.57 25.6
 -3 -5 -4 251.37 21.3
 3 -5 4 272.87 26
 3 -5 4 232.78 34.4
 -3 5 -4 303.07 23.8
 3 5 4 274.87 22.8
 3 5 4 291.57 23.8
 -3 5 -4 290.07 28.6
 -3 5 -4 254.57 23
 5 -5 4 63.19 18.1
 -5 -5 -4 48.6 11
 5 -5 4 39.9 12.1
 -5 5 -4 34.6 9.7
 -5 5 -4 28.6 9.1
 5 5 4 20.6 10.7
 5 5 4 49.8 12
 5 5 4 40.4 11.5
 5 5 4 34.6 16.5
 7 -5 4 568.54 41.3
 -7 -5 -4 584.34 33.4
 -7 5 -4 565.94 34.3
 -7 5 -4 631.44 34.6
 7 5 4 530.95 46.8
 -7 5 -4 647.04 32.7
 7 5 4 555.34 53.99
 7 5 4 670.73 38.9
 9 -5 4 -0.1 9.3
 9 -5 4 36.7 13.9
 -9 5 -4 37.9 10.1
 9 5 4 14.4 11.4
 9 5 4 24.6 9.7
 -9 5 -4 33 8.9
 10 -6 -4 505.15 49.1
 10 -6 -4 422.36 35.3
 10 -6 -4 500.95 50.79
 10 6 -4 438.06 39.4
 10 6 -4 430.46 32.8
 -10 6 4 446.96 36.4
 -10 6 4 381.06 63.89
 10 6 -4 428.16 63.49
 8 -6 -4 24.7 13.8
 8 -6 -4 32.5 11.8
 8 -6 -4 10.6 10.8
 -8 6 4 41.7 11.6
 8 6 -4 30.1 13
 8 6 -4 64.29 15.4
 8 6 -4 13.5 11.6
 -8 6 4 35.9 14.4
 -8 6 4 46.5 10.4
 6 -6 -4 79.79 21.6
 6 -6 -4 66.09 15.8
 6 -6 -4 60.69 18
 -6 6 4 70.89 16.3
 6 6 -4 40.4 14.3
 6 6 -4 65.29 17.6
 6 6 -4 45.6 11.9
 -6 6 4 58.29 12.6
 -6 6 4 58.29 18.1
 -6 6 4 62.29 13.3
 4 -6 -4 1055.69 64.09
 4 -6 -4 1001.7 66.39
 4 6 -4 1081.09 53.99
 -4 6 4 1070.59 51.09
 4 6 -4 1085.69 61.49
 -4 6 4 1093.89 56.79
 -4 6 4 1143.89 53.29
 -2 -6 4 1796.12 67.89
 -2 -6 4 1759.32 79.39
 -2 -6 4 1802.52 88.99
 2 -6 -4 1681.03 73.59
 2 -6 -4 1699.83 91.59
 2 -6 -4 1812.22 83.89
 2 6 -4 1900.41 75.99
 -2 6 4 1839.82 73.79
 -2 6 4 1795.32 80.09
 2 6 -4 1727.33 81.89
 0 -6 -4 374.06 32.2
 0 -6 4 352.36 31.8
 0 -6 4 333.67 34.9
 0 6 -4 342.37 33
 0 6 4 360.26 28.3
 0 6 -4 362.56 28.7
 2 -6 4 54.59 17.7
 2 -6 4 51.69 14.9
 -2 -6 -4 51.19 13
 -2 -6 -4 57.39 15.8
 -2 6 -4 72.69 17
 -2 6 -4 84.89 17
 2 6 4 101.39 19.2
 -2 6 -4 59.69 18
 4 -6 4 295.57 30
 -4 -6 -4 221.18 21.9
 -4 -6 -4 222.98 25.8
 4 -6 4 232.78 38.2
 4 6 4 278.27 25.6
 4 6 4 243.18 40.6
 -4 6 -4 249.68 23.6
 -4 6 -4 240.98 24.8
 6 -6 4 792.82 60.79
 -6 -6 -4 717.33 40.2
 6 -6 4 732.83 50.39
 6 6 4 755.52 45.1
 6 6 4 658.83 51.19
 -6 6 -4 629.34 51.69
 -6 6 -4 718.93 42.8
 -6 6 -4 698.13 38.9
 6 6 4 622.44 58.89
 8 -6 4 620.34 56.39
 8 -6 4 549.85 45.3
 -8 6 -4 578.14 34.7
 8 6 4 363.66 54.29
 -8 6 -4 578.24 36.5
 8 6 4 628.44 41.1
 -8 6 -4 586.04 35.3
 8 6 4 476.15 44.2
 7 -7 -4 64.69 23.4
 7 -7 -4 40.7 18.3
 7 -7 -4 32.9 14.1
 7 7 -4 53.29 19.5
 7 7 -4 48.5 17.6
 -7 7 4 25.8 16.9
 -7 7 4 37 13.4
 -7 7 4 55.29 12.9
 7 7 -4 46.9 14.1
 -7 7 4 42.9 13.8
 5 -7 -4 42.1 14.3
 5 -7 -4 80.59 24.3
 5 -7 -4 60.19 20
 -5 7 4 41.8 17.8
 -5 7 4 48.3 12.4
 5 7 -4 40.3 15.7
 -5 7 4 72.49 17.5
 5 7 -4 70.29 16.2
 5 7 -4 77.69 34.9
 -5 7 4 65.79 19.7
 3 -7 -4 204.68 28.5
 3 -7 -4 214.48 34.3
 3 -7 -4 176.18 36.2
 3 7 -4 180.78 30.5
 -3 7 4 225.08 23
 -3 7 4 150.18 28.3
 3 7 -4 233.28 24.7
 3 7 -4 223.68 41.2
 -1 -7 4 129.29 26.5
 1 -7 -4 110.59 20.6
 -1 -7 4 143.89 22.5
 1 -7 -4 170.28 29.8
 -1 -7 4 139.39 29.5
 1 7 -4 143.69 26.8
 -1 7 4 145.49 33
 1 7 -4 141.79 30.3
 -1 7 4 104.09 26
 1 7 -4 90.89 32
 -1 7 4 147.69 23.5
 -1 -7 -4 99.29 21.6
 1 -7 4 75.79 20.6
 -1 -7 -4 51.69 14.2
 1 -7 4 75.39 31.3
 1 7 4 72.39 20.2
 1 7 4 64.49 16.6
 -1 7 -4 62.29 15.4
 1 7 4 91.49 27.1
 -1 7 -4 77.89 20.2
 3 -7 4 109.19 25.8
 -3 -7 -4 162.88 28.4
 3 -7 4 188.08 39.8
 -3 7 -4 86.59 25
 -3 7 -4 128.59 24.7
 -3 7 -4 107.69 20.2
 3 7 4 112.49 20.9
 3 7 4 85.59 23
 3 7 4 65.39 22.6
 5 -7 4 62.39 18.8
 5 -7 4 42 20
 5 7 4 37.3 13.4
 -5 7 -4 42.7 14
 5 7 4 12 13.1
 -5 7 -4 14.7 14.4
 5 7 4 3.9 13.7
 4 -8 -4 261.37 41.9
 4 -8 -4 237.08 43.2
 4 8 -4 273.37 28.9
 -4 8 4 256.77 26.3
 -4 8 4 246.68 31.8
 -4 8 4 148.79 29.3
 -4 8 4 144.69 35.5
 4 8 -4 204.48 36.9
 2 -8 -4 616.34 51.99
 -2 -8 4 648.44 38.9
 2 -8 -4 528.65 43.7
 -2 8 4 691.83 45.2
 2 8 -4 737.83 48.1
 -2 8 4 550.14 48.2
 2 8 -4 559.54 49.1
 -2 8 4 507.75 53.89
 2 8 -4 620.14 55.29
 0 -8 4 293.57 29.9
 0 -8 4 314.67 44.8
 0 -8 4 306.87 52.69
 0 -8 -4 307.67 33.6
 0 8 4 292.47 29.8
 0 8 4 223.68 38.5
 0 8 -4 292.87 41.6
 0 8 -4 324.47 31.5
 0 8 -4 262.47 42.4
 0 8 4 322.47 54.09
 -2 -8 -4 3.1 9.2
 2 -8 4 -1.1 9.4
 -2 -8 -4 3.1 8
 2 -8 4 16.7 12.8
 -2 8 -4 5.3 10.5
 -2 8 -4 2.5 6
 2 8 4 5.8 7.2
 -2 8 -4 -1.5 11.6
 2 8 4 -1 9.6
 14 0 -5 358.46 31
 14 0 -5 353.26 33.6
 14 0 -5 282.27 28
 12 0 -5 2 5.4
 12 0 -5 9.7 8.3
 12 0 -5 12.7 6.7
 10 0 -5 60.09 14.6
 10 0 -5 69.09 12.6
 8 0 -5 594.74 35.3
 8 0 -5 588.74 28.4
 8 0 -5 662.43 34.5
 6 0 -5 886.11 30.4
 6 0 -5 826.52 40.4
 6 0 -5 859.61 38.2
 4 0 -5 1098.29 46.2
 -4 0 5 1059.99 44.2
 4 0 -5 1168.38 38.9
 -4 0 5 1119.59 36
 4 0 -5 1152.48 42.4
 2 0 -5 400.06 20.4
 2 0 -5 413.46 26
 -2 0 5 413.46 18.8
 -2 0 5 422.26 25.1
 2 0 -5 399.66 19
 -2 0 5 384.06 19.5
 0 0 -5 2536.95 88.29
 0 0 5 2544.25 87.79
 0 0 5 2421.86 68.69
 0 0 -5 2548.05 76.59
 0 0 -5 2450.35 68.79
 -2 0 -5 1.9 2.6
 2 0 5 3.7 3.5
 2 0 5 -0.9 3.5
 -4 0 -5 1668.13 55.49
 4 0 5 1638.94 59.59
 -6 0 -5 4.3 3.1
 6 0 5 0.1 3
 8 0 5 274.87 21.4
 10 0 5 74.79 14.7
 12 0 5 89.39 23.3
 12 0 5 98.09 18
 13 -1 -5 551.94 38.7
 13 -1 -5 547.95 44.7
 13 -1 -5 523.35 36.4
 13 1 -5 534.95 39
 13 1 -5 595.34 39
 13 1 -5 603.04 38.7
 11 -1 -5 62.49 13.4
 11 -1 -5 37.9 14.3
 11 -1 -5 38.4 11
 11 1 -5 59.89 12.8
 11 1 -5 69.19 16.1
 9 -1 -5 51.59 13.7
 9 -1 -5 24.7 7.5
 9 -1 -5 24 8
 9 1 -5 53.29 12.8
 9 1 -5 47.2 9.6
 9 1 -5 41.4 10.3
 7 -1 -5 1717.53 62.49
 7 -1 -5 1766.32 52.49
 7 -1 -5 1679.83 58.89
 7 -1 -5 1987.6 101.99
 7 1 -5 1598.64 51.29
 7 1 -5 1638.24 60.89
 -7 1 5 1566.64 60.59
 7 1 -5 1657.03 61.19
 -5 -1 5 4729.33 139.19
 5 -1 -5 4746.33 140.79
 5 -1 -5 4825.52 137.09
 5 -1 -5 5200.08 135.69
 5 -1 -5 4991.6 152.18
 5 1 -5 5076.69 140.99
 5 1 -5 5035.5 142.89
 5 1 -5 4965.4 134.59
 -5 1 5 5114.49 136.39
 3 -1 -5 1535.95 50.39
 3 -1 -5 1416.96 50.39
 3 -1 -5 1472.75 59.59
 -3 -1 5 1484.95 49.6
 -3 -1 5 1593.94 55.29
 -3 1 5 1558.94 58.79
 -3 1 5 1553.04 50.49
 3 1 -5 1418.36 57.29
 -3 1 5 1657.73 52.89
 -3 1 5 1621.24 49.7
 3 1 -5 1537.85 50.19
 1 -1 -5 829.42 32.3
 -1 -1 5 811.42 30
 -1 -1 5 826.32 33.1
 1 -1 -5 772.02 39.2
 -1 -1 5 843.42 40.6
 1 -1 -5 733.53 28.6
 -1 1 5 757.62 28.6
 -1 1 5 835.82 39.5
 1 1 -5 809.52 32.1
 -1 1 5 788.92 31.8
 1 -1 5 290.07 18.3
 1 -1 5 272.37 18.7
 -1 -1 -5 266.57 16.5
 -1 -1 -5 259.07 23.5
 1 1 5 253.27 12.1
 1 1 5 238.48 21.4
 -1 1 -5 261.57 17
 1 1 5 275.97 16.9
 3 -1 5 3370.76 104.69
 -3 -1 -5 3432.96 99.79
 3 1 5 3470.95 102.29
 -3 1 -5 3413.36 102.29
 -5 -1 -5 4205.98 116.09
 5 -1 5 3952.2 136.29
 5 -1 5 4098.79 124.19
 5 1 5 4174.08 139.49
 5 1 5 4166.28 121.29
 -5 1 -5 3873.51 117.29
 7 -1 5 39.9 13.5
 7 -1 5 56.09 12
 -7 -1 -5 75.49 7.5
 -7 1 -5 44.8 8.7
 7 1 5 72.59 13.4
 7 1 5 43 14.7
 -7 1 -5 64.09 9
 9 -1 5 73.49 19
 9 -1 5 103.99 17.3
 9 1 5 98.29 17
 11 -1 5 290.37 25.4
 11 -1 5 229.88 39.8
 11 1 5 235.58 38.3
 11 1 5 305.87 25.1
 14 -2 -5 235.68 40
 14 -2 -5 239.78 25.2
 14 -2 -5 216.88 31.7
 14 2 -5 219.08 30.1
 12 -2 -5 53.49 18.2
 12 -2 -5 29.5 10.5
 12 -2 -5 29.7 10.1
 12 2 -5 24.2 10.9
 10 -2 -5 315.57 31.9
 10 -2 -5 302.17 25.8
 10 -2 -5 298.07 24.1
 10 2 -5 272.07 23.4
 -10 2 5 275.17 23.1
 8 -2 -5 236.38 19.6
 8 -2 -5 238.58 25.6
 8 -2 -5 228.58 14.7
 8 -2 -5 245.18 20.9
 -8 2 5 244.18 20.4
 8 2 -5 275.27 16.4
 6 -2 -5 1383.06 46.8
 6 -2 -5 1240.58 60.39
 6 -2 -5 1327.57 53.89
 6 -2 -5 1277.27 57.09
 -6 2 5 1366.46 52.29
 -6 2 5 1328.17 52.79
 6 2 -5 1335.57 47.4
 6 2 -5 1362.26 48.5
 -4 -2 5 418.36 21.2
 4 -2 -5 460.25 22.3
 4 -2 -5 400.46 25.1
 -4 -2 5 405.36 21.5
 4 -2 -5 431.46 30.4
 4 -2 -5 436.96 23.4
 -4 2 5 432.26 24.3
 -4 2 5 447.16 23.5
 -4 2 5 459.85 21.3
 4 2 -5 440.16 20.4
 -4 2 5 431.16 29
 -4 2 5 459.15 23.2
 4 2 -5 448.36 23.6
 2 -2 -5 688.03 38
 -2 -2 5 743.93 36
 -2 -2 5 655.43 30.9
 -2 -2 5 691.13 30.1
 -2 2 5 693.63 29.1
 -2 2 5 718.53 30.1
 -2 2 5 725.33 42
 -2 2 5 758.32 35.4
 2 2 -5 702.13 28.8
 2 2 -5 709.73 36.5
 0 -2 -5 956.9 47.6
 0 -2 5 1024.1 42.2
 0 -2 5 981 41.7
 0 -2 -5 1033.3 40
 0 2 5 1082.69 48.1
 0 2 5 1068.89 40.2
 0 2 5 929.21 35.2
 0 2 -5 1040.9 41.1
 0 2 -5 1105.29 41.9
 2 -2 5 21.8 6.7
 2 -2 5 17.3 6.3
 -2 -2 -5 10.2 4.1
 -2 -2 -5 20.8 9.5
 2 2 5 19.9 6.3
 2 2 5 23.3 8.5
 -2 2 -5 34 7.9
 4 -2 5 1810.42 75.09
 -4 -2 -5 1787.62 60.09
 4 -2 5 1828.52 66.79
 -4 2 -5 1775.52 63.29
 4 2 5 1767.72 74.49
 4 2 5 1739.43 62.29
 6 -2 5 54.69 13
 6 -2 5 69.09 13.4
 -6 -2 -5 83.79 9.1
 6 2 5 79.69 19.6
 -6 2 -5 58.59 10.6
 6 2 5 64.59 11.6
 -6 2 -5 68.89 10.7
 8 -2 5 340.57 34.5
 8 -2 5 352.36 26.3
 8 2 5 316.37 22.8
 8 2 5 298.07 32
 10 -2 5 40.7 12.1
 10 -2 5 32.3 13.2
 10 2 5 50.89 18
 10 2 5 55.39 9.6
 10 2 5 73.99 15.3
 12 -2 5 122.29 21.6
 12 -2 5 92.19 22.7
 12 2 5 113.99 20.1
 12 2 5 93.19 27.8
 12 2 5 138.79 18.4
 13 -3 -5 446.06 26.7
 13 -3 -5 513.95 42
 13 -3 -5 481.55 47.4
 13 3 -5 541.85 43.9
 11 -3 -5 138.69 13.8
 11 -3 -5 111.69 26.3
 11 -3 -5 128.49 22.8
 11 3 -5 132.99 12.5
 -11 3 5 141.69 22.4
 11 3 -5 122.39 13.4
 11 3 -5 147.09 23.8
 11 3 -5 129.59 23
 9 -3 -5 3 3.5
 9 -3 -5 3.6 6.7
 9 -3 -5 7.7 6.8
 -9 3 5 -0.7 2.8
 9 3 -5 1.7 4.9
 9 3 -5 4.2 3.9
 9 3 -5 5.8 3
 7 -3 -5 904.11 37.8
 7 -3 -5 898.11 47.7
 7 -3 -5 934.41 54.79
 -7 3 5 879.81 42.9
 -7 3 5 899.91 45.6
 7 3 -5 849.12 41.6
 7 3 -5 858.11 37.2
 7 3 -5 873.41 39.3
 5 -3 -5 4472.95 143.29
 -5 -3 5 4273.67 129.09
 5 -3 -5 4342.57 148.89
 5 -3 -5 4291.97 129.39
 5 3 -5 4340.37 132.69
 -5 3 5 4667.63 134.39
 -5 3 5 4581.34 131.69
 -5 3 5 4900.01 136.29
 -5 3 5 4457.85 138.89
 5 3 -5 4527.75 133.19
 -3 -3 5 962.7 41.3
 3 -3 -5 932.71 47.9
 3 -3 -5 997.3 40.6
 -3 -3 5 1009.6 48.1
 -3 -3 5 893.41 42.4
 3 -3 -5 970.7 50.99
 -3 3 5 1014.9 47.1
 3 3 -5 1007.6 41.5
 -3 3 5 953.6 48.6
 3 3 -5 929.31 41.7
 -3 3 5 992.4 43.4
 -3 3 5 993.2 40.3
 1 -3 -5 136.99 21.9
 1 -3 -5 113.29 11.6
 -1 -3 5 104.29 15.3
 1 3 -5 104.99 15.5
 -1 3 5 92.69 19.6
 -1 3 5 120.49 19.5
 1 3 -5 95.59 14.1
 -1 3 5 88.79 15.1
 -1 -3 -5 266.37 18.7
 1 -3 5 277.07 23.2
 -1 -3 -5 281.27 24.9
 -1 3 -5 283.67 22.2
 1 3 5 291.67 20.7
 1 3 5 323.97 24.7
 -1 3 -5 328.17 22
 1 3 5 325.67 28.4
 -1 3 -5 310.77 21
 3 -3 5 2240.58 96.19
 -3 -3 -5 2370.56 93.49
 -3 -3 -5 2316.27 84.49
 3 -3 5 2416.16 92.19
 -3 3 -5 2267.67 87.49
 -3 3 -5 2450.35 80.99
 -3 3 -5 2422.46 81.39
 3 3 5 2402.16 88.49
 3 3 5 2522.65 86.89
 -5 -3 -5 2068.09 70.29
 5 -3 5 2157.18 80.09
 5 -3 5 2091.19 89.89
 -5 3 -5 2049.4 62.99
 -5 3 -5 2137.69 74.29
 5 3 5 2019.1 83.19
 -5 3 -5 2209.38 73.89
 7 -3 5 62.39 14.1
 7 -3 5 57.99 16.4
 -7 -3 -5 69.79 10.5
 -7 3 -5 76.69 12.9
 -7 3 -5 75.59 12.1
 7 3 5 80.69 14.1
 7 3 5 85.29 19.1
 9 -3 5 8.5 7.3
 9 3 5 9.1 5.9
 9 3 5 10.4 9.5
 11 -3 5 79.19 21.9
 11 -3 5 148.59 24.4
 11 3 5 136.69 17.5
 11 3 5 163.98 30.5
 11 3 5 143.89 21.7
 12 -4 -5 20.2 12.4
 12 -4 -5 11.3 10.7
 12 4 -5 9.4 7.1
 12 4 -5 12.1 6.2
 12 4 -5 14.6 12.6
 -12 4 5 12.9 9.3
 10 -4 -5 106.99 22.1
 10 -4 -5 108.19 32.3
 10 -4 -5 91.79 16
 10 4 -5 122.19 22.4
 10 4 -5 124.89 19
 10 4 -5 117.89 16.6
 -10 4 5 96.89 17.9
 8 -4 -5 252.67 20.5
 8 -4 -5 210.58 30.7
 8 -4 -5 265.97 30.8
 -8 4 5 283.47 27.4
 8 4 -5 276.77 22.7
 8 4 -5 290.17 25.9
 8 4 -5 296.47 21.2
 -8 4 5 286.37 24.4
 6 -4 -5 452.65 38.2
 6 -4 -5 510.65 29.7
 6 -4 -5 510.95 38
 6 4 -5 503.15 31.6
 6 4 -5 522.55 33.5
 -6 4 5 587.74 32.8
 -6 4 5 540.15 29.7
 6 4 -5 537.75 30.1
 -6 4 5 561.64 27.7
 -6 4 5 525.45 36.3
 4 -4 -5 620.54 32.4
 4 -4 -5 620.34 42.3
 4 -4 -5 625.94 41.8
 -4 -4 5 620.74 34.2
 -4 4 5 558.54 31.3
 4 4 -5 581.94 34.3
 -4 4 5 591.64 33.9
 4 4 -5 559.74 33.3
 -4 4 5 542.25 29.5
 -4 4 5 574.94 37.8
 2 -4 -5 166.48 26.7
 -2 -4 5 156.28 17.1
 2 -4 -5 151.18 15
 -2 -4 5 161.28 23.6
 2 4 -5 143.39 15
 -2 4 5 166.58 17.9
 -2 4 5 172.08 19.5
 -2 4 5 140.29 23.9
 2 4 -5 169.48 17.4
 2 4 -5 183.58 18.1
 -2 4 5 156.78 15
 0 -4 -5 324.67 22.9
 0 -4 5 364.06 29.1
 0 -4 -5 330.77 28.4
 0 -4 5 401.96 28.4
 0 4 5 354.86 27.8
 0 4 5 418.66 33.5
 0 4 5 368.36 24.3
 0 4 -5 347.47 26.8
 0 4 5 387.56 29.1
 0 4 -5 375.96 25.2
 0 4 -5 383.96 26.5
 -2 -4 -5 43.8 9.5
 -2 -4 -5 64.09 16.8
 2 -4 5 35.3 10.2
 2 -4 5 77.49 18
 2 4 5 40.5 11.4
 2 4 5 38.1 12.4
 -2 4 -5 29.3 8.8
 2 4 5 50.49 11.4
 -2 4 -5 32.2 9.5
 -2 4 -5 40.1 13.5
 4 -4 5 973.9 49.99
 4 -4 5 963.8 56.69
 -4 -4 -5 929.71 42.5
 -4 -4 -5 879.91 52.59
 -4 4 -5 993.5 46.1
 4 4 5 924.71 47.8
 -4 4 -5 1007.5 45.6
 4 4 5 930.91 44.8
 -6 -4 -5 124.89 20.7
 6 -4 5 147.39 24.3
 6 -4 5 100.79 20.5
 -6 4 -5 161.58 16.5
 -6 4 -5 156.98 16.1
 6 4 5 171.78 23
 6 4 5 146.09 23.8
 -6 4 -5 153.08 12.6
 8 -4 5 63.09 21.5
 8 -4 5 108.29 21.1
 -8 -4 -5 107.39 11.7
 8 4 5 91.69 19
 8 4 5 111.19 17.9
 -8 4 -5 107.79 16.2
 -8 4 -5 103.39 10.5
 -8 4 -5 128.99 13.4
 10 -4 5 34.8 12.9
 10 -4 5 33 14.4
 10 4 5 54.79 13.7
 10 4 5 37.6 14
 11 -5 -5 47.8 18
 11 -5 -5 37.9 13.3
 11 -5 -5 49.5 20.1
 11 5 -5 17.6 10.3
 11 5 -5 25.4 14.3
 11 5 -5 33.9 10.9
 -11 5 5 51.39 14.9
 9 -5 -5 4.3 7.6
 9 -5 -5 20 12.4
 9 5 -5 21.8 9.5
 9 5 -5 15.9 11
 -9 5 5 7.4 6.5
 9 5 -5 16.9 7.5
 -9 5 5 7 9.3
 7 -5 -5 730.93 52.39
 7 -5 -5 867.71 58.29
 7 -5 -5 732.03 41.2
 7 5 -5 737.13 40.5
 7 5 -5 807.72 48.4
 -7 5 5 799.12 37.2
 -7 5 5 784.32 43.2
 -7 5 5 774.12 39.1
 7 5 -5 745.03 44.2
 -5 -5 5 1965.1 79.09
 5 -5 -5 2073.59 77.89
 5 -5 -5 1908.31 91.79
 5 -5 -5 2142.79 96.19
 -5 5 5 2113.49 77.99
 5 5 -5 2072.49 77.79
 -5 5 5 2147.79 90.89
 -5 5 5 2091.79 74.39
 -5 5 5 1927.61 77.79
 5 5 -5 1921.81 80.29
 5 5 -5 2020.6 83.49
 3 -5 -5 342.97 31.7
 3 -5 -5 334.17 33.3
 -3 -5 5 297.57 25.8
 -3 -5 5 331.27 30.4
 -3 5 5 304.27 26.4
 -3 5 5 441.06 62.49
 -3 5 5 290.87 22.3
 -3 5 5 271.47 21.9
 3 5 -5 280.87 23.4
 3 5 -5 271.17 25.4
 -1 -5 5 153.88 23.4
 1 -5 -5 128.19 23.2
 -1 -5 5 131.19 22.8
 1 -5 -5 120.49 23
 1 5 -5 157.18 17.5
 -1 5 5 131.89 21.6
 1 5 -5 161.58 22.8
 -1 5 5 146.49 16
 -1 -5 -5 34.6 10
 1 -5 5 31.6 11.2
 1 -5 5 35.1 11.3
 -1 -5 -5 50.29 14.8
 -1 5 -5 13.4 7.1
 1 5 5 40.7 13.1
 -1 5 -5 42.8 14.8
 -1 5 -5 37 10.7
 1 5 5 27.4 8.7
 1 5 5 28.1 12.3
 1 5 5 26.3 11.1
 -3 -5 -5 1775.72 69.69
 3 -5 5 1863.71 87.59
 -3 -5 -5 1848.42 82.89
 3 -5 5 1826.62 78.49
 3 5 5 1696.13 72.79
 -3 5 -5 1742.43 70.99
 -3 5 -5 1708.03 72.39
 3 5 5 1777.22 71.29
 -3 5 -5 1605.34 78.99
 5 -5 5 1057.19 66.29
 5 -5 5 1052.49 57.79
 -5 -5 -5 1050.59 49
 -5 5 -5 1094.39 51.39
 -5 5 -5 1031.8 51.29
 -5 5 -5 1056.59 62.39
 5 5 5 1050.59 51.79
 5 5 5 1029.8 51.29
 7 -5 5 -0.5 5
 7 -5 5 15.7 9.4
 -7 -5 -5 2.9 4.9
 -7 5 -5 4 4.3
 -7 5 -5 4.5 4.8
 7 5 5 13.3 14.3
 -7 5 -5 11.5 7.3
 7 5 5 13.9 8.4
 7 5 5 9.7 7.6
 9 -5 5 9.9 9.9
 9 -5 5 -2.3 5.8
 -9 5 -5 -0.1 3.9
 9 5 5 7.3 6.9
 -9 5 -5 6.1 5.3
 -9 5 -5 1.6 4
 10 -6 -5 34 13.4
 10 -6 -5 25.8 16.2
 10 -6 -5 27.7 14.8
 -10 6 5 49.99 16.2
 10 6 -5 42.8 12.4
 10 6 -5 22.6 14.1
 10 6 -5 26.8 13.8
 -10 6 5 35.7 32.3
 8 -6 -5 50.09 20.8
 8 -6 -5 78.19 18.6
 8 -6 -5 81.79 22.6
 -8 6 5 96.89 19
 8 6 -5 49.8 15.7
 -8 6 5 86.39 14.9
 8 6 -5 100.09 22.2
 -8 6 5 63.29 17.8
 8 6 -5 105.19 19.1
 6 -6 -5 228.58 37.5
 6 -6 -5 191.68 26.6
 6 -6 -5 166.38 31.3
 -6 6 5 185.28 30.4
 -6 6 5 242.88 23.4
 6 6 -5 276.77 25
 6 6 -5 215.28 30.3
 6 6 -5 236.58 32.9
 -6 6 5 234.48 23.7
 -6 6 5 246.78 21.6
 -4 -6 5 571.04 39.6
 4 -6 -5 539.15 45.1
 4 -6 -5 459.65 44.1
 -4 6 5 498.05 36.9
 -4 6 5 531.35 34.5
 4 6 -5 558.44 36.8
 -4 6 5 525.15 33.4
 4 6 -5 522.85 40.5
 2 -6 -5 210.78 32.1
 -2 -6 5 170.58 29.1
 -2 -6 5 207.38 30.5
 -2 6 5 231.18 32.6
 2 6 -5 219.58 30.8
 -2 6 5 239.18 22.1
 2 6 -5 230.38 23.1
 0 -6 5 204.38 30.2
 0 -6 5 190.88 30.7
 0 -6 -5 223.28 33.1
 0 6 -5 140.89 23.9
 0 6 -5 208.58 21.8
 0 6 5 183.58 20.1
 0 6 5 161.88 31.1
 0 6 -5 192.18 29
 -2 -6 -5 50.79 15.4
 -2 -6 -5 40.2 11.5
 2 -6 5 64.89 20.7
 2 -6 5 70.09 18.3
 -2 6 -5 71.29 20.9
 2 6 5 65.59 14.7
 2 6 5 22.1 10.6
 -2 6 -5 51.49 13.5
 -4 -6 -5 483.25 39.6
 4 -6 5 537.55 42.3
 4 -6 5 499.65 69.79
 4 6 5 578.74 38.1
 -4 6 -5 533.75 45.2
 4 6 5 452.35 48.1
 -4 6 -5 583.34 41.9
 4 6 5 534.95 35.9
 4 6 5 509.05 42.1
 -4 6 -5 501.65 37
 6 -6 5 62.69 22.3
 -6 -6 -5 67.89 14.8
 6 -6 5 76.59 20.2
 -6 6 -5 30.6 14.5
 6 6 5 43.8 16.4
 -6 6 -5 38.2 12.1
 6 6 5 78.49 17.1
 -6 6 -5 76.89 16.1
 -6 6 -5 79.59 14.8
 6 6 5 13.5 15.1
 -8 -6 -5 64.59 13.9
 8 -6 5 57.79 21.4
 8 -6 5 50.59 17.2
 -8 6 -5 59.09 12.9
 8 6 5 35.2 22.9
 8 6 5 58.39 21.3
 -8 6 -5 50.29 12.1
 -8 6 -5 58.49 14.7
 8 6 5 78.09 25.1
 7 -7 -5 316.57 48.2
 7 -7 -5 224.98 32.5
 7 -7 -5 308.07 46.2
 7 7 -5 260.17 41
 -7 7 5 261.07 23.9
 7 7 -5 256.27 28
 -7 7 5 194.38 34.8
 -7 7 5 287.97 28.2
 7 7 -5 169.88 30.7
 -7 7 5 243.88 26.3
 5 -7 -5 920.61 65.49
 5 -7 -5 871.11 67.49
 5 7 -5 890.41 54.29
 -5 7 5 924.01 49.4
 -5 7 5 876.71 64.09
 -5 7 5 828.92 49.4
 3 -7 -5 315.57 30
 3 -7 -5 313.47 34.8
 -3 -7 5 299.17 31.7
 3 7 -5 306.37 41.4
 3 7 -5 315.67 48.3
 -3 7 5 278.77 26
 -3 7 5 296.67 26.6
 -3 7 5 213.88 37.7
 -1 -7 5 24.8 13.3
 1 -7 -5 6.3 7.4
 -1 -7 5 21.7 10.9
 1 -7 -5 43.2 16.8
 -1 -7 5 14 8.8
 1 7 -5 16.2 9.1
 1 7 -5 19.7 12.2
 -1 7 5 20.4 13.5
 -1 7 5 35.5 12.1
 1 7 -5 10.1 9.5
 -1 7 5 2.7 9
 1 -7 5 210.68 34.5
 1 -7 5 189.38 33.8
 -1 -7 -5 141.19 25.8
 1 7 5 166.08 35.6
 1 7 5 128.09 22.1
 -1 7 -5 112.59 23.4
 -1 7 -5 139.69 31
 1 7 5 141.99 28.9
 -1 7 -5 133.99 23.4
 3 -7 5 444.16 47.4
 -3 -7 -5 420.46 34.7
 -3 -7 -5 519.55 42.5
 3 -7 5 480.75 42.8
 -3 7 -5 493.95 46.7
 3 7 5 510.25 38.3
 -3 7 -5 541.65 38.9
 5 -7 5 541.25 53.39
 5 -7 5 448.76 42.3
 -5 7 -5 467.85 47.9
 5 7 5 471.65 67.89
 -5 7 -5 538.55 38.2
 -5 7 -5 407.86 36
 5 7 5 485.55 37.9
 5 7 5 406.16 43.4
 4 -8 -5 152.28 31.1
 4 -8 -5 158.88 32.8
 4 8 -5 121.59 33.2
 4 8 -5 111.99 27.5
 -4 8 5 121.09 20.8
 -4 8 5 131.39 24.3
 4 8 -5 157.28 27.8
 -4 8 5 101.79 25.4
 -2 -8 5 16.7 11.9
 -2 -8 5 18.1 9.6
 2 -8 -5 14.2 12.6
 -2 -8 5 8.8 13.1
 2 -8 -5 11.6 11.2
 -2 8 5 44.6 25.1
 2 8 -5 12.7 13.4
 2 8 -5 28.4 11.5
 -2 8 5 11 12.8
 -2 8 5 25.6 10.5
 2 8 -5 18.8 16.1
 0 -8 -5 41.2 16.8
 0 -8 5 18.8 16.3
 0 -8 5 30.6 14.1
 0 -8 5 52.29 16.1
 0 -8 -5 32.8 15.6
 0 8 -5 49.5 16.5
 0 8 5 11.8 13.1
 0 8 -5 24.8 14.6
 0 8 5 41.1 14.5
 0 8 -5 49 19
 0 8 5 17.1 20.3
 2 -8 5 27.5 14.2
 2 -8 5 18.8 14.3
 -2 -8 -5 19.1 13.7
 2 -8 5 31.7 15
 -2 -8 -5 31.2 14.2
 -2 8 -5 18.7 14.4
 -2 8 -5 32 12.8
 2 8 5 16.1 17.1
 -2 8 -5 10.6 13.5
 2 8 5 8.4 7.5
 14 0 -6 89.79 17.3
 14 0 -6 111.39 22.6
 14 0 -6 82.39 18.8
 12 0 -6 7.9 6.6
 12 0 -6 11.6 6
 12 0 -6 4.8 6.9
 10 0 -6 670.93 41.6
 10 0 -6 647.34 32.2
 10 0 -6 623.44 37.6
 8 0 -6 3235.98 110.99
 -6 0 6 2131.39 79.79
 6 0 -6 2306.27 69.79
 6 0 -6 2346.97 82.89
 6 0 -6 2279.27 77.29
 4 0 -6 2.1 2.6
 4 0 -6 -1.4 3.1
 -4 0 6 -0.3 1.8
 4 0 -6 -1.4 1.7
 -4 0 6 1.1 3.4
 2 0 -6 0.5 2.2
 2 0 -6 2.6 2.4
 -2 0 6 -2 1.7
 -2 0 6 -1.3 3.3
 2 0 -6 5.4 4.5
 -2 0 6 0.5 2
 0 0 6 9192.48 260.97
 2 0 6 3116.49 96.59
 2 0 6 3017.2 110.19
 -2 0 -6 3028.4 93.79
 4 0 6 19.3 9
 4 0 6 22.5 7.2
 -4 0 -6 35.8 8.5
 6 0 6 63.49 12.3
 -6 0 -6 64.89 9.9
 8 0 6 218.38 20
 12 0 6 235.98 44.5
 12 0 6 326.47 28.4
 12 0 6 305.87 49.3
 13 -1 -6 39.3 14.9
 13 -1 -6 30.9 10.7
 13 -1 -6 41 11.9
 13 1 -6 72.29 16.5
 13 1 -6 34.1 14.5
 13 1 -6 41.4 10.4
 11 -1 -6 292.97 25.1
 11 -1 -6 306.47 30.3
 11 1 -6 302.87 21.7
 11 1 -6 298.27 26.3
 11 1 -6 287.37 29.4
 9 -1 -6 404.56 27.7
 9 -1 -6 405.56 25.1
 9 -1 -6 421.46 33.5
 9 1 -6 446.96 29.2
 9 1 -6 418.36 28.1
 9 1 -6 405.06 21.8
 7 -1 -6 637.24 33.7
 7 -1 -6 660.53 30.2
 7 -1 -6 697.73 28.3
 7 1 -6 687.83 28
 7 1 -6 716.23 35.7
 -7 1 6 628.44 33.4
 7 1 -6 683.83 34.2
 5 -1 -6 535.45 24.4
 5 -1 -6 526.05 33.7
 5 -1 -6 472.75 26.2
 -5 1 6 550.94 23.7
 -5 1 6 553.14 23
 -5 1 6 529.45 32.2
 5 1 -6 576.54 31.2
 3 -1 -6 674.73 37.9
 3 -1 -6 695.03 29.7
 3 -1 -6 691.93 31.1
 -3 -1 6 789.42 36.6
 -3 -1 6 691.13 29.6
 -3 1 6 657.13 29.8
 -3 1 6 735.53 43.3
 3 1 -6 686.73 28.9
 3 1 -6 642.14 37
 -3 1 6 683.23 30
 3 1 -6 662.13 29.7
 -1 -1 6 76.49 15.2
 -1 -1 6 49.8 9.6
 -1 -1 6 53.39 8.4
 1 -1 -6 55.59 14.2
 1 -1 -6 48.5 8.7
 1 -1 -6 58.59 8
 -1 1 6 47.1 6.8
 -1 1 6 50.59 9.3
 1 1 -6 67.79 6.5
 1 1 -6 88.19 9.5
 1 -1 6 1830.02 65.39
 1 -1 6 1869.11 76.19
 -1 -1 -6 1987.7 79.49
 1 -1 6 1901.51 67.29
 1 1 6 1882.71 54.89
 1 1 6 1761.52 62.99
 1 1 6 1799.22 83.69
 -1 1 -6 1923.51 52.79
 -1 1 -6 1927.31 65.49
 -3 -1 -6 51.89 9.9
 3 -1 6 33.2 8.9
 3 -1 6 56.19 11.7
 3 1 6 58.29 11
 3 1 6 34.3 10.9
 -3 1 -6 41.2 8.8
 5 -1 6 210.08 18.5
 -5 -1 -6 188.88 14.7
 5 -1 6 144.99 22.1
 5 1 6 220.18 34
 5 1 6 176.48 16.2
 -5 1 -6 186.18 15.2
 7 -1 6 94.29 16.3
 -7 -1 -6 99.39 9.9
 7 -1 6 95.49 22.6
 7 1 6 104.49 16.9
 7 1 6 102.99 23
 -7 1 -6 89.59 10
 -7 1 -6 98.99 10.7
 9 -1 6 90.09 20.2
 9 -1 6 96.29 27
 9 1 6 112.99 25.8
 11 -1 6 452.75 46.9
 11 -1 6 431.56 33.4
 11 1 6 366.16 62.59
 11 1 6 483.15 33.5
 14 -2 -6 57.79 19.6
 14 -2 -6 79.99 18.5
 14 2 -6 105.79 21.3
 14 2 -6 73.89 16.2
 12 -2 -6 39 15.2
 12 -2 -6 40 12.6
 12 -2 -6 43.6 12.6
 12 2 -6 30.5 10.6
 12 2 -6 39.4 11.1
 10 -2 -6 323.47 32.3
 10 -2 -6 324.07 25.9
 10 -2 -6 307.77 18.5
 10 -2 -6 347.67 27.2
 10 2 -6 334.07 26.3
 -10 2 6 326.07 26.4
 8 -2 -6 3048.6 105.79
 8 -2 -6 3260.87 121.99
 8 -2 -6 3327.57 97.19
 8 2 -6 3256.57 99.39
 -8 2 6 3225.38 107.19
 8 2 -6 3283.07 97.39
 8 2 -6 3379.76 107.49
 6 -2 -6 1188.08 50.39
 6 -2 -6 1275.27 52.29
 6 -2 -6 1322.47 47
 6 -2 -6 1395.96 64.69
 -6 2 6 1234.08 42.6
 6 2 -6 1231.48 46.7
 -6 2 6 1301.77 50.49
 -6 2 6 1299.27 43.8
 -4 -2 6 56.49 10.7
 -4 -2 6 44.2 8.3
 4 -2 -6 51.39 9.3
 4 -2 -6 54.49 10.8
 4 -2 -6 45.6 8.4
 -4 2 6 37.1 8.5
 -4 2 6 39.4 8.8
 -4 2 6 45.6 11.8
 4 2 -6 45.6 6.7
 -4 2 6 48.3 8.8
 4 2 -6 37.7 7.8
 -4 2 6 39.1 8.1
 2 -2 -6 156.58 18.3
 -2 -2 6 135.49 12.1
 2 -2 -6 177.88 13.9
 -2 -2 6 168.88 17.6
 -2 -2 6 161.58 14.4
 -2 2 6 166.68 13.7
 -2 2 6 197.98 19.1
 -2 2 6 176.48 16.4
 2 2 -6 181.28 12.7
 2 2 -6 167.18 14.2
 -2 2 6 181.98 13.2
 0 -2 -6 3428.56 120.09
 0 -2 -6 3533.25 105.99
 0 -2 6 3598.34 109.59
 0 -2 6 3472.15 108.99
 0 2 -6 3510.25 107.29
 0 2 6 3542.65 118.09
 0 2 6 3478.55 105.99
 0 2 6 3520.65 104.99
 2 -2 6 3876.71 116.99
 2 -2 6 3841.32 121.49
 -2 -2 -6 3722.13 130.09
 2 2 6 3563.24 124.69
 2 2 6 3458.85 110.79
 -2 2 -6 3632.94 112.49
 4 -2 6 158.58 16.5
 -4 -2 -6 134.89 12.8
 4 -2 6 142.19 21.7
 -4 2 -6 187.88 16.6
 4 2 6 158.68 25.1
 4 2 6 191.68 16.4
 6 -2 6 64.89 18.6
 -6 -2 -6 39.3 8
 6 2 6 52.29 12.5
 -6 2 -6 43.9 9.6
 6 2 6 70.99 19.3
 -6 2 -6 55.29 10.6
 8 -2 6 240.68 22.7
 8 -2 6 181.28 29.2
 8 2 6 212.38 35.2
 -8 2 -6 172.58 14.3
 -8 2 -6 197.68 14.8
 8 2 6 189.98 18.5
 10 -2 6 864.41 63.59
 10 -2 6 833.32 47.7
 10 2 6 779.02 59.39
 10 2 6 784.22 43.4
 13 -3 -6 64.89 18.3
 13 -3 -6 58.69 21
 13 -3 -6 53.99 11.6
 13 3 -6 48.6 15.3
 13 3 -6 45.2 15.2
 11 -3 -6 141.09 24.1
 11 -3 -6 108.59 26.2
 11 -3 -6 124.89 13.5
 11 3 -6 131.69 12.7
 11 3 -6 109.59 19.6
 -11 3 6 100.89 19.5
 11 3 -6 107.19 17.7
 9 -3 -6 413.86 37.6
 9 -3 -6 374.56 30.7
 9 -3 -6 371.46 23.3
 -9 3 6 376.06 29.1
 9 3 -6 391.26 23.3
 -9 3 6 367.06 29.1
 9 3 -6 435.06 41.7
 9 3 -6 404.56 24.9
 7 -3 -6 419.96 35.5
 7 -3 -6 348.87 35.4
 7 -3 -6 379.96 23.1
 7 3 -6 387.96 24.2
 -7 3 6 369.16 27.2
 -7 3 6 368.06 19.6
 -7 3 6 388.56 27.2
 7 3 -6 383.56 24.3
 5 -3 -6 80.79 19.5
 -5 -3 6 82.29 15.2
 5 -3 -6 58.89 13.6
 5 -3 -6 68.89 11.5
 5 3 -6 97.19 13.3
 -5 3 6 90.49 12.9
 5 3 -6 92.99 14
 -5 3 6 89.89 14.3
 -5 3 6 96.09 14.7
 -5 3 6 83.19 14.7
 -3 -3 6 418.16 25.9
 3 -3 -6 428.06 24.6
 -3 -3 6 430.76 26.9
 -3 -3 6 405.36 25.6
 -3 3 6 410.46 30.6
 3 3 -6 387.76 23.3
 3 3 -6 397.86 25.2
 -3 3 6 420.96 30.1
 -3 3 6 437.46 24.3
 -3 3 6 424.46 29.3
 -3 3 6 394.86 23.3
 -1 -3 6 242.08 19.8
 -1 -3 6 232.68 19.6
 1 -3 -6 248.28 18.1
 1 -3 -6 200.98 22.7
 -1 3 6 193.48 16.5
 -1 3 6 204.78 21.3
 1 3 -6 191.98 16.9
 1 3 -6 230.38 18.5
 -1 3 6 206.48 15.3
 -1 3 6 233.78 21.8
 -1 -3 -6 1926.51 93.59
 -1 -3 -6 1908.21 67.89
 1 -3 6 2013 85.49
 1 -3 6 1879.11 72.19
 -1 3 -6 1857.71 71.69
 1 3 6 1997.8 69.09
 -1 3 -6 1808.42 68.69
 1 3 6 1950.2 77.59
 -3 -3 -6 58.59 16.8
 -3 -3 -6 59.79 11.1
 3 -3 6 57.89 12.4
 3 -3 6 48.6 13.4
 3 3 6 56.29 11.5
 -3 3 -6 46.4 10.2
 3 3 6 45.6 12.5
 -3 3 -6 71.49 13.3
 5 -3 6 449.95 31.4
 5 3 6 386.96 32.9
 -5 3 -6 433.76 27.8
 -5 3 -6 464.75 27.8
 5 3 6 435.86 27.9
 -7 -3 -6 76.59 11.8
 7 -3 6 56.29 14
 7 -3 6 88.59 23.1
 7 3 6 52.59 15.6
 -7 3 -6 63.69 12
 -7 3 -6 76.89 12.8
 7 3 6 40 10.6
 9 -3 6 177.58 26.6
 9 -3 6 186.68 36.1
 9 3 6 179.28 24.8
 11 -3 6 206.68 31.3
 11 -3 6 166.28 34.6
 11 3 6 239.08 17.9
 11 3 6 221.28 29.5
 11 3 6 175.88 33.3
 12 -4 -6 3.4 6.7
 12 -4 -6 1.2 5.5
 12 -4 -6 11.2 10.9
 -12 4 6 3.5 6.5
 12 4 -6 -1 4.3
 12 4 -6 18.1 11.4
 12 4 -6 7.3 7.8
 12 4 -6 13.7 6.7
 10 -4 -6 266.97 26.3
 10 -4 -6 281.47 37
 10 -4 -6 248.68 52.99
 10 4 -6 254.37 25.7
 10 4 -6 243.38 22.2
 -10 4 6 293.77 27
 10 4 -6 304.47 22.3
 -10 4 6 296.77 30.7
 8 -4 -6 2205.18 93.19
 8 -4 -6 2054.49 98.69
 8 -4 -6 2044 76.19
 8 4 -6 2057.69 75.69
 -8 4 6 2160.68 88.29
 -8 4 6 2192.88 68.09
 8 4 -6 2078.99 79.09
 8 4 -6 2139.49 81.89
 -8 4 6 2204.18 83.79
 -6 -4 6 412.66 26.2
 6 -4 -6 443.36 35.4
 6 -4 -6 443.26 38.3
 6 -4 -6 437.96 31.1
 6 4 -6 401.26 27.8
 -6 4 6 412.46 31.7
 -6 4 6 409.36 26.2
 -6 4 6 414.36 28.1
 -6 4 6 441.16 24.9
 4 -4 -6 36.3 12.1
 4 -4 -6 40.8 10
 4 -4 -6 46 15.5
 -4 -4 6 48.3 11.4
 -4 4 6 39 8.2
 4 4 -6 38.5 10.3
 -4 4 6 56.99 11.5
 -4 4 6 45.3 11.6
 -4 4 6 41.7 11.5
 4 4 -6 29 9
 4 4 -6 35.4 9.5
 2 -4 -6 202.08 17.8
 -2 -4 6 186.08 18.9
 -2 -4 6 218.58 22.2
 2 -4 -6 143.09 23.2
 -2 4 6 203.48 20.5
 -2 4 6 213.78 23.3
 2 4 -6 168.18 17.7
 2 4 -6 214.48 19.7
 -2 4 6 200.88 17.8
 -2 4 6 189.78 16.4
 2 4 -6 221.18 19.4
 -2 4 6 189.28 21.4
 0 -4 6 2397.06 88.39
 0 -4 -6 2279.17 81.39
 0 -4 6 2363.26 91.09
 0 -4 -6 2309.87 93.09
 0 4 6 2431.96 98.89
 0 4 -6 2255.77 86.09
 0 4 -6 2315.47 84.59
 0 4 6 2304.07 81.99
 0 4 6 2258.87 89.99
 0 4 -6 2290.57 83.69
 2 -4 6 2458.35 98.09
 -2 -4 -6 2400.16 99.59
 -2 -4 -6 2349.67 83.59
 2 -4 6 2340.57 90.59
 2 4 6 2504.85 106.39
 2 4 6 2502.85 86.69
 -2 4 -6 2466.45 86.79
 -2 4 -6 2326.57 86.29
 2 4 6 2357.66 92.09
 -2 4 -6 2326.07 92.19
 -4 -4 -6 107.29 16.3
 4 -4 6 110.79 20.1
 4 -4 6 97.69 21.2
 4 4 6 77.79 15.2
 -4 4 -6 68.89 13.7
 4 4 6 77.29 17.1
 -4 4 -6 72.99 14.4
 6 -4 6 156.88 25.1
 6 -4 6 175.68 33.3
 -6 -4 -6 139.09 15.1
 6 4 6 189.68 30.2
 6 4 6 171.48 18.3
 -6 4 -6 159.18 12.1
 -6 4 -6 168.18 17.3
 -6 4 -6 139.49 19.9
 8 -4 6 141.29 29.1
 8 -4 6 211.58 29.8
 -8 -4 -6 200.48 17.1
 8 4 6 218.28 22.3
 -8 4 -6 247.28 19.7
 -8 4 -6 235.48 20
 8 4 6 196.98 30
 10 -4 6 589.34 55.49
 10 -4 6 623.44 45.3
 10 4 6 608.14 40.6
 10 4 6 577.24 45.5
 11 -5 -6 78.79 17.8
 11 -5 -6 79.99 23.1
 11 5 -6 91.99 17.6
 -11 5 6 110.19 21.6
 -11 5 6 69.09 22.4
 11 5 -6 97.59 21.7
 11 5 -6 95.39 20.1
 9 -5 -6 357.66 36.5
 9 -5 -6 256.37 40.5
 9 -5 -6 244.28 23.8
 9 5 -6 322.77 25.6
 9 5 -6 285.17 28.7
 -9 5 6 297.57 27.5
 7 -5 -6 359.96 36
 7 -5 -6 364.26 37.6
 7 -5 -6 343.27 26.8
 -7 5 6 361.46 28.2
 7 5 -6 307.07 27.5
 -7 5 6 316.37 22.2
 7 5 -6 290.97 27.4
 -7 5 6 296.87 24.3
 7 5 -6 311.47 25.3
 5 -5 -6 32.4 12.8
 5 -5 -6 22.6 9
 5 -5 -6 15.5 11.8
 -5 -5 6 27.5 10
 5 5 -6 31.4 9.7
 5 5 -6 23.9 10
 5 5 -6 29.1 10.8
 -5 5 6 26.8 9.6
 -5 5 6 17.3 6.9
 -5 5 6 21.6 9
 -5 5 6 18 9.9
 -3 -5 6 360.26 31.3
 -3 -5 6 337.27 27.8
 -3 -5 6 296.37 22.8
 3 -5 -6 330.07 32.5
 -3 5 6 287.57 23.1
 -3 5 6 301.67 44
 -3 5 6 317.07 27.6
 -3 5 6 299.67 23.2
 3 5 -6 301.27 24.9
 3 5 -6 293.57 26.3
 -1 -5 6 96.59 21.5
 1 -5 -6 68.09 13.7
 1 -5 -6 86.89 20.5
 -1 -5 6 65.79 15.2
 -1 5 6 74.19 14.2
 -1 5 6 85.49 18.7
 -1 5 6 73.49 17.9
 1 5 -6 74.99 15.6
 -1 5 6 77.09 19.8
 1 5 -6 67.29 15.4
 1 5 -6 95.79 19.7
 -1 -5 -6 402.56 30.2
 -1 -5 -6 441.46 36.3
 1 -5 6 433.16 33.8
 1 -5 6 450.05 37.6
 1 5 6 447.86 34.4
 1 5 6 459.55 50.39
 -1 5 -6 484.45 32
 -1 5 -6 514.45 39.1
 1 5 6 437.56 30.4
 1 5 6 410.96 34.8
 -1 5 -6 437.86 44.6
 3 -5 6 129.09 23.3
 -3 -5 -6 162.58 22.2
 -3 -5 -6 181.48 31.2
 3 -5 6 167.98 31.4
 3 5 6 178.98 27
 -3 5 -6 158.28 24.8
 -3 5 -6 130.79 21.1
 3 5 6 171.28 19
 -3 5 -6 193.38 20
 -5 -5 -6 175.88 18.7
 5 -5 6 141.79 26.4
 5 -5 6 200.68 30.6
 5 5 6 199.98 28.6
 -5 5 -6 213.38 21.1
 5 5 6 191.18 20.8
 -5 5 -6 203.28 21
 7 -5 6 80.29 20
 7 -5 6 91.09 20.7
 -7 -5 -6 87.39 15.3
 7 5 6 87.69 17.8
 7 5 6 68.79 17.5
 -7 5 -6 87.69 13
 -7 5 -6 84.89 16.2
 -7 5 -6 76.99 16.6
 9 -5 6 40.7 17.2
 9 -5 6 41.2 15.6
 -9 5 -6 70.19 13.3
 9 5 6 78.59 17.8
 9 5 6 56.29 15.5
 -9 5 -6 52.39 11.7
 10 -6 -6 122.29 23.6
 10 -6 -6 181.28 38.5
 10 -6 -6 238.78 40.1
 10 6 -6 146.19 28
 -10 6 6 198.98 32.1
 10 6 -6 153.08 27.2
 10 6 -6 164.78 24.7
 -10 6 6 107.69 29.1
 8 -6 -6 740.93 47.5
 8 -6 -6 860.51 77.09
 8 -6 -6 862.81 64.89
 -8 6 6 905.81 42.8
 8 6 -6 883.71 48.9
 -8 6 6 867.31 47.3
 -8 6 6 914.51 51.29
 8 6 -6 793.02 51.09
 8 6 -6 737.83 51.49
 -8 6 6 836.72 59.39
 6 -6 -6 504.35 82.39
 6 -6 -6 441.06 42.9
 6 -6 -6 318.67 29
 -6 6 6 395.86 27.9
 6 6 -6 362.06 33.1
 -6 6 6 364.16 30.7
 -6 6 6 381.96 38.6
 6 6 -6 392.16 34.9
 -6 6 6 349.37 29.1
 6 6 -6 352.56 29.7
 -4 -6 6 52.99 14.3
 4 -6 -6 63.29 18.3
 4 -6 -6 52.69 19.4
 -4 6 6 73.09 16
 -4 6 6 62.09 19.4
 4 6 -6 59.59 17.9
 4 6 -6 45.6 12.7
 -4 6 6 63.69 12.8
 -2 -6 6 103.49 22.3
 2 -6 -6 99.49 19.7
 -2 -6 6 144.49 28.2
 2 -6 -6 135.79 28.2
 2 6 -6 92.39 20.9
 -2 6 6 83.09 15.1
 2 6 -6 94.29 17.6
 2 6 -6 98.69 21.1
 -2 6 6 66.69 14.1
 0 -6 6 1194.88 70.19
 0 -6 -6 1156.18 65.69
 0 -6 6 1189.48 63.89
 0 6 -6 1118.89 63.99
 0 6 6 1072.39 70.19
 0 6 6 1117.59 55.99
 0 6 -6 1167.48 58.29
 2 -6 6 1255.17 68.59
 2 -6 6 1408.06 78.89
 -2 -6 -6 1228.98 68.89
 -2 6 -6 1394.36 64.69
 -2 6 -6 1008.9 61.39
 2 6 6 1344.37 62.79
 -2 6 -6 1301.37 71.69
 2 6 6 1310.37 65.49
 2 6 6 1315.87 84.49
 4 -6 6 105.19 28.4
 -4 -6 -6 59.99 18
 -4 -6 -6 59.59 14.7
 4 -6 6 88.89 21
 4 6 6 54.89 17
 4 6 6 71.39 23.4
 4 6 6 72.29 17.4
 -4 6 -6 81.99 17.7
 -4 6 -6 36 14.3
 4 6 6 98.49 21
 6 -6 6 43.2 15.9
 6 -6 6 29.9 14.7
 -6 -6 -6 24.4 10.5
 6 6 6 29.9 16.7
 6 6 6 34.3 12.1
 -6 6 -6 37.2 10.3
 -6 6 -6 35.4 12.2
 6 6 6 22.2 16.9
 6 6 6 39.2 12.5
 -6 6 -6 33.2 10.9
 7 -7 -6 65.69 22.5
 7 -7 -6 106.89 30.1
 7 -7 -6 104.99 23.8
 7 7 -6 54.29 19.6
 -7 7 6 107.39 30
 7 7 -6 113.39 31
 -7 7 6 97.09 19.9
 -7 7 6 80.99 16.4
 -7 7 6 96.39 30.9
 5 -7 -6 1.6 9.2
 5 -7 -6 9.4 9.6
 5 -7 -6 13.6 10.3
 5 7 -6 19.5 12.6
 5 7 -6 6 9.3
 -5 7 6 6 10
 -5 7 6 15.2 8.7
 5 7 -6 15.4 10.9
 -5 7 6 26.8 9.9
 -3 -7 6 96.09 22.5
 3 -7 -6 69.69 17.6
 3 -7 -6 102.59 36.5
 -3 -7 6 121.99 31.3
 -3 7 6 74.19 20.3
 -3 7 6 100.29 24.4
 -3 7 6 73.89 16.9
 3 7 -6 106.49 21.7
 3 7 -6 71.99 19.7
 -3 7 6 61.59 15
 3 7 -6 79.99 24.2
 -1 -7 6 8.3 10.7
 -1 -7 6 7.3 7.1
 1 -7 -6 13 9.9
 1 -7 -6 15.2 11
 -1 7 6 10.2 7.6
 1 7 -6 11.7 8.4
 -1 7 6 21 12.5
 -1 7 6 1.4 9.1
 1 7 -6 10.1 10.2
 1 7 -6 4.2 8.4
 1 -7 6 351.26 51.89
 -1 -7 -6 320.97 30.7
 1 -7 6 386.46 37.3
 -1 -7 -6 311.67 33.8
 -1 7 -6 334.87 46
 -1 7 -6 332.87 31
 -1 7 -6 272.07 30.7
 1 7 6 270.37 49.4
 1 7 6 342.97 30.5
 1 7 6 283.67 40
 -3 -7 -6 16.4 9.8
 3 -7 6 19 11.3
 -3 -7 -6 18.9 12.8
 3 -7 6 12.7 12.1
 3 7 6 47.7 14.9
 3 7 6 18.5 14
 -3 7 -6 25.2 10.7
 -3 7 -6 7.3 9.5
 3 7 6 13.8 14.9
 5 -7 6 61.99 20.7
 5 -7 6 48.5 18.9
 -5 7 -6 52.09 14.9
 -5 7 -6 44.4 17.1
 -5 7 -6 34.5 19.5
 5 7 6 65.89 17.4
 -2 -8 6 114.59 29.9
 2 -8 -6 78.39 22.1
 2 -8 -6 62.59 21.7
 -2 -8 6 84.69 17.5
 -2 -8 6 106.49 27.4
 -2 8 6 73.29 18.5
 2 8 -6 67.59 18.6
 2 8 -6 53.49 20.9
 -2 8 6 74.89 16.6
 -2 8 6 48.7 38
 0 -8 6 263.97 41.1
 0 -8 6 298.47 50.79
 0 -8 6 333.87 32.3
 0 -8 -6 213.38 33.4
 0 8 -6 234.48 41.9
 0 8 -6 224.48 37.9
 0 8 6 366.16 33.5
 0 8 6 245.58 50.19
 0 8 6 239.88 40.7
 0 8 -6 358.16 34
 14 0 -7 105.79 16.9
 14 0 -7 90.59 23.7
 14 0 -7 129.09 25.3
 12 0 -7 252.27 24.9
 12 0 -7 219.98 25.7
 12 0 -7 245.78 19.9
 10 0 -7 641.94 41.7
 10 0 -7 645.94 38.7
 8 0 -7 -3.2 2.9
 8 0 -7 -1 2.4
 8 0 -7 -0.3 3.2
 6 0 -7 386.16 28.7
 6 0 -7 463.65 23.5
 -6 0 7 409.76 27.9
 6 0 -7 411.96 25.6
 4 0 -7 81.19 12.2
 4 0 -7 82.29 12.3
 4 0 -7 79.89 16.4
 -4 0 7 77.09 11.1
 2 0 -7 1104.39 55.69
 -2 0 7 1029.8 42.4
 2 0 -7 1093.89 43.2
 -2 0 7 1067.99 38.9
 2 0 -7 1091.89 39.5
 0 0 7 1140.69 46.6
 0 0 -7 1143.99 37.4
 0 0 7 1135.19 56.29
 0 0 -7 1189.68 46.6
 0 0 -7 1143.59 58.29
 2 0 7 330.37 22.8
 4 0 7 653.63 44.2
 -4 0 -7 547.55 29.6
 4 0 7 624.84 34.1
 -6 0 -7 87.39 13.2
 6 0 7 96.39 22.1
 8 0 7 890.01 46
 8 0 7 755.82 56.39
 -8 0 -7 897.11 35.1
 10 0 7 15.5 8.6
 10 0 7 8 12.7
 13 -1 -7 191.48 20.7
 13 -1 -7 198.88 33.3
 13 -1 -7 220.88 31.1
 13 1 -7 229.18 34.9
 13 1 -7 196.38 22.7
 11 -1 -7 1664.63 71.99
 11 -1 -7 1729.93 66.49
 11 -1 -7 1784.42 84.29
 11 1 -7 1689.83 74.49
 11 1 -7 1752.52 73.49
 9 -1 -7 354.06 22.2
 9 -1 -7 353.26 19.4
 9 -1 -7 333.87 30.7
 9 -1 -7 337.27 25.8
 9 1 -7 375.66 27.5
 9 1 -7 343.77 19.1
 9 1 -7 333.47 26
 -7 -1 7 54.09 11.9
 7 -1 -7 58.49 11.6
 7 -1 -7 52.49 9.1
 7 -1 -7 40.6 12
 7 1 -7 94.69 15.3
 7 1 -7 77.49 10.9
 -7 1 7 36.4 7.9
 7 1 -7 67.09 13.5
 5 -1 -7 144.79 13.6
 5 -1 -7 154.68 13.2
 5 -1 -7 132.29 23.8
 5 1 -7 156.98 17.5
 -5 1 7 148.39 11.7
 -5 1 7 161.68 14.3
 5 1 -7 135.89 12
 5 1 -7 142.09 13.1
 -5 1 7 153.98 23.8
 3 -1 -7 3300.37 114.09
 -3 -1 7 3436.26 101.09
 3 -1 -7 3270.17 98.39
 3 -1 -7 3127.39 100.09
 -3 -1 7 3205.68 109.39
 -3 1 7 3315.57 99.59
 3 1 -7 3284.27 97.29
 -3 1 7 3412.06 113.09
 -3 1 7 3431.46 98.39
 3 1 -7 3230.08 99.79
 3 1 -7 3448.35 115.59
 -3 1 7 3270.07 100.29
 -1 -1 7 3335.47 103.09
 -1 -1 7 3479.35 98.59
 1 -1 -7 3175.48 93.89
 1 1 -7 3223.48 92.39
 1 1 -7 3229.28 101.09
 -1 1 7 3227.18 94.69
 -1 1 7 3232.08 101.89
 1 -1 7 510.65 36.1
 -1 -1 -7 500.25 27.5
 1 -1 7 472.75 28.6
 -1 -1 -7 529.95 38.1
 1 -1 7 438.56 28.3
 1 1 7 552.64 29.2
 -1 1 -7 572.14 30.1
 1 1 7 565.34 21.7
 1 1 7 564.64 37.5
 3 -1 7 28.1 10.4
 3 -1 7 43.1 10.6
 3 -1 7 30.1 8.6
 -3 1 -7 51.89 12.2
 3 1 7 28.8 12.6
 3 1 7 29.3 8.2
 5 -1 7 318.27 29.7
 -5 -1 -7 337.97 21.2
 5 -1 7 333.87 30.2
 5 1 7 303.77 31.9
 -5 1 -7 293.17 20.8
 7 -1 7 2229.38 101.79
 7 -1 7 2406.76 88.59
 -7 -1 -7 2413.36 75.99
 -7 1 -7 2199.78 76.49
 7 1 7 2351.76 87.39
 7 1 7 2407.96 120.59
 9 -1 7 362.76 29.3
 9 -1 7 377.36 52.09
 9 1 7 337.67 28
 9 1 7 267.67 50.99
 11 -1 7 -3.7 4.2
 11 -1 7 5.1 7.9
 11 1 7 0.9 11.7
 11 1 7 -0.5 4.9
 14 -2 -7 39.7 17.2
 14 -2 -7 46.4 14.3
 14 -2 -7 54.39 15.8
 14 2 -7 26.5 12.4
 12 -2 -7 179.68 24.9
 12 -2 -7 187.38 33.9
 12 -2 -7 231.68 31.4
 12 2 -7 185.38 24.9
 10 -2 -7 457.25 39.8
 10 -2 -7 443.76 32.5
 10 -2 -7 475.25 24.6
 10 -2 -7 428.86 31.5
 10 2 -7 471.75 24.8
 -10 2 7 500.75 33
 8 -2 -7 30.8 8.8
 8 -2 -7 31.9 12.8
 8 -2 -7 31.9 7.9
 8 -2 -7 16.4 7.4
 8 2 -7 46.7 11.3
 -8 2 7 36.3 10.7
 -8 2 7 42.6 10.8
 8 2 -7 44.6 8.9
 -6 -2 7 492.05 26.1
 6 -2 -7 479.95 28.6
 6 -2 -7 530.35 37.9
 6 -2 -7 509.55 26.1
 -6 -2 7 491.35 23.1
 6 -2 -7 507.15 29.1
 -6 2 7 493.25 24.4
 6 2 -7 487.25 26.1
 -6 2 7 462.35 22.9
 6 2 -7 471.75 29.9
 -6 2 7 464.15 34.4
 -6 2 7 491.05 26.6
 4 -2 -7 112.29 15.2
 -4 -2 7 108.99 13.2
 -4 -2 7 82.49 12.2
 4 -2 -7 108.39 11.5
 -4 2 7 133.99 17.5
 -4 2 7 97.79 18.4
 -4 2 7 87.89 14.1
 4 2 -7 81.79 12.4
 -4 2 7 118.49 12.4
 -2 -2 7 2328.07 73.99
 -2 -2 7 2323.97 86.79
 2 -2 -7 2415.66 101.79
 2 -2 -7 2374.66 77.49
 2 2 -7 2265.07 77.19
 -2 2 7 2112.99 81.89
 -2 2 7 2370.86 83.29
 -2 2 7 2328.27 89.29
 -2 2 7 2280.77 73.29
 0 -2 7 44.3 9.9
 0 -2 -7 48.3 9.5
 0 -2 7 57.29 14.6
 0 -2 7 50.99 11.2
 0 2 7 62.39 14.8
 0 2 7 39.9 7
 0 2 -7 47.7 9.7
 0 2 7 54.59 11
 2 -2 7 319.97 31.4
 2 -2 7 387.26 26.8
 -2 -2 -7 407.76 24.4
 -2 -2 -7 420.66 34.9
 2 2 7 365.46 31
 2 2 7 377.06 24.3
 -2 2 -7 400.26 25.4
 2 2 7 365.86 18.1
 -4 -2 -7 185.28 16
 4 -2 7 186.98 19
 4 -2 7 201.08 30.2
 4 2 7 190.18 17.5
 4 2 7 226.48 25.2
 -4 2 -7 197.08 18.2
 6 -2 7 91.29 17.1
 6 -2 7 70.49 16.9
 -6 -2 -7 124.39 12.8
 -6 2 -7 102.59 15.7
 6 2 7 109.19 17.4
 -6 2 -7 87.49 14.1
 6 2 7 109.39 24.3
 8 -2 7 510.75 36.3
 8 -2 7 545.05 47.4
 8 2 7 545.45 34.5
 8 2 7 531.65 46
 -8 2 -7 624.84 29.6
 -8 2 -7 478.65 27.2
 10 -2 7 10 11
 10 -2 7 9 8.2
 10 2 7 7 11.7
 10 2 7 14.7 8.1
 13 -3 -7 142.59 15.8
 13 -3 -7 158.48 33.8
 13 -3 -7 145.49 26.6
 13 3 -7 150.18 23.7
 13 3 -7 148.59 26.3
 11 -3 -7 1336.07 57.19
 11 -3 -7 1299.47 78.99
 11 -3 -7 1380.46 67.19
 11 3 -7 1339.77 53.59
 11 3 -7 1378.96 64.89
 11 3 -7 1293.97 51.29
 -11 3 7 1323.87 62.69
 11 3 -7 1299.67 56.59
 9 -3 -7 389.86 27
 9 -3 -7 346.37 35.5
 9 -3 -7 371.06 30
 9 3 -7 326.27 23.8
 9 3 -7 358.06 23.5
 -9 3 7 341.67 27.6
 -9 3 7 276.17 24.9
 7 -3 -7 198.38 16.9
 7 -3 -7 221.68 26.8
 -7 3 7 202.08 15.1
 -7 3 7 269.07 22.6
 -7 3 7 224.18 20.5
 7 3 -7 203.88 15.6
 7 3 -7 220.88 18.5
 -7 3 7 227.58 15.8
 -5 -3 7 206.08 17.1
 5 -3 -7 209.48 24.2
 5 -3 -7 216.98 17.4
 5 -3 -7 222.58 21.8
 -5 3 7 193.38 17.3
 -5 3 7 201.28 17.5
 -5 3 7 206.38 23.2
 5 3 -7 198.28 14.7
 -5 3 7 201.28 15.8
 -5 3 7 185.68 18.5
 5 3 -7 177.78 16.7
 -3 -3 7 1263.67 51.99
 3 -3 -7 1396.06 66.79
 -3 -3 7 1236.28 55.69
 3 -3 -7 1288.27 51.89
 -3 -3 7 1314.27 54.49
 -3 3 7 1207.08 49.4
 -3 3 7 1346.47 51.59
 -3 3 7 1375.26 64.59
 -3 3 7 1267.97 58.29
 3 3 -7 1267.37 52.89
 3 3 -7 1265.57 48.9
 1 -3 -7 3932.21 118.69
 1 -3 -7 3947.81 134.69
 -1 -3 7 3894.31 123.09
 -1 -3 7 3715.83 127.09
 -1 -3 7 3951.4 122.49
 -1 3 7 3864.01 131.89
 -1 3 7 3793.42 113.19
 1 3 -7 3747.83 119.99
 -1 3 7 3712.63 117.39
 -1 3 7 3843.52 131.09
 1 3 -7 3633.24 118.29
 1 -3 7 452.25 31.7
 -1 -3 -7 440.36 26.8
 -1 -3 -7 481.65 38.1
 1 -3 7 451.25 30.5
 1 3 7 431.66 33.2
 1 3 7 413.26 26.7
 -1 3 -7 432.16 27.9
 -3 -3 -7 11.8 5.8
 3 -3 7 8.5 6.3
 -3 -3 -7 19.6 11.6
 3 -3 7 4.7 5.7
 3 3 7 28.2 11.5
 -3 3 -7 7.6 5.6
 3 3 7 20.8 7.2
 -5 -3 -7 284.87 21
 5 -3 7 257.57 24.2
 5 -3 7 274.07 37.9
 -5 3 -7 230.28 21
 5 3 7 268.87 28.4
 5 3 7 223.48 20.5
 -5 3 -7 246.88 21
 -7 -3 -7 1300.27 52.29
 7 -3 7 1340.67 64.49
 -7 3 -7 1402.26 55.59
 7 3 7 1286.67 69.89
 7 3 7 1302.37 59.29
 9 -3 7 482.55 37.5
 9 -3 7 483.95 47.2
 9 3 7 369.76 38.6
 9 3 7 392.16 30.7
 -9 3 -7 464.95 25.3
 12 -4 -7 191.28 39.5
 12 -4 -7 136.59 27.6
 12 -4 -7 130.49 20.4
 -12 4 7 105.29 20.1
 12 4 -7 138.09 23.3
 12 4 -7 138.29 19.1
 12 4 -7 154.18 27.3
 10 -4 -7 271.67 29.5
 10 -4 -7 206.18 19.9
 10 -4 -7 279.17 42.5
 -10 4 7 289.17 37.3
 10 4 -7 234.58 22
 10 4 -7 226.58 20
 10 4 -7 223.88 22.3
 -10 4 7 251.47 25.6
 8 -4 -7 100.89 21.4
 8 -4 -7 51.49 18.1
 8 -4 -7 58.39 12.8
 8 4 -7 58.69 12.2
 -8 4 7 57.19 15.9
 -8 4 7 60.79 10.7
 -8 4 7 48 12.5
 8 4 -7 46.4 12.2
 -8 4 7 70.99 11.5
 6 -4 -7 390.26 27.1
 6 -4 -7 467.35 36.3
 6 -4 -7 436.06 39.1
 -6 -4 7 426.36 27.3
 -6 4 7 481.25 26.8
 6 4 -7 437.76 29.8
 -6 4 7 476.95 34.2
 6 4 -7 425.66 28.5
 -6 4 7 456.55 29.8
 -6 4 7 398.66 27.5
 6 4 -7 460.45 28.6
 -4 -4 7 176.38 16.8
 -4 -4 7 191.78 20.2
 4 -4 -7 166.28 28.3
 -4 -4 7 182.98 18.7
 -4 4 7 224.48 31
 -4 4 7 185.08 19.3
 -4 4 7 181.08 17.1
 -4 4 7 182.48 43.8
 4 4 -7 198.28 18.6
 -4 4 7 178.98 16.6
 4 4 -7 201.98 18.4
 2 -4 -7 1240.78 54.19
 -2 -4 7 1257.37 57.99
 2 -4 -7 1248.08 65.99
 -2 -4 7 1211.48 57.39
 -2 4 7 1313.57 52.49
 2 4 -7 1305.87 56.19
 -2 4 7 1384.66 62.39
 2 4 -7 1277.87 55.69
 2 4 -7 1268.77 56.99
 -2 4 7 1224.28 63.49
 -2 4 7 1325.57 66.09
 -2 4 7 1271.37 53.79
 0 -4 7 110.49 21.7
 0 -4 -7 107.09 21
 0 -4 7 119.39 20.1
 0 -4 -7 104.09 16.4
 0 4 -7 75.29 15.1
 0 4 -7 101.99 17.6
 0 4 -7 100.99 17.3
 0 4 7 103.99 24.3
 0 4 7 96.39 15.4
 0 4 7 124.59 22.7
 -2 -4 -7 311.57 32.6
 2 -4 7 287.97 26.2
 2 -4 7 308.97 29.5
 -2 -4 -7 297.77 23.2
 -2 4 -7 323.87 25.3
 -2 4 -7 273.37 23.6
 2 4 7 295.97 43.4
 -2 4 -7 286.67 26.3
 2 4 7 294.27 28.2
 2 4 7 233.28 21.4
 -4 -4 -7 145.89 19.9
 -4 -4 -7 115.79 23.2
 4 -4 7 125.89 21.4
 4 -4 7 105.79 20.8
 4 4 7 111.39 22.7
 4 4 7 120.39 19.5
 -4 4 -7 118.89 19.3
 -4 4 -7 107.19 17.9
 6 -4 7 141.59 31
 6 -4 7 159.68 25.5
 -6 -4 -7 171.68 17.3
 6 4 7 147.69 23.5
 -6 4 -7 159.48 23.5
 -6 4 -7 137.69 12.9
 -6 4 -7 181.68 18.7
 6 4 7 122.19 24.5
 8 -4 7 284.77 44.3
 8 -4 7 375.86 34
 -8 -4 -7 357.76 24.4
 8 4 7 404.36 31.6
 8 4 7 342.77 34.9
 -8 4 -7 388.56 31.5
 -8 4 -7 366.66 26
 11 -5 -7 711.33 60.79
 11 -5 -7 557.64 44.2
 11 -5 -7 736.03 57.29
 -11 5 7 728.23 47.9
 11 5 -7 630.04 43.1
 11 5 -7 658.43 39.4
 -11 5 7 638.64 50.09
 11 5 -7 567.94 40.5
 9 -5 -7 420.36 40.4
 9 -5 -7 403.56 30.8
 9 -5 -7 492.45 47.5
 -9 5 7 402.76 33.4
 9 5 -7 414.46 30.1
 9 5 -7 368.26 31
 9 5 -7 400.86 32.5
 7 -5 -7 7.4 6.4
 7 -5 -7 20.7 12.3
 7 -5 -7 18.5 11.5
 7 5 -7 47.4 12.5
 -7 5 7 45.5 14.4
 7 5 -7 28.7 11.5
 -7 5 7 28 9.8
 7 5 -7 19.8 9.1
 -7 5 7 32.9 9.1
 5 -5 -7 247.28 38.4
 5 -5 -7 215.18 32
 -5 -5 7 202.88 21.3
 5 5 -7 212.38 22.7
 -5 5 7 231.38 20.3
 5 5 -7 189.78 20.1
 -5 5 7 224.78 22.9
 5 5 -7 266.37 24.5
 -5 5 7 302.37 40.4
 -5 5 7 256.87 22.5
 -3 -5 7 1461.65 67.59
 -3 -5 7 1437.06 70.89
 -3 5 7 1450.05 61.79
 -3 5 7 1455.35 68.79
 3 5 -7 1501.95 65.49
 -3 5 7 1558.64 76.89
 3 5 -7 1553.04 67.79
 1 -5 -7 1589.24 75.69
 1 -5 -7 1821.02 85.19
 -1 -5 7 1640.64 74.99
 -1 -5 7 1705.33 80.19
 1 5 -7 1715.73 72.49
 -1 5 7 1753.22 66.79
 -1 5 7 1819.02 71.99
 -1 5 7 1626.54 84.09
 -1 5 7 1736.53 78.49
 1 5 -7 1711.83 75.29
 -1 5 7 1727.63 92.39
 1 -5 7 315.37 32
 -1 -5 -7 353.06 33.8
 -1 -5 -7 318.77 25.8
 1 -5 7 281.37 27.7
 -1 5 -7 263.37 27.3
 1 5 7 289.07 29.2
 -1 5 -7 275.17 25
 -1 5 -7 273.07 25.9
 3 -5 7 30.7 11.8
 -3 -5 -7 27.7 11
 -3 -5 -7 33.6 14.2
 3 -5 7 84.49 22.9
 -3 5 -7 62.39 18.9
 -3 5 -7 45.4 12.5
 3 5 7 40.2 13.1
 3 5 7 49.6 18.2
 3 5 7 45.1 13
 -3 5 -7 55.69 15.1
 5 -5 7 196.88 38.7
 -5 -5 -7 216.28 21.6
 5 -5 7 193.68 29.9
 5 5 7 256.77 24.7
 5 5 7 214.88 25.3
 5 5 7 162.18 36.2
 -5 5 -7 241.38 23.3
 -5 5 -7 225.38 23.2
 -7 -5 -7 709.63 40.1
 7 -5 7 841.82 63.99
 7 -5 7 793.12 52.99
 -7 5 -7 701.73 43.5
 7 5 7 709.33 45.3
 -7 5 -7 760.42 32.8
 -7 5 -7 794.52 43.9
 8 -6 -7 11.7 12.3
 8 -6 -7 38.7 22.9
 8 6 -7 4.8 9.3
 -8 6 7 25.5 8.7
 8 6 -7 20.8 12.2
 -8 6 7 15.7 12.5
 -8 6 7 45.3 14.2
 -8 6 7 13.2 7.9
 8 6 -7 30.4 10.9
 6 -6 -7 125.99 22
 6 -6 -7 153.98 30.8
 6 -6 -7 182.98 34.5
 6 6 -7 148.89 25.6
 -6 6 7 174.18 18.9
 6 6 -7 168.38 24.8
 -6 6 7 143.09 20.3
 6 6 -7 126.19 23.9
 -6 6 7 135.29 23.3
 -6 6 7 192.88 39.6
 4 -6 -7 113.39 25.8
 4 -6 -7 86.19 18.1
 -4 -6 7 65.79 16.8
 4 6 -7 71.79 18.4
 -4 6 7 108.39 19.2
 -4 6 7 143.49 26.5
 -4 6 7 65.69 19.3
 -4 6 7 54.79 12.8
 4 6 -7 105.69 20.9
 4 6 -7 101.99 20
 2 -6 -7 419.76 40.1
 -2 -6 7 511.15 39.4
 2 -6 -7 459.45 41.6
 -2 -6 7 468.35 41.7
 -2 6 7 472.65 33.9
 -2 6 7 481.25 32.3
 2 6 -7 469.65 35.3
 2 6 -7 496.85 38.9
 -2 6 7 420.36 41.9
 0 -6 7 106.69 23
 0 -6 -7 129.89 27.2
 0 -6 -7 77.49 17.4
 0 -6 7 92.49 25
 0 6 7 65.79 27.1
 0 6 -7 84.99 20.8
 0 6 -7 92.99 18.7
 0 6 -7 65.99 16.5
 0 6 7 94.89 22.9
 0 6 7 63.79 18.2
 0 6 7 82.69 18.2
 -2 -6 -7 75.79 20.6
 2 -6 7 82.49 22.2
 -2 6 -7 89.49 26.8
 -2 6 -7 111.89 21.3
 2 6 7 94.79 27.7
 2 6 7 115.99 21.5
 2 6 7 97.39 21.6
 2 6 7 58.19 16.9
 -4 -6 -7 101.09 23.8
 4 -6 7 93.29 23.4
 4 -6 7 96.79 22.2
 -4 6 -7 86.09 18.4
 4 6 7 76.99 30.9
 -4 6 -7 53.69 16.6
 4 6 7 83.49 19.6
 4 6 7 79.69 24.7
 6 -6 7 124.39 27.4
 6 -6 7 69.69 20.4
 6 6 7 77.79 17.7
 -6 6 -7 121.69 22
 6 6 7 74.79 18.6
 -6 6 -7 133.09 18.2
 6 6 7 85.69 31.5
 6 6 7 74.09 22.8
 7 -7 -7 23.5 15.2
 7 -7 -7 20.9 16.7
 -7 7 7 0.1 12.4
 7 7 -7 9.6 17
 -7 7 7 36.7 11.8
 -7 7 7 13.3 10.2
 7 7 -7 35.4 13.8
 5 -7 -7 23 13
 5 -7 -7 52.09 20.5
 -5 7 7 52.49 14.6
 5 7 -7 26.7 11.4
 -5 7 7 39.7 19.9
 5 7 -7 22.8 13.7
 -5 7 7 33.7 11
 -5 7 7 6.7 9.4
 5 7 -7 50.49 18.6
 -3 -7 7 564.34 44.5
 -3 -7 7 542.75 49.99
 3 -7 -7 516.35 48.5
 3 7 -7 603.94 43.2
 -3 7 7 555.34 38.4
 -3 7 7 586.74 40.4
 -3 7 7 574.94 53.29
 1 -7 -7 772.52 57.79
 1 -7 -7 711.33 48.4
 -1 -7 7 793.22 55.29
 -1 7 7 772.02 56.09
 -1 7 7 767.02 45.3
 1 7 -7 859.41 52.49
 1 7 -7 842.42 57.89
 -1 7 7 836.72 49.99
 -1 7 7 812.32 64.79
 1 7 -7 690.53 50.99
 1 -7 7 184.48 38.5
 1 -7 7 108.89 24.5
 -1 -7 -7 131.49 25.6
 -1 -7 -7 128.79 27.4
 -1 7 -7 118.09 22.3
 -1 7 -7 132.69 25.3
 1 7 7 156.68 25.3
 -1 7 -7 146.09 32.1
 1 7 7 137.69 38.5
 1 7 7 103.29 29.6
 3 -7 7 -2.6 5.7
 -3 -7 -7 -0.3 9.1
 -3 -7 -7 7.8 9
 3 -7 7 3.9 11.1
 -3 7 -7 1 8.1
 3 7 7 15.5 14.5
 3 7 7 15.5 20.2
 -3 7 -7 21.6 10.5
 3 7 7 4.7 7.3
 -3 7 -7 8.4 12.6
 14 0 -8 584.34 45.9
 14 0 -8 553.54 42.1
 12 0 -8 409.66 32.8
 12 0 -8 423.06 36.6
 10 0 -8 87.69 12.4
 10 0 -8 54.19 12.4
 10 0 -8 95.79 19.8
 8 0 -8 94.29 19
 8 0 -8 71.69 18.5
 8 0 -8 105.69 14.2
 6 0 -8 2137.79 74.89
 -6 0 8 1997.7 79.39
 6 0 -8 2072.19 70.29
 -6 0 8 2037 63.39
 6 0 -8 2029.6 93.09
 4 0 -8 4354.16 145.69
 4 0 -8 4513.05 129.79
 4 0 -8 4305.77 129.99
 -4 0 8 4442.96 141.69
 -2 0 8 314.67 27.1
 2 0 -8 295.27 28.9
 2 0 -8 312.07 21
 -2 0 8 269.77 24.7
 2 0 -8 312.37 17.8
 0 0 -8 372.06 33.4
 0 0 -8 347.97 23.1
 0 0 8 391.96 31.9
 0 0 -8 364.66 17.1
 -2 0 -8 462.75 27.5
 2 0 8 446.66 37.7
 2 0 8 468.85 29
 -4 0 -8 2452.35 84.89
 4 0 8 2607.24 90.29
 4 0 8 2476.35 107.59
 6 0 8 732.43 40.9
 -6 0 -8 686.03 35
 6 0 8 750.12 53.59
 -8 0 -8 41.9 8.9
 8 0 8 67.09 22.6
 8 0 8 33.7 10.6
 10 0 8 58.79 21.7
 10 0 8 48.2 14.3
 10 0 8 29.4 18.5
 13 -1 -8 230.78 35.2
 13 -1 -8 225.78 32
 13 1 -8 231.98 25.3
 13 1 -8 151.98 24.8
 11 -1 -8 27.8 11.2
 11 -1 -8 14.7 10.8
 11 -1 -8 24 7
 11 -1 -8 14.1 6.9
 11 1 -8 44.4 14.1
 11 1 -8 26.5 10.6
 9 -1 -8 491.65 25.5
 9 -1 -8 510.75 39.1
 9 -1 -8 467.05 31.4
 9 1 -8 429.36 24
 9 1 -8 473.35 34.1
 7 -1 -8 160.88 26.5
 -7 -1 8 126.59 14.8
 7 -1 -8 129.19 12.9
 7 -1 -8 165.88 21.6
 7 1 -8 140.39 12.9
 -7 1 8 110.99 16.6
 7 1 -8 125.69 20.5
 -7 1 8 136.19 23.8
 -5 -1 8 1204.58 53.29
 5 -1 -8 1181.28 47.4
 5 -1 -8 1155.48 47.8
 5 -1 -8 1167.68 59.59
 -5 -1 8 1157.78 44.2
 -5 1 8 1090.69 43.8
 -5 1 8 1206.58 57.59
 5 1 -8 1196.68 57.99
 5 1 -8 1235.88 48.3
 5 1 -8 1178.98 46.5
 3 -1 -8 240.98 18.2
 3 -1 -8 264.17 25.8
 -3 -1 8 204.38 21.1
 3 -1 -8 199.78 15.2
 -3 1 8 204.28 20.4
 -3 1 8 229.28 16.3
 3 1 -8 204.48 15
 -3 1 8 227.98 22.5
 3 1 -8 195.98 16.3
 3 1 -8 228.78 23.2
 -3 1 8 241.68 17
 -1 -1 8 586.64 32.9
 -1 -1 8 625.74 40.6
 1 -1 -8 676.43 45.9
 1 -1 -8 643.84 27.5
 1 -1 -8 608.94 32.1
 -1 -1 8 619.44 30.3
 -1 1 8 665.23 32.6
 -1 1 8 594.14 32.7
 1 1 -8 673.53 27.1
 -1 1 8 635.24 40.9
 1 1 -8 639.74 33.4
 -1 -1 -8 723.43 37
 1 -1 8 739.63 39.3
 1 -1 8 765.32 49.4
 1 -1 8 800.32 40.8
 -1 -1 -8 869.31 52.89
 -1 1 -8 770.02 38.9
 1 1 8 834.02 49.6
 1 1 8 803.92 29.9
 -1 1 -8 871.31 28.2
 1 1 8 826.02 40.6
 3 -1 8 210.78 21.8
 3 -1 8 151.28 24.6
 3 -1 8 187.18 18.8
 -3 -1 -8 173.58 16.3
 -3 1 -8 213.68 18.3
 3 1 8 210.48 19.4
 3 1 8 234.18 34.9
 5 -1 8 907.31 46.9
 -5 -1 -8 922.61 41.7
 5 -1 8 855.21 56.89
 5 -1 8 936.71 54.89
 5 1 8 885.71 59.19
 5 1 8 886.21 46.1
 -5 1 -8 867.51 41.8
 7 -1 8 1 7
 7 -1 8 8.6 6.9
 -7 -1 -8 3 4.4
 -7 1 -8 0.4 3.8
 7 1 8 13.4 7.6
 7 1 8 10.3 10.9
 9 -1 8 126.09 21.9
 9 -1 8 129.79 27.8
 9 1 8 84.59 24.8
 9 1 8 114.79 20.1
 11 -1 8 15.8 10.3
 11 -1 8 5 15.2
 11 -1 8 1.1 9.1
 11 1 8 0.9 5.8
 11 1 8 -0.3 14.6
 12 -2 -8 363.76 39.1
 12 -2 -8 372.66 29.5
 12 -2 -8 381.16 32
 12 2 -8 383.76 33.2
 10 -2 -8 220.98 22.5
 10 -2 -8 257.87 18.9
 10 -2 -8 249.88 21.9
 10 -2 -8 252.17 38.6
 -10 2 8 222.48 22.2
 10 2 -8 249.78 18.3
 10 2 -8 270.17 24.5
 10 2 -8 259.97 22.8
 8 -2 -8 18.9 7.4
 8 -2 -8 15.5 9.2
 8 -2 -8 23.1 7.1
 -8 2 8 15.7 6.8
 8 2 -8 7.8 6.8
 -8 2 8 5.3 4.9
 8 2 -8 3.5 3.6
 6 -2 -8 1229.88 52.99
 -6 -2 8 1292.87 52.49
 6 -2 -8 1316.37 51.19
 6 -2 -8 1251.07 65.89
 -6 -2 8 1323.07 48.9
 -6 2 8 1301.37 49.2
 6 2 -8 1240.68 49.99
 -6 2 8 1277.67 63.69
 6 2 -8 1270.57 52.19
 -6 2 8 1288.67 54.29
 -6 2 8 1196.58 50.39
 6 2 -8 1277.57 57.49
 -6 2 8 1306.57 49.7
 -4 -2 8 4310.47 142.69
 -4 -2 8 4608.54 136.59
 4 -2 -8 4580.94 155.58
 4 -2 -8 4420.16 135.29
 4 -2 -8 4644.94 136.99
 -4 2 8 4695.03 152.88
 -4 2 8 4566.04 136.29
 -4 2 8 4902.91 138.49
 4 2 -8 4559.84 136.49
 -2 -2 8 446.86 24.1
 2 -2 -8 392.06 25.3
 -2 -2 8 406.06 31.3
 2 -2 -8 439.66 35.1
 -2 -2 8 368.86 25.6
 -2 2 8 461.85 24
 -2 2 8 456.35 33.8
 -2 2 8 426.06 25.7
 -2 2 8 452.95 29.7
 2 2 -8 447.96 26.7
 0 -2 -8 76.19 13.9
 0 -2 8 69.09 13.9
 0 -2 -8 68.89 16.9
 0 -2 8 62.59 12.3
 0 -2 8 82.99 18.7
 0 2 8 72.49 13.2
 0 2 -8 66.59 12.4
 0 2 8 74.19 17
 0 2 8 73.39 10.6
 -2 -2 -8 385.06 25.4
 2 -2 8 362.96 32.8
 2 -2 8 392.16 28.4
 -2 -2 -8 430.66 37.3
 2 -2 8 414.16 30.7
 2 2 8 436.96 27.5
 2 2 8 390.56 27.6
 2 2 8 368.46 33.1
 -2 2 -8 399.06 27.1
 -4 -2 -8 1828.12 68.79
 4 -2 8 1691.83 81.19
 4 -2 8 1909.21 77.09
 -4 2 -8 1950.7 72.19
 4 2 8 1873.31 57.09
 4 2 8 1971.9 88.59
 4 2 8 1899.51 72.79
 6 -2 8 903.21 49.99
 6 -2 8 837.62 56.89
 -6 -2 -8 906.31 43
 -6 2 -8 889.91 43
 6 2 8 883.61 58.59
 6 2 8 947.71 47.3
 -8 -2 -8 40.5 8.9
 8 -2 8 42.9 13.2
 8 -2 8 8.6 11.3
 8 2 8 10.3 12.1
 -8 2 -8 30.8 8.1
 8 2 8 28.1 10.7
 -8 2 -8 41.6 10.1
 10 -2 8 12.4 9.9
 10 -2 8 32.1 15.3
 10 2 8 15.2 9.4
 10 2 8 17.3 15.9
 13 -3 -8 216.28 40.4
 13 -3 -8 228.18 32.3
 13 3 -8 154.78 17.5
 13 3 -8 188.18 27.5
 11 -3 -8 -4.7 4.2
 11 -3 -8 4 7
 11 -3 -8 4 5.1
 11 -3 -8 11.7 15.8
 11 3 -8 2.4 4.9
 11 3 -8 6.4 6.2
 -11 3 8 5 5.2
 9 -3 -8 274.47 25.7
 9 -3 -8 250.77 20.3
 9 -3 -8 293.37 33.3
 9 3 -8 280.57 21.7
 -9 3 8 278.87 24.8
 -9 3 8 268.27 23.6
 -7 -3 8 8.5 4.4
 7 -3 -8 13.7 8.1
 7 -3 -8 11.4 10
 -7 3 8 18.9 6.7
 -7 3 8 13.7 7.9
 -7 3 8 19.8 9
 7 3 -8 16.2 7.3
 -7 3 8 19.9 6.2
 5 -3 -8 1186.78 50.59
 -5 -3 8 1193.98 50.09
 -5 -3 8 1220.48 50.69
 5 -3 -8 1178.28 65.49
 -5 3 8 1140.69 61.79
 -5 3 8 1117.49 47.2
 -5 3 8 1129.69 50.99
 -5 3 8 1245.38 54.59
 5 3 -8 1161.08 42.7
 5 3 -8 1174.18 51.29
 -3 -3 8 77.79 17.3
 3 -3 -8 55.09 11.7
 3 -3 -8 44.9 13.6
 -3 -3 8 38.1 9.4
 -3 -3 8 59.49 12.7
 -3 3 8 50.29 16
 -3 3 8 29 8
 -3 3 8 56.59 11.5
 -3 3 8 44.6 12.6
 3 3 -8 37.9 10.3
 3 3 -8 34.3 8.3
 -1 -3 8 153.88 25.5
 -1 -3 8 149.79 20.8
 1 -3 -8 119.99 17.9
 1 -3 -8 119.69 22.4
 -1 -3 8 136.79 20.2
 -1 3 8 121.49 17.7
 -1 3 8 148.09 13.2
 1 3 -8 116.69 17.7
 -1 3 8 114.29 20.9
 -1 3 8 128.39 23.2
 1 -3 8 422.26 31
 1 -3 8 410.36 30.2
 -1 -3 -8 407.56 37.9
 -1 -3 -8 356.86 25.3
 1 3 8 436.76 28.2
 1 3 8 413.16 34.5
 -1 3 -8 371.86 26.6
 1 3 8 411.16 22.4
 -3 -3 -8 79.29 14.2
 3 -3 8 66.69 15.7
 3 -3 8 64.59 14.5
 -3 -3 -8 58.99 16.6
 -3 3 -8 83.69 16.1
 3 3 8 64.19 18
 3 3 8 82.29 15.4
 5 -3 8 972.1 53.09
 -5 -3 -8 968.5 45.4
 5 -3 8 938.51 59.49
 5 3 8 965.4 59.79
 -5 3 -8 944.91 48.6
 5 3 8 980.6 49.1
 -5 3 -8 1029.7 49.4
 7 -3 8 31.2 11.7
 7 -3 8 17.9 19
 -7 -3 -8 28.6 12.5
 -7 3 -8 13.7 6.8
 7 3 8 24.1 13.5
 -7 3 -8 15.8 7.7
 7 3 8 29.8 10.5
 9 -3 8 139.69 25.2
 9 -3 8 106.09 26.8
 9 3 8 105.59 20.3
 9 3 8 86.49 25.3
 12 -4 -8 316.37 51.39
 12 -4 -8 285.97 38.7
 12 -4 -8 235.88 23.1
 -12 4 8 254.77 27
 12 4 -8 247.48 24.1
 12 4 -8 244.08 21.7
 12 4 -8 322.47 41.2
 10 -4 -8 69.79 18.5
 10 -4 -8 115.49 29.2
 -10 4 8 93.69 20.8
 -10 4 8 54.69 15.6
 10 4 -8 91.69 17.5
 8 -4 -8 -1.1 3.7
 8 -4 -8 -0.9 6.2
 8 -4 -8 4.9 9.4
 -8 4 8 -0.1 3.7
 8 4 -8 1.8 3.8
 -8 4 8 4.4 4.2
 -8 4 8 16.3 10
 8 4 -8 7.2 5.9
 8 4 -8 0.9 4.8
 -8 4 8 4.7 4.4
 6 -4 -8 978.5 57.09
 6 -4 -8 1003.6 47.6
 -6 -4 8 914.51 45.2
 6 -4 -8 1045.8 64.59
 -6 4 8 981 52.79
 6 4 -8 948.81 48.5
 6 4 -8 981.7 53.39
 -4 -4 8 2109.19 81.29
 -4 -4 8 2076.69 79.09
 4 -4 -8 2123.89 97.09
 -4 -4 8 2089.49 81.59
 -4 4 8 2031.9 76.39
 -4 4 8 2124.09 93.79
 -4 4 8 2207.18 84.09
 -4 4 8 2069.69 87.39
 -4 4 8 2151.48 76.89
 4 4 -8 2054.69 80.79
 4 4 -8 2111.69 76.39
 -2 -4 8 233.68 22.8
 -2 -4 8 204.58 21.7
 2 -4 -8 247.98 21.8
 2 -4 -8 222.58 27.1
 -2 -4 8 209.48 22.8
 -2 4 8 231.68 40.3
 2 4 -8 204.18 19.6
 -2 4 8 203.48 17.6
 2 4 -8 209.38 21
 -2 4 8 221.98 32.8
 -2 4 8 205.18 19.1
 0 -4 8 68.99 15.4
 0 -4 -8 104.29 17.5
 0 -4 -8 111.49 23.9
 0 -4 8 109.69 21.4
 0 4 -8 102.39 17.9
 0 4 8 96.39 20.9
 0 4 8 115.19 26.4
 0 4 8 105.69 17.7
 0 4 8 101.59 14.4
 -2 -4 -8 291.47 23.9
 2 -4 8 312.27 28.2
 2 -4 8 333.67 30.9
 -2 -4 -8 307.87 34.2
 2 4 8 280.57 24.2
 -2 4 -8 285.67 25.2
 -2 4 -8 270.47 24.3
 2 4 8 270.97 28.9
 2 4 8 301.87 42.5
 -4 -4 -8 1337.47 58.89
 4 -4 8 1391.16 74.49
 4 -4 8 1374.76 67.39
 4 4 8 1288.87 60.69
 -4 4 -8 1298.07 60.39
 -4 4 -8 1387.26 61.79
 4 4 8 1288.27 77.29
 6 -4 8 447.76 37.5
 -6 -4 -8 496.95 31.8
 6 4 8 460.35 34.2
 6 4 8 446.76 40.3
 -6 4 -8 548.65 34.5
 -6 4 -8 480.25 34.2
 8 -4 8 12.8 11
 8 -4 8 41.3 14.3
 8 4 8 20.1 13.4
 -8 4 -8 32.9 10.3
 8 4 8 22.9 9.9
 -8 4 -8 16.7 7.4
 11 -5 -8 8.1 12.3
 11 -5 -8 3 7.8
 11 -5 -8 7 9.2
 11 5 -8 7.7 6.3
 -11 5 8 -3.4 9.8
 11 5 -8 1.5 6.5
 9 -5 -8 54.59 18.6
 9 -5 -8 87.19 26.1
 9 -5 -8 48.1 14
 9 5 -8 75.89 16
 9 5 -8 64.49 14.9
 -9 5 8 88.09 18.4
 9 5 -8 87.39 19
 7 -5 -8 69.19 15.9
 7 -5 -8 66.99 19
 7 5 -8 41.6 17.4
 7 5 -8 53.49 13.1
 7 5 -8 57.09 13.8
 -7 5 8 52.39 11.2
 -7 5 8 59.29 13.5
 -7 5 8 43.1 11.8
 -5 -5 8 629.94 40.1
 5 -5 -8 634.34 51.29
 5 5 -8 631.64 39.6
 -5 5 8 658.13 37.2
 5 5 -8 638.14 38.8
 5 5 -8 588.84 40.3
 -5 5 8 699.03 39.8
 -5 5 8 711.53 43
 -5 5 8 643.64 47
 -3 -5 8 346.87 31.5
 3 -5 -8 332.87 35.1
 -3 -5 8 348.47 29.9
 -3 -5 8 303.77 27.8
 -3 5 8 353.06 26
 -3 5 8 367.56 35.3
 3 5 -8 335.47 28
 -3 5 8 310.67 32.9
 -3 5 8 314.27 29.8
 3 5 -8 349.07 28.5
 -3 5 8 311.97 25.4
 -1 -5 8 108.89 21.5
 -1 -5 8 133.89 22.9
 1 -5 -8 179.28 32.6
 -1 5 8 118.89 24.1
 -1 5 8 128.79 20.1
 -1 5 8 182.08 34.5
 -1 5 8 162.78 22.3
 1 5 -8 137.89 23
 1 5 -8 115.59 24.5
 1 5 -8 117.59 20.8
 1 -5 8 85.69 18.4
 1 -5 8 123.69 24.6
 -1 -5 -8 118.29 26.3
 -1 5 -8 105.09 19.8
 1 5 8 146.49 22.7
 1 5 8 156.38 28.4
 -1 5 -8 109.99 22.1
 3 -5 8 73.59 17.4
 -3 -5 -8 58.09 18.5
 -3 -5 -8 74.09 15.9
 3 -5 8 64.99 17.3
 3 5 8 56.79 14.5
 3 5 8 68.29 18.9
 -3 5 -8 76.59 17.2
 -5 -5 -8 579.14 37.7
 5 -5 8 609.34 46.6
 5 -5 8 604.14 51.89
 -5 5 -8 573.64 39.3
 -5 5 -8 679.33 41.8
 5 5 8 458.45 59.99
 5 5 8 585.94 40.4
 5 5 8 554.34 44.2
 -7 -5 -8 36.4 10.8
 7 -5 8 25.6 13.7
 7 -5 8 68.59 20.9
 7 5 8 49 16.8
 -7 5 -8 18.6 10.7
 -7 5 -8 39 11.9
 7 5 8 33.8 14.5
 8 -6 -8 127.39 33.1
 8 -6 -8 110.59 31.1
 8 -6 -8 100.39 21.6
 -8 6 8 83.19 17.3
 -8 6 8 87.89 17.2
 -8 6 8 66.29 19.8
 8 6 -8 99.69 20
 8 6 -8 63.39 17.8
 -8 6 8 113.59 20.8
 8 6 -8 79.39 18.4
 -6 -6 8 523.25 37.9
 6 -6 -8 418.96 35.2
 6 -6 -8 524.15 49.8
 6 6 -8 491.55 36.6
 -6 6 8 495.45 34.8
 6 6 -8 488.95 39.9
 -6 6 8 556.14 37.7
 6 6 -8 486.65 38.1
 -6 6 8 488.45 37.3
 4 -6 -8 750.12 46.7
 -4 -6 8 751.32 53.09
 4 -6 -8 673.33 62.39
 -4 6 8 758.02 57.49
 4 6 -8 750.02 46.2
 -4 6 8 658.93 53.19
 4 6 -8 723.53 46.9
 -4 6 8 726.03 42.9
 -4 6 8 771.02 45.8
 4 6 -8 712.43 48.3
 -2 -6 8 246.28 38.3
 -2 -6 8 191.08 29.5
 2 -6 -8 244.38 40.4
 2 -6 -8 207.48 29.5
 -2 6 8 178.38 29.5
 2 6 -8 204.48 31.1
 2 6 -8 188.48 28.6
 2 6 -8 173.38 26.7
 -2 6 8 219.78 21.4
 0 -6 -8 10.3 10.4
 0 -6 -8 15.3 11.7
 0 -6 8 0.8 5.4
 0 -6 8 18.5 12.2
 0 6 8 1.6 7.8
 0 6 -8 2.5 6.5
 0 6 -8 17.6 10.7
 0 6 8 1.8 4.2
 0 6 8 21.1 9.6
 0 6 8 10.2 10.7
 0 6 -8 2.5 6.3
 -2 -6 -8 153.38 24.2
 2 -6 8 172.78 32.7
 2 -6 8 199.08 32.4
 -2 -6 -8 170.98 32.5
 -2 6 -8 90.89 19.9
 2 6 8 98.59 22.3
 -2 6 -8 148.99 25
 2 6 8 177.68 27.2
 -2 6 -8 125.29 27.7
 2 6 8 102.09 25
 2 6 8 158.48 36.3
 4 -6 8 665.53 56.39
 4 -6 8 609.74 48.5
 -4 -6 -8 631.24 51.19
 -4 6 -8 674.03 44.6
 4 6 8 551.14 45
 -4 6 -8 614.64 43.4
 4 6 8 519.65 57.49
 4 6 8 537.05 50.89
 4 6 8 653.13 44.3
 6 -6 8 288.97 49.7
 6 -6 8 256.37 39.2
 -6 -6 -8 221.68 29.8
 6 6 8 298.97 30.1
 -6 6 -8 300.07 28.9
 6 6 8 159.38 54.49
 -6 6 -8 275.77 20.5
 6 6 8 157.98 43.3
 6 6 8 223.98 33.5
 5 -7 -8 288.87 48.4
 -5 -7 8 226.28 34.1
 5 -7 -8 192.18 30.8
 -5 7 8 253.47 25.5
 5 7 -8 222.78 35.1
 -5 7 8 241.18 43.5
 5 7 -8 266.07 38.6
 5 7 -8 313.07 30.9
 3 -7 -8 78.19 20.7
 3 -7 -8 55.39 20.6
 -3 -7 8 103.09 27.2
 -3 -7 8 93.49 23.8
 -3 7 8 69.69 20.7
 3 7 -8 57.59 16.1
 3 7 -8 69.59 20.6
 -3 7 8 62.79 30
 -3 7 8 58.19 14.9
 -3 7 8 56.59 14.4
 1 -7 -8 10 11.2
 -1 -7 8 45.3 17.5
 1 -7 -8 22.1 14.9
 -1 -7 8 11.2 10.1
 -1 7 8 16.9 16.9
 1 7 -8 29.6 11.6
 -1 7 8 9.1 11.6
 1 7 -8 10.6 10.6
 1 7 -8 8 12.7
 -1 7 8 22.7 9.2
 -1 7 8 40.5 14.3
 1 -7 8 62.79 19
 1 -7 8 66.99 20.1
 -1 -7 -8 102.29 27
 -1 -7 -8 47.6 16.1
 1 7 8 29.7 21.9
 -1 7 -8 90.29 21.8
 -1 7 -8 41.4 16.2
 1 7 8 24.4 15.3
 -1 7 -8 38 17.5
 1 7 8 72.19 18
 -3 -7 -8 83.19 24.2
 3 -7 8 82.39 23
 3 -7 8 50.99 21.3
 -3 -7 -8 64.29 17.6
 -3 7 -8 60.89 18.7
 3 7 8 32.1 15.6
 -3 7 -8 48.9 19.1
 3 7 8 81.79 20
 -3 7 -8 93.09 21.2
 14 0 -9 -0.9 7
 14 0 -9 9.6 10.3
 12 0 -9 83.19 19.6
 12 0 -9 67.19 17.2
 10 0 -9 183.68 28.6
 10 0 -9 193.08 16.3
 8 0 -9 1058.99 45
 8 0 -9 1190.98 60.99
 -8 0 9 1074.29 55.09
 -6 0 9 136.69 21.5
 6 0 -9 190.18 22.3
 6 0 -9 221.48 18.7
 6 0 -9 191.68 16.4
 -6 0 9 197.78 15
 -4 0 9 158.98 25.5
 4 0 -9 132.99 13.4
 -4 0 9 135.59 13.8
 4 0 -9 125.49 13.7
 2 0 -9 401.66 35.4
 -2 0 9 370.96 31.9
 2 0 -9 403.96 25.9
 2 0 -9 423.56 22
 -2 0 9 423.66 26.7
 0 0 9 38.3 11.6
 0 0 -9 45 7.2
 0 0 9 51.39 12.1
 0 0 -9 44.8 10.2
 2 0 9 1413.26 59.99
 -2 0 -9 1401.06 57.89
 4 0 9 -0.7 2.6
 4 0 9 4.8 8.1
 -4 0 -9 4.6 5
 -6 0 -9 135.19 18.9
 6 0 9 114.59 19.9
 6 0 9 153.88 34.4
 8 0 9 44 13.1
 -8 0 -9 25.2 8.2
 8 0 9 14.2 13.1
 10 0 9 167.98 46.5
 10 0 9 262.67 27.6
 10 0 9 282.17 44.8
 13 -1 -9 11 8.3
 13 -1 -9 4.5 8.4
 13 1 -9 4.7 7.2
 13 1 -9 19.4 11.5
 11 -1 -9 42.8 15
 11 -1 -9 59.89 15.6
 11 1 -9 49.5 13.7
 11 1 -9 47.6 13.4
 11 1 -9 47.4 10.3
 9 -1 -9 867.41 39.7
 9 -1 -9 980.3 58.49
 9 1 -9 916.21 50.79
 9 1 -9 887.51 39.9
 7 -1 -9 2118.39 91.19
 7 -1 -9 1946.81 75.29
 7 -1 -9 2046.5 72.59
 -7 -1 9 2027.3 79.99
 7 1 -9 2103.29 72.19
 -7 1 9 2079.89 86.79
 -7 1 9 2170.18 77.19
 7 1 -9 2058.69 77.19
 -5 -1 9 520.65 27.3
 5 -1 -9 495.05 28.2
 5 -1 -9 496.85 37.4
 -5 -1 9 482.65 32.9
 5 -1 -9 440.96 27.3
 5 1 -9 459.05 27.4
 5 1 -9 480.75 27.9
 5 1 -9 487.75 38
 -5 1 9 451.55 25.8
 -5 1 9 506.75 36.1
 3 -1 -9 183.48 14.7
 -3 -1 9 185.18 28.4
 -3 -1 9 164.48 16
 3 -1 -9 194.28 31.4
 3 -1 -9 147.39 15.3
 3 1 -9 156.48 13.6
 3 1 -9 170.38 16.3
 -3 1 9 181.38 16.2
 -3 1 9 176.58 28.2
 -3 1 9 159.48 13.9
 -3 1 9 166.98 14.8
 1 -1 -9 20.9 7.5
 1 -1 -9 24.7 10.6
 1 -1 -9 25.6 5.8
 -1 -1 9 15.6 9.3
 -1 -1 9 32.9 9.3
 -1 -1 9 21.2 6.4
 1 1 -9 35.4 9.8
 1 1 -9 48.2 8.1
 -1 1 9 23.3 10
 -1 1 9 34.2 10.1
 -1 1 9 36.3 7.2
 -1 -1 -9 2703.03 110.49
 -1 -1 -9 2391.96 86.39
 1 -1 9 2376.36 91.29
 1 -1 9 2515.25 90.29
 1 -1 9 2517.25 107.49
 -1 1 -9 2554.64 87.99
 1 1 9 2518.05 90.09
 1 1 9 2405.96 101.69
 1 1 9 2530.55 74.49
 -1 1 -9 2519.45 71.09
 3 -1 9 1911.11 80.79
 3 -1 9 2052.89 77.69
 -3 -1 -9 1691.63 69.29
 3 -1 9 1882.31 91.09
 -3 1 -9 1967 72.59
 3 1 9 1842.42 74.79
 3 1 9 1848.42 88.69
 -5 -1 -9 3 4.7
 5 -1 9 3.6 6.8
 5 -1 9 -1.6 5.1
 5 -1 9 8.2 6.7
 5 1 9 -2.8 5.2
 -5 1 -9 2.5 4.6
 5 1 9 -0.4 3.2
 7 -1 9 7.8 8.6
 7 -1 9 6.3 11.6
 7 -1 9 8.7 7
 7 1 9 2.6 4.6
 -7 1 -9 -2 3.4
 7 1 9 -2 7
 9 -1 9 181.58 40.6
 9 -1 9 261.17 27.5
 9 -1 9 264.37 43.1
 9 1 9 199.18 43.6
 -9 1 -9 241.18 18.5
 9 1 9 236.28 25.5
 12 -2 -9 107.69 16.1
 12 -2 -9 69.69 17.1
 12 -2 -9 142.69 28.6
 12 2 -9 80.19 17.8
 10 -2 -9 90.69 14.5
 10 -2 -9 96.49 23.6
 10 -2 -9 103.89 20
 10 2 -9 98.89 18.7
 -10 2 9 76.89 15
 10 2 -9 93.49 14.7
 -8 -2 9 530.25 31.6
 8 -2 -9 592.84 45.7
 8 -2 -9 609.74 35.5
 8 2 -9 574.34 31.4
 -8 2 9 585.14 29.4
 8 2 -9 595.04 39.2
 -8 2 9 546.95 35
 -6 -2 9 165.28 14.6
 6 -2 -9 154.48 27
 6 -2 -9 167.18 16.8
 6 -2 -9 174.28 16.6
 -6 -2 9 138.29 16.6
 -6 2 9 147.29 13.7
 6 2 -9 152.28 15.5
 -6 2 9 151.88 15.2
 -6 2 9 138.59 25.5
 -6 2 9 151.78 14
 6 2 -9 164.68 24.9
 6 2 -9 163.08 21.3
 -4 -2 9 93.59 19.1
 4 -2 -9 74.49 13.9
 4 -2 -9 100.49 23.4
 4 -2 -9 65.59 11.3
 -4 -2 9 92.99 14.9
 4 2 -9 74.19 12.4
 -4 2 9 123.79 17.2
 4 2 -9 82.09 14.5
 -4 2 9 97.89 15.1
 -4 2 9 100.19 20.3
 -4 2 9 93.89 15.7
 -2 -2 9 558.74 28.5
 2 -2 -9 550.94 42.1
 -2 -2 9 514.75 31.8
 2 -2 -9 502.55 30.4
 -2 -2 9 540.55 38.1
 -2 2 9 520.95 27.3
 -2 2 9 526.25 38.9
 -2 2 9 510.25 30.4
 2 2 -9 493.75 30.1
 2 2 -9 492.55 25
 -2 2 9 511.65 33.7
 0 -2 -9 135.09 19.3
 0 -2 9 106.39 18.3
 0 -2 9 135.19 19.7
 0 -2 9 118.19 25.2
 0 -2 -9 115.09 26.4
 0 2 9 126.29 23.9
 0 2 9 112.39 10.6
 0 2 -9 121.39 9.8
 0 2 9 98.69 15.6
 0 2 -9 146.59 20.6
 -2 -2 -9 1227.08 70.39
 -2 -2 -9 1136.69 51.59
 2 -2 9 1226.98 59.89
 2 -2 9 1215.98 67.09
 2 2 9 1229.18 66.99
 2 2 9 1123.99 41.3
 -2 2 -9 1216.98 55.29
 2 2 9 1250.57 54.69
 -4 -2 -9 39.4 10.5
 4 -2 9 35.1 11.3
 4 -2 9 48.2 14.2
 -4 2 -9 34.8 10.6
 4 2 9 33.6 5.9
 4 2 9 16.9 14
 4 2 9 28.8 9.1
 6 -2 9 107.39 20.2
 -6 -2 -9 111.39 16.8
 6 -2 9 75.69 17.7
 -6 2 -9 113.19 17.6
 6 2 9 108.09 27.2
 6 2 9 109.39 19
 8 -2 9 -0.9 5.4
 -8 -2 -9 1.2 4.3
 8 -2 9 2.4 6.4
 -8 2 -9 3.4 5.2
 8 2 9 -1.7 4.8
 8 2 9 8.5 12.7
 -8 2 -9 4.4 5.1
 10 -2 9 151.68 31.7
 10 -2 9 145.09 27.1
 10 2 9 124.69 32.2
 10 2 9 204.28 29.9
 13 -3 -9 16.3 13.7
 13 -3 -9 7.3 9.1
 13 -3 -9 13.3 7.8
 13 3 -9 35.2 9.5
 13 3 -9 31.5 14.8
 11 -3 -9 -1.5 6.7
 11 -3 -9 3.1 5.3
 11 -3 -9 2.3 6.1
 11 -3 -9 6.9 6.7
 11 3 -9 9.5 8.7
 -11 3 9 0.4 3.9
 11 3 -9 14.9 7.7
 9 -3 -9 714.73 38.1
 9 -3 -9 767.92 44.2
 9 -3 -9 789.52 57.29
 9 3 -9 725.93 39
 -9 3 9 727.33 40.5
 -9 3 9 724.93 42.9
 7 -3 -9 1829.12 71.99
 -7 -3 9 1923.31 67.29
 -7 3 9 1984.6 69.99
 -7 3 9 1902.01 73.69
 -7 3 9 1975.3 67.79
 7 3 -9 1944.01 73.79
 5 -3 -9 427.96 38.2
 5 -3 -9 406.66 27.7
 -5 -3 9 353.56 30.3
 -5 -3 9 392.86 26.6
 -5 3 9 407.66 28.8
 -5 3 9 371.26 24.8
 5 3 -9 387.96 30.9
 -5 3 9 327.87 24.9
 -5 3 9 408.26 28.7
 -3 -3 9 83.09 14.5
 3 -3 -9 93.29 21.8
 -3 -3 9 86.39 18.2
 -3 -3 9 97.09 17.1
 3 -3 -9 73.79 14.5
 3 3 -9 112.49 18.5
 -3 3 9 70.79 16.1
 -3 3 9 83.39 20.6
 -3 3 9 89.29 14.7
 -3 3 9 82.89 14.5
 1 -3 -9 170.08 17.7
 -1 -3 9 124.69 23.4
 1 -3 -9 140.99 25
 -1 -3 9 189.18 19.2
 -1 -3 9 189.58 19.8
 -1 3 9 165.48 27.4
 1 3 -9 173.48 18.3
 -1 3 9 150.68 28
 -1 3 9 181.68 17.6
 -1 3 9 140.49 13.5
 1 -3 9 1886.11 78.79
 -1 -3 -9 1942.31 73.19
 1 -3 9 1933.21 78.99
 1 -3 9 1734.73 84.39
 1 3 9 1760.52 62.19
 1 3 9 1859.61 86.59
 -1 3 -9 1793.62 72.89
 3 -3 9 1274.77 67.89
 3 -3 9 1402.86 65.99
 -3 -3 -9 1415.46 59.39
 -3 -3 -9 1474.25 79.69
 3 3 9 1333.27 48.7
 -3 3 -9 1349.47 61.39
 3 3 9 1309.87 87.19
 3 3 9 1266.17 59.29
 5 -3 9 48 14.5
 -5 -3 -9 61.49 13.6
 5 -3 9 87.89 19.3
 5 3 9 50.89 17.6
 -5 3 -9 44.3 12.1
 5 3 9 59.69 13.5
 -5 3 -9 59.19 14.2
 5 3 9 55.09 8.9
 7 -3 9 20.3 14.3
 -7 -3 -9 8.8 6.2
 7 -3 9 15.1 10.5
 -7 3 -9 26.1 9
 -7 3 -9 33.3 10.9
 7 3 9 39.6 17.5
 7 3 9 16.9 4.9
 7 3 9 14.1 8.6
 9 -3 9 80.49 25.4
 9 -3 9 137.19 26.3
 9 3 9 88.59 26.8
 -9 3 -9 126.49 17.9
 -9 3 -9 85.49 14.6
 9 3 9 127.39 23.9
 12 -4 -9 38.4 13
 12 -4 -9 54.29 20.4
 12 -4 -9 45.1 16.4
 12 4 -9 39.4 13.9
 -12 4 9 30.7 13.2
 12 4 -9 46.6 13.4
 12 4 -9 67.89 14.8
 10 -4 -9 79.69 23.8
 10 -4 -9 59.49 17.7
 10 -4 -9 68.49 16
 10 4 -9 100.69 21.5
 -10 4 9 90.99 20.9
 10 4 -9 101.49 22
 10 4 -9 83.69 16.8
 8 -4 -9 383.56 34.2
 8 -4 -9 386.46 40.7
 8 -4 -9 287.27 25
 -8 4 9 317.07 22.8
 -8 4 9 325.67 29.6
 -8 4 9 374.16 23.6
 8 4 -9 330.77 27.2
 -8 4 9 379.16 30.5
 6 -4 -9 288.97 33.6
 6 -4 -9 280.37 24.1
 -6 -4 9 282.07 23.2
 -6 4 9 243.38 22.6
 6 4 -9 257.97 23.9
 -6 4 9 234.08 22.6
 -6 4 9 273.87 21.3
 -6 4 9 257.57 25.8
 6 4 -9 245.98 18.6
 -4 -4 9 146.59 22.5
 4 -4 -9 160.38 30.5
 -4 -4 9 143.49 21.6
 -4 -4 9 150.28 21.8
 4 4 -9 139.39 14.9
 -4 4 9 134.09 24.3
 -4 4 9 106.19 19.5
 -4 4 9 176.88 32.4
 -4 4 9 133.89 18.2
 -4 4 9 104.09 17.1
 2 -4 -9 372.86 33.3
 -2 -4 9 367.76 33.1
 -2 -4 9 404.36 30.9
 2 -4 -9 423.76 38.5
 -2 -4 9 371.86 30.5
 2 4 -9 372.16 26.9
 -2 4 9 349.77 24.4
 -2 4 9 389.16 27.8
 -2 4 9 374.56 34.5
 -2 4 9 396.46 36.1
 0 -4 9 34.7 14.4
 0 -4 -9 46.9 12.9
 0 -4 -9 16.3 11.4
 0 -4 9 39.7 12
 0 4 9 45.3 12.8
 0 4 -9 41 12.1
 0 4 9 29.8 13.2
 0 4 9 29.4 12.3
 0 4 9 51.09 10.2
 2 -4 9 713.23 48.7
 -2 -4 -9 754.12 57.19
 -2 -4 -9 693.83 46.6
 2 -4 9 739.83 46.8
 -2 4 -9 783.72 44.9
 2 4 9 720.63 50.49
 -2 4 -9 719.13 42.7
 2 4 9 713.13 34.8
 2 4 9 733.83 42.8
 4 -4 9 66.09 16.5
 4 -4 9 57.59 18.3
 -4 -4 -9 63.59 14.5
 -4 4 -9 71.69 15.9
 4 4 9 61.69 19.1
 4 4 9 60.79 14.1
 6 -4 9 175.68 35.8
 6 -4 9 180.88 30.8
 -6 -4 -9 138.39 20.9
 6 4 9 85.59 22.5
 6 4 9 124.99 22.1
 -6 4 -9 115.79 20.6
 -8 -4 -9 14.8 7.9
 8 -4 9 3.5 10.4
 -8 4 -9 8.6 6.6
 8 4 9 11.8 14.2
 8 4 9 24.8 11.3
 -8 4 -9 14.7 7.9
 9 -5 -9 431.06 46.5
 9 -5 -9 486.75 43.6
 9 -5 -9 473.95 35.4
 -9 5 9 403.66 34.5
 9 5 -9 460.75 33.8
 9 5 -9 429.46 29.3
 9 5 -9 432.16 35.1
 7 -5 -9 1045.9 71.79
 -7 -5 9 998.8 50.09
 7 -5 -9 924.91 51.99
 7 5 -9 973.4 47.9
 7 5 -9 991.6 54.89
 -7 5 9 1009.8 53.69
 7 5 -9 1126.59 55.49
 -7 5 9 948.91 50.29
 -7 5 9 1015.4 47.8
 5 -5 -9 210.98 38.5
 -5 -5 9 218.58 23.4
 5 -5 -9 261.07 41
 5 5 -9 218.98 23.6
 5 5 -9 223.78 21.8
 -5 5 9 223.68 21.2
 -5 5 9 217.28 21.7
 -5 5 9 189.68 27.6
 -3 -5 9 111.89 21.1
 3 -5 -9 145.79 31.7
 3 -5 -9 108.89 19.4
 -3 -5 9 149.29 25.5
 -3 -5 9 119.19 23.6
 3 5 -9 129.19 22.3
 -3 5 9 117.39 23.4
 3 5 -9 100.79 18.6
 -3 5 9 106.49 24.7
 -3 5 9 100.29 17.7
 -3 5 9 140.79 21.2
 -1 -5 9 177.58 28.2
 -1 -5 9 165.08 26.5
 -1 -5 9 173.88 30.1
 1 -5 -9 217.88 37.6
 -1 5 9 199.38 19.5
 -1 5 9 127.49 35.4
 -1 5 9 135.89 26.4
 1 5 -9 149.39 24.7
 -1 5 9 166.38 23.8
 1 5 -9 204.88 33.4
 -1 -5 -9 1451.15 83.49
 1 -5 9 1485.05 77.69
 1 -5 9 1468.95 74.29
 1 5 9 1486.85 67.99
 -1 5 -9 1589.54 71.39
 1 5 9 1502.15 61.49
 1 5 9 1375.06 83.89
 1 5 9 1342.17 74.99
 -3 -5 -9 523.15 47.8
 3 -5 9 604.04 45.6
 3 -5 9 585.94 48.6
 3 5 9 561.54 54.09
 3 5 9 559.84 39.3
 -3 5 -9 639.14 42.2
 3 5 9 523.95 44.2
 5 -5 9 79.29 20.7
 -5 -5 -9 55.09 14.7
 5 -5 9 81.49 25.2
 -5 5 -9 87.59 11.7
 5 5 9 68.69 21.5
 -5 5 -9 87.59 18.4
 7 -5 9 0.3 7.5
 -7 -5 -9 7.7 7.4
 7 -5 9 14.9 11.9
 7 5 9 18.6 10.5
 7 5 9 3.1 9.7
 -7 5 -9 33.3 14.8
 -7 5 -9 20.3 10.1
 8 -6 -9 283.47 36.6
 8 -6 -9 293.77 48.6
 8 6 -9 290.67 28.8
 -8 6 9 288.67 26.8
 -8 6 9 266.97 41.7
 -8 6 9 309.47 25.2
 8 6 -9 280.87 28.3
 8 6 -9 294.17 39.1
 -6 -6 9 164.58 25.8
 6 -6 -9 123.59 29.3
 -6 6 9 116.09 25
 -6 6 9 83.69 22.2
 -6 6 9 161.88 23.5
 6 6 -9 148.79 25.5
 -6 6 9 130.39 21.4
 -4 -6 9 152.98 26.7
 -4 -6 9 154.08 31.1
 4 -6 -9 135.79 24.4
 4 -6 -9 192.08 38.2
 4 6 -9 129.89 23
 4 6 -9 137.59 25.1
 -4 6 9 191.48 44.7
 4 6 -9 126.89 24.3
 -4 6 9 109.09 17.3
 -4 6 9 153.98 24
 -2 -6 9 85.99 20.5
 -2 -6 9 62.09 19.2
 2 -6 -9 52.69 18.4
 -2 -6 9 24 12.1
 2 -6 -9 51.79 15.4
 -2 6 9 30.6 16.1
 -2 6 9 27.1 16.4
 2 6 -9 10.7 10
 -2 6 9 57.99 13.2
 -2 6 9 71.19 17.8
 2 6 -9 45.5 15.3
 2 6 -9 60.59 17.9
 -2 6 9 34.7 14
 0 -6 9 25.4 15.5
 0 -6 -9 21.5 10.8
 0 -6 9 7.6 7.9
 0 -6 -9 22 14.2
 0 6 9 32.8 17.3
 0 6 -9 21.6 11.7
 0 6 -9 16.4 10.7
 0 6 9 46.2 13.9
 0 6 9 3.8 8.5
 0 6 9 30.8 9.5
 0 6 9 42.7 17.8
 0 6 -9 57.09 15.4
 -2 -6 -9 180.08 35.1
 2 -6 9 223.78 35.2
 2 -6 9 207.88 34.9
 2 6 9 184.48 27.4
 -2 6 -9 172.78 27.7
 2 6 9 153.88 33.3
 2 6 9 180.18 32.3
 -2 6 -9 216.28 31.4
 2 6 9 154.98 30.8
 4 -6 9 27.8 14.4
 -4 -6 -9 23.5 15.4
 -4 -6 -9 23.9 10.9
 4 -6 9 12.6 12.4
 4 6 9 3.8 14.1
 4 6 9 5.8 13
 4 6 9 24.2 11.8
 4 6 9 10.7 11
 -4 6 -9 24.9 11.2
 -4 6 -9 30.6 15.3
 5 -7 -9 182.28 39.2
 -5 -7 9 195.08 32.2
 5 -7 -9 232.48 43.2
 5 7 -9 116.49 33.6
 5 7 -9 130.19 27.9
 -5 7 9 149.49 29.1
 -5 7 9 162.48 27.1
 -5 7 9 140.79 23.2
 -5 7 9 156.08 34.1
 5 7 -9 230.08 34
 3 -7 -9 16.1 15.6
 -3 -7 9 34.4 15.6
 -3 -7 9 29.6 13.3
 -3 -7 9 16.6 14.1
 3 -7 -9 6.3 9.4
 -3 7 9 9.3 11.5
 -3 7 9 27.7 10
 3 7 -9 11.3 8.9
 3 7 -9 24.4 14.7
 3 7 -9 17.6 13.1
 -3 7 9 11.6 14.8
 -3 7 9 11.2 8.5
 -1 -7 9 62.99 19.5
 1 -7 -9 96.29 28
 1 -7 -9 82.49 20.9
 -1 -7 9 88.59 26
 1 7 -9 70.99 22.7
 1 7 -9 74.49 21.8
 1 7 -9 79.49 18.9
 -1 7 9 81.19 30
 -1 7 9 81.29 17.7
 -1 7 9 116.59 22.1
 -1 -7 -9 456.95 47.4
 1 -7 9 472.25 49
 1 -7 9 492.15 45.1
 -1 7 -9 484.35 40.3
 1 7 9 302.27 56.99
 -1 7 -9 387.36 39.2
 1 7 9 498.35 39.8
 1 7 9 371.16 31
 1 7 9 387.06 42.4
 1 7 9 323.87 47.8
 12 0 -10 271.77 21
 12 0 -10 255.47 27
 12 0 -10 306.07 32.4
 10 0 -10 1092.69 62.49
 10 0 -10 1004.5 46
 -8 0 10 463.55 35.3
 8 0 -10 464.55 28.1
 8 0 -10 451.65 36.8
 -6 0 10 10 5.2
 6 0 -10 19.4 7.5
 -6 0 10 41 13.5
 6 0 -10 26.6 11.7
 6 0 -10 5.9 4.7
 4 0 -10 29.8 9.3
 4 0 -10 30.2 8.6
 -4 0 10 32.8 11.4
 -4 0 10 28.9 8.6
 4 0 -10 34.5 13.5
 2 0 -10 4458.05 157.98
 -2 0 10 4254.97 151.08
 2 0 -10 4281.27 134.19
 2 0 -10 4163.88 123.69
 -2 0 10 4376.96 135.29
 0 0 10 1279.17 68.39
 0 0 -10 1282.87 55.29
 0 0 10 1239.58 55.69
 0 0 -10 1240.18 43.1
 2 0 10 30.6 10.1
 -2 0 -10 13.7 6.3
 4 0 10 129.59 29.9
 4 0 10 133.09 21.3
 -4 0 -10 138.49 19.8
 6 0 10 294.27 48.2
 6 0 10 354.56 29.5
 -6 0 -10 291.87 24.1
 -8 0 -10 598.04 44.5
 8 0 10 639.34 60.79
 8 0 10 792.22 47.7
 13 -1 -10 80.79 25.6
 13 -1 -10 54.49 14.5
 13 1 -10 72.99 18.6
 13 1 -10 110.39 23.5
 11 -1 -10 441.16 27.9
 11 -1 -10 539.85 45.5
 11 -1 -10 505.65 36.6
 11 1 -10 497.45 37.5
 11 1 -10 497.55 39
 11 1 -10 453.95 28.9
 -9 -1 10 264.27 24.9
 9 -1 -10 225.68 19.7
 9 -1 -10 300.17 31.9
 9 1 -10 268.07 26.5
 9 1 -10 229.38 25.9
 7 -1 -10 49.3 10.9
 -7 -1 10 49.9 14.1
 -7 -1 10 47.7 8.8
 7 -1 -10 49.7 11.8
 7 -1 -10 35.1 13.4
 7 1 -10 33.8 9.8
 -7 1 10 42.7 8.6
 -7 1 10 50.89 12.5
 7 1 -10 43.2 10.8
 -7 1 10 29.7 11.4
 7 1 -10 52.09 15.5
 5 -1 -10 433.66 28.1
 -5 -1 10 442.16 26.8
 -5 -1 10 443.56 33.5
 5 -1 -10 455.35 27.4
 5 -1 -10 473.75 39.3
 5 1 -10 414.86 27.7
 5 1 -10 431.86 37.2
 -5 1 10 402.56 25.7
 -5 1 10 405.86 26
 5 1 -10 454.75 27.7
 -5 1 10 426.36 35
 3 -1 -10 82.49 22.2
 -3 -1 10 85.59 18.9
 -3 -1 10 61.79 12.9
 3 -1 -10 53.59 11.9
 -3 1 10 59.99 11.7
 -3 1 10 82.69 14.5
 -3 1 10 64.59 16.6
 3 1 -10 45.4 10.8
 -3 1 10 45.8 8.8
 3 1 -10 56.19 10.3
 1 -1 -10 1522.85 82.09
 -1 -1 10 1516.35 75.89
 -1 -1 10 1557.34 66.19
 -1 -1 10 1552.24 60.79
 1 -1 -10 1561.44 63.99
 1 1 -10 1626.14 66.19
 -1 1 10 1598.34 54.99
 1 1 -10 1663.13 55.09
 -1 1 10 1571.44 77.39
 -1 1 10 1674.73 66.09
 -1 -1 -10 3.4 4.2
 1 -1 10 23 12.8
 1 -1 10 17.9 7.9
 1 -1 10 7.9 7
 1 1 10 10.9 3.9
 1 1 10 12.3 7.7
 -1 1 -10 8.7 3.1
 -1 1 -10 10.3 6.6
 1 1 10 10.7 7.8
 3 -1 10 287.57 25.4
 3 -1 10 246.98 25.7
 -3 -1 -10 210.88 20.4
 3 1 10 289.67 43.8
 3 1 10 244.28 23.4
 -3 1 -10 241.98 21.7
 -5 -1 -10 91.29 15.8
 5 -1 10 104.39 19.2
 5 -1 10 93.29 20
 -5 1 -10 92.29 16.4
 5 1 10 89.39 23.8
 5 1 10 103.89 20.4
 7 -1 10 138.69 23.4
 -7 -1 -10 121.19 17.8
 7 -1 10 153.48 30
 7 -1 10 113.09 30.9
 7 1 10 134.49 38
 7 1 10 202.88 29.2
 -7 1 -10 140.69 20.3
 -9 -1 -10 234.68 19.1
 9 -1 10 266.87 29.2
 9 -1 10 160.08 38.9
 9 -1 10 226.08 38.5
 -9 1 -10 222.98 19.7
 9 1 10 254.87 27.6
 -9 1 -10 273.87 21.3
 9 1 10 216.78 43.2
 12 -2 -10 223.78 38.5
 12 -2 -10 240.08 32.7
 12 -2 -10 214.08 19.6
 12 2 -10 246.68 21
 12 2 -10 194.68 28.6
 10 -2 -10 1264.17 52.39
 10 -2 -10 1269.17 74.99
 10 -2 -10 1208.28 59.69
 10 2 -10 1048.6 49.3
 10 2 -10 1178.68 59.59
 -10 2 10 1196.28 58.39
 8 -2 -10 406.96 27.5
 8 -2 -10 426.96 39.8
 -8 -2 10 402.76 28.5
 8 2 -10 360.06 25.5
 8 2 -10 437.26 44.1
 -8 2 10 436.06 30.1
 -6 -2 10 20.9 7.6
 -6 -2 10 51.99 13.5
 6 -2 -10 35.5 9.7
 6 -2 -10 24.5 8.7
 6 -2 -10 21 12.8
 6 2 -10 38.7 12
 -6 2 10 28.3 12.6
 -6 2 10 37.5 9
 6 2 -10 47.5 11.7
 -6 2 10 7.9 4.9
 -6 2 10 34.8 8.4
 4 -2 -10 144.39 14.7
 4 -2 -10 120.69 24.5
 -4 -2 10 139.89 19.7
 -4 -2 10 136.09 24.1
 4 -2 -10 164.08 24.1
 -4 2 10 129.49 18.8
 -4 2 10 155.08 15.6
 4 2 -10 144.59 13.9
 4 2 -10 115.49 17.7
 -4 2 10 96.59 16
 -4 2 10 119.19 23.5
 2 -2 -10 2176.88 82.09
 -2 -2 10 2246.98 76.79
 -2 -2 10 2188.08 93.79
 2 -2 -10 2184.68 101.49
 -2 2 10 2176.28 75.29
 2 2 -10 2280.57 82.79
 -2 2 10 2211.88 96.39
 2 2 -10 2142.29 71.79
 -2 2 10 2425.06 89.69
 -2 2 10 2228.18 83.19
 0 -2 10 1360.76 73.69
 0 -2 10 1686.83 70.89
 0 -2 -10 1578.84 65.99
 0 -2 10 1687.43 84.49
 0 -2 -10 1685.23 88.29
 0 2 10 1694.83 57.29
 0 2 -10 1589.64 53.09
 0 2 10 1595.44 81.29
 0 2 10 1705.13 68.39
 0 2 -10 1597.84 67.69
 -2 -2 -10 75.19 20.2
 2 -2 10 99.89 26.3
 2 -2 10 69.99 15.4
 -2 -2 -10 73.49 14.3
 2 -2 10 63.19 15.4
 -2 2 -10 70.99 15.8
 2 2 10 65.99 18.1
 2 2 10 91.89 17.3
 2 2 10 75.49 10.3
 -4 -2 -10 56.39 14
 4 -2 10 51.89 14
 4 -2 10 43.5 16.5
 -4 2 -10 29.7 10.3
 4 2 10 52.59 13.6
 4 2 10 72.69 22.1
 4 2 10 64.99 8.4
 6 -2 10 177.48 35.7
 -6 -2 -10 169.38 18.3
 6 -2 10 125.69 24.9
 6 -2 10 143.89 25.1
 6 2 10 168.58 26.6
 -6 2 -10 147.29 21.3
 6 2 10 145.59 29.3
 8 -2 10 822.72 53.39
 -8 -2 -10 934.11 62.79
 8 -2 10 687.83 64.09
 8 -2 10 754.02 61.09
 8 2 10 897.31 53.39
 8 2 10 703.13 60.69
 -8 2 -10 834.02 43.4
 -8 2 -10 802.12 42
 11 -3 -10 257.67 41.5
 11 -3 -10 262.87 25.5
 11 -3 -10 218.58 31.3
 11 3 -10 232.88 29.7
 -11 3 10 260.57 26.3
 11 3 -10 184.38 30.6
 9 -3 -10 245.38 39.1
 9 -3 -10 278.27 23.4
 -9 3 10 246.78 21.9
 9 3 -10 258.67 22.8
 9 3 -10 288.37 25.9
 -9 3 10 271.57 25.3
 7 -3 -10 134.39 21.3
 -7 -3 10 130.59 19.1
 7 -3 -10 129.09 28.2
 -7 -3 10 130.09 14
 -7 3 10 118.79 16.7
 7 3 -10 106.09 18.4
 -7 3 10 89.09 15.3
 -7 3 10 116.59 18.2
 -7 3 10 88.99 15.5
 5 -3 -10 334.47 35.8
 -5 -3 10 339.87 28.6
 -5 -3 10 378.76 27.5
 5 -3 -10 368.96 27.2
 -5 3 10 380.86 28.6
 5 3 -10 336.57 26.4
 -5 3 10 334.57 25.1
 -5 3 10 334.77 25.6
 3 -3 -10 138.19 29.6
 -3 -3 10 174.98 28.6
 -3 -3 10 147.99 23
 -3 -3 10 127.49 18.2
 -3 3 10 111.39 15.8
 -3 3 10 96.09 18.8
 -3 3 10 94.99 16.2
 -1 -3 10 707.33 42
 1 -3 -10 724.53 41.4
 -1 -3 10 757.82 44.7
 -1 -3 10 713.83 51.19
 1 3 -10 752.12 42
 -1 3 10 738.83 51.19
 -1 3 10 778.22 36.1
 -1 3 10 757.82 49.2
 1 -3 10 6 7.4
 1 -3 10 27.8 10.6
 1 -3 10 5.5 8.2
 -1 -3 -10 13.7 12.3
 1 3 10 7.3 8.9
 1 3 10 1.3 3
 -1 3 -10 8.2 6.2
 1 3 10 3.5 4.2
 3 -3 10 111.99 22.2
 3 -3 10 75.49 18.5
 -3 -3 -10 106.39 19.2
 3 3 10 99.99 18.9
 3 3 10 87.49 21.9
 3 3 10 86.89 12
 -5 -3 -10 84.49 16.6
 5 -3 10 44 15.7
 5 -3 10 94.79 21.9
 5 3 10 76.99 16.9
 -5 3 -10 67.39 15.2
 5 3 10 88.59 9.3
 5 3 10 87.89 24.2
 7 -3 10 249.68 44.8
 -7 -3 -10 229.28 22.1
 7 -3 10 192.88 32.1
 -7 3 -10 202.78 21.9
 7 3 10 150.28 25.1
 -7 3 -10 157.38 22.7
 7 3 10 154.58 38.5
 10 -4 -10 877.41 67.49
 10 -4 -10 827.92 53.29
 10 -4 -10 806.52 45.6
 10 4 -10 767.92 48.4
 10 4 -10 856.31 45.9
 10 4 -10 790.72 46
 -10 4 10 701.13 46.8
 8 -4 -10 307.17 37.3
 8 -4 -10 230.58 23.4
 -8 -4 10 250.97 19.7
 -8 4 10 272.57 34.3
 -8 4 10 217.28 29.1
 -8 4 10 234.58 19.3
 -8 4 10 250.37 21
 6 -4 -10 61.29 20.4
 -6 -4 10 29 10.9
 6 -4 -10 45.3 12.9
 -6 -4 10 50.89 12.5
 -6 4 10 56.29 12
 -6 4 10 51.59 11.4
 -6 4 10 67.69 16.5
 6 4 -10 69.29 11.1
 6 4 -10 54.09 14.3
 -6 4 10 59.79 14.5
 -4 -4 10 157.98 22.4
 4 -4 -10 162.28 34.1
 -4 -4 10 145.69 22.7
 -4 -4 10 131.19 23.1
 4 4 -10 131.69 14.5
 -4 4 10 142.09 20.6
 -4 4 10 117.49 24
 -4 4 10 130.69 23.6
 -4 4 10 156.18 25.3
 -2 -4 10 1211.48 69.29
 -2 -4 10 1456.75 67.29
 2 -4 -10 1345.97 77.89
 2 -4 -10 1407.86 70.19
 -2 4 10 1303.57 73.49
 -2 4 10 1391.26 56.69
 -2 4 10 1461.85 75.79
 2 4 -10 1236.08 62.39
 0 -4 -10 870.01 62.29
 0 -4 10 773.72 54.19
 0 -4 10 834.32 50.69
 0 -4 10 911.91 52.49
 0 4 10 830.22 56.49
 0 4 10 835.22 46.2
 0 4 10 840.62 39.8
 0 4 10 793.72 58.09
 2 -4 10 98.59 24
 -2 -4 -10 91.59 25.1
 2 -4 10 72.09 17.1
 2 4 10 117.39 16.5
 2 4 10 114.09 27.4
 2 4 10 77.19 16.1
 4 -4 10 41.2 13.5
 -4 -4 -10 23.8 9.6
 4 -4 10 4 7.2
 -4 4 -10 19.8 13
 -4 4 -10 23.6 12.9
 4 4 10 27.1 10.5
 4 4 10 18.9 14.1
 4 4 10 30 7.9
 -6 -4 -10 107.99 19.6
 6 -4 10 90.79 22.5
 -6 4 -10 141.09 22.4
 6 4 10 182.08 28.5
 -6 4 -10 128.69 23.8
 6 4 10 118.09 33.5
 6 4 10 131.99 13.2
 9 -5 -10 39.5 15.3
 9 -5 -10 72.79 24
 9 5 -10 85.09 18.5
 -9 5 10 65.29 17.2
 7 -5 -10 9.2 8.6
 7 -5 -10 1.1 8.9
 -7 -5 10 4.7 6.7
 7 5 -10 3.7 6.3
 7 5 -10 4.5 5.7
 -7 5 10 9.6 7
 -7 5 10 1.5 6.1
 -7 5 10 2.1 4.7
 7 5 -10 7.6 8.2
 -5 -5 10 136.49 22.8
 5 -5 -10 137.59 34.4
 5 -5 -10 174.18 25.3
 5 5 -10 142.39 24.5
 -5 5 10 142.49 25.1
 5 5 -10 200.38 28.6
 -5 5 10 198.08 38.5
 -5 5 10 201.18 20.5
 5 5 -10 174.98 19.1
 -5 5 10 177.38 22.5
 -3 -5 10 37.7 14.1
 3 -5 -10 27.1 10.9
 3 -5 -10 46.4 18.1
 -3 -5 10 48.3 14.2
 -3 -5 10 38.3 13.4
 3 5 -10 23 10.4
 3 5 -10 9.2 7.3
 -3 5 10 9.1 11.7
 -3 5 10 28.7 10
 -3 5 10 31.3 10.2
 3 5 -10 38.4 13
 1 -5 -10 387.16 35.6
 -1 -5 10 456.45 38.9
 1 -5 -10 483.55 46.1
 -1 -5 10 528.15 45.3
 -1 -5 10 384.26 37.6
 1 5 -10 630.94 42.2
 -1 5 10 494.45 36.9
 -1 5 10 435.86 29.6
 -1 5 10 416.06 41.3
 1 -5 10 50.99 16.3
 1 -5 10 81.89 23.6
 -1 -5 -10 162.18 35.5
 -1 -5 -10 72.39 18.3
 -1 5 -10 60.29 15.8
 -1 5 -10 77.19 18.9
 1 5 10 68.59 14.7
 1 5 10 60.59 34.2
 1 5 10 35 15.2
 3 -5 10 138.79 42.1
 3 -5 10 83.29 20.7
 -3 -5 -10 133.79 29.8
 3 5 10 73.09 23.9
 3 5 10 84.29 22.5
 -3 5 -10 129.79 23.6
 3 5 10 120.89 21.8
 -3 5 -10 168.48 28.1
 5 -5 10 16 13
 5 -5 10 57.49 18.7
 -5 5 -10 56.69 16
 5 5 10 63.29 16.8
 5 5 10 35.8 25.1
 8 -6 -10 188.18 39
 8 6 -10 139.89 22.8
 -8 6 10 192.48 20.4
 -8 6 10 162.98 25.4
 8 6 -10 151.58 29.5
 -8 6 10 114.79 22.1
 8 6 -10 160.78 32.8
 -8 6 10 148.49 32.4
 6 -6 -10 45.3 19.4
 6 -6 -10 33.4 13.3
 -6 -6 10 45.6 15
 -6 6 10 51.39 13.9
 -6 6 10 35.2 12.1
 -6 6 10 41.5 18.1
 6 6 -10 22.2 11.9
 -6 6 10 44.2 15.2
 6 6 -10 28.4 13.9
 -4 -6 10 63.29 17.1
 -4 -6 10 64.19 18.3
 4 -6 -10 91.69 28.6
 -4 -6 10 63.69 19.9
 -4 6 10 60.29 16.2
 -4 6 10 55.89 15.3
 4 6 -10 51.69 15.4
 4 6 -10 16.1 9.7
 -4 6 10 28.7 15.3
 -2 -6 10 621.64 49.9
 2 -6 -10 702.03 48
 2 -6 -10 732.83 60.19
 -2 -6 10 671.13 52.09
 -2 -6 10 774.82 53.29
 -2 6 10 709.63 57.19
 2 6 -10 779.32 50.59
 2 6 -10 807.72 51.39
 -2 6 10 725.43 54.69
 -2 6 10 720.83 42.8
 2 6 -10 780.52 52.19
 -2 6 10 738.33 60.19
 -2 6 10 875.91 50.19
 0 -6 10 579.04 49.3
 0 -6 -10 524.95 41
 0 -6 10 555.64 45.9
 0 -6 -10 622.34 66.89
 0 6 -10 533.65 43.2
 0 6 10 543.15 48.5
 0 6 10 608.54 42.5
 0 6 10 533.35 48.6
 0 6 10 576.64 36.7
 0 6 -10 566.34 52.39
 0 6 10 417.96 55.69
 0 6 -10 702.83 47.3
 -2 -6 -10 16.6 11.2
 2 -6 10 21.6 15.4
 2 -6 10 35 14.6
 2 6 10 14.9 13.2
 2 6 10 30 20.7
 -2 6 -10 48.6 15.2
 2 6 10 18.5 8.5
 -2 6 -10 34.1 14.4
 2 6 10 19 9.9
 2 6 10 14.9 13.4
 4 -6 10 27.3 15
 -4 -6 -10 10.4 10.4
 4 -6 10 22.2 14.8
 -4 6 -10 13.1 11.4
 -4 6 -10 36.1 13.2
 4 6 10 8.6 12.4
 4 6 10 27.2 10.6
 4 6 10 31.4 13.3
 -3 -7 10 85.49 22.2
 3 -7 -10 83.39 25.7
 -3 -7 10 61.59 18.7
 3 7 -10 28.1 16.3
 3 7 -10 47.3 16.5
 3 7 -10 33.6 16.5
 -3 7 10 53.19 20.4
 -3 7 10 38.9 11.9
 -3 7 10 52.29 16.3
 -3 7 10 22.2 19.1
 -1 -7 10 188.78 35
 1 -7 -10 213.38 34.2
 -1 -7 10 223.28 39.7
 -1 -7 10 218.18 37.6
 1 -7 -10 252.77 46.1
 -1 7 10 241.38 46.4
 1 7 -10 185.48 31.6
 1 7 -10 244.58 35.1
 -1 7 10 202.68 30.1
 1 7 -10 148.39 33.6
 -1 7 10 259.57 28.6
 -1 7 10 199.18 36.9
 12 0 -11 77.79 19.1
 12 0 -11 85.19 15.8
 12 0 -11 97.39 23.9
 10 0 -11 0.2 4.6
 10 0 -11 -1.2 3.9
 10 0 -11 3 7.7
 -8 0 11 555.14 43
 8 0 -11 556.14 44.4
 8 0 -11 586.54 34.1
 6 0 -11 5.9 4.5
 -6 0 11 0.8 4.2
 6 0 -11 4.3 7.3
 6 0 -11 6.2 5.7
 -6 0 11 12.6 9.6
 4 0 -11 1518.05 57.29
 4 0 -11 1550.84 82.39
 -4 0 11 1340.07 71.69
 2 0 -11 0.4 3.4
 2 0 -11 -3.3 4.6
 -2 0 11 2 4.6
 2 0 -11 12.3 4.7
 -2 0 11 -1.3 5
 0 0 -11 467.85 31.7
 0 0 11 504.55 33.4
 0 0 -11 502.15 23.1
 0 0 11 449.26 47
 2 0 11 107.69 18.9
 -2 0 -11 95.69 17
 4 0 11 137.39 28.7
 -4 0 -11 154.48 22.1
 4 0 11 175.88 25.6
 -6 0 -11 498.95 33.7
 6 0 11 473.55 50.89
 6 0 11 553.34 39.3
 8 0 11 2.5 14.1
 8 0 11 39.4 14.4
 -8 0 -11 14.8 8.3
 13 -1 -11 714.33 56.59
 13 -1 -11 649.83 48.8
 13 -1 -11 678.93 43.7
 13 1 -11 605.64 35.6
 13 1 -11 688.93 49.99
 13 1 -11 667.83 48.1
 11 -1 -11 293.27 42.5
 11 -1 -11 244.08 21.2
 11 -1 -11 170.78 24.4
 11 1 -11 251.97 34.7
 11 1 -11 247.68 21.9
 11 1 -11 231.58 28
 9 -1 -11 162.78 22.6
 -9 -1 11 105.69 21.2
 9 -1 -11 124.99 26.1
 9 -1 -11 130.09 23.5
 9 1 -11 111.29 19
 9 1 -11 107.09 17.9
 9 1 -11 98.99 21.5
 -7 -1 11 168.58 27.3
 7 -1 -11 156.78 28.5
 -7 -1 11 126.89 13
 7 -1 -11 151.48 20.5
 -7 1 11 106.09 18.4
 7 1 -11 108.29 23.8
 -7 1 11 83.19 20
 7 1 -11 108.19 17.8
 -7 1 11 107.69 14.9
 5 -1 -11 1821.32 71.79
 -5 -1 11 1782.12 81.49
 5 -1 -11 1818.12 68.49
 5 -1 -11 1849.31 90.59
 -5 1 11 1949.41 70.49
 -5 1 11 1768.52 67.79
 5 1 -11 1819.82 69.29
 5 1 -11 1742.43 71.79
 3 -1 -11 1438.46 54.89
 -3 -1 11 1343.77 70.89
 -3 -1 11 1322.17 60.19
 3 -1 -11 1492.25 81.79
 -3 1 11 1360.96 57.99
 3 1 -11 1415.46 54.59
 -3 1 11 1473.65 60.59
 3 1 -11 1397.46 75.59
 -3 1 11 1424.26 54.29
 -3 1 11 1459.85 84.79
 -1 -1 11 319.57 23.6
 -1 -1 11 300.57 31.8
 -1 -1 11 279.77 25.1
 1 -1 -11 289.47 33.8
 1 -1 -11 265.67 26.4
 -1 1 11 316.97 25.3
 -1 1 11 320.27 19.2
 1 1 -11 314.27 18.6
 1 1 -11 247.28 26.3
 1 -1 11 60.39 17.5
 -1 -1 -11 78.29 15.2
 1 -1 11 108.59 19.6
 1 -1 11 86.49 16.9
 -1 1 -11 81.69 16.2
 -1 1 -11 89.09 7.7
 1 1 11 79.59 12.5
 1 1 11 73.29 15.1
 3 -1 11 161.68 24.5
 -3 -1 -11 128.49 20.4
 3 -1 11 182.18 26.9
 3 1 11 148.49 32.1
 -3 1 -11 106.09 18.7
 3 1 11 125.69 20.9
 -5 -1 -11 1209.08 57.79
 5 -1 11 1124.09 81.19
 5 -1 11 1339.77 66.59
 5 -1 11 1429.76 75.49
 5 1 11 1448.76 67.39
 5 1 11 1275.37 79.79
 -5 1 -11 1363.46 60.99
 7 -1 11 125.79 31.4
 7 -1 11 162.68 32.4
 -7 -1 -11 179.28 19.8
 7 -1 11 233.58 32.9
 7 1 11 81.69 23.5
 -7 1 -11 193.68 20.8
 7 1 11 171.58 26.9
 12 -2 -11 139.69 20.7
 12 -2 -11 136.69 32
 12 -2 -11 79.69 19
 12 2 -11 104.49 22.2
 12 2 -11 91.59 19.4
 10 -2 -11 36.1 11
 10 -2 -11 62.79 16
 10 -2 -11 24.7 14.2
 10 2 -11 38.4 11.2
 10 2 -11 39.2 11.6
 -10 2 11 49 14.1
 10 2 -11 53.79 16.8
 8 -2 -11 179.28 19.1
 -8 -2 11 182.38 20.9
 8 -2 -11 162.68 22.4
 8 -2 -11 241.48 39.9
 -8 2 11 207.58 20.9
 8 2 -11 205.08 27.6
 -8 2 11 237.38 17.7
 8 2 -11 213.38 25.6
 8 2 -11 177.88 18.7
 6 -2 -11 5.6 9.3
 -6 -2 11 16.8 8.6
 -6 -2 11 7.6 6.1
 6 -2 -11 16.9 7.8
 6 2 -11 18.7 8.4
 6 2 -11 18.3 7.4
 -6 2 11 18.5 7.4
 -6 2 11 15 6.5
 4 -2 -11 838.42 58.29
 -4 -2 11 777.62 49.6
 -4 -2 11 832.32 44.1
 4 2 -11 832.62 39
 -4 2 11 831.12 40.8
 4 2 -11 725.43 49
 -4 2 11 795.12 53.59
 -4 2 11 843.72 42.8
 -2 -2 11 87.49 17.4
 2 -2 -11 105.39 27.2
 -2 -2 11 81.69 14
 2 -2 -11 71.89 15.1
 -2 -2 11 97.49 22.9
 2 2 -11 43.4 11.8
 -2 2 11 64.39 14.2
 -2 2 11 99.09 19.8
 -2 2 11 90.49 13.6
 0 -2 11 193.58 21.5
 0 -2 11 146.49 21.9
 0 -2 -11 149.88 22.6
 0 -2 -11 181.78 32.2
 0 -2 11 114.49 24.4
 0 2 11 173.98 32
 0 2 -11 146.69 22.4
 0 2 11 168.68 24.6
 0 2 -11 174.48 13.1
 0 2 11 155.28 13.9
 2 -2 11 137.89 22.4
 2 -2 11 124.69 21.5
 2 2 11 167.08 12.9
 -2 2 -11 163.48 25.4
 2 2 11 95.79 23.1
 2 2 11 190.88 27.1
 4 -2 11 284.67 55.49
 4 -2 11 305.37 32.6
 -4 -2 -11 290.67 26.2
 4 -2 11 338.07 31
 4 2 11 294.27 34.9
 4 2 11 320.97 29.5
 -4 2 -11 263.47 25.9
 6 -2 11 271.57 40.5
 6 -2 11 339.17 32.5
 6 -2 11 270.07 46.2
 -6 -2 -11 296.67 25.9
 -6 2 -11 314.07 27.3
 6 2 11 326.27 39.7
 6 2 11 322.47 30.7
 8 -2 11 29 16.7
 8 -2 11 21 20.2
 -8 -2 -11 22.1 8.9
 8 2 11 25.2 14.4
 -8 2 -11 23.1 9.7
 8 2 11 11.3 18.3
 -8 2 -11 30.9 10.6
 11 -3 -11 130.99 20.9
 11 -3 -11 147.69 33.3
 11 3 -11 113.09 20.2
 11 3 -11 104.09 19.1
 -11 3 11 141.69 24.2
 9 -3 -11 111.29 29.9
 -9 -3 11 79.29 14.9
 -9 3 11 98.29 16.5
 -9 3 11 106.69 17.4
 9 3 -11 101.79 21.4
 9 3 -11 87.09 19.1
 -7 -3 11 63.69 14.8
 -7 -3 11 51.99 11.7
 7 -3 -11 91.49 18
 7 -3 -11 96.79 26.8
 -7 3 11 34.3 14.5
 -7 3 11 47 10.7
 -7 3 11 35.1 10.1
 7 3 -11 44.9 11.4
 -7 3 11 68.19 14.5
 -7 3 11 46.5 11.8
 7 3 -11 68.59 16.3
 -5 -3 11 793.42 43.5
 5 -3 -11 734.33 55.59
 5 -3 -11 801.42 44.2
 -5 -3 11 657.83 44.5
 -5 3 11 798.82 44.5
 -5 3 11 767.72 44.3
 -5 3 11 807.22 42.6
 5 3 -11 715.83 41.8
 5 3 -11 770.02 39.8
 3 -3 -11 1765.32 92.39
 -3 -3 11 1666.33 79.79
 -3 -3 11 1767.92 74.59
 -3 3 11 1752.82 77.69
 3 3 -11 1584.64 61.79
 -3 3 11 1704.53 66.59
 -3 3 11 1702.23 70.89
 -1 -3 11 223.28 21.9
 1 -3 -11 212.88 38.9
 -1 -3 11 251.17 25.5
 -1 3 11 155.38 29.1
 1 3 -11 196.88 17.7
 -1 3 11 215.58 33.2
 -1 3 11 202.28 20.8
 -1 3 11 185.98 16.6
 -1 -3 -11 8 10
 1 -3 11 8.7 7.6
 1 -3 11 -3.9 3.1
 -1 -3 -11 14.2 11.8
 1 3 11 8 6
 -1 3 -11 10.4 3.9
 1 3 11 15 5.9
 1 3 11 8.7 10.9
 3 -3 11 109.99 22.2
 3 -3 11 195.28 30.7
 3 -3 11 195.68 36.6
 -3 -3 -11 170.58 24.6
 3 3 11 151.28 29.5
 3 3 11 193.18 14.7
 3 3 11 202.78 22.3
 -3 3 -11 148.49 28.4
 5 -3 11 920.61 62.59
 5 -3 11 878.01 81.89
 5 -3 11 877.21 68.79
 5 3 11 965.4 36.7
 -5 3 -11 916.61 51.29
 5 3 11 1013.1 55.49
 7 -3 11 128.19 37.4
 -7 -3 -11 174.88 23.9
 7 -3 11 157.48 34.2
 7 -3 11 222.88 35.2
 -7 3 -11 165.08 24.4
 -7 3 -11 170.78 24.4
 7 3 11 111.69 28
 7 3 11 149.29 33.5
 10 -4 -11 20.8 15.5
 10 -4 -11 -0.3 5.9
 10 4 -11 0.7 5.2
 -10 4 11 7.2 8.4
 10 4 -11 2.7 7.3
 -10 4 11 1.3 5.5
 8 -4 -11 116.49 20.4
 8 -4 -11 220.28 42.1
 -8 -4 11 189.48 17.9
 -8 4 11 178.88 17.5
 -8 4 11 206.98 29.2
 -8 4 11 174.08 19
 8 4 -11 184.98 27
 8 4 -11 184.58 26.4
 -8 4 11 135.59 21.1
 6 -4 -11 -1.8 8.8
 6 -4 -11 -0.3 4.6
 -6 -4 11 -0.2 4.2
 -6 -4 11 5.9 6.7
 -6 4 11 10 9
 -6 4 11 3.9 9.3
 -6 4 11 0.2 5.2
 6 4 -11 2.7 6.4
 -6 4 11 13.9 7.2
 -6 4 11 10.9 7
 -4 -4 11 696.83 39.6
 -4 -4 11 652.83 42.5
 4 -4 -11 681.03 54.49
 -4 -4 11 626.04 42.8
 -4 4 11 639.94 38.7
 -4 4 11 605.64 44.5
 -4 4 11 670.23 45.9
 -4 4 11 641.24 37.8
 -4 4 11 576.54 49.8
 2 -4 -11 67.79 21.9
 -2 -4 11 39.8 15.6
 -2 -4 11 51.39 15.2
 2 -4 -11 31.2 11.3
 -2 -4 11 48 13.2
 -2 4 11 18.9 11.9
 -2 4 11 55.69 13.1
 -2 4 11 44.9 12.2
 -2 4 11 38.3 16.3
 2 4 -11 37.7 12
 0 -4 11 97.59 20.5
 0 -4 -11 139.69 30.4
 0 -4 11 133.79 23.5
 0 4 11 123.99 22.4
 0 4 11 123.49 16.7
 0 4 11 142.79 31.4
 0 4 -11 97.19 19.7
 -2 -4 -11 79.59 23.4
 2 -4 11 103.69 22.6
 2 -4 11 74.09 23
 2 -4 11 86.59 22.4
 2 4 11 85.29 18.2
 2 4 11 64.69 22
 2 4 11 96.09 25.1
 2 4 11 103.79 14.9
 4 -4 11 140.89 32
 4 -4 11 187.28 31.4
 4 -4 11 153.38 35.7
 4 4 11 146.19 29.8
 -4 4 -11 179.08 26.8
 4 4 11 157.88 14.8
 4 4 11 130.99 33.8
 6 -4 11 150.08 38.6
 6 -4 11 215.08 34.8
 -6 -4 -11 183.88 26.1
 6 -4 11 160.78 33
 6 4 11 259.47 28.3
 6 4 11 234.98 17.4
 6 4 11 173.68 35.3
 -6 4 -11 280.97 27.7
 9 -5 -11 4 8.9
 9 -5 -11 2.6 10.1
 -9 5 11 6.4 5.7
 9 5 -11 0.9 8.2
 9 5 -11 8.6 8.2
 -9 5 11 1.2 5.2
 -9 5 11 -2.5 7.6
 -9 5 11 0.6 5.4
 -7 -5 11 63.79 15.2
 7 -5 -11 61.09 24
 -7 5 11 56.59 15.5
 -7 5 11 54.29 15.5
 7 5 -11 61.09 17.1
 -5 -5 11 574.24 39.4
 5 -5 -11 609.94 55.49
 -5 5 11 577.24 37.9
 -5 5 11 539.05 42.5
 -5 5 11 590.84 55.39
 5 5 -11 590.84 42.6
 5 5 -11 632.64 43.2
 5 5 -11 528.55 33.5
 -5 5 11 582.84 38.2
 3 -5 -11 514.35 38.9
 -3 -5 11 540.95 40.1
 3 -5 -11 548.25 52.19
 -3 -5 11 537.55 42.7
 -3 -5 11 581.84 42.8
 3 5 -11 524.35 40.3
 -3 5 11 535.65 35
 -3 5 11 466.35 46.2
 3 5 -11 550.84 40.6
 -3 5 11 536.15 37.1
 1 -5 -11 131.99 23.8
 -1 -5 11 158.58 28.4
 1 -5 -11 129.19 34.3
 -1 -5 11 150.48 27.2
 -1 5 11 130.79 23.4
 1 5 -11 97.79 20.9
 1 5 -11 132.79 25.1
 -1 5 11 131.79 18.7
 -1 5 11 106.09 25.9
 -1 5 11 92.09 24.8
 -1 -5 -11 9.6 8.1
 1 -5 11 10.9 15.7
 1 -5 11 14.8 11.4
 1 -5 11 14.3 11.6
 -1 -5 -11 16.9 14.1
 1 5 11 5.9 12.3
 -1 5 -11 29 12.6
 1 5 11 7.9 10.6
 1 5 11 30.5 9.5
 1 5 11 16.6 8.1
 -1 5 -11 15.3 8.7
 3 -5 11 109.39 24.9
 -3 -5 -11 139.39 44.2
 -3 -5 -11 117.29 25.6
 3 -5 11 92.39 23
 3 -5 11 121.99 31.6
 -3 5 -11 90.39 21.9
 3 5 11 53.79 40.5
 3 5 11 78.49 24.1
 -3 5 -11 129.89 24
 3 5 11 127.09 18.3
 3 5 11 107.79 21.2
 5 -5 11 521.05 51.09
 -5 -5 -11 438.36 37.1
 5 -5 11 519.35 46.5
 5 5 11 591.74 43.9
 5 5 11 380.96 44.8
 5 5 11 482.85 30.9
 -5 5 -11 575.04 42.4
 6 -6 -11 12.5 11.5
 -6 -6 11 32.1 13.2
 6 -6 -11 48.8 19.4
 6 6 -11 17.3 13.3
 6 6 -11 35.1 13.5
 6 6 -11 21.5 11
 -6 6 11 9.8 14.1
 -6 6 11 37.6 12.1
 4 -6 -11 430.86 38.8
 4 -6 -11 539.05 52.99
 -4 -6 11 528.25 42.5
 -4 -6 11 460.45 37.3
 -4 -6 11 482.15 41.9
 -4 6 11 549.25 38.8
 4 6 -11 566.04 43
 4 6 -11 452.75 40.9
 -4 6 11 440.06 45.1
 -4 6 11 394.66 46.7
 -4 6 11 487.65 36
 -4 6 11 425.46 46
 4 6 -11 516.95 38.1
 2 -6 -11 74.29 23.6
 2 -6 -11 37.1 14.5
 -2 -6 11 34.8 16.1
 -2 -6 11 36.1 14.7
 -2 6 11 33.1 19.7
 -2 6 11 3.4 10.2
 2 6 -11 23.4 12.6
 -2 6 11 18.9 16.3
 2 6 -11 11.4 10.6
 -2 6 11 43.3 13
 -2 6 11 33.2 12.1
 2 6 -11 49.4 15.1
 0 -6 11 43.9 22.2
 0 -6 11 14.2 16.5
 0 -6 -11 40.4 19.8
 0 -6 11 43.9 16.3
 0 -6 -11 32.5 16.7
 0 6 11 23.6 17.9
 0 6 -11 24.4 17.4
 0 6 11 46.9 14.1
 0 6 -11 52.89 17.6
 0 6 11 51.69 14
 2 -6 11 10.9 10.9
 -2 -6 -11 1 8.2
 2 -6 11 3.4 12.5
 -2 -6 -11 -1.5 8.3
 2 -6 11 7.7 12.6
 2 6 11 1.2 13.5
 2 6 11 13.8 7.7
 2 6 11 9.7 14.2
 -2 6 -11 5 7.3
 2 6 11 6.5 7.9
 12 0 -12 35.2 15.7
 12 0 -12 14 9.6
 10 0 -12 3.3 7.6
 10 0 -12 12.7 9.5
 10 0 -12 5.1 6.6
 8 0 -12 791.22 56.09
 8 0 -12 690.23 41.3
 8 0 -12 766.02 41.7
 -8 0 12 784.22 52.29
 -6 0 12 1118.79 51.39
 -6 0 12 1178.68 66.29
 6 0 -12 1292.17 56.99
 6 0 -12 1148.59 71.79
 6 0 -12 1264.47 55.39
 -4 0 12 127.49 25.4
 4 0 -12 146.89 14.9
 4 0 -12 165.88 31
 -4 0 12 162.68 22.9
 2 0 -12 78.69 21.2
 2 0 -12 63.09 15.2
 -2 0 12 74.89 21.4
 -2 0 12 73.49 16.2
 0 0 -12 88.89 17.3
 0 0 12 74.39 16.4
 -2 0 -12 1614.14 70.09
 2 0 12 1596.74 72.09
 4 0 12 431.66 34.5
 -4 0 -12 472.35 38.6
 4 0 12 359.66 42.8
 -6 0 -12 17.3 9.4
 6 0 12 1.9 10.6
 6 0 12 15 9.3
 8 0 12 4.4 17.8
 8 0 12 -3.7 4.2
 8 0 12 4.2 8.3
 -8 0 -12 6.8 7.6
 11 -1 -12 200.28 35.2
 11 1 -12 196.18 41
 11 1 -12 148.89 28.9
 11 1 -12 183.28 28.7
 9 -1 -12 12.5 7.7
 9 -1 -12 0.2 7.1
 9 -1 -12 6.4 5.9
 9 1 -12 1.4 5
 -9 1 12 -1.6 5.5
 9 1 -12 8.7 10.1
 9 1 -12 3.6 4.7
 -7 -1 12 751.22 48.5
 7 -1 -12 646.64 39
 -7 -1 12 749.13 36.5
 7 -1 -12 783.42 56.69
 7 1 -12 656.53 40.5
 -7 1 12 665.13 35
 7 1 -12 667.43 40.4
 7 1 -12 731.53 54.19
 5 -1 -12 39.8 15.7
 5 -1 -12 44.6 12.4
 -5 -1 12 33.6 10.3
 5 -1 -12 37.7 9.3
 -5 -1 12 40.9 14.2
 5 1 -12 24.8 9.2
 -5 1 12 11.9 5.6
 5 1 -12 16.7 6.7
 5 1 -12 15.8 10.8
 -5 1 12 37.2 10.8
 3 -1 -12 144.19 14.3
 -3 -1 12 109.39 19.4
 3 -1 -12 125.89 28.7
 -3 1 12 102.79 17.7
 -3 1 12 99.89 17.2
 -3 1 12 118.19 16.7
 -3 1 12 71.29 24.7
 3 1 -12 108.39 15.2
 -1 -1 12 116.99 20.2
 1 -1 -12 111.39 19.4
 1 -1 -12 150.88 32.9
 -1 -1 12 101.49 17.2
 -1 -1 12 149.39 30.6
 1 1 -12 88.99 19.1
 1 1 -12 111.39 11.1
 -1 1 12 119.39 11.7
 1 -1 12 196.48 36.5
 1 -1 12 216.68 23.3
 1 -1 12 203.58 22.4
 -1 -1 -12 200.28 21.2
 1 1 12 251.27 24.2
 -1 1 -12 197.68 12.3
 -1 1 -12 210.78 22
 3 -1 12 542.55 39.1
 3 -1 12 537.15 40.9
 -3 -1 -12 463.95 34
 3 1 12 522.85 37.4
 -3 1 -12 502.55 35.2
 3 1 12 409.36 43.4
 5 -1 12 18.1 10.8
 5 -1 12 6.2 12.5
 5 -1 12 11.2 10.2
 5 1 12 5.8 10.9
 5 1 12 2 5.9
 7 -1 12 48.1 17.8
 -7 -1 -12 34.3 12.6
 7 -1 12 13.5 16.9
 -7 1 -12 50.29 13.8
 7 1 12 24.4 20.6
 12 -2 -12 64.79 22
 12 -2 -12 58.69 15.3
 12 -2 -12 71.39 18.5
 12 2 -12 71.59 16.5
 12 2 -12 74.49 19.8
 12 2 -12 56.19 17.1
 10 -2 -12 67.99 22.5
 10 -2 -12 30.7 10.9
 10 -2 -12 25.2 10.7
 10 2 -12 23.7 10.1
 10 2 -12 18.8 11.4
 10 2 -12 21.6 12.2
 8 -2 -12 836.72 45.9
 8 -2 -12 887.81 48.1
 -8 -2 12 837.02 49.5
 8 -2 -12 848.02 62.09
 8 2 -12 861.71 47.8
 -8 2 12 834.62 46.2
 8 2 -12 775.22 44.4
 -8 2 12 928.91 41.6
 -8 2 12 818.92 58.59
 8 2 -12 885.11 55.89
 -8 2 12 784.92 37.9
 6 -2 -12 1587.64 88.39
 -6 -2 12 1635.54 76.69
 6 -2 -12 1574.44 70.09
 6 -2 -12 1554.24 68.99
 -6 -2 12 1709.13 67.09
 6 2 -12 1496.55 67.49
 -6 2 12 1685.73 65.09
 -6 2 12 1557.34 66.19
 4 -2 -12 97.19 23.6
 -4 -2 12 102.89 21.5
 -4 -2 12 83.29 16.2
 4 2 -12 73.79 12.8
 -4 2 12 88.59 16
 -4 2 12 80.69 15.3
 -4 2 12 66.29 23.6
 -4 2 12 85.89 16.2
 -2 -2 12 2.3 4.6
 -2 -2 12 6.8 8.2
 2 -2 -12 12.7 11.1
 -2 -2 12 39.6 12.8
 -2 2 12 8 6.6
 -2 2 12 9.7 8
 2 2 -12 15.2 5.9
 -2 2 12 8.7 4.5
 0 -2 12 253.37 24.5
 0 -2 12 214.68 24.2
 0 -2 -12 257.57 39.8
 0 2 12 207.48 16.7
 0 2 12 232.48 23.9
 0 2 12 249.18 38.8
 0 2 -12 244.08 16.3
 2 -2 12 1385.46 68.29
 2 -2 12 1331.67 67.49
 2 -2 12 1087.59 76.89
 2 2 12 1236.28 63.69
 2 2 12 1324.47 46.8
 2 2 12 1211.78 75.79
 4 -2 12 249.18 42.2
 4 -2 12 431.56 39.5
 4 -2 12 474.05 38.3
 -4 -2 -12 390.36 31.9
 4 2 12 347.17 40.3
 -4 2 -12 383.96 37.1
 4 2 12 407.36 34.7
 6 -2 12 15.5 13.3
 6 -2 12 18.5 12.1
 6 -2 12 17.8 17.7
 -6 -2 -12 29 15.7
 -6 2 -12 27.7 11.3
 6 2 12 12.8 16
 11 -3 -12 23.6 15.9
 11 -3 -12 52.49 15.4
 11 3 -12 53.99 15.3
 11 3 -12 38.7 13.3
 9 -3 -12 3.4 6.4
 9 -3 -12 0.1 7.4
 9 3 -12 -1.6 4
 -9 3 12 7.6 6.1
 9 3 -12 -1.3 4.6
 -9 3 12 4.9 6.2
 7 -3 -12 393.26 48.4
 7 -3 -12 441.86 34.5
 -7 -3 12 488.05 31
 -7 -3 12 404.26 33.1
 -7 3 12 429.36 43.1
 7 3 -12 437.66 40.3
 7 3 -12 434.66 31.2
 -7 3 12 419.96 31.4
 -7 3 12 420.26 29.1
 -7 3 12 460.75 33.4
 -7 3 12 462.25 29.4
 5 -3 -12 30 17.4
 5 -3 -12 31.4 11
 -5 -3 12 27.7 12.1
 -5 -3 12 18.2 9
 -5 3 12 9.2 8.9
 -5 3 12 34.8 10.8
 -5 3 12 27.2 8.2
 -5 3 12 21.6 10.5
 5 3 -12 43.2 12.9
 3 -3 -12 107.69 26
 -3 -3 12 96.49 19.6
 3 -3 -12 72.69 17.4
 -3 -3 12 112.39 17.6
 -3 3 12 78.79 14
 -3 3 12 84.39 16.6
 -3 3 12 88.29 20.9
 3 3 -12 84.09 14
 -1 -3 12 176.68 28.6
 -1 -3 12 163.78 24
 1 -3 -12 152.38 35
 1 3 -12 164.28 14.3
 -1 3 12 138.19 30.5
 -1 3 12 156.58 15.8
 -1 3 12 96.79 22.5
 -1 3 12 166.78 26.1
 -1 -3 -12 230.28 42.1
 1 -3 12 236.88 44.1
 1 -3 12 172.18 27.2
 1 -3 12 181.18 28.8
 -1 3 -12 209.08 14.5
 1 3 12 252.47 25.4
 1 3 12 198.38 16.7
 1 3 12 148.79 28.8
 3 -3 12 271.27 48.1
 3 -3 12 290.37 47
 3 -3 12 318.47 33.4
 3 3 12 319.97 30.2
 3 3 12 277.47 18.7
 3 3 12 253.67 43.3
 5 -3 12 23.7 12.4
 5 -3 12 18 17
 5 -3 12 27 16.6
 5 3 12 35.1 13.5
 5 3 12 16 14.5
 10 -4 -12 3 7.8
 10 -4 -12 8.7 11.7
 -10 4 12 10.2 9.3
 -10 4 12 14 9.6
 10 4 -12 29.1 12.1
 10 4 -12 10.8 10
 8 -4 -12 582.54 55.79
 8 -4 -12 594.44 41.1
 -8 -4 12 605.14 35.1
 8 4 -12 574.44 39.4
 -8 4 12 497.05 41.2
 -8 4 12 589.14 40.9
 -8 4 12 624.64 34.9
 8 4 -12 529.75 39.4
 -6 -4 12 898.01 50.29
 -6 -4 12 892.31 52.09
 6 -4 -12 979.5 70.79
 6 -4 -12 855.21 50.89
 -6 4 12 917.91 66.49
 -6 4 12 915.51 50.69
 -6 4 12 920.81 54.29
 -6 4 12 993.3 54.79
 -6 4 12 897.71 48.6
 6 4 -12 906.11 52.79
 6 4 -12 940.11 48.5
 -4 -4 12 138.09 25.5
 4 -4 -12 297.87 67.29
 -4 -4 12 164.98 23.4
 4 -4 -12 166.08 26.5
 -4 -4 12 149.59 25.3
 -4 4 12 176.48 35.7
 -4 4 12 143.29 22.7
 -4 4 12 149.59 21.4
 4 4 -12 155.58 25.6
 -2 -4 12 8.3 11.3
 2 -4 -12 -0.7 5.9
 2 -4 -12 6.4 6.7
 -2 -4 12 8.1 7.2
 -2 4 12 7.2 9.9
 -2 4 12 11.5 6.2
 2 4 -12 6.1 7.5
 0 -4 12 195.28 29.5
 0 -4 -12 214.18 38.6
 0 -4 12 278.37 30.1
 0 -4 12 181.68 38.3
 0 4 12 175.68 35.7
 0 4 -12 198.58 33.1
 0 4 12 269.07 27.8
 0 4 12 230.28 19.8
 -2 -4 -12 1024.1 97.49
 2 -4 12 846.92 56.19
 -2 -4 -12 813.42 50.19
 2 -4 12 760.22 63.09
 2 -4 12 832.92 56.99
 -2 4 -12 845.02 33.8
 2 4 12 849.02 51.49
 2 4 12 919.41 41.2
 2 4 12 707.63 58.89
 2 4 12 671.83 61.19
 4 -4 12 232.28 35.8
 -4 -4 -12 218.58 30.1
 4 -4 12 179.38 39.2
 4 -4 12 213.78 34.7
 4 4 12 253.57 28.1
 4 4 12 258.87 19.1
 -4 4 -12 199.68 31
 4 4 12 139.59 31.6
 -4 4 -12 272.07 29.3
 -7 -5 12 304.37 28.2
 7 -5 -12 304.67 51.19
 7 -5 -12 237.28 33.3
 7 5 -12 226.48 33.4
 -7 5 12 269.17 27.8
 -7 5 12 270.17 28.8
 -7 5 12 318.77 27.5
 7 5 -12 297.57 30.1
 -5 -5 12 18.1 9.8
 5 -5 -12 17 15.4
 -5 -5 12 31.2 12.9
 5 -5 -12 9.1 10.7
 -5 5 12 -4.2 7
 5 5 -12 19 14.5
 -5 5 12 17.3 8.9
 -5 5 12 28.4 10.5
 -3 -5 12 70.79 20.7
 -3 -5 12 82.19 20.4
 3 -5 -12 86.69 26
 3 -5 -12 49.2 15.5
 -3 -5 12 72.69 18.7
 -3 5 12 104.49 20
 3 5 -12 57.49 17.2
 -3 5 12 55.79 20.1
 -3 5 12 34.5 15.2
 -3 5 12 75.49 23.5
 -3 5 12 74.29 17.3
 -1 -5 12 67.69 19
 -1 -5 12 45.5 19.9
 -1 -5 12 74.29 19.5
 1 -5 -12 81.29 25.5
 1 -5 -12 61.89 20.8
 1 5 -12 56.59 16.5
 -1 5 12 69.49 24.4
 1 5 -12 126.59 25.9
 -1 5 12 88.49 18.9
 -1 5 12 71.99 15.6
 -1 5 12 20 13.7
 -1 -5 -12 43.9 15.4
 1 -5 12 48.5 18.2
 1 -5 12 54.39 22.9
 -1 -5 -12 55.49 23
 1 -5 12 37.9 15.5
 1 5 12 37.7 20.2
 -1 5 -12 40.1 13.5
 -1 5 -12 63.79 19
 1 5 12 37.8 20.1
 1 5 12 44.2 15.1
 1 5 12 43.1 11.1
 3 -5 12 273.67 42
 3 -5 12 350.76 37.6
 -3 -5 -12 251.37 34.4
 3 -5 12 282.97 51.29
 3 5 12 231.68 40.3
 -3 5 -12 320.97 32.9
 -3 5 -12 254.87 36.4
 3 5 12 319.37 32
 3 5 12 174.38 42
 3 5 12 312.07 23.9
 -4 -6 12 180.68 31
 4 -6 -12 178.98 36.6
 -4 -6 12 180.68 31.6
 -4 -6 12 140.19 32.1
 -4 6 12 190.88 28.8
 -4 6 12 103.99 28.4
 4 6 -12 203.78 33.7
 -4 6 12 219.08 29.5
 -4 6 12 150.48 30.7
 -4 6 12 167.68 38.2
 -2 -6 12 30.8 14.7
 -2 -6 12 7.2 9.7
 2 -6 -12 13.9 13.1
 -2 -6 12 14.3 13.7
 2 -6 -12 4.5 9.9
 2 6 -12 13 10.5
 -2 6 12 7.2 13.4
 -2 6 12 2.1 10.8
 -2 6 12 6.8 13.8
 -2 6 12 24.4 10.9
 2 6 -12 28.3 15.3
 -2 6 12 19.9 9.2
 0 -6 12 36.4 16.7
 0 -6 12 40.7 20.1
 0 -6 12 90.89 23.7
 0 -6 -12 75.29 26.3
 0 -6 -12 73.49 20.4
 0 6 -12 81.79 20.5
 0 6 -12 43 17
 0 6 12 83.89 16.2
 0 6 12 16 15.1
 0 6 12 28.8 18.1
 0 6 12 52.59 28.2
 0 6 12 74.89 17.8
 12 0 -13 10.2 9.9
 12 0 -13 7.3 8.4
 12 0 -13 12.7 13.6
 10 0 -13 368.06 31.9
 10 0 -13 479.25 45.1
 -10 0 13 338.57 36.1
 10 0 -13 387.76 30.5
 -8 0 13 41.8 17.6
 8 0 -13 23.1 9.5
 -8 0 13 48.8 10.4
 8 0 -13 38.2 11.2
 8 0 -13 49.8 18.4
 6 0 -13 56.49 21
 -6 0 13 20.4 8.6
 6 0 -13 36.6 11.7
 4 0 -13 264.77 21.1
 -4 0 13 335.57 27.5
 4 0 -13 259.87 40.7
 -2 0 13 45.3 13
 2 0 -13 33.8 11.8
 -2 0 13 34.5 16.3
 2 0 -13 59.19 11.3
 2 0 -13 36.6 15.7
 0 0 13 841.42 48.8
 0 0 -13 758.82 55.19
 2 0 13 25.8 11.1
 2 0 13 -3.6 6.1
 4 0 13 59.39 21.8
 4 0 13 107.59 22.6
 6 0 13 -1.4 11
 -6 0 -13 1.1 6.1
 6 0 13 2.5 6.9
 11 -1 -13 378.96 33.4
 11 -1 -13 327.07 28.5
 11 -1 -13 405.26 43.3
 11 1 -13 322.27 28.5
 11 1 -13 371.66 33.7
 11 1 -13 418.46 42.7
 9 -1 -13 690.53 43.1
 9 -1 -13 701.03 57.19
 9 -1 -13 660.93 41.5
 9 1 -13 668.23 43.2
 9 1 -13 775.42 58.59
 9 1 -13 705.43 43.3
 7 -1 -13 215.28 37.5
 -7 -1 13 161.68 28.3
 -7 -1 13 217.48 19.7
 7 -1 -13 186.18 26.1
 7 -1 -13 207.78 21
 -7 1 13 233.68 20.3
 7 1 -13 235.18 23.4
 7 1 -13 282.67 33.9
 7 1 -13 207.98 21.4
 5 -1 -13 55.79 18.9
 -5 -1 13 52.79 13.6
 -5 -1 13 55.69 18.9
 5 -1 -13 46.1 13
 5 1 -13 60.49 13.3
 5 1 -13 69.69 20.2
 5 1 -13 33.6 11.2
 -5 1 13 61.79 14
 3 -1 -13 73.89 12.9
 -3 -1 13 77.09 16.4
 3 -1 -13 93.79 26.4
 -3 1 13 81.39 15.9
 -3 1 13 86.09 17.3
 3 1 -13 93.39 14.6
 -1 -1 13 1636.04 68.49
 1 -1 -13 1660.03 94.19
 -1 -1 13 1668.63 75.89
 -1 1 13 1714.83 73.89
 1 1 -13 1651.73 58.09
 -1 -1 -13 786.22 52.59
 1 -1 13 760.92 47.3
 1 -1 13 754.72 59.39
 1 -1 13 804.52 49.7
 1 1 13 890.51 50.29
 3 -1 13 3.8 8.4
 3 -1 13 1.9 5.9
 3 -1 13 0.8 9
 3 1 13 2.5 9.7
 3 1 13 3.4 6.4
 5 -1 13 4.1 7.4
 5 -1 13 42.2 16.8
 5 -1 13 1.8 14.5
 5 1 13 22.1 12
 5 1 13 6.4 12.7
 10 -2 -13 230.68 25
 10 -2 -13 266.57 42.7
 10 -2 -13 325.77 30.4
 10 2 -13 310.37 33.5
 10 2 -13 271.47 27.3
 10 2 -13 278.87 29.2
 8 -2 -13 43.6 13.4
 -8 -2 13 60.79 12.3
 8 -2 -13 52.29 14
 -8 2 13 30.5 11
 -8 2 13 22.4 14.6
 8 2 -13 49.5 13.6
 8 2 -13 22.3 10.5
 8 2 -13 51.09 18.4
 -8 2 13 50.79 11.7
 -8 2 13 46.7 12.2
 -6 -2 13 45.5 12
 6 -2 -13 39.5 16
 6 -2 -13 43 11.6
 -6 -2 13 16.2 11.3
 -6 2 13 35 10.5
 -6 2 13 8.3 9.9
 -6 2 13 28.1 9.5
 -4 -2 13 208.38 22.5
 4 -2 -13 160.88 32.2
 -4 -2 13 212.98 34.5
 -4 2 13 115.39 25
 -4 2 13 188.48 25
 -4 2 13 225.78 22.2
 4 2 -13 184.28 18.1
 -4 2 13 190.28 19.1
 2 -2 -13 149.79 24.4
 2 -2 -13 126.19 30.3
 -2 -2 13 121.69 23.1
 -2 -2 13 148.19 20.4
 -2 2 13 146.99 14.9
 2 2 -13 119.59 22.8
 -2 2 13 141.49 22.3
 -2 2 13 101.09 21.5
 2 2 -13 129.29 17.4
 0 -2 13 447.96 33.7
 0 -2 13 400.16 34.4
 0 -2 -13 417.46 45
 0 -2 13 322.27 38
 0 2 13 386.86 58.89
 0 2 13 404.26 33.1
 0 2 -13 414.36 21.9
 0 2 13 399.26 23.8
 2 -2 13 16.9 15.4
 2 -2 13 9.2 8.7
 2 -2 13 8.1 9.1
 -2 -2 -13 -2 4
 2 2 13 19 9.4
 -2 2 -13 -2.2 4.2
 2 2 13 3.5 8.5
 2 2 13 10.8 4.8
 4 -2 13 27.4 12.8
 4 -2 13 7.1 14.5
 -4 -2 -13 22.9 11.5
 4 2 13 25.9 14.9
 4 2 13 37.2 12.6
 6 -2 13 -0.2 7.1
 6 -2 13 -0.4 5.3
 6 2 13 8.3 9.4
 6 2 13 8.4 14.3
 9 -3 -13 466.35 36.9
 -9 -3 13 476.85 34.9
 9 -3 -13 612.64 56.69
 -9 3 13 477.05 35.8
 9 3 -13 424.16 34.7
 -7 -3 13 141.59 20.8
 7 -3 -13 131.19 23.2
 -7 -3 13 84.69 19.2
 7 -3 -13 120.09 28.2
 -7 3 13 132.29 19.9
 7 3 -13 92.89 19.6
 -7 3 13 76.49 24.2
 -7 3 13 90.19 18
 -7 3 13 129.29 21.9
 -7 3 13 139.39 20.3
 7 3 -13 96.99 18.4
 -5 -3 13 65.59 15.9
 5 -3 -13 53.69 15.8
 -5 -3 13 36.5 15.4
 -5 3 13 80.89 17.4
 -5 3 13 69.29 16.2
 -5 3 13 81.09 17.3
 -5 3 13 76.99 24.7
 5 3 -13 66.09 17.2
 3 -3 -13 55.19 21.2
 -3 -3 13 70.09 17.5
 3 -3 -13 43 13.8
 -3 -3 13 66.69 13.8
 -3 3 13 58.09 17.2
 -3 3 13 42.1 15.8
 3 3 -13 70.29 12.8
 -3 3 13 20.5 9.9
 3 3 -13 45.8 13.9
 -1 -3 13 880.71 50.19
 1 -3 -13 1016.1 84.69
 1 3 -13 933.71 66.89
 1 3 -13 947.51 41
 -1 3 13 900.91 60.09
 -1 3 13 988.8 45.5
 -1 3 13 863.21 64.49
 -1 -3 -13 602.04 57.49
 -1 -3 -13 451.25 37.5
 1 -3 13 499.35 51.39
 1 -3 13 592.04 43.3
 1 -3 13 526.45 42.3
 1 3 13 439.56 46.6
 1 3 13 587.94 30.9
 -1 3 -13 540.85 25.6
 1 3 13 532.15 40.6
 3 -3 13 23.4 17.2
 3 -3 13 8 8.4
 3 -3 13 22.3 11.5
 -3 -3 -13 4.8 8
 3 3 13 16.9 9.6
 -3 3 -13 10.3 9.2
 3 3 13 11.5 5.1
 3 3 13 15.6 15
 5 -3 13 3.3 7.2
 5 -3 13 -4.9 4.8
 -5 -3 -13 -1.7 6.4
 5 -3 13 5.9 16.5
 -5 3 -13 0.2 6.5
 5 3 13 2.4 7.5
 5 3 13 10.3 15.1
 -8 -4 13 58.59 14.7
 8 -4 -13 81.99 28.5
 -8 -4 13 76.19 15.4
 8 -4 -13 35.1 15.4
 -8 4 13 54.89 13.2
 -8 4 13 51.49 14.8
 -8 4 13 43.5 12.3
 -8 4 13 47.6 14.6
 -8 4 13 53.99 23.1
 8 4 -13 51.69 15.7
 8 4 -13 59.39 16.1
 6 -4 -13 51.09 20.3
 -6 -4 13 52.19 16.7
 6 -4 -13 25.3 13.5
 -6 -4 13 26.2 12.4
 6 4 -13 28.1 12.9
 -6 4 13 53.89 16.6
 -6 4 13 28 12.5
 -6 4 13 36.4 21.5
 -6 4 13 52.59 14.1
 6 4 -13 36.4 11.9
 -6 4 13 62.29 15.9
 4 -4 -13 143.99 34.3
 4 -4 -13 110.09 21.1
 -4 -4 13 86.49 20.7
 -4 -4 13 124.09 23.2
 -4 4 13 124.09 20.8
 -4 4 13 116.39 22
 -4 4 13 86.99 21.4
 -4 4 13 90.79 26
 4 4 -13 94.49 16.7
 4 4 -13 118.29 23.8
 -2 -4 13 112.39 23.2
 -2 -4 13 108.89 21.7
 2 -4 -13 59.39 16.5
 2 -4 -13 165.08 36.3
 -2 4 13 105.29 20.3
 -2 4 13 114.19 19
 -2 4 13 114.09 27.8
 2 4 -13 67.89 17.3
 2 4 -13 125.59 18.1
 -2 4 13 75.29 25.4
 0 -4 -13 276.67 29.6
 0 -4 13 343.17 33.4
 0 -4 13 371.96 35.7
 0 -4 13 276.07 44.2
 0 -4 -13 308.97 49.99
 0 4 13 280.67 49.9
 0 4 -13 339.17 21.8
 0 4 13 360.66 32
 0 4 13 272.47 43.2
 0 4 -13 314.87 32.2
 -2 -4 -13 5 10.3
 2 -4 13 15.6 9.6
 -2 -4 -13 8.1 9.1
 2 -4 13 8.6 10
 2 -4 13 10.6 14.9
 2 4 13 3.7 10.3
 -2 4 -13 2.4 8.5
 2 4 13 10.8 8.3
 2 4 13 7.7 5.7
 2 4 13 5.7 13.1
 4 -4 13 22.7 13.9
 4 -4 13 36.6 21.4
 4 -4 13 7.1 10
 -4 -4 -13 29.3 14
 -4 4 -13 2.1 7.9
 4 4 13 15.2 17.4
 4 4 13 11.5 9.7
 -4 4 -13 3.8 8.4
 4 4 13 16.2 6.8
 7 -5 -13 149.99 35.7
 -7 -5 13 125.89 22.4
 7 5 -13 108.19 21.5
 -7 5 13 108.99 22.2
 -7 5 13 120.69 21.3
 -7 5 13 95.69 21.6
 -5 -5 13 8.8 10.7
 5 -5 -13 23.3 17.7
 -5 -5 13 10.1 10
 5 -5 -13 26.6 14.6
 -5 5 13 -1 7.4
 -5 5 13 8.4 7.7
 -5 5 13 9.3 7.3
 5 5 -13 10.5 10
 -5 5 13 19 18.6
 -5 5 13 1.5 9.8
 3 -5 -13 33.9 18.3
 -3 -5 13 50.39 16.3
 -3 -5 13 26.7 13
 3 -5 -13 33.9 14.3
 -3 -5 13 0.7 8.2
 -3 5 13 30.3 27.9
 -3 5 13 38.9 18.3
 -3 5 13 41.9 11.8
 3 5 -13 16.1 11.7
 -3 5 13 27.7 17.4
 -3 5 13 55.29 15.1
 1 -5 -13 735.13 67.79
 -1 -5 13 707.33 51.39
 -1 -5 13 756.82 54.59
 -1 -5 13 565.74 54.19
 1 -5 -13 689.83 55.79
 -1 5 13 704.93 40.9
 -1 5 13 774.12 49.6
 -1 5 13 581.94 56.39
 -1 5 13 666.93 61.39
 1 5 -13 800.02 53.19
 1 5 -13 625.04 48.3
 -1 -5 -13 167.58 36.6
 1 -5 13 97.49 31.2
 1 -5 13 151.48 42.5
 1 -5 13 219.58 35.6
 1 5 13 107.59 30.5
 1 5 13 93.19 47.1
 1 5 13 157.58 21.9
 -1 5 -13 127.19 30.9
 1 5 13 146.69 26.3
 -1 5 -13 154.98 27.9
 10 0 -14 174.88 25.9
 10 0 -14 132.09 22.4
 10 0 -14 221.88 40.7
 -10 0 14 158.38 30.1
 8 0 -14 14 14.6
 8 0 -14 8.4 7.5
 -8 0 14 8.5 10.8
 -8 0 14 7.2 5.5
 8 0 -14 5.7 7.3
 6 0 -14 74.19 21.8
 -6 0 14 45.7 16.2
 -6 0 14 61.69 14.4
 6 0 -14 57.29 14.8
 4 0 -14 1285.47 54.29
 -4 0 14 1260.97 61.89
 -4 0 14 1191.58 74.59
 4 0 -14 1338.47 82.39
 2 0 -14 423.46 33.9
 -2 0 14 444.26 29.1
 2 0 -14 409.96 25.3
 -2 0 14 432.16 33.8
 -2 0 14 372.96 40.2
 0 0 14 63.49 21.4
 0 0 14 111.59 22.6
 0 0 -14 105.99 20.9
 -2 0 -14 22.3 10.6
 2 0 14 38 13
 2 0 14 27.1 18
 4 0 14 40 19.7
 -4 0 -14 100.39 20.3
 4 0 14 144.69 26
 11 -1 -14 33 12.4
 11 -1 -14 55.69 21.5
 11 1 -14 11.3 8.8
 11 1 -14 42 19.4
 9 -1 -14 36.6 17.7
 9 -1 -14 20.4 10.6
 9 -1 -14 32.6 10.9
 9 1 -14 40.7 13.7
 -9 1 14 21.6 12.7
 9 1 -14 37.8 13.9
 9 1 -14 52.09 19.5
 7 -1 -14 144.79 21.9
 7 -1 -14 141.59 31.7
 -7 -1 14 122.89 19.2
 7 -1 -14 125.99 21.9
 7 1 -14 133.59 23.5
 -7 1 14 84.69 24.4
 7 1 -14 154.18 23.9
 7 1 -14 164.58 32.1
 -7 1 14 162.18 22.2
 5 -1 -14 65.19 16.7
 5 -1 -14 70.59 15.1
 5 -1 -14 48.6 20.1
 -5 -1 14 73.79 17
 5 1 -14 93.19 24.1
 -5 1 14 42.5 19.5
 5 1 -14 41.5 14.1
 -5 1 14 62.69 14.7
 3 -1 -14 633.04 34.4
 -3 -1 14 596.24 41.3
 3 -1 -14 695.23 59.09
 -3 1 14 598.04 38.6
 3 1 -14 632.64 33.7
 -3 1 14 583.84 63.59
 -3 1 14 690.83 42.7
 1 -1 -14 39.2 18.8
 -1 -1 14 17.9 9.3
 1 -1 -14 13.3 10.9
 -1 -1 14 1.2 8.5
 -1 -1 14 21.6 10
 -1 1 14 6.6 7.4
 -1 1 14 31.9 15.9
 1 1 -14 3.7 6.4
 1 -1 14 93.59 24.6
 -1 -1 -14 74.49 17.6
 1 -1 14 48.7 20.2
 1 -1 14 77.29 19.1
 1 1 14 85.49 23.1
 -1 1 -14 50.49 14.5
 1 1 14 46.3 18.5
 3 -1 14 6.3 7.7
 -3 -1 -14 16.1 10.2
 3 -1 14 11.2 9
 3 -1 14 -2.1 10.3
 -3 1 -14 13.3 10.2
 3 1 14 13.6 14.8
 3 1 14 32.3 12.8
 5 -1 14 226.78 39.8
 5 -1 14 112.29 32.5
 5 -1 14 195.28 31.8
 5 1 14 143.99 36.9
 5 1 14 222.68 33.8
 -5 1 -14 139.29 25.1
 10 -2 -14 159.58 32.7
 10 -2 -14 187.38 29.3
 10 -2 -14 227.58 42.2
 10 2 -14 111.29 20.4
 10 2 -14 209.88 35.5
 -8 -2 14 12.3 6.7
 8 -2 -14 9.5 8.9
 8 -2 -14 4.3 6.6
 8 -2 -14 6.5 13.2
 -8 2 14 3.1 14.2
 -8 2 14 3.6 6.1
 -8 2 14 7.3 6.6
 -8 2 14 15.9 7.3
 8 2 -14 10.9 7.2
 8 2 -14 6.5 7.9
 -6 -2 14 27.2 10
 6 -2 -14 22.8 16.3
 6 -2 -14 16.6 9
 6 -2 -14 16.1 9.9
 -6 2 14 24.6 9.5
 -6 2 14 17.4 12.9
 6 2 -14 12.5 7.6
 6 2 -14 25.5 11.9
 -6 2 14 17.6 8.2
 4 -2 -14 1069.59 58.39
 -4 -2 14 1016.1 57.19
 4 2 -14 997.5 57.79
 -4 2 14 1028.7 53.79
 -4 2 14 1208.68 54.69
 -4 2 14 1152.18 56.89
 -4 2 14 1069.79 72.49
 2 -2 -14 568.54 41.2
 -2 -2 14 587.94 49.6
 -2 -2 14 580.64 35.5
 -2 2 14 622.24 44.9
 2 2 -14 581.34 42
 2 2 -14 636.74 32.8
 -2 2 14 661.33 34.2
 0 -2 14 28.8 12
 0 -2 -14 33.9 16.9
 0 -2 -14 33.1 12.8
 0 -2 14 20.5 14.8
 0 -2 14 35.3 12.2
 0 2 -14 17.2 5.8
 0 2 14 14.3 12.7
 0 2 -14 26 10.9
 0 2 14 22 6.8
 0 2 14 67.59 18.2
 2 -2 14 6.4 9.4
 2 -2 14 10.2 12.9
 2 -2 14 35.8 14.8
 2 2 14 9.7 4.7
 2 2 14 11.9 9.6
 2 2 14 11.2 12.6
 -2 2 -14 8.4 8.9
 4 -2 14 138.69 28.1
 -4 -2 -14 74.59 27.6
 4 -2 14 148.39 30.7
 4 -2 14 81.39 29
 4 2 14 86.19 25.7
 4 2 14 132.99 25
 -9 -3 14 13 16.3
 9 -3 -14 4.8 11.8
 9 -3 -14 6.2 9.7
 -9 3 14 14.3 8.6
 -9 3 14 -3 11.1
 9 3 -14 7.5 9
 9 3 -14 10.7 9.2
 -7 -3 14 68.19 19.4
 7 -3 -14 94.39 29.3
 -7 -3 14 78.89 16.4
 -7 3 14 77.49 15.9
 -7 3 14 53.39 16
 7 3 -14 67.09 17.1
 -7 3 14 61.39 14.2
 -7 3 14 109.89 21
 5 -3 -14 82.49 27.3
 5 -3 -14 103.39 21.9
 -5 -3 14 93.69 20.5
 -5 3 14 102.19 18.5
 -5 3 14 72.59 22.8
 5 3 -14 93.19 16.6
 5 3 -14 84.89 19.5
 -5 3 14 98.89 20.1
 -5 3 14 98.19 19.9
 -3 -3 14 271.67 23.9
 -3 -3 14 294.47 30
 3 -3 -14 277.67 29.2
 3 -3 -14 366.86 57.69
 -3 3 14 297.87 28.3
 -3 3 14 303.37 33
 -3 3 14 310.67 24.9
 -3 3 14 175.48 33.4
 3 3 -14 266.37 26.8
 3 3 -14 309.27 31.3
 -1 -3 14 6.7 8.2
 -1 -3 14 -1.1 4.5
 1 -3 -14 -1.3 6.3
 -1 -3 14 -3.2 7.9
 1 -3 -14 -0.9 8.9
 -1 3 14 -3.3 7.6
 1 3 -14 -0.2 3.3
 -1 3 14 0.3 3.3
 1 3 -14 5.8 7.9
 -1 3 14 -4.7 3.4
 -1 -3 -14 36.9 20.5
 1 -3 14 60.09 16.8
 1 -3 14 36.2 21.6
 -1 -3 -14 37 14.5
 1 -3 14 13.6 10.4
 1 3 14 23.6 16.6
 1 3 14 67.99 19
 1 3 14 33.8 9.5
 -1 3 -14 27 12
 3 -3 14 14.4 20.2
 -3 -3 -14 44.6 16.4
 3 -3 14 35.1 15.4
 3 -3 14 19 11.6
 3 3 14 28 7.4
 -3 3 -14 17.8 11.8
 3 3 14 22.3 17.3
 3 3 14 42 15.5
 -8 -4 14 24 11.2
 -8 -4 14 23.7 12.6
 8 -4 -14 10.4 13.9
 -8 4 14 3.5 16.2
 -8 4 14 22.5 11.9
 -8 4 14 25.1 11.6
 8 4 -14 23 11.8
 -8 4 14 15.6 9.8
 -8 4 14 19.4 7.9
 8 4 -14 9.8 10.8
 -6 -4 14 39.8 12.6
 -6 -4 14 20.3 13.3
 6 -4 -14 80.59 26.4
 6 -4 -14 40.3 15.6
 -6 4 14 13.8 8.6
 6 4 -14 40.6 13
 -6 4 14 29.5 11.4
 6 4 -14 20.3 12.1
 -6 4 14 10.2 10.8
 -6 4 14 43.1 23.8
 4 -4 -14 567.14 44.5
 -4 -4 14 664.53 47.3
 4 -4 -14 684.33 63.99
 -4 -4 14 581.84 38
 -4 4 14 705.13 42.4
 4 4 -14 542.55 43.6
 4 4 -14 658.63 38.2
 -4 4 14 597.44 57.79
 -4 4 14 658.83 44.7
 -2 -4 14 375.36 36.3
 2 -4 -14 344.97 58.29
 -2 -4 14 297.97 29.5
 -2 4 14 211.08 43.8
 -2 4 14 354.06 33
 -2 4 14 318.77 26.5
 -2 4 14 282.27 41.3
 0 -4 14 50.79 17.5
 0 -4 14 62.49 24.3
 0 -4 -14 36.4 14.4
 0 -4 -14 28.4 17.5
 0 -4 14 75.09 21.7
 0 4 -14 53.29 10.9
 0 4 14 70.79 14.3
 0 4 14 50.59 16.6
 0 4 14 42.1 20.7
 0 4 14 21.3 18.1
 2 -4 14 19.7 10.7
 2 -4 14 15.8 13.1
 -2 -4 -14 -0.1 8.7
 2 -4 14 9.2 16.8
 2 4 14 2 18.8
 2 4 14 21.7 10.7
 2 4 14 6.4 5.5
 -2 4 -14 7.7 12.5
 2 4 14 7.6 14.9
 -5 -5 14 22.7 11.8
 5 -5 -14 54.49 20
 5 -5 -14 82.89 29
 -5 5 14 59.79 25.9
 -5 5 14 28.6 21.5
 -5 5 14 63.69 15.3
 5 5 -14 44.2 17.9
 -5 5 14 55.69 19.2
 -5 5 14 45.3 14.7
 3 -5 -14 144.69 33
 -3 -5 14 221.78 35.2
 -3 -5 14 225.48 32.8
 3 -5 -14 292.77 52.59
 -3 5 14 155.18 34.1
 -3 5 14 169.68 34.6
 -3 5 14 214.38 32.1
 -3 5 14 213.38 45.1
 -3 5 14 255.07 25.5
 3 5 -14 217.08 22.1
 -1 -5 14 -0.5 8.3
 1 -5 -14 0 10.3
 -1 -5 14 5.3 8.3
 -1 -5 14 0.3 11.7
 1 -5 -14 -4.5 8.7
 -1 5 14 4.6 8.2
 -1 5 14 0.6 4.8
 -1 5 14 -4.3 12.4
 1 5 -14 1.6 9.2
 -1 5 14 12.8 19.5
 -10 0 15 47.9 19.5
 10 0 -15 58.29 17.6
 10 0 -15 44.7 12.9
 10 0 -15 103.39 29.7
 8 0 -15 46.6 13.1
 -8 0 15 22.7 13.8
 8 0 -15 46.4 15.3
 -8 0 15 53.29 12.4
 6 0 -15 410.16 64.19
 -6 0 15 423.66 32.3
 -6 0 15 395.86 43.1
 6 0 -15 403.96 34.3
 6 0 -15 429.96 30.8
 4 0 -15 5.2 7.6
 -4 0 15 -0.7 8.1
 4 0 -15 3.7 10
 -4 0 15 -1.4 4.7
 -2 0 15 73.69 16.8
 2 0 -15 49.6 14.3
 2 0 -15 75.39 13.2
 -2 0 15 93.19 16.4
 -2 0 15 44.6 18.7
 0 0 15 -1 9.3
 0 0 15 10.9 8.4
 0 0 -15 4.1 7.2
 0 0 15 2.7 6.8
 -2 0 -15 181.98 28
 2 0 15 193.18 31.2
 2 0 15 110.89 29
 4 0 15 151.68 30.8
 -4 0 -15 163.48 28
 4 0 15 152.38 28.5
 9 -1 -15 7.1 8.9
 9 -1 -15 -4.1 6.6
 9 -1 -15 0 5.8
 9 1 -15 0.3 7.5
 9 1 -15 13.5 8.2
 9 1 -15 4.5 10.8
 -9 1 15 3.2 11.4
 7 -1 -15 607.44 59.39
 -7 -1 15 597.14 38.3
 7 -1 -15 583.64 38.9
 7 -1 -15 597.14 42.3
 -7 -1 15 492.35 51.49
 -7 1 15 608.74 54.39
 -7 1 15 665.13 39.5
 7 1 -15 684.23 40.9
 7 1 -15 626.44 43.3
 7 1 -15 668.23 56.59
 5 -1 -15 596.64 58.49
 5 -1 -15 467.15 37.6
 5 -1 -15 551.24 34.6
 -5 1 15 537.35 51.49
 5 1 -15 450.05 37.2
 -5 1 15 567.14 48.6
 3 -1 -15 95.09 20.4
 3 -1 -15 128.79 32.1
 -3 -1 15 104.09 27.1
 -3 -1 15 109.69 22.2
 3 1 -15 123.79 16.8
 -3 1 15 83.99 24.6
 -3 1 15 111.69 21.6
 -3 1 15 134.69 22.3
 3 1 -15 99.29 20.6
 1 -1 -15 0.3 5.3
 -1 -1 15 1 5.4
 -1 -1 15 0.1 8.2
 -1 -1 15 9.2 6.8
 -1 1 15 -4.3 2.7
 1 1 -15 4.4 4.1
 1 1 -15 0.8 5.4
 -1 1 15 -0.1 7.9
 1 -1 15 120.79 23.9
 -1 -1 -15 98.69 22
 1 -1 15 111.59 23.4
 -1 1 -15 87.69 20.8
 1 1 15 92.49 20.4
 1 1 15 73.79 39.2
 3 -1 15 849.61 56.79
 3 -1 15 855.61 57.79
 -3 -1 -15 705.53 49.2
 3 -1 15 645.54 64.69
 3 1 15 675.53 63.79
 -3 1 -15 784.02 51.29
 3 1 15 864.11 54.69
 -8 -2 15 9.7 10.7
 8 -2 -15 14.4 9.8
 8 -2 -15 27.7 18.3
 8 -2 -15 4.5 8.8
 -8 -2 15 15.5 7.9
 8 2 -15 4.7 8.8
 -8 2 15 9.2 14.8
 -8 2 15 12 11.3
 8 2 -15 36.4 15.8
 -8 2 15 20.3 8.7
 -6 -2 15 302.47 35.8
 6 -2 -15 334.57 53.09
 -6 -2 15 276.17 27.7
 -6 2 15 306.47 26
 -6 2 15 356.36 29
 6 2 -15 255.17 42.4
 6 2 -15 305.67 27.1
 -6 2 15 209.88 38.3
 -4 -2 15 -2.7 3.5
 4 -2 -15 0.5 8.3
 4 -2 -15 1.6 6.2
 -4 2 15 12.8 9.4
 4 2 -15 4 8.3
 -4 2 15 13.2 7.6
 -4 2 15 -3 7.3
 -4 2 15 0 5.3
 -2 -2 15 37.2 17.6
 2 -2 -15 17.9 15.6
 2 -2 -15 32.4 13.5
 -2 -2 15 44.5 15.5
 -2 -2 15 41.4 12.3
 -2 2 15 14.7 13.4
 2 2 -15 38.9 9.5
 -2 2 15 49.7 15.3
 2 2 -15 30 13
 -2 2 15 28.8 13.9
 -2 2 15 52.39 12.2
 0 -2 15 9.5 12.6
 0 -2 15 25.7 11.3
 0 -2 15 10.6 10.1
 0 -2 -15 11.9 10
 0 2 15 12.4 9.2
 0 2 -15 9.3 9.8
 0 2 -15 21.5 6.4
 0 2 15 27.2 8.2
 2 -2 15 120.69 34.2
 2 -2 15 210.18 34.2
 2 -2 15 240.98 34.4
 -2 -2 -15 127.29 25.2
 2 2 15 139.19 33.8
 -2 2 -15 156.78 27.3
 2 2 15 180.18 30.5
 -7 -3 15 645.24 42.1
 7 -3 -15 666.93 63.79
 7 -3 -15 580.94 45.5
 -7 3 15 755.82 42.9
 -7 3 15 616.44 45.5
 -7 3 15 568.04 57.89
 7 3 -15 561.94 45.1
 7 3 -15 633.44 42.4
 -7 3 15 567.64 39.4
 -5 -3 15 403.96 41.4
 -5 -3 15 469.15 38.1
 5 -3 -15 429.96 38.8
 5 -3 -15 690.83 64.79
 5 3 -15 410.86 38.5
 5 3 -15 475.05 33.8
 -5 3 15 505.25 34.2
 -5 3 15 474.95 51.69
 -5 3 15 460.45 36.3
 -5 3 15 519.55 37.3
 -3 -3 15 39.5 16.8
 3 -3 -15 30.6 17.8
 -3 -3 15 38.1 13.6
 3 -3 -15 41.3 18.9
 -3 3 15 52.89 16.5
 3 3 -15 36.8 18.3
 -3 3 15 18.7 14.7
 -3 3 15 42.8 15.2
 -3 3 15 44.8 11.7
 -1 -3 15 -3.6 4.7
 1 -3 -15 -1 8.5
 1 -3 -15 1.5 9.1
 -1 -3 15 1.7 5.7
 -1 -3 15 4.6 11.8
 -1 3 15 -2.6 10.2
 -1 3 15 -3.4 8
 1 3 -15 0.3 3.7
 -1 3 15 8 8.3
 -1 -3 -15 110.79 24.5
 1 -3 15 120.09 24.5
 1 -3 15 70.09 25.3
 1 -3 15 143.59 28.4
 1 3 15 128.99 17
 1 3 15 118.89 25.2
 1 3 15 85.19 27.5
 6 -4 -15 121.89 32.9
 6 -4 -15 226.88 44.3
 -6 -4 15 190.88 29.7
 -6 4 15 142.79 38.6
 6 4 -15 184.88 36.9
 -6 4 15 178.38 26.5
 -6 4 15 151.78 26.5
 -6 4 15 243.58 25.5
 4 -4 -15 3.7 9.3
 4 -4 -15 -6.3 7.3
 -4 -4 15 -0.8 10.3
 -4 -4 15 3.8 7
 -4 4 15 -2.2 8.6
 -4 4 15 -0.1 3.9
 -4 4 15 -1.5 13
 4 4 -15 3.3 10.1
 4 4 -15 2.6 5.5
 -4 4 15 5.1 6.6
 2 -4 -15 16.1 12.9
 -2 -4 15 21.3 15.6
 2 -4 -15 79.09 30
 -2 -4 15 23.3 12.1
 -2 -4 15 26.7 12.5
 -2 4 15 17.6 17.6
 -2 4 15 42.7 14.8
 2 4 -15 14.1 8.6
 -2 4 15 23.4 10
 2 4 -15 19.9 14.2
 0 -4 -15 43.4 22.1
 0 -4 15 13.3 11.1
 0 -4 15 18.1 12.7
 0 -4 -15 10.2 11.6
 0 -4 15 4.3 14.8
 0 4 15 18.4 12.1
 0 4 15 10.1 14.5
 0 4 -15 4.3 10.4
 0 4 -15 6.6 5.7
 0 4 15 9.2 7.4
 0 4 15 14.3 18.4
 -8 0 16 530.35 41.7
 8 0 -16 525.05 41.7
 8 0 -16 593.94 58.69
 8 0 -16 591.14 42.6
 -8 0 16 486.45 50.69
 6 0 -16 63.09 23
 6 0 -16 46.6 16.8
 6 0 -16 63.69 13.8
 -6 0 16 58.09 14.6
 -6 0 16 33.4 19.3
 -4 0 16 0.5 9
 4 0 -16 -2.9 5.3
 -4 0 16 -1.3 4.4
 4 0 -16 6.4 11.2
 2 0 -16 142.79 29.5
 -2 0 16 119.69 29.7
 -2 0 16 186.68 20
 -2 0 16 215.68 33.3
 0 0 16 666.23 62.49
 0 0 -16 697.03 50.09
 0 0 16 798.62 48.8
 0 0 16 858.11 54.29
 -2 0 -16 63.29 19.2
 2 0 16 124.79 26.4
 2 0 16 104.49 23.9
 2 0 16 126.49 56.59
 9 -1 -16 182.68 27.7
 9 -1 -16 176.28 32.9
 9 -1 -16 298.67 53.59
 -9 -1 16 140.79 31.4
 9 1 -16 141.39 23.6
 9 1 -16 148.99 30.6
 9 1 -16 245.68 42.7
 -9 1 16 185.38 39.5
 -7 -1 16 13.7 14
 -7 -1 16 2.3 5.9
 7 -1 -16 4.2 7.4
 7 -1 -16 5.6 9
 7 -1 -16 6 11.8
 7 1 -16 -1.5 4.6
 -7 1 16 -1.3 12.3
 7 1 -16 3.7 9.3
 7 1 -16 3 8.6
 -7 1 16 11.4 6.5
 5 -1 -16 19.4 11.8
 -5 -1 16 19.1 14.7
 5 -1 -16 40.5 19.6
 5 -1 -16 21.8 9.3
 -5 -1 16 21.7 11.5
 5 1 -16 12.4 9.9
 5 1 -16 31.5 9.9
 -5 1 16 29.2 22.7
 -5 1 16 22.3 10.1
 -3 -1 16 62.79 17.3
 3 -1 -16 71.99 25.6
 -3 -1 16 29.7 16
 -3 -1 16 74.29 13.7
 -3 1 16 90.59 20.3
 -3 1 16 27.4 11.2
 1 -1 -16 89.69 24.5
 -1 -1 16 166.08 26.2
 -1 -1 16 160.38 27.8
 1 1 -16 143.89 14.1
 -1 1 16 140.69 25.3
 -1 1 16 120.29 32.9
 1 -1 16 140.59 27.1
 1 -1 16 59.29 24.8
 -1 -1 -16 114.59 25
 1 -1 16 129.09 25.3
 1 1 16 117.49 23.2
 1 1 16 90.69 26.8
 -1 1 -16 116.19 29.3
 8 -2 -16 298.97 29.7
 -8 -2 16 258.17 39.7
 -8 -2 16 339.87 28.2
 8 -2 -16 339.97 56.59
 -8 2 16 183.28 38.7
 8 2 -16 294.17 29.4
 -8 2 16 339.17 27.4
 6 -2 -16 23 12.9
 -6 -2 16 16.1 9.5
 -6 -2 16 2.8 10.3
 6 -2 -16 21.7 16.4
 -6 2 16 20.6 18.2
 6 2 -16 18.6 12.4
 -6 2 16 41.6 13.5
 6 2 -16 21.5 8.9
 -4 -2 16 9.2 9.1
 4 -2 -16 2.8 8.3
 -4 -2 16 14.4 14.1
 4 -2 -16 6.8 13.7
 4 2 -16 1.6 4.4
 -4 2 16 3.1 8
 -4 2 16 6.1 7.5
 -4 2 16 5.6 12.1
 4 2 -16 10.3 10.7
 -2 -2 16 105.39 19.4
 -2 -2 16 65.09 17.5
 2 -2 -16 102.79 30.1
 2 -2 -16 79.89 20.9
 -2 -2 16 66.69 24.1
 2 2 -16 109.39 25.4
 -2 2 16 80.09 20.2
 -2 2 16 111.59 22.8
 2 2 -16 96.89 14.9
 -2 2 16 56.89 21.9
 0 -2 16 741.53 47.9
 0 -2 16 774.92 54.09
 0 -2 16 578.54 59.19
 0 -2 -16 640.84 48.7
 0 2 16 550.64 58.49
 0 2 -16 734.93 31.3
 0 2 16 714.53 49.4
 -5 -3 16 -0.2 10.4
 5 -3 -16 10.3 12.4
 -5 -3 16 -1.6 6
 -5 3 16 8.1 6.6
 5 3 -16 1.4 5.8
 -5 3 16 8.1 9.7
 -5 3 16 21.9 10.3
 -3 -3 16 33.3 14.1
 3 -3 -16 22.1 14.3
 3 -3 -16 81.59 30.3
 -3 -3 16 47.6 21.2
 -3 3 16 57.39 15.7
 -3 3 16 55.49 12.7
 -3 3 16 11.2 14.9
 3 3 -16 30.1 15.9
 1 -3 -16 77.59 26.2
 1 -3 -16 83.59 21.5
 -1 -3 16 154.38 26.3
 -1 -3 16 118.09 26.8
 -1 -3 16 72.19 25.8
 1 3 -16 75.59 22.1
 1 3 -16 95.39 15
 -1 3 16 95.89 21.3
 -1 3 16 105.59 17.1
 -6 0 17 46.7 13.7
 -6 0 17 9.5 14.4
 6 0 -17 51.99 21.1
 6 0 -17 37.2 12.2
 -4 0 17 177.38 27.9
 4 0 -17 97.09 22.8
 -4 0 17 129.19 35.4
 4 0 -17 148.89 21.7
 -2 0 17 108.69 29
 -2 0 17 215.38 32
 2 0 -17 151.38 28.2
 -2 0 17 221.68 22.4
 0 0 -17 1.9 8.8
 0 0 17 2.1 6
 0 0 17 8.1 18.1
 0 0 17 11 9
 -5 -1 17 50.89 14.9
 5 -1 -17 54.29 22.1
 -5 -1 17 22.2 17.7
 -5 1 17 52.29 16.2
 -5 1 17 29.9 19.4
 5 1 -17 49.99 13
 -3 -1 17 549.25 42.9
 -3 -1 17 417.96 49.5
 3 1 -17 334.07 30
 -3 1 17 486.65 36.4
 3 1 -17 434.76 39.9
 -3 1 17 560.54 41.9
 -3 1 17 288.47 47.9
 -1 -1 17 122.09 33.4
 -1 -1 17 172.88 30
 1 -1 -17 116.89 26.2
 -1 -1 17 213.58 29.4
 -1 1 17 204.98 32.6
 1 1 -17 123.99 24.8
 4 -2 -17 80.89 27.5
 -4 -2 17 52.19 22.3
 -4 -2 17 89.89 21.2
 4 -2 -17 80.99 27.6
 4 2 -17 59.29 23.4
 -4 2 17 93.49 19.7
 4 2 -17 101.09 17.6
 -4 2 17 129.69 23.7
 -4 2 17 60.79 30.5
 -2 -2 17 196.48 33.5
 2 -2 -17 128.69 34.9
 -2 -2 17 201.98 27.6
 -2 -2 17 80.49 27.4
 2 2 -17 124.39 17.1
 -2 2 17 116.69 35.2
 -2 2 17 163.18 27.8
 2 0 0 535.95 17.3
 4 0 0 180.78 10.5
 6 0 0 1364.56 46.3
 8 0 0 2419.46 77.09
 10 0 0 2098.89 88.89
 12 0 0 49.6 11.1
 12 0 0 48.4 16.8
 14 0 0 0.1 4.7
 14 0 0 0.7 6.9
 1 -1 0 1154.48 33.9
 1 -1 0 1164.98 35.1
 1 -1 0 1105.79 37.3
 -1 -1 0 1128.79 33.4
 1 1 0 1199.48 35.7
 1 1 0 1142.49 33.6
 -1 1 0 1151.28 33.6
 -1 1 0 1167.98 37.4
 -1 1 0 1166.18 34.7
 3 -1 0 1457.55 41.7
 3 -1 0 1370.66 40.4
 3 -1 0 1391.16 41.2
 3 -1 0 1361.96 48.3
 3 1 0 1465.95 40.2
 -3 1 0 1419.66 48.2
 -3 1 0 1365.86 41.8
 -3 1 0 1378.66 38.8
 5 -1 0 798.72 29
 5 -1 0 804.42 26.4
 5 -1 0 751.52 36.9
 5 -1 0 777.02 27
 -5 1 0 891.21 30.6
 7 -1 0 9 7.3
 7 -1 0 6.5 3.6
 7 1 0 18.2 5.6
 9 -1 0 545.55 38.1
 9 -1 0 561.34 27.1
 9 1 0 526.95 28.2
 11 -1 0 49.2 14.5
 11 -1 0 42.3 9.7
 11 1 0 57.79 12
 13 -1 0 107.29 16.4
 13 1 0 149.49 29.9
 13 1 0 111.19 17.9
 2 -2 0 2690.23 75.69
 -2 -2 0 2550.64 73.89
 2 -2 0 2700.73 83.59
 2 -2 0 2574.24 77.69
 -2 2 0 2524.65 74.29
 -2 2 0 2620.84 76.59
 -2 2 0 2673.53 82.09
 2 2 0 2605.04 84.49
 2 2 0 2533.05 74.69
 2 2 0 2570.94 77.99
 4 -2 0 221.68 18.5
 4 -2 0 221.78 13.2
 4 -2 0 223.38 14.5
 -4 2 0 241.88 12.4
 -4 2 0 250.57 14.1
 4 2 0 229.38 13.1
 -4 2 0 252.57 13.3
 -4 2 0 250.37 19.2
 6 -2 0 290.07 17.3
 6 -2 0 339.87 26
 6 2 0 316.27 16.1
 -6 2 0 283.07 18.2
 -8 2 0 2006.5 65.99
 8 2 0 1929.31 60.69
 10 -2 0 1830.22 83.79
 10 2 0 1730.73 66.29
 12 -2 0 10.8 10
 12 2 0 38.6 11.7
 -1 -3 0 1117.69 40.2
 1 -3 0 1139.19 49.99
 1 -3 0 1141.49 41.5
 1 -3 0 1149.78 45.5
 -1 -3 0 1073.29 49.5
 -1 -3 0 1091.09 45.1
 -1 3 0 1080.19 43.4
 1 3 0 1090.99 44.2
 -1 3 0 1066.19 40.5
 1 3 0 1026.3 40.3
 -1 3 0 1043.3 46.6
 1 3 0 1102.99 48.7
 3 -3 0 313.17 18.5
 3 -3 0 305.17 24.1
 3 -3 0 285.67 19.9
 -3 -3 0 281.37 16.7
 3 3 0 320.47 20.8
 -3 3 0 305.37 17.7
 -3 3 0 325.87 19.3
 3 3 0 314.77 18.5
 -3 3 0 301.67 22.8
 5 -3 0 556.14 27.2
 5 -3 0 637.84 37.6
 5 -3 0 526.65 28.9
 -5 3 0 578.84 26.3
 -5 3 0 541.35 24.4
 -5 3 0 594.54 27.3
 5 3 0 575.14 26.9
 5 3 0 559.54 29.7
 7 -3 0 39.3 12.8
 7 -3 0 32.7 7.8
 7 -3 0 42.2 10
 7 3 0 26.6 6.8
 -7 3 0 35 12
 -7 3 0 26.3 7
 9 -3 0 811.32 39.7
 9 3 0 849.02 36.4
 -9 3 0 850.11 39.5
 11 -3 0 11.5 9.3
 11 -3 0 27.2 9.4
 -11 3 0 16.7 6.9
 11 3 0 22.8 7.4
 13 -3 0 128.59 19.6
 13 -3 0 94.29 23.4
 13 3 0 105.79 19.3
 0 -4 0 4502.45 154.68
 0 -4 0 4718.93 140.39
 0 -4 0 4430.86 151.08
 0 -4 0 4699.93 138.09
 0 4 0 4911.01 150.88
 0 4 0 5084.59 145.29
 -2 -4 0 1222.48 49
 2 -4 0 1260.47 61.29
 -2 -4 0 1296.37 46.9
 2 -4 0 1315.87 50.99
 2 -4 0 1246.78 55.59
 2 4 0 1339.07 61.19
 -2 4 0 1293.37 58.69
 2 4 0 1272.57 54.49
 -2 4 0 1337.97 50.39
 2 4 0 1234.78 49.7
 -2 4 0 1388.76 54.19
 -4 -4 0 1.6 3
 4 -4 0 1.4 4.3
 4 -4 0 2.1 4.9
 4 -4 0 0.1 2.7
 -4 4 0 3.6 3.5
 -4 4 0 1.2 2.6
 4 4 0 5.8 5.3
 4 4 0 -0.7 3.6
 4 4 0 4.9 3.8
 -4 4 0 1.2 4.4
 6 -4 0 152.58 16.8
 6 -4 0 152.78 15.1
 6 -4 0 135.09 22.9
 6 4 0 125.49 13.3
 6 4 0 138.69 19.8
 -6 4 0 129.29 12.2
 6 4 0 129.99 25.7
 -6 4 0 145.89 23
 -6 4 0 125.89 13.2
 -6 4 0 148.79 13.6
 8 -4 0 1319.57 70.99
 8 -4 0 1282.97 58.19
 8 -4 0 1230.18 53.39
 8 4 0 1381.96 53.49
 8 4 0 1344.17 59.99
 -8 4 0 1299.87 54.09
 10 -4 0 1078.19 67.29
 10 -4 0 1203.58 69.69
 10 4 0 1093.29 53.39
 10 4 0 1162.28 49.1
 -10 4 0 1149.29 51.89
 12 -4 0 109.19 26.8
 12 -4 0 93.09 20.6
 12 4 0 70.09 18.9
 12 4 0 106.69 16.8
 -12 4 0 86.39 15.3
 -1 -5 0 488.25 29.1
 1 -5 0 453.85 32.8
 1 -5 0 544.85 40.5
 1 -5 0 472.75 32.6
 -1 -5 0 485.95 28.8
 1 -5 0 491.65 29.8
 -1 -5 0 461.75 38.1
 -1 5 0 452.35 28.5
 1 5 0 452.85 35.6
 1 5 0 464.25 32.1
 1 5 0 474.65 29.2
 -1 5 0 494.65 36.4
 -1 5 0 459.95 31.6
 3 -5 0 47.5 14.8
 3 -5 0 46.8 12.9
 3 -5 0 56.89 13.4
 3 -5 0 64.09 13.1
 -3 -5 0 46.7 10.9
 -3 5 0 47.2 13.9
 -3 5 0 34 9.8
 3 5 0 45.4 13.2
 -3 5 0 52.09 11.3
 3 5 0 32.8 11.6
 3 5 0 54.39 11.6
 5 -5 0 68.29 17.7
 5 -5 0 73.59 16.2
 5 -5 0 85.59 16.3
 -5 5 0 62.19 14.1
 -5 5 0 93.09 14.5
 5 5 0 94.89 16.1
 5 5 0 82.09 17.5
 -5 5 0 84.19 15.6
 -5 5 0 136.39 18.7
 7 -5 0 51.19 12.9
 7 -5 0 39.3 12.6
 7 -5 0 41.9 14.2
 -7 5 0 38.3 9.7
 -7 5 0 42.3 10.3
 7 5 0 29.2 11.5
 -7 5 0 44.1 9.6
 7 5 0 40.4 10.7
 7 5 0 18.4 11.1
 9 -5 0 559.64 82.19
 9 -5 0 465.15 35.6
 -9 5 0 433.46 31.5
 9 5 0 445.56 40.9
 9 5 0 513.85 32.2
 9 5 0 463.35 45.9
 11 -5 0 12 11.9
 11 -5 0 4.6 9.9
 11 -5 0 2.4 6
 11 5 0 2.6 13.8
 11 5 0 13.8 8.6
 11 5 0 20.9 12.3
 -11 5 0 8 6.7
 0 -6 0 2803.62 100.99
 0 -6 0 2822.42 119.69
 0 -6 0 2698.13 98.19
 0 6 0 2824.62 99.39
 0 6 0 2704.33 104.79
 0 6 0 2666.43 111.99
 2 -6 0 424.96 40.1
 2 -6 0 421.66 34.6
 -2 -6 0 392.96 28.7
 2 -6 0 454.25 34.9
 -2 -6 0 364.76 25.9
 -2 6 0 469.25 30.7
 2 6 0 394.36 36.9
 2 6 0 397.56 29.4
 4 -6 0 58.39 18.2
 4 -6 0 25.5 11.8
 4 -6 0 27.8 11.5
 -4 6 0 39.7 12.8
 4 6 0 24.2 9
 -4 6 0 42.3 12.2
 4 6 0 15.5 12.9
 6 -6 0 151.98 24.5
 6 -6 0 147.59 25.5
 6 -6 0 197.18 35
 6 -6 0 163.58 33
 -6 6 0 137.29 21.7
 6 6 0 195.28 37.2
 -6 6 0 196.48 34.7
 6 6 0 184.78 19.9
 6 6 0 136.49 31.8
 -6 6 0 195.28 18.6
 -6 6 0 191.98 24.9
 8 -6 0 602.94 44.3
 8 -6 0 574.74 51.59
 8 -6 0 661.73 54.19
 8 6 0 474.75 48.7
 8 6 0 633.94 39.4
 -8 6 0 576.84 49.8
 8 6 0 451.55 39.3
 -8 6 0 602.74 33.1
 -8 6 0 587.84 37.7
 -8 6 0 641.14 41.8
 10 -6 0 513.85 51.09
 10 -6 0 459.25 49
 10 -6 0 482.65 40.6
 10 6 0 400.86 38.7
 10 6 0 341.37 59.09
 10 6 0 494.65 35.1
 -10 6 0 463.35 34.6
 1 -7 0 269.47 27.7
 -1 -7 0 308.77 26.9
 1 -7 0 285.37 27.9
 1 -7 0 253.47 38.7
 -1 7 0 348.57 32.1
 -1 7 0 271.97 29.2
 1 7 0 324.07 28.2
 -1 7 0 333.67 48.9
 1 7 0 261.37 40.7
 3 -7 0 63.49 19
 3 -7 0 82.79 22.5
 3 -7 0 71.39 18.8
 3 -7 0 64.59 16.7
 -3 7 0 85.09 22.6
 -3 7 0 43.5 13
 3 7 0 38.1 14.2
 3 7 0 25.6 16
 3 7 0 47.8 13.1
 -3 7 0 71.29 21.6
 5 -7 0 38.4 13.9
 5 -7 0 28.4 14.7
 5 -7 0 33.9 15.1
 5 -7 0 91.29 25.8
 -5 7 0 29.6 12.5
 -5 7 0 34.2 10.5
 -5 7 0 48.5 12.3
 5 7 0 48.2 13
 -5 7 0 19.3 12.6
 5 7 0 43 15.5
 5 7 0 60.69 19.6
 7 -7 0 5.8 10.4
 7 -7 0 35.8 18.2
 7 -7 0 13.1 11.6
 -7 7 0 -2.9 3.4
 -7 7 0 8.8 7.4
 -7 7 0 9.8 14.1
 7 7 0 1.1 8.9
 -7 7 0 1.7 4.3
 7 7 0 9.3 8.3
 7 7 0 8.9 14.1
 0 -8 0 575.74 42.8
 0 8 0 517.45 46.9
 0 8 0 551.74 78.09
 0 8 0 587.64 41.7
 -2 -8 0 398.86 31.6
 2 -8 0 382.66 53.49
 2 -8 0 378.36 36.6
 -2 8 0 422.46 34.6
 2 8 0 326.67 52.49
 2 8 0 386.66 40.4
 -2 8 0 382.96 53.59
 -2 8 0 329.67 35.5
 2 8 0 376.26 33.3
 4 -8 0 60.89 20.6
 4 -8 0 17.5 15.4
 -4 8 0 26.6 14.2
 4 8 0 49 24.2
 -4 8 0 15.2 15
 4 8 0 60.29 17.7
 4 8 0 17.8 16
 -4 8 0 30.6 11.4
 14 0 -1 5.7 9.7
 14 0 -1 6.2 7.6
 12 0 -1 474.05 39.3
 12 0 -1 478.65 32.3
 10 0 -1 25.9 7.9
 10 0 -1 16.5 8.9
 8 0 -1 138.99 13.1
 6 0 -1 1040.1 39
 4 0 -1 1758.32 53.29
 0 0 1 -0.5 1.1
 0 0 -1 1.1 0.9
 2 0 1 396.66 13.8
 2 0 1 400.66 12.6
 4 0 1 129.49 7.4
 4 0 1 121.69 7.7
 6 0 1 1747.73 54.99
 6 0 1 1772.12 51.89
 8 0 1 245.48 16.1
 10 0 1 115.49 11.7
 12 0 1 54.49 10.9
 12 0 1 51.39 16.4
 14 0 1 60.49 12.3
 14 0 1 52.99 18.4
 13 -1 -1 895.81 58.19
 13 -1 -1 788.02 40.8
 13 1 -1 854.61 56.29
 13 1 -1 758.42 43.2
 11 -1 -1 1513.35 74.19
 11 -1 -1 1636.94 60.19
 11 1 -1 1489.55 62.19
 9 -1 -1 121.39 12.3
 9 -1 -1 161.68 25.5
 9 1 -1 130.89 13.8
 7 -1 -1 15.9 6.9
 7 -1 -1 7.1 3.9
 7 1 -1 8.1 4.3
 -7 1 1 8.9 3.7
 5 -1 -1 2513.75 81.89
 5 -1 -1 2635.54 75.29
 -5 1 1 2472.55 75.49
 1 -1 -1 709.53 25.8
 -1 -1 1 679.33 22.9
 1 -1 -1 714.43 22
 -1 -1 1 704.43 24.7
 1 -1 -1 698.83 23.8
 1 -1 -1 712.13 25.6
 -1 1 1 636.24 25.1
 -1 1 1 672.53 23.3
 1 1 -1 639.04 22.7
 -1 1 1 625.34 21.3
 -1 1 1 653.53 24.6
 1 1 -1 618.34 23.6
 -1 -1 -1 330.27 13.5
 -1 -1 -1 353.26 15.9
 1 -1 1 355.86 17
 -1 1 -1 326.47 13.6
 -1 1 -1 360.76 14.6
 1 1 1 366.76 15.5
 -1 1 -1 342.17 16.4
 -3 -1 -1 526.55 18.4
 3 -1 1 541.55 20.9
 3 -1 1 567.04 27.2
 -3 1 -1 552.14 19.1
 -3 1 -1 535.45 19.1
 3 1 1 544.85 19.6
 -3 1 -1 587.44 20.2
 5 -1 1 2102.39 60.69
 5 -1 1 2171.98 59.49
 5 -1 1 2175.08 74.69
 5 1 1 1864.31 57.69
 -5 1 -1 1874.11 58.79
 7 -1 1 5014.1 156.68
 7 -1 1 4873.21 134.99
 9 -1 1 66.69 15
 9 -1 1 89.79 9.3
 9 1 1 90.89 13.6
 9 1 1 59.19 8.4
 11 -1 1 7.4 5.3
 11 -1 1 7.6 6.5
 11 1 1 6.8 5.1
 13 -1 1 180.88 16.2
 13 -1 1 234.08 39.7
 13 1 1 185.98 18.2
 14 -2 -1 49.8 19
 14 -2 -1 29.5 15
 14 2 -1 46 14.8
 14 2 -1 23.5 9.8
 12 -2 -1 520.25 42.6
 12 2 -1 465.95 31.9
 10 -2 -1 6.6 3.8
 10 -2 -1 22.4 8.5
 10 -2 -1 9.2 4.9
 10 2 -1 3.5 4.7
 8 -2 -1 286.67 18.6
 8 -2 -1 311.97 26.4
 8 -2 -1 275.07 17.1
 8 -2 -1 287.97 16.2
 -8 2 1 292.67 19.6
 6 -2 -1 776.22 40.5
 6 -2 -1 791.92 30
 -6 2 1 835.12 40.8
 -6 2 1 720.33 33.1
 6 2 -1 840.72 29.6
 4 -2 -1 1287.57 42.7
 4 -2 -1 1243.08 51.09
 4 -2 -1 1203.78 44.4
 4 2 -1 1303.37 42.1
 -4 2 1 1284.27 40.3
 -4 2 1 1424.46 52.09
 -4 2 1 1319.87 41.8
 -4 2 1 1366.06 44.7
 4 2 -1 1352.46 45.3
 2 -2 -1 2491.55 80.59
 2 -2 -1 2518.25 76.39
 -2 -2 1 2442.06 74.99
 2 -2 -1 2501.75 72.79
 2 2 -1 2450.15 72.49
 -2 2 1 2592.84 75.09
 -2 2 1 2487.45 71.99
 2 2 -1 2616.34 75.99
 2 2 -1 2460.25 79.69
 -2 2 1 2597.44 79.69
 0 -2 1 688.83 28.3
 0 -2 1 664.43 26
 0 -2 -1 664.23 27.6
 0 -2 -1 727.73 26.3
 0 -2 -1 718.23 32.4
 0 2 1 694.83 27.9
 0 2 1 706.43 31.8
 0 2 -1 689.93 28.1
 0 2 1 704.43 28.8
 0 2 1 608.34 25.2
 0 2 -1 679.23 29.7
 0 2 -1 592.54 25.1
 2 -2 1 1208.18 40.1
 -2 -2 -1 1148.09 38.5
 2 -2 1 1218.38 46.7
 -2 -2 -1 1257.07 41.2
 2 2 1 1094.59 38.7
 -2 2 -1 1123.69 40.1
 -2 2 -1 1152.68 39.2
 2 2 1 1174.28 38.5
 4 -2 1 51.29 11.7
 -4 -2 -1 49 5.4
 4 -2 1 49.2 8.1
 4 -2 1 46.3 7.4
 -4 2 -1 44.4 11
 -4 2 -1 43.4 6.5
 4 2 1 39.3 6.7
 4 2 1 56.49 9.7
 -4 2 -1 43.4 6.4
 -4 2 -1 56.69 8.1
 6 -2 1 1756.02 59.49
 6 -2 1 1876.51 74.69
 6 2 1 1749.22 56.29
 6 2 1 1789.82 64.29
 -6 2 -1 1791.22 58.19
 8 -2 1 129.19 22.7
 8 -2 1 150.58 13.3
 -8 2 -1 145.49 12
 8 2 1 131.99 11
 8 2 1 160.88 17
 10 -2 1 221.58 17.5
 10 -2 1 218.68 31.4
 10 2 1 247.48 24
 10 2 1 228.98 18.7
 12 2 1 44.9 14.9
 12 2 1 45.6 11.5
 13 -3 -1 664.83 53.29
 13 -3 -1 583.84 45.8
 13 -3 -1 692.13 57.39
 13 3 -1 656.93 41.5
 11 -3 -1 798.42 54.09
 11 -3 -1 772.42 39.5
 -11 3 1 784.62 39.8
 9 -3 -1 76.69 18.3
 9 -3 -1 104.19 14.4
 9 -3 -1 123.89 17.3
 9 3 -1 122.79 17
 9 3 -1 93.89 10.1
 -9 3 1 116.09 16.7
 7 -3 -1 106.69 17.9
 7 -3 -1 168.38 15.5
 7 -3 -1 146.19 13
 7 3 -1 152.58 14.4
 7 3 -1 169.08 13.1
 -7 3 1 146.89 21.4
 5 -3 -1 921.11 39.3
 5 -3 -1 922.61 36.1
 5 -3 -1 792.52 52.29
 5 3 -1 866.61 38
 -5 3 1 842.92 35.5
 -5 3 1 822.72 33.4
 -5 3 1 785.72 31.5
 5 3 -1 867.61 46.3
 5 3 -1 823.12 34.2
 -5 3 1 836.92 42.9
 3 -3 -1 4412.46 139.79
 3 -3 -1 4433.06 132.89
 3 -3 -1 4447.85 127.99
 3 3 -1 4442.56 139.09
 3 3 -1 4461.95 127.49
 -3 3 1 4621.54 129.99
 -3 3 1 4443.16 126.09
 3 3 -1 4646.73 132.59
 -3 3 1 4596.54 137.99
 -1 -3 1 4054.79 115.99
 -1 -3 1 3941.01 126.19
 1 -3 -1 3942.81 126.89
 1 -3 -1 4004.4 116.09
 1 -3 -1 4195.68 122.39
 -1 -3 1 3959.9 119.99
 1 -3 -1 4103.59 121.89
 1 3 -1 4013.3 116.19
 1 3 -1 4025.7 119.89
 1 3 -1 4073.59 124.79
 -1 3 1 3966 115.49
 -1 3 1 4183.98 120.69
 -1 3 1 4070.49 125.39
 1 -3 1 454.45 28.5
 -1 -3 -1 426.06 22.4
 -1 -3 -1 429.86 21.9
 1 -3 1 452.35 25.2
 1 -3 1 423.56 22.1
 1 3 1 416.56 27.9
 1 3 1 401.56 21.7
 -1 3 -1 401.96 23.2
 -1 3 -1 448.26 26.9
 -1 3 -1 405.16 21.7
 1 3 1 433.56 25
 3 -3 1 23.4 9.4
 -3 -3 -1 23.7 5.7
 3 -3 1 28.5 7
 3 -3 1 13.4 5.8
 3 3 1 22.7 6.6
 3 3 1 27 6.4
 -3 3 -1 21.6 6
 -3 3 -1 16.4 6.2
 3 3 1 18.9 5
 -3 3 -1 23.3 6
 3 3 1 34.9 10.2
 -5 -3 -1 3253.77 95.59
 5 -3 1 3406.36 105.19
 5 -3 1 3343.97 101.59
 5 -3 1 3368.46 116.69
 5 3 1 3291.77 99.89
 -5 3 -1 3323.87 98.79
 -5 3 -1 3352.56 114.29
 -5 3 -1 3450.95 99.89
 7 -3 1 2890.31 94.09
 7 -3 1 2936.41 109.89
 -7 3 -1 2803.72 89.09
 7 3 1 2850.61 88.99
 9 -3 1 125.59 17.7
 9 -3 1 120.89 23.9
 -9 3 -1 124.49 16.6
 9 3 1 78.49 12.5
 11 -3 1 8.9 8.5
 11 -3 1 9.4 5.9
 11 3 1 18.4 7.1
 13 -3 1 119.29 27.1
 13 -3 1 154.88 22.7
 13 3 1 137.89 22.7
 13 3 1 136.19 18.9
 12 -4 -1 391.96 43
 12 -4 -1 366.46 30
 12 -4 -1 361.46 39.4
 12 4 -1 318.17 28.5
 -12 4 1 348.47 26.9
 12 4 -1 364.16 25.1
 10 -4 -1 25.3 11.9
 10 -4 -1 12.5 7.4
 -10 4 1 13.1 7.1
 10 4 -1 12.8 8
 10 4 -1 8.5 5.3
 8 -4 -1 213.08 20.3
 8 -4 -1 148.79 24.5
 8 -4 -1 222.98 18.7
 8 4 -1 183.08 29.5
 -8 4 1 164.98 16.9
 -8 4 1 123.79 21.3
 8 4 -1 198.98 17
 6 -4 -1 416.56 26
 6 -4 -1 358.56 32.2
 6 -4 -1 424.06 29
 -6 4 1 467.25 23.7
 6 4 -1 480.25 30
 6 4 -1 467.65 26.5
 -6 4 1 452.65 34.1
 -6 4 1 467.75 25.4
 6 4 -1 466.75 36
 -6 4 1 430.96 26.2
 4 -4 -1 197.68 21.5
 4 -4 -1 201.88 19.2
 4 -4 -1 213.38 17.2
 4 -4 -1 141.09 21.3
 4 4 -1 188.98 18.1
 4 4 -1 210.18 16.7
 4 4 -1 232.38 23
 -4 4 1 208.08 15.9
 -4 4 1 243.98 23
 -4 4 1 224.98 17.9
 2 -4 -1 1095.19 51.19
 -2 -4 1 1013.5 43.2
 2 -4 -1 1048.1 44.4
 2 -4 -1 1072.09 54.99
 -2 -4 1 1113.39 49.7
 2 -4 -1 1044.5 49.6
 2 4 -1 1092.49 53.09
 -2 4 1 1125.99 44.4
 2 4 -1 1037.5 44.2
 -2 4 1 1072.09 47.4
 2 4 -1 1159.68 49.4
 0 -4 -1 226.08 23.1
 0 -4 1 218.88 19.7
 0 -4 -1 212.28 16.6
 0 -4 1 188.58 15.9
 0 -4 -1 227.18 18.5
 0 -4 1 178.78 27.7
 0 4 -1 193.58 18.8
 0 4 1 220.38 19.1
 0 4 -1 241.08 21.6
 0 4 1 221.68 21.7
 0 4 1 197.08 19.3
 2 -4 1 692.23 33.8
 2 -4 1 664.63 41.4
 -2 -4 -1 692.53 32.5
 -2 -4 -1 658.73 31.6
 -2 4 -1 653.43 32.4
 -2 4 -1 720.73 40.2
 2 4 1 622.54 32.2
 -2 4 -1 700.93 35.4
 2 4 1 677.53 36.8
 2 4 1 636.54 40.8
 4 -4 1 3.7 3.9
 4 -4 1 9.2 7.7
 4 -4 1 4.7 4.6
 -4 -4 -1 2.4 3.2
 -4 4 -1 5.6 4.7
 -4 4 -1 10 4.8
 4 4 1 3.1 3.4
 -4 4 -1 2.8 4.4
 4 4 1 3.3 4.5
 4 4 1 1.6 5.7
 -6 -4 -1 496.85 25.5
 6 -4 1 583.84 38.9
 6 -4 1 526.15 40.1
 -6 4 -1 542.85 27.2
 6 4 1 567.64 44.1
 6 4 1 540.15 29.8
 -6 4 -1 551.14 28.9
 -6 4 -1 498.25 45.8
 -6 4 -1 573.14 29.3
 6 4 1 563.74 34.3
 8 -4 1 48.4 15.8
 8 4 1 66.19 12.6
 8 4 1 72.49 15.7
 -8 4 -1 67.69 12.3
 -8 4 -1 64.19 10.1
 10 -4 1 106.89 19.2
 10 4 1 99.59 18.8
 -10 4 -1 145.59 19.4
 10 4 1 117.49 17.8
 12 -4 1 26.4 11.5
 12 -4 1 29.7 14.7
 12 4 1 34.6 10.6
 12 4 1 12.6 10
 -12 4 -1 20.5 8
 11 -5 -1 606.64 54.19
 11 -5 -1 528.45 39.3
 11 -5 -1 520.15 49
 11 5 -1 464.35 49.1
 11 5 -1 434.66 35.8
 -11 5 1 528.45 36.2
 11 5 -1 508.05 32.8
 9 -5 -1 130.59 22.7
 9 -5 -1 92.29 22.1
 9 -5 -1 116.89 25.9
 9 5 -1 100.29 20.6
 -9 5 1 149.49 30.4
 9 5 -1 133.09 31.2
 -9 5 1 103.69 17.9
 9 5 -1 107.29 17.7
 7 -5 -1 7.8 6.3
 7 -5 -1 12.5 9.6
 7 -5 -1 7.6 7.3
 7 -5 -1 19.1 12.1
 7 5 -1 4.5 6.8
 7 5 -1 6.2 8.8
 -7 5 1 2.8 3.6
 -7 5 1 2.1 3.8
 -7 5 1 3.8 4.5
 -7 5 1 5.1 7
 7 5 -1 5 4.3
 5 -5 -1 708.63 47.8
 5 -5 -1 736.33 43.5
 5 -5 -1 697.73 38.4
 5 -5 -1 760.52 51.19
 5 5 -1 691.03 41.7
 -5 5 1 676.53 34.8
 -5 5 1 775.82 38.6
 5 5 -1 723.63 48.5
 5 5 -1 675.13 37
 -5 5 1 711.93 38.3
 -5 5 1 755.42 47.9
 3 -5 -1 4415.26 141.79
 3 -5 -1 4155.58 150.38
 3 -5 -1 4188.48 131.49
 3 -5 -1 4207.58 143.19
 -3 5 1 4225.08 129.49
 3 5 -1 4252.07 131.79
 -3 5 1 3986.1 133.39
 3 5 -1 4259.27 146.89
 3 5 -1 4281.97 138.39
 -3 5 1 4170.78 145.19
 -1 -5 1 621.04 39
 1 -5 -1 631.44 38.7
 1 -5 -1 676.93 46.5
 -1 -5 1 633.94 44.5
 -1 -5 1 665.73 34.7
 1 -5 -1 676.53 35.5
 -1 -5 1 661.63 35.3
 -1 5 1 646.34 42.7
 1 5 -1 665.43 42.9
 1 5 -1 666.13 39.2
 -1 5 1 639.24 34.7
 -1 5 1 642.54 38.2
 1 5 -1 630.14 34.9
 1 -5 1 201.18 19
 -1 -5 -1 247.58 20.2
 1 -5 1 200.68 27.9
 1 -5 1 259.67 23.9
 1 -5 1 250.17 22.8
 -1 -5 -1 228.28 19.8
 1 5 1 237.38 25.7
 1 5 1 275.47 24.3
 -1 5 -1 268.57 23.1
 -1 5 -1 236.78 24.4
 1 5 1 237.88 19.8
 -1 5 -1 267.47 21.1
 -3 -5 -1 107.29 15.6
 3 -5 1 84.49 18
 -3 -5 -1 95.09 14.9
 3 -5 1 119.59 21.3
 3 -5 1 90.09 18.2
 3 5 1 121.29 25.4
 3 5 1 99.79 21.1
 -3 5 -1 90.09 19.9
 -3 5 -1 132.79 20.5
 3 5 1 104.09 16.2
 -3 5 -1 116.19 17.5
 5 -5 1 1495.75 63.99
 5 -5 1 1524.95 69.39
 -5 -5 -1 1535.55 60.19
 5 -5 1 1609.44 80.49
 5 5 1 1557.14 69.89
 5 5 1 1519.25 80.39
 -5 5 -1 1686.93 65.39
 5 5 1 1640.64 64.69
 -5 5 -1 1685.43 62.79
 7 -5 1 1794.02 77.39
 7 -5 1 1837.12 90.59
 7 5 1 1858.21 71.39
 -7 5 -1 1808.92 64.89
 7 5 1 1705.03 89.99
 -7 5 -1 1795.52 66.79
 7 5 1 1702.43 75.89
 -7 5 -1 1560.54 81.79
 -7 5 -1 1810.12 68.59
 9 -5 1 169.58 31.1
 9 -5 1 137.79 24.1
 9 5 1 123.69 28.2
 -9 5 -1 151.78 20.1
 9 5 1 147.89 21.1
 9 5 1 80.69 25.9
 11 -5 1 7.3 11.2
 11 -5 1 3.7 6.6
 -11 5 -1 8.1 6.9
 11 5 1 0.3 8.1
 11 5 1 1.7 4.2
 10 -6 -1 44 18.3
 10 -6 -1 38.3 14.1
 10 -6 -1 34.9 16.3
 10 6 -1 16.4 12.8
 10 6 -1 11.1 14.3
 10 6 -1 46.9 13.4
 -10 6 1 30.5 11.3
 8 -6 -1 88.69 25.5
 8 -6 -1 91.79 27.1
 8 -6 -1 54.59 15.5
 8 -6 -1 62.09 16.6
 -8 6 1 89.59 26
 -8 6 1 90.69 15.3
 -8 6 1 74.99 15.6
 8 6 -1 91.89 26.5
 8 6 -1 64.39 17.7
 8 6 -1 100.49 18.8
 6 -6 -1 176.88 33.1
 6 -6 -1 160.38 26.8
 6 -6 -1 171.58 33.6
 6 6 -1 180.68 31.9
 -6 6 1 133.09 20.7
 -6 6 1 184.78 17.9
 6 6 -1 159.08 23.1
 -6 6 1 150.58 21.1
 4 -6 -1 176.88 33
 4 -6 -1 224.18 26.3
 4 -6 -1 166.68 27.1
 -4 6 1 198.98 21.4
 -4 6 1 132.09 19.3
 4 6 -1 185.18 31.8
 4 6 -1 197.78 20.1
 2 -6 -1 528.65 45.7
 -2 -6 1 544.75 32
 2 -6 -1 592.34 41.5
 2 6 -1 588.04 36.2
 -2 6 1 594.34 35.5
 2 6 -1 581.04 44.2
 0 -6 -1 206.18 21.4
 0 -6 -1 128.69 28.1
 0 -6 1 244.38 39.6
 0 -6 -1 174.38 19.1
 0 -6 1 149.49 24.3
 0 -6 1 162.38 19.2
 0 -6 1 214.68 20.8
 0 6 -1 178.08 19.1
 0 6 -1 131.79 23.6
 0 6 -1 154.68 24.6
 0 6 1 210.58 23.4
 0 6 1 210.78 20.4
 2 -6 1 317.27 29.6
 -2 -6 -1 306.37 24.5
 -2 -6 -1 335.17 25.9
 2 -6 1 315.77 43
 2 -6 1 348.17 30.4
 2 6 1 333.17 26.4
 2 6 1 332.17 34.4
 -2 6 -1 273.57 41.7
 -2 6 -1 330.37 26
 4 -6 1 -0.8 7.2
 -4 -6 -1 11.7 7.7
 4 -6 1 5.7 7.9
 4 -6 1 17.3 10.3
 -4 6 -1 16.6 8.9
 4 6 1 11.7 10.9
 4 6 1 23.6 9.1
 -4 6 -1 14.4 6.6
 6 -6 1 369.66 33.8
 6 -6 1 365.66 57.99
 6 6 1 383.26 29.7
 6 6 1 411.36 43.3
 -6 6 -1 385.76 34
 -6 6 -1 325.07 27.1
 -6 6 -1 398.56 27.6
 6 6 1 340.67 32.5
 -6 6 -1 313.07 34.8
 8 -6 1 68.79 18.8
 8 -6 1 70.39 24
 -8 6 -1 83.69 16.9
 8 6 1 51.19 23.3
 8 6 1 52.09 16.1
 -8 6 -1 75.29 13.4
 8 6 1 61.59 14.6
 -8 6 -1 61.59 13.3
 -8 6 -1 29.1 15.5
 10 -6 1 151.28 29.1
 10 -6 1 101.19 26.7
 10 6 1 75.79 26.7
 10 6 1 71.19 21.4
 -10 6 -1 120.19 20.3
 10 6 1 153.98 24.4
 7 -7 -1 7.4 9.7
 7 -7 -1 9.9 10.7
 7 -7 -1 19.8 14.7
 -7 7 1 9.2 12.4
 -7 7 1 6.8 6.2
 7 7 -1 2.3 5.6
 -7 7 1 3 6.1
 -7 7 1 5.2 6.4
 7 7 -1 18.9 13.6
 7 7 -1 11.9 13.9
 5 -7 -1 339.97 57.39
 5 -7 -1 369.36 48.3
 5 -7 -1 401.86 57.09
 5 -7 -1 360.96 32.7
 5 7 -1 284.97 40.9
 -5 7 1 353.76 31.6
 -5 7 1 387.86 29.4
 -5 7 1 331.27 28.4
 -5 7 1 239.88 36.7
 5 7 -1 331.67 34.6
 5 7 -1 383.36 31.3
 3 -7 -1 1227.48 79.59
 3 -7 -1 1228.78 69.59
 3 -7 -1 1117.39 60.39
 -3 7 1 1233.48 74.29
 -3 7 1 1276.97 61.39
 3 7 -1 1286.57 76.59
 -3 7 1 1345.87 76.89
 3 7 -1 1317.57 63.29
 3 7 -1 1183.38 67.29
 1 -7 -1 536.85 39.9
 1 -7 -1 523.75 71.39
 1 -7 -1 509.75 37.9
 -1 -7 1 481.55 47.4
 -1 -7 1 530.25 35.3
 1 7 -1 508.05 36.3
 -1 7 1 453.35 37.9
 1 7 -1 525.55 75.89
 -1 7 1 443.96 38
 -1 7 1 439.26 42.9
 1 -7 1 56.89 16.5
 -1 -7 -1 56.89 14.9
 1 -7 1 59.19 20.9
 1 7 1 72.99 16.9
 -1 7 -1 44.7 14.5
 -1 7 -1 71.99 25.1
 -1 7 -1 53.49 18.1
 1 7 1 47 19.3
 3 -7 1 118.09 28.3
 3 -7 1 113.49 24.9
 3 -7 1 127.79 27.3
 3 7 1 80.09 19.6
 -3 7 -1 127.39 21
 3 7 1 129.79 21.8
 -3 7 -1 117.89 26.3
 -3 7 -1 47.3 15.5
 3 7 1 90.19 23
 5 -7 1 644.94 56.69
 5 -7 1 667.93 52.39
 -5 7 -1 631.64 39.5
 -5 7 -1 504.65 48.2
 5 7 1 606.14 55.19
 5 7 1 607.44 47.9
 5 7 1 594.14 41
 7 -7 1 568.94 51.79
 7 -7 1 587.94 47.6
 7 -7 1 612.34 57.39
 7 7 1 615.94 50.89
 7 7 1 474.05 63.99
 -7 7 -1 679.53 42.5
 7 7 1 493.55 45.6
 -7 7 -1 655.73 38.7
 -7 7 -1 648.94 56.59
 -7 7 -1 539.95 38.8
 4 -8 -1 82.79 21.9
 4 -8 -1 109.59 26
 4 -8 -1 77.79 26.2
 4 8 -1 109.59 21.3
 -4 8 1 86.79 22.4
 4 8 -1 56.69 20.8
 -4 8 1 37.2 20.5
 -4 8 1 127.89 22.7
 4 8 -1 90.19 28.5
 2 -8 -1 197.58 32.2
 2 -8 -1 244.48 29.5
 2 -8 -1 251.47 45.7
 -2 8 1 242.28 44.9
 -2 8 1 182.88 26.8
 2 8 -1 190.78 35.8
 2 8 -1 160.08 31.6
 2 8 -1 179.08 27.5
 -2 8 1 187.88 31.7
 0 -8 1 104.19 22.5
 0 -8 -1 94.99 21.6
 0 -8 -1 51.89 16.5
 0 -8 1 66.69 23.9
 0 8 -1 55.09 19.6
 0 8 1 68.39 21.5
 0 8 -1 79.39 26.4
 0 8 1 55.09 15.2
 0 8 -1 100.59 21.5
 0 8 1 41 19.4
 2 -8 1 69.99 19.8
 -2 -8 -1 49 15.3
 2 -8 1 95.29 27.4
 -2 -8 -1 78.39 17.8
 2 8 1 38.4 12.4
 -2 8 -1 31.5 14.8
 2 8 1 57.69 24.7
 -2 8 -1 56.59 22.3
 2 8 1 49.3 19
 -2 8 -1 52.79 15.5
 4 -8 1 54.79 21.2
 4 -8 1 51.49 18.3
 4 -8 1 76.39 22.4
 4 8 1 27.1 10.8
 -4 8 -1 27.3 31.5
 4 8 1 5.1 14.3
 -4 8 -1 51.39 14.6
 -4 8 -1 41 16.5
 14 0 -2 419.36 30.8
 14 0 -2 386.86 37.6
 14 0 -2 410.36 37.3
 12 0 -2 77.79 18.2
 12 0 -2 92.19 17.3
 12 0 -2 59.89 17.1
 10 0 -2 4.8 4.7
 10 0 -2 11.3 7.4
 8 0 -2 668.43 33.4
 8 0 -2 757.62 38.2
 6 0 -2 4614.94 131.09
 2 0 -2 580.54 17.5
 2 0 -2 567.94 20.2
 2 0 -2 531.65 21.5
 -2 0 2 552.94 21.4
 -2 0 2 529.75 19.7
 0 0 2 4.7 3.4
 0 0 2 5 2.1
 0 0 2 3.9 1.3
 0 0 -2 9.5 4.2
 0 0 -2 6.3 2.3
 0 0 -2 5.3 1.4
 -2 0 -2 2570.94 159.28
 -4 0 -2 9999 438.76
 -4 0 -2 9138.59 398.86
 6 0 2 341.87 17.1
 6 0 2 333.27 16
 8 0 2 4.3 3.5
 8 0 2 5 3
 10 0 2 432.96 22.7
 12 0 2 866.41 37.3
 12 0 2 890.41 63.89
 13 -1 -2 30.7 10
 13 -1 -2 35.9 14.7
 13 -1 -2 28.5 13.4
 13 1 -2 14.7 7.9
 13 1 -2 10.3 10
 11 -1 -2 57.09 14.3
 11 -1 -2 41.8 9.8
 11 1 -2 58.29 13.7
 11 1 -2 84.19 16.6
 9 -1 -2 290.77 25
 9 -1 -2 350.06 22.1
 9 1 -2 299.67 21.7
 7 -1 -2 582.14 32
 7 -1 -2 559.84 27.3
 7 1 -2 548.95 27.6
 -7 1 2 587.74 27.8
 5 -1 -2 1816.52 61.89
 5 -1 -2 1885.41 58.69
 -5 1 2 1718.23 58.69
 5 1 -2 1906.71 57.09
 3 -1 -2 592.54 22.6
 3 -1 -2 624.64 29.2
 3 -1 -2 581.14 25.1
 3 -1 -2 637.44 24.2
 3 -1 -2 640.74 21.2
 3 1 -2 652.93 22.2
 -3 1 2 660.73 21.1
 -3 1 2 607.04 24.2
 -3 1 2 673.23 26.2
 -3 1 2 657.83 20.4
 1 -1 -2 874.31 27.2
 1 -1 -2 818.72 30.2
 -1 -1 2 825.22 27.6
 1 -1 -2 802.92 31.4
 -1 1 2 825.52 29.9
 -1 1 2 804.22 30.8
 -1 1 2 839.02 26.9
 1 1 -2 844.52 27.4
 1 1 -2 821.32 27.8
 -1 1 2 828.42 26.7
 -1 -1 -2 557.54 25.7
 1 -1 2 546.75 21.6
 -1 -1 -2 535.85 20
 1 1 2 571.24 24.6
 -1 1 -2 556.44 23.4
 -1 1 -2 530.85 20.9
 1 1 2 528.05 20
 -3 -1 -2 2524.65 70.09
 3 -1 2 2563.24 81.99
 3 -1 2 2499.05 73.59
 3 1 2 2485.45 71.29
 -3 1 -2 2595.54 72.69
 -3 1 -2 2514.45 71.19
 3 1 2 2535.85 80.29
 5 -1 2 167.28 11.9
 5 -1 2 154.38 16.5
 -5 1 -2 168.78 9.3
 7 -1 2 638.14 28.2
 7 -1 2 606.74 38.9
 7 -1 2 616.74 24.2
 7 1 2 636.54 26.3
 9 -1 2 164.28 26.2
 9 -1 2 157.88 11.8
 9 -1 2 153.78 13.8
 9 1 2 190.58 13.7
 9 1 2 189.38 14.5
 11 -1 2 23.4 13
 11 -1 2 13.6 6.1
 11 -1 2 27.1 7
 11 1 2 38.8 9.1
 11 1 2 33.4 8.1
 13 -1 2 418.56 56.39
 13 1 2 352.26 23.7
 14 -2 -2 404.56 39.8
 14 -2 -2 386.86 41.1
 14 2 -2 339.67 31.1
 12 -2 -2 168.88 27.1
 12 -2 -2 151.78 19.6
 12 -2 -2 124.39 25.3
 12 2 -2 183.78 24.1
 10 -2 -2 97.49 19.9
 10 -2 -2 97.69 14.9
 10 2 -2 92.59 14.5
 -10 2 2 98.79 15.4
 8 -2 -2 146.39 10.8
 8 -2 -2 170.48 25
 8 -2 -2 142.09 11.9
 -8 2 2 119.99 12.7
 6 -2 -2 5222.98 139.99
 6 -2 -2 4969.7 149.19
 6 -2 -2 5070.39 134.19
 6 -2 -2 4889.11 137.09
 -6 2 2 4976.7 147.89
 6 2 -2 4870.61 135.79
 6 2 -2 4834.22 132.29
 -6 2 2 4604.44 140.39
 4 -2 -2 4057.89 115.59
 4 -2 -2 4026 126.29
 4 -2 -2 4099.39 111.69
 4 -2 -2 3953.1 121.59
 -4 2 2 4181.68 121.39
 4 2 -2 4075.59 114.09
 -4 2 2 3979.4 110.89
 2 -2 -2 10 4.4
 2 -2 -2 5.4 4.7
 2 -2 -2 8.6 5.3
 -2 -2 2 5.3 4
 -2 -2 2 3.2 2.7
 2 -2 -2 7.6 3.2
 -2 2 2 0.8 2.4
 -2 2 2 0 1.8
 2 2 -2 0.3 2.9
 2 2 -2 4.8 3.1
 2 2 -2 1.7 2.2
 -2 2 2 1.5 3.7
 0 -2 -2 241.78 13.8
 0 -2 2 237.48 16.5
 0 -2 -2 230.48 15.7
 0 -2 2 235.58 15.3
 0 2 -2 241.78 16.1
 0 2 2 245.98 18.3
 0 2 2 238.48 13.7
 0 2 -2 239.18 14
 0 2 -2 246.48 15
 0 2 2 253.67 16
 -2 -2 -2 5885.91 163.98
 2 2 2 5970.5 160.78
 -2 2 -2 5703.23 164.88
 4 -2 2 4097.19 115.69
 -4 -2 -2 3931.01 109.19
 4 -2 2 4073.19 126.49
 4 2 2 3531.95 110.39
 4 2 2 4016.9 119.29
 -4 2 -2 4209.08 112.39
 -4 2 -2 3947.6 110.49
 -4 2 -2 4004.4 124.09
 6 -2 2 328.47 20.1
 6 -2 2 354.66 28.3
 6 2 2 289.47 17.4
 -6 2 -2 330.67 17.2
 -6 2 -2 331.87 15.5
 6 2 2 340.37 24.8
 8 -2 2 121.99 20.6
 8 -2 2 129.19 13.1
 8 2 2 148.19 17.7
 -8 2 -2 166.28 12.1
 8 2 2 131.69 11.7
 10 -2 2 152.38 15.4
 10 -2 2 148.19 27.8
 10 2 2 156.08 13.9
 10 2 2 178.98 21.8
 10 2 2 198.58 16.7
 12 -2 2 803.32 39.6
 12 -2 2 814.32 59.79
 12 2 2 704.33 34.7
 12 2 2 632.04 35.8
 12 2 2 623.34 46.7
 13 -3 -2 14.5 13.4
 13 -3 -2 7.5 9.9
 13 -3 -2 13.3 7.7
 13 3 -2 13.9 9.7
 11 -3 -2 84.19 22.7
 11 -3 -2 96.39 14.5
 11 -3 -2 83.99 19.7
 11 -3 -2 70.19 13.5
 11 3 -2 69.19 12.6
 11 3 -2 81.69 11.8
 -11 3 2 90.49 15.1
 9 -3 -2 289.07 28.4
 9 -3 -2 411.76 36.4
 9 -3 -2 339.57 21
 9 -3 -2 348.07 23.6
 9 3 -2 352.86 20.1
 9 3 -2 340.17 22.4
 -9 3 2 316.07 24.2
 7 -3 -2 537.25 26.8
 7 -3 -2 512.95 28.9
 7 -3 -2 534.35 39.3
 7 -3 -2 582.44 37.7
 -7 3 2 539.65 29.7
 7 3 -2 484.35 24.9
 7 3 -2 580.14 29.4
 -7 3 2 573.44 36.2
 5 -3 -2 1152.28 42.3
 5 -3 -2 1058.79 45.2
 5 -3 -2 1083.19 54.09
 5 -3 -2 1049.2 52.09
 -5 3 2 1078.29 40.3
 5 3 -2 1089.09 44.3
 -5 3 2 1068.49 42.7
 -5 3 2 1070.99 38.4
 -5 3 2 1063.39 50.19
 5 3 -2 1118.69 58.09
 3 -3 -2 486.35 31.1
 3 -3 -2 493.35 24.2
 3 -3 -2 479.75 27.4
 -3 -3 2 465.25 25.6
 3 -3 -2 481.85 30.6
 3 3 -2 476.35 23.9
 -3 3 2 484.35 29.3
 3 3 -2 495.35 26.5
 -3 3 2 512.75 26
 -3 3 2 477.05 23
 3 3 -2 474.35 28.8
 -1 -3 2 922.11 41.8
 1 -3 -2 898.21 39.8
 -1 -3 2 883.61 37.8
 1 -3 -2 864.51 43.1
 1 -3 -2 897.31 35.3
 1 3 -2 824.92 41
 -1 3 2 805.22 40.7
 -1 3 2 807.22 36.9
 -1 3 2 690.03 32.1
 1 3 -2 771.42 33.6
 1 3 -2 835.42 39
 -1 -3 -2 379.26 20.5
 1 -3 2 357.06 25.4
 1 -3 2 344.67 22.3
 -1 -3 -2 343.37 21.7
 -1 3 -2 388.36 21.3
 1 3 2 403.76 22.3
 1 3 2 337.07 20.1
 1 3 2 439.46 34.1
 -1 3 -2 408.86 26.7
 -1 3 -2 383.66 22.4
 3 -3 2 1725.93 69.19
 3 -3 2 1709.93 62.49
 -3 -3 -2 1787.62 57.79
 3 3 2 1734.73 58.49
 -3 3 -2 1707.83 58.39
 -3 3 -2 1728.73 59.99
 3 3 2 1660.73 58.49
 -3 3 -2 1696.83 66.99
 5 -3 2 228.68 18.3
 -5 -3 -2 241.18 15
 5 -3 2 214.58 22.5
 -5 3 -2 215.78 15.8
 5 3 2 234.18 16.7
 -5 3 -2 239.38 22.3
 5 3 2 242.58 17.3
 -5 3 -2 240.48 15.3
 7 -3 2 350.56 32.4
 7 -3 2 359.46 25
 -7 3 -2 386.36 21.8
 7 3 2 453.75 24.8
 7 3 2 417.26 26.4
 -7 3 -2 383.26 20.9
 -7 3 -2 423.66 24.1
 9 -3 2 138.39 27.1
 9 -3 2 144.29 20.1
 -9 3 -2 127.99 12.3
 9 3 2 128.89 13.2
 11 -3 2 64.09 19.5
 11 -3 2 69.59 15.2
 11 3 2 64.39 12.9
 12 -4 -2 156.38 34.4
 12 -4 -2 81.59 20.8
 12 -4 -2 130.69 21.7
 -12 4 2 134.29 19.7
 12 4 -2 122.09 17.2
 12 4 -2 102.19 18.4
 10 -4 -2 21.4 8.1
 10 -4 -2 18.5 10.6
 10 -4 -2 16.9 10.9
 10 -4 -2 22.3 8.7
 10 4 -2 32.9 10.4
 10 4 -2 21.1 7.4
 10 4 -2 47.6 17.1
 -10 4 2 27.8 10.1
 8 -4 -2 246.08 28.6
 8 -4 -2 207.48 18.2
 8 -4 -2 177.48 26.3
 8 -4 -2 231.38 21.4
 -8 4 2 198.18 29.1
 8 4 -2 173.38 25
 -8 4 2 202.68 19
 8 4 -2 219.88 31.4
 8 4 -2 202.48 17.1
 6 -4 -2 4062.49 145.99
 6 -4 -2 4379.76 146.39
 6 -4 -2 4065.69 132.69
 6 -4 -2 4167.58 126.69
 6 4 -2 4253.37 125.99
 6 4 -2 4031.6 130.49
 -6 4 2 4352.56 128.39
 6 4 -2 4151.48 142.79
 -6 4 2 4112.59 120.39
 -6 4 2 4223.28 123.79
 -6 4 2 4103.29 140.39
 4 -4 -2 1775.92 76.59
 4 -4 -2 1717.13 74.29
 4 -4 -2 1714.43 68.49
 4 -4 -2 1758.92 63.29
 4 4 -2 1748.33 62.59
 4 4 -2 1743.63 66.69
 -4 4 2 1646.64 62.89
 -4 4 2 1664.23 71.19
 -4 4 2 1704.23 61.89
 4 4 -2 1611.54 70.89
 -2 -4 2 26.1 9.9
 -2 -4 2 13.7 4.8
 2 -4 -2 6.1 6.9
 2 -4 -2 14 5.4
 2 -4 -2 28.6 10.6
 -2 -4 2 20.4 7.6
 2 4 -2 17.4 7.5
 2 4 -2 14.5 5.7
 2 4 -2 8.7 5.5
 -2 4 2 15.1 5.5
 -2 4 2 15.3 6.2
 0 -4 -2 61.19 12.6
 0 -4 2 60.19 15.9
 0 -4 2 65.09 13.9
 0 -4 -2 54.09 10.2
 0 -4 -2 40.9 11.4
 0 4 2 71.99 17.2
 0 4 2 60.29 12.8
 0 4 2 59.99 11.2
 0 4 -2 52.99 11.3
 0 4 -2 68.49 13.5
 0 4 -2 72.49 12.5
 -2 -4 -2 2896.61 94.79
 -2 -4 -2 2919.71 92.59
 2 -4 2 2917.91 107.19
 2 -4 2 2979.8 100.19
 2 4 2 2830.72 108.29
 -2 4 -2 2925.81 93.69
 2 4 2 2874.11 91.99
 2 4 2 2923.41 99.59
 -2 4 -2 2959.4 103.89
 -2 4 -2 2849.91 95.89
 -4 -4 -2 3304.47 103.69
 4 -4 2 3407.26 123.69
 4 -4 2 3383.96 113.59
 4 4 2 3481.35 108.49
 4 4 2 3368.76 127.29
 4 4 2 3458.65 114.49
 -4 4 -2 3537.75 109.79
 4 4 2 3361.96 102.29
 -4 4 -2 3304.27 119.09
 6 -4 2 30.4 9.8
 6 -4 2 55.99 13.7
 -6 -4 -2 47.4 9.2
 -6 4 -2 59.39 16.8
 -6 4 -2 62.29 10.8
 6 4 2 70.09 12.6
 -6 4 -2 78.69 12.3
 -6 4 -2 77.99 13
 8 -4 2 67.09 19.6
 8 -4 2 59.99 14.4
 -8 4 -2 62.79 11
 -8 4 -2 76.39 12.6
 -8 4 -2 56.69 9.5
 10 -4 2 90.39 21.1
 10 -4 2 177.58 25.4
 10 4 2 133.59 22.1
 -10 4 -2 144.89 14.6
 12 -4 2 461.55 48.1
 12 -4 2 465.35 35.7
 12 4 2 412.76 35.8
 12 4 2 465.15 30.9
 11 -5 -2 79.09 18.4
 11 -5 -2 30.4 11
 11 -5 -2 40.2 18.6
 11 -5 -2 30.5 15.2
 11 5 -2 61.89 13.6
 11 5 -2 67.39 17.6
 -11 5 2 70.09 16.5
 11 5 -2 76.59 24.3
 9 -5 -2 167.48 26.3
 9 -5 -2 195.98 28.7
 9 -5 -2 201.48 38.1
 9 -5 -2 124.89 25.3
 9 5 -2 197.48 19.3
 9 5 -2 188.38 26.3
 -9 5 2 196.08 25
 9 5 -2 229.98 37.9
 7 -5 -2 227.28 23.8
 7 -5 -2 210.88 33.8
 7 -5 -2 179.28 30
 7 -5 -2 200.38 20
 -7 5 2 226.48 20.7
 7 5 -2 258.77 36.2
 -7 5 2 236.18 17.6
 7 5 -2 220.38 19.7
 -7 5 2 223.18 18.7
 7 5 -2 225.38 23.1
 5 -5 -2 272.57 28.8
 5 -5 -2 292.27 23.2
 5 -5 -2 298.77 41
 5 -5 -2 312.77 27.4
 5 5 -2 308.87 23.1
 -5 5 2 297.67 21.2
 -5 5 2 260.17 27.4
 -5 5 2 229.28 20.2
 5 5 -2 301.47 29.7
 5 5 -2 264.07 24.5
 -5 5 2 264.27 22.1
 3 -5 -2 137.69 22.9
 3 -5 -2 163.78 16.9
 3 -5 -2 196.08 30.3
 -3 5 2 208.68 31.2
 -3 5 2 178.68 16.5
 -3 5 2 166.88 18.2
 3 5 -2 173.78 28.5
 3 5 -2 155.58 16.3
 3 5 -2 178.48 19.6
 1 -5 -2 490.75 29.8
 -1 -5 2 498.85 28.7
 -1 -5 2 494.55 33.4
 1 -5 -2 489.25 33.2
 1 -5 -2 432.26 37.4
 -1 -5 2 501.35 38.6
 -1 5 2 425.96 31.3
 1 5 -2 442.26 28.7
 -1 5 2 471.25 29.1
 1 5 -2 467.75 34.9
 -1 5 2 434.26 35.3
 1 5 -2 472.05 32.1
 1 -5 2 48.7 12.9
 -1 -5 -2 44.5 11
 1 -5 2 64.09 17.3
 -1 -5 -2 33.8 9.2
 1 5 2 73.19 16.7
 1 5 2 59.19 17.6
 1 5 2 50.99 11.1
 -1 5 -2 39.1 10.9
 -1 5 -2 58.89 16.5
 -1 5 -2 61.39 12.9
 3 -5 2 501.65 40.7
 3 -5 2 516.95 35.8
 -3 -5 -2 542.55 31
 -3 -5 -2 565.14 33
 -3 5 -2 634.04 53.79
 -3 5 -2 603.44 35.3
 -3 5 -2 588.04 33.2
 3 5 2 522.25 32.2
 5 -5 2 241.38 24.1
 -5 -5 -2 258.77 20
 5 -5 2 156.48 26.1
 -5 5 -2 234.68 20.7
 -5 5 -2 225.68 19.4
 5 5 2 211.98 23.1
 5 5 2 285.67 43.2
 5 5 2 249.68 21.3
 7 -5 2 174.38 26.2
 7 -5 2 142.89 26
 -7 5 -2 173.08 31.4
 -7 5 -2 226.38 18.2
 7 5 2 185.28 32.7
 -7 5 -2 159.68 16.5
 7 5 2 198.98 19.4
 7 5 2 175.08 26
 9 -5 2 45 17.8
 9 -5 2 34.9 12.4
 9 5 2 59.39 14.4
 9 5 2 39.9 14.3
 -9 5 -2 38.1 8.1
 9 5 2 34.9 18.1
 -9 5 -2 42.5 10.3
 11 -5 2 60.69 21.5
 11 -5 2 68.99 18.6
 11 5 2 68.59 15.7
 11 5 2 62.99 23.6
 10 -6 -2 4.8 8.1
 10 -6 -2 6.7 9.5
 10 -6 -2 15.7 13.9
 10 -6 -2 9.1 12.9
 10 6 -2 9.6 10.8
 -10 6 2 18 13.8
 10 6 -2 13.7 8.6
 10 6 -2 18.1 14.9
 -10 6 2 20.5 9.2
 8 -6 -2 309.27 28.4
 8 -6 -2 363.66 34.3
 8 -6 -2 378.16 40.7
 8 -6 -2 304.47 36.3
 -8 6 2 333.97 23.2
 8 6 -2 336.97 46
 -8 6 2 348.47 28.9
 -8 6 2 348.57 46.1
 8 6 -2 315.87 31.4
 8 6 -2 336.27 28
 6 -6 -2 1370.86 80.29
 6 -6 -2 1367.66 70.99
 6 -6 -2 1430.46 78.79
 -6 6 2 1504.05 64.29
 -6 6 2 1286.87 77.49
 6 6 -2 1371.76 76.19
 6 6 -2 1434.36 63.39
 -6 6 2 1410.56 62.49
 -6 6 2 1341.67 58.19
 4 -6 -2 711.73 52.99
 4 -6 -2 630.24 47
 4 6 -2 600.14 46
 -4 6 2 664.23 40.9
 -4 6 2 629.94 36.4
 4 6 -2 619.44 38.1
 2 -6 -2 201.18 36.6
 -2 -6 2 221.68 18.7
 -2 -6 2 276.77 42.5
 2 -6 -2 220.58 24.6
 2 6 -2 266.17 28.8
 2 6 -2 226.28 21.8
 -2 6 2 238.98 21.5
 0 -6 -2 56.89 14.1
 0 -6 2 51.99 17.9
 0 -6 2 71.19 15.7
 0 -6 -2 50.29 13.1
 0 -6 2 63.19 16.1
 0 6 2 43.4 12.9
 0 6 -2 40.1 13.1
 0 6 -2 25.2 10.6
 0 6 2 42.5 11.5
 0 6 -2 38.6 10.6
 -2 -6 -2 878.91 45.2
 2 -6 2 929.41 52.79
 -2 -6 -2 901.71 68.69
 2 -6 2 909.91 59.59
 -2 6 -2 704.43 50.19
 2 6 2 652.23 56.59
 -2 6 -2 807.92 47.5
 -2 6 -2 772.92 42.9
 2 6 2 758.82 54.79
 2 6 2 793.12 44.1
 4 -6 2 1901.91 85.89
 -4 -6 -2 1948.41 75.59
 4 -6 2 1924.61 97.29
 4 6 2 1826.92 95.39
 -4 6 -2 1956.2 80.39
 -4 6 -2 2030.7 77.59
 4 6 2 1981.8 78.99
 6 -6 2 117.09 28.5
 -6 -6 -2 138.69 19.8
 6 -6 2 138.49 25.1
 6 6 2 125.89 32.8
 -6 6 -2 116.99 21.3
 -6 6 -2 122.19 20.2
 -6 6 -2 81.29 23.4
 6 6 2 137.09 26.2
 6 6 2 113.39 20.2
 -6 6 -2 132.59 20.1
 8 -6 2 0.3 5.8
 8 -6 2 9.5 12.3
 8 6 2 6.1 10.1
 -8 6 -2 8.3 6.4
 -8 6 -2 -0.7 8.8
 -8 6 -2 1 4.1
 8 6 2 -1.6 10.7
 8 6 2 10.3 7.4
 -8 6 -2 -0.4 4
 7 -7 -2 131.69 30.8
 7 -7 -2 103.79 22.5
 7 -7 -2 120.79 28.3
 7 7 -2 180.78 27.4
 -7 7 2 122.59 20.7
 7 7 -2 124.39 26.4
 -7 7 2 115.99 21.2
 -7 7 2 143.99 21.4
 -7 7 2 111.49 26.8
 7 7 -2 105.29 26.7
 5 -7 -2 240.48 41.7
 5 -7 -2 171.08 27.2
 5 -7 -2 197.98 35.2
 5 7 -2 177.08 30.9
 -5 7 2 163.38 31.9
 -5 7 2 217.38 22.8
 -5 7 2 225.18 31.6
 5 7 -2 207.28 37.8
 -5 7 2 182.28 20.3
 5 7 -2 196.88 27.5
 3 -7 -2 25.3 11.2
 3 -7 -2 33.6 17.6
 3 -7 -2 30.9 12.9
 -3 7 2 19.1 13.9
 3 7 -2 31 11.3
 3 7 -2 35.8 25.7
 3 7 -2 20.1 10.9
 -3 7 2 5 8.3
 -3 7 2 23.7 9
 -1 -7 2 142.19 22.2
 -1 -7 2 163.48 32
 1 -7 -2 154.58 27.1
 1 -7 -2 146.09 29.1
 -1 7 2 149.09 26.4
 1 7 -2 108.99 27.2
 1 7 -2 135.09 22
 -1 7 2 103.79 21.8
 1 -7 2 23.6 10.9
 1 -7 2 26.6 15.2
 -1 -7 -2 29.5 11.8
 1 7 2 19.6 12.9
 1 7 2 15.7 10.7
 -1 7 -2 21 14.2
 1 7 2 7.4 6.4
 -1 7 -2 11 8.9
 3 -7 2 402.36 37
 3 -7 2 398.86 43.5
 3 7 2 400.76 32.3
 3 7 2 368.06 51.79
 -3 7 -2 349.77 38.3
 3 7 2 401.86 38.1
 -3 7 -2 439.36 33.2
 5 -7 2 117.19 31
 5 -7 2 109.39 25.9
 -5 -7 -2 113.79 20.6
 5 -7 2 80.49 23.1
 5 7 2 61.19 21.3
 5 7 2 115.09 26.4
 -5 7 -2 102.69 19
 7 -7 2 57.69 19.6
 7 -7 2 48.9 17.9
 7 -7 2 108.79 25.8
 7 7 2 113.19 27.8
 -7 7 -2 69.99 17.2
 -7 7 -2 62.49 14.4
 -7 7 -2 57.29 18.3
 7 7 2 24.8 19.4
 -7 7 -2 47.8 23.1
 7 7 2 46.9 18.1
 4 -8 -2 394.86 40.7
 4 -8 -2 280.87 39.1
 4 -8 -2 338.27 55.19
 -4 8 2 349.67 53.79
 4 8 -2 365.86 33.6
 4 8 -2 281.97 42.8
 -4 8 2 340.77 30.9
 4 8 -2 297.97 47.7
 -4 8 2 341.97 35.4
 -4 8 2 382.76 33.5
 2 -8 -2 1.6 9.3
 -2 -8 2 9.6 7.2
 2 -8 -2 13.1 10.5
 2 -8 -2 17.1 11.7
 2 8 -2 22.1 10.8
 -2 8 2 15.3 11.3
 2 8 -2 3.9 11.4
 -2 8 2 4.8 11.6
 2 8 -2 5 9.9
 -2 8 2 1.1 5.7
 0 -8 2 69.99 25.5
 0 -8 -2 101.89 23.4
 0 -8 2 124.19 23.5
 0 -8 -2 103.19 22.9
 0 8 2 61.69 31.5
 0 8 -2 77.59 18.1
 0 8 2 46.1 19
 0 8 2 135.99 25
 0 8 -2 89.89 26
 2 -8 2 521.35 46.2
 2 -8 2 438.66 40.3
 2 -8 2 397.06 53.69
 -2 -8 -2 440.46 35.5
 -2 -8 -2 416.06 36.6
 -2 8 -2 499.75 38
 2 8 2 489.55 66.09
 2 8 2 410.66 42.4
 2 8 2 471.05 37.7
 -2 8 -2 410.26 39.9
 -2 8 -2 403.06 51.29
 4 -8 2 504.65 45.8
 4 -8 2 486.45 52.89
 4 -8 2 511.85 46.6
 4 8 2 356.46 60.79
 4 8 2 502.15 39.5
 -4 8 -2 391.36 38.5
 -4 8 -2 467.95 37
 4 8 2 428.06 70.59
 14 0 -3 15.6 9.9
 14 0 -3 24.9 12.1
 14 0 -3 17.4 9
 12 0 -3 143.89 23.4
 12 0 -3 163.38 26
 12 0 -3 155.08 21.7
 10 0 -3 27.3 8.7
 10 0 -3 7.7 5.9
 10 0 -3 16.3 8.2
 8 0 -3 866.01 39.6
 8 0 -3 854.01 42.5
 8 0 -3 770.72 38.4
 6 0 -3 149.99 14.3
 6 0 -3 167.48 12.6
 6 0 -3 148.39 12.9
 4 0 -3 1123.89 34.9
 4 0 -3 1067.49 40.7
 -2 0 3 285.97 13.7
 2 0 -3 275.27 16.2
 2 0 -3 279.37 13.8
 -2 0 3 289.47 16
 -2 0 3 312.67 12.9
 2 0 -3 304.37 13.2
 0 0 -3 298.07 14.5
 0 0 3 292.37 14.7
 0 0 -3 304.97 11.4
 0 0 3 293.87 11.3
 0 0 -3 332.77 20.1
 -2 0 -3 995.5 33.2
 2 0 3 943.21 34.2
 -4 0 -3 710.53 25.6
 6 0 3 201.58 10.6
 6 0 3 193.88 14.4
 8 0 3 6.7 2.9
 8 0 3 3.3 3.6
 10 0 3 510.45 29
 10 0 3 628.14 26
 12 0 3 4.2 3.7
 12 0 3 4.6 5.6
 12 0 3 11.8 12.2
 13 -1 -3 6.8 6.8
 13 -1 -3 10.2 9.2
 13 -1 -3 -0.3 5.5
 13 1 -3 12.4 9.2
 13 1 -3 12.4 7.9
 13 1 -3 12.9 8.7
 11 -1 -3 225.98 23.6
 11 -1 -3 217.18 25.2
 11 -1 -3 192.58 18.4
 11 1 -3 186.18 29.3
 11 1 -3 185.68 19.7
 9 -1 -3 4076.89 124.99
 9 1 -3 4174.68 126.79
 9 1 -3 4065.59 126.39
 7 -1 -3 1753.42 60.49
 7 -1 -3 1675.03 68.89
 7 -1 -3 1639.24 61.89
 -7 1 3 1627.14 59.29
 7 1 -3 1710.83 59.69
 7 1 -3 1823.92 61.39
 5 -1 -3 367.76 19.9
 5 -1 -3 375.86 14.9
 5 -1 -3 337.77 19.5
 5 -1 -3 356.06 24.1
 5 -1 -3 382.16 16.8
 -5 1 3 383.36 20.4
 5 1 -3 354.46 18.2
 -5 1 3 375.56 20.6
 3 -1 -3 177.08 11.6
 3 -1 -3 173.98 9.9
 -3 -1 3 164.18 10.1
 -3 -1 3 162.08 9.4
 3 -1 -3 179.38 14.9
 3 -1 -3 167.58 11.8
 3 1 -3 177.58 11.3
 3 1 -3 184.28 10.1
 -3 1 3 177.08 11.4
 -3 1 3 181.48 9.6
 -3 1 3 171.48 14.3
 3 1 -3 186.58 10.4
 -3 1 3 175.48 10.2
 -3 1 3 176.18 11.7
 1 -1 -3 4949.7 259.07
 -1 -1 3 4732.63 271.47
 -1 1 3 4663.93 249.97
 1 1 -3 4896.51 270.97
 1 -1 3 8856.71 382.76
 3 -1 3 1198.48 41.7
 -3 -1 -3 1143.29 37.7
 3 -1 3 1152.08 47.5
 3 1 3 1120.09 48.6
 -3 1 -3 1158.48 40.4
 3 1 3 1153.38 39.2
 5 -1 3 125.19 19
 -5 -1 -3 131.29 8.6
 5 -1 3 107.99 10.7
 -5 1 -3 117.09 8.8
 -5 1 -3 115.39 8.9
 5 1 3 138.09 10.7
 7 -1 3 234.28 23.9
 7 -1 3 138.79 13.3
 7 1 3 200.78 14.1
 9 -1 3 2347.47 79.99
 9 -1 3 2406.36 101.79
 9 1 3 2146.69 74.99
 9 1 3 2429.66 73.59
 11 -1 3 658.83 52.19
 11 -1 3 688.63 36.1
 11 1 3 691.33 35.5
 11 1 3 667.93 31.8
 13 -1 3 7.5 6.5
 13 -1 3 8.8 10.4
 13 1 3 8.1 6.4
 13 1 3 2.4 4.1
 14 -2 -3 66.19 15.7
 14 -2 -3 73.19 21.9
 14 2 -3 36.7 12.6
 12 -2 -3 203.28 19.9
 12 -2 -3 187.28 32.7
 12 -2 -3 212.38 31.2
 12 2 -3 208.68 33.9
 10 -2 -3 357.46 24.6
 10 -2 -3 377.16 34
 10 -2 -3 388.96 30.7
 -10 2 3 303.67 23.2
 10 2 -3 312.27 24.4
 8 -2 -3 662.23 38.9
 8 -2 -3 694.53 27.7
 8 -2 -3 679.33 43.8
 8 -2 -3 705.83 30.6
 8 -2 -3 675.53 33.6
 -8 2 3 658.03 34.1
 8 2 -3 752.02 29.7
 6 -2 -3 205.78 14.4
 6 -2 -3 132.09 23.3
 6 -2 -3 179.88 14.4
 6 -2 -3 183.78 17
 6 -2 -3 184.68 12.1
 6 2 -3 197.68 13.3
 -6 2 3 201.08 18.5
 -6 2 3 176.18 15.3
 4 -2 -3 824.82 41.8
 -4 -2 3 786.72 30.9
 4 -2 -3 723.63 36.4
 4 2 -3 846.62 35.9
 -4 2 3 953.6 35.2
 -4 2 3 909.51 30.4
 -4 2 3 882.11 31.9
 4 2 -3 901.71 33.9
 2 -2 -3 716.03 27.4
 2 -2 -3 693.03 33
 -2 -2 3 676.33 30
 2 -2 -3 673.03 33.4
 2 2 -3 670.33 28.6
 -2 2 3 649.83 26.8
 -2 2 3 666.73 26.5
 -2 2 3 706.63 32.1
 -2 2 3 686.83 29.7
 2 2 -3 673.03 28.8
 -2 2 3 713.43 33.6
 0 -2 3 2490.05 79.39
 0 -2 -3 2536.25 81.59
 0 -2 -3 2539.85 74.89
 0 2 -3 2495.05 78.09
 0 2 3 2551.54 80.49
 0 2 3 2563.84 84.49
 0 2 -3 2545.05 76.89
 0 2 3 2453.75 74.59
 2 -2 3 400.46 22.1
 2 -2 3 414.46 25.5
 -2 -2 -3 434.76 27.5
 -2 -2 -3 398.56 19.6
 -2 2 -3 452.65 25.4
 -2 2 -3 429.96 21.2
 -2 2 -3 424.76 21.6
 2 2 3 377.46 20
 2 2 3 424.16 24.3
 4 -2 3 863.01 36.9
 4 -2 3 900.01 44.9
 -4 -2 -3 837.32 32.1
 -4 2 -3 858.31 33.5
 4 2 3 846.22 33.9
 4 2 3 907.81 42.4
 -4 2 -3 878.41 29.5
 6 -2 3 331.07 28.2
 -6 -2 -3 331.57 15.9
 6 -2 3 313.27 21
 -6 2 -3 290.37 16.8
 6 2 3 310.37 26.1
 -6 2 -3 310.87 16.6
 -6 2 -3 322.87 15.8
 6 2 3 318.27 19
 8 -2 3 66.29 12.6
 8 -2 3 78.09 17.4
 8 2 3 82.09 12.9
 8 2 3 84.99 18.7
 10 -2 3 595.84 48
 10 -2 3 705.43 36.5
 10 2 3 555.14 42.3
 10 2 3 633.84 32.2
 10 2 3 623.14 31.8
 12 -2 3 0.5 6.4
 12 -2 3 2.7 5.2
 12 2 3 4.2 5.4
 12 2 3 3.8 9.1
 12 2 3 1.1 3.8
 13 -3 -3 5.3 5.3
 13 -3 -3 6.8 10.6
 13 -3 -3 21.4 13.4
 13 3 -3 7.8 8.4
 11 -3 -3 125.29 26.3
 11 -3 -3 120.09 22.5
 11 -3 -3 150.68 15.9
 -11 3 3 121.19 22.6
 11 3 -3 129.09 14.3
 11 3 -3 147.79 12.7
 11 3 -3 120.89 18.8
 9 -3 -3 2921.11 112.39
 9 -3 -3 2889.21 92.99
 9 -3 -3 3092.29 122.09
 9 -3 -3 2980.5 98.89
 9 3 -3 3125.99 92.39
 9 3 -3 3097.69 96.49
 7 -3 -3 715.73 42.3
 7 -3 -3 676.03 31.8
 7 -3 -3 748.23 47.3
 7 -3 -3 785.62 37.2
 7 3 -3 720.63 42.1
 -7 3 3 729.23 41.8
 7 3 -3 797.42 35.9
 7 3 -3 797.62 32.7
 -7 3 3 739.73 36.9
 5 -3 -3 58.99 15.7
 5 -3 -3 58.39 9.9
 5 -3 -3 58.39 12.5
 5 -3 -3 48.4 10.4
 5 3 -3 59.09 12.4
 -5 3 3 66.19 12.9
 -5 3 3 58.79 9.6
 -5 3 3 77.29 13
 -5 3 3 59.19 8.9
 5 3 -3 71.49 12
 5 3 -3 62.49 9.9
 3 -3 -3 561.54 34.3
 3 -3 -3 533.65 33
 3 -3 -3 584.04 26.9
 -3 -3 3 553.64 28.3
 -3 3 3 580.24 27
 -3 3 3 542.05 32.1
 3 3 -3 530.05 26.1
 -3 3 3 602.14 29.2
 3 3 -3 515.85 28
 3 3 -3 513.45 29.4
 -3 3 3 538.95 25.4
 1 -3 -3 2035.7 78.29
 1 -3 -3 1991.8 73.89
 -1 -3 3 2032 73.89
 -1 -3 3 1954.8 69.99
 1 -3 -3 2048.3 66.99
 1 3 -3 2068.49 72.09
 -1 3 3 2001.7 72.69
 -1 3 3 2106.89 71.69
 1 3 -3 2080.69 70.09
 1 3 -3 2135.39 67.89
 -1 3 3 2049.09 66.69
 -1 -3 -3 4084.89 122.09
 1 -3 3 4207.18 132.59
 1 -3 3 4181.78 127.69
 -1 3 -3 4338.17 126.09
 1 3 3 4348.46 138.09
 1 3 3 4322.47 123.79
 -1 3 -3 4384.06 141.19
 -1 3 -3 4311.97 124.19
 1 3 3 4246.77 126.89
 3 -3 3 1296.07 51.89
 -3 -3 -3 1269.67 46.9
 -3 -3 -3 1362.16 57.19
 3 -3 3 1127.19 64.79
 -3 3 -3 1369.86 50.39
 3 3 3 1268.37 48.5
 -3 3 -3 1273.67 52.89
 5 -3 3 36.9 9.7
 5 -3 3 45.2 10.3
 -5 -3 -3 35.8 7.2
 -5 3 -3 40.5 8.1
 5 3 3 42.2 11.2
 -5 3 -3 36.2 7.1
 5 3 3 45.1 9
 -5 3 -3 40.2 8.4
 7 -3 3 105.39 16.9
 7 -3 3 66.39 15.4
 -7 3 -3 80.79 10.9
 -7 3 -3 81.49 10.9
 -7 3 -3 85.39 12.4
 7 3 3 62.79 14.7
 7 3 3 70.09 12.2
 9 -3 3 1521.35 63.29
 9 -3 3 1510.65 80.09
 9 3 3 1410.36 66.29
 -9 3 -3 1534.05 51.89
 9 3 3 1474.85 58.39
 11 -3 3 632.24 52.99
 11 3 3 564.44 41.4
 11 3 3 636.54 34.9
 12 -4 -3 109.19 20.2
 12 -4 -3 89.29 25.5
 12 -4 -3 112.69 25.3
 12 4 -3 132.99 18
 12 4 -3 105.19 18.5
 -12 4 3 84.89 16.6
 12 4 -3 115.79 26.6
 10 -4 -3 158.18 32.3
 10 -4 -3 136.09 19.2
 10 -4 -3 164.58 23.1
 10 -4 -3 107.49 22.3
 10 4 -3 153.58 28.1
 -10 4 3 134.49 20.3
 10 4 -3 163.78 15.5
 10 4 -3 155.78 21.5
 8 -4 -3 485.15 28.5
 8 -4 -3 471.15 40.1
 8 -4 -3 457.85 31.2
 8 -4 -3 387.56 34.3
 -8 4 3 467.15 30.2
 8 4 -3 406.96 25.4
 8 4 -3 387.56 33.5
 -8 4 3 425.26 36.3
 8 4 -3 411.86 30.8
 6 -4 -3 23.2 10
 6 -4 -3 29 11.3
 6 4 -3 21.8 6.9
 6 4 -3 16.2 6.9
 -6 4 3 29.1 6.7
 -6 4 3 33.9 11.7
 6 4 -3 12.4 8.4
 -6 4 3 33.3 8.1
 -6 4 3 27 7.4
 4 -4 -3 289.57 20.6
 4 -4 -3 305.37 27.8
 4 -4 -3 343.77 29.7
 -4 4 3 350.46 27.7
 -4 4 3 284.27 19.3
 4 4 -3 274.37 20.1
 4 4 -3 328.57 26.2
 -4 4 3 296.87 21.9
 -4 4 3 332.47 21.8
 4 4 -3 285.77 22.6
 2 -4 -3 326.87 32.7
 2 -4 -3 389.56 31.8
 2 -4 -3 393.76 24.2
 -2 -4 3 427.46 31.2
 -2 -4 3 392.96 26.9
 -2 4 3 450.75 28.3
 2 4 -3 412.26 27.1
 -2 4 3 412.26 30.6
 2 4 -3 461.95 30.1
 2 4 -3 442.06 31.8
 -2 4 3 387.46 23.7
 0 -4 3 1384.66 65.39
 0 -4 3 1380.36 58.69
 0 -4 -3 1397.86 54.09
 0 -4 -3 1442.36 59.89
 0 4 3 1468.85 60.39
 0 4 3 1448.26 66.39
 0 4 3 1415.06 58.69
 0 4 -3 1378.76 60.69
 0 4 -3 1518.65 58.99
 0 4 -3 1387.26 54.79
 0 4 3 1404.26 54.29
 -2 -4 -3 220.08 19.4
 2 -4 3 257.97 24.7
 -2 -4 -3 185.68 16.1
 2 -4 3 191.88 18.6
 -2 4 -3 195.08 16.8
 2 4 3 210.88 17.5
 2 4 3 190.38 26.2
 2 4 3 231.48 21
 2 4 3 218.98 18.1
 -2 4 -3 205.18 21
 -2 4 -3 191.18 17.5
 4 -4 3 273.47 23.2
 4 -4 3 249.97 26.1
 4 4 3 268.87 29.7
 4 4 3 277.97 20.8
 -4 4 -3 283.97 20.5
 -4 4 -3 279.67 21.2
 4 4 3 276.87 20
 6 -4 3 197.88 29.9
 -6 -4 -3 211.78 15.9
 6 -4 3 229.58 21.6
 6 4 3 175.88 16.4
 -6 4 -3 175.88 14.7
 -6 4 -3 201.48 16.5
 6 4 3 182.68 17.5
 -6 4 -3 184.88 16.7
 8 -4 3 83.19 17.3
 8 -4 3 84.59 20.6
 8 4 3 53.89 11.8
 -8 4 -3 48.5 9.4
 -8 4 -3 44.9 8.3
 -8 4 -3 64.59 11.8
 10 -4 3 347.97 30.2
 -10 4 -3 367.76 22.8
 10 4 3 390.36 27.9
 11 -5 -3 164.58 32.9
 11 -5 -3 221.48 37.2
 11 -5 -3 149.19 25.6
 11 -5 -3 161.08 23.8
 11 5 -3 144.69 31.3
 -11 5 3 147.19 23.6
 11 5 -3 175.88 23.4
 11 5 -3 134.59 26.5
 9 -5 -3 1116.19 58.19
 9 -5 -3 1082.79 67.29
 9 -5 -3 1116.99 70.79
 9 -5 -3 1055.29 55.79
 9 5 -3 1111.19 65.09
 9 5 -3 983.2 52.99
 -9 5 3 1062.89 53.79
 9 5 -3 1072.79 49.6
 -9 5 3 901.01 59.89
 7 -5 -3 829.22 43.8
 7 -5 -3 902.51 59.09
 7 -5 -3 843.72 49.6
 -7 5 3 849.81 50.49
 7 5 -3 900.51 48.4
 7 5 -3 894.81 43.7
 -7 5 3 847.72 38.3
 -7 5 3 881.71 41
 7 5 -3 809.32 52.79
 5 -5 -3 12.9 9
 5 -5 -3 28.8 12.3
 5 -5 -3 32.3 9.7
 5 5 -3 31.9 9.9
 -5 5 3 33.6 12.7
 -5 5 3 23.3 8
 -5 5 3 32.9 8.8
 5 5 -3 22.9 9.9
 5 5 -3 28 11.6
 -5 5 3 30.8 9.6
 3 -5 -3 225.68 31.3
 3 -5 -3 169.18 26.5
 3 -5 -3 132.29 23.1
 -3 -5 3 170.28 19
 -3 5 3 127.09 20.1
 3 5 -3 135.59 22.4
 -3 5 3 148.19 15.3
 3 5 -3 117.39 17.2
 -3 5 3 181.68 30.2
 1 -5 -3 1309.57 56.89
 -1 -5 3 1397.96 63.19
 1 -5 -3 1361.86 72.79
 -1 -5 3 1430.96 70.69
 -1 5 3 1408.36 57.39
 -1 5 3 1400.16 69.79
 1 5 -3 1367.76 61.49
 -1 5 3 1394.26 62.89
 1 5 -3 1401.56 58.69
 1 5 -3 1420.56 65.99
 -1 -5 -3 3625.74 122.79
 1 -5 3 3591.04 134.79
 1 -5 3 3496.75 124.49
 -1 -5 -3 3495.55 116.89
 -1 5 -3 3848.72 131.19
 1 5 3 3810.62 119.49
 -1 5 -3 3834.82 119.99
 1 5 3 3709.13 126.79
 -1 5 -3 3702.43 123.19
 3 -5 3 130.29 21.5
 -3 -5 -3 159.98 16.2
 -3 -5 -3 182.88 19.6
 3 -5 3 139.69 24.4
 -3 5 -3 149.39 26.1
 3 5 3 153.48 16.5
 3 5 3 124.29 14.7
 -3 5 -3 153.98 22.4
 3 5 3 112.39 24.9
 -3 5 -3 169.28 17.1
 -5 -5 -3 15.8 7
 5 -5 3 14 7.9
 5 -5 3 4.7 6.6
 -5 5 -3 18.6 7.4
 -5 5 -3 27.5 9.6
 5 5 3 6.5 9.4
 5 5 3 14.8 6.6
 5 5 3 10.7 7.9
 7 -5 3 220.38 36.8
 -7 -5 -3 259.07 19.7
 7 -5 3 232.38 25.2
 7 5 3 250.57 22.8
 -7 5 -3 242.58 20.8
 7 5 3 204.48 30.1
 -7 5 -3 234.78 19.2
 -7 5 -3 252.67 20.3
 -7 5 -3 227.48 46
 7 5 3 227.48 42
 9 -5 3 683.93 46
 9 -5 3 725.23 58.49
 9 5 3 620.64 60.49
 -9 5 -3 667.33 35.8
 9 5 3 630.14 45.6
 9 5 3 687.83 40.3
 -9 5 -3 689.73 32.1
 -9 5 -3 659.03 34.3
 10 -6 -3 78.79 24.3
 10 -6 -3 72.99 21.5
 10 -6 -3 54.49 16.6
 -10 6 3 33.7 17.3
 -10 6 3 83.09 19.5
 10 6 -3 60.89 15.4
 10 6 -3 26.7 17.9
 10 6 -3 46.2 20
 8 -6 -3 363.26 30.9
 8 -6 -3 344.97 39.5
 8 -6 -3 348.67 47.6
 -8 6 3 415.46 26.2
 8 6 -3 361.76 33.5
 -8 6 3 308.27 43.9
 8 6 -3 366.46 38.6
 8 6 -3 411.96 30.7
 -8 6 3 377.86 30.5
 6 -6 -3 25.6 13.9
 6 -6 -3 18.7 11.7
 6 -6 -3 20.3 11
 -6 6 3 30.7 10.6
 -6 6 3 22 13.7
 6 6 -3 18.3 11.4
 -6 6 3 47.3 11.8
 6 6 -3 23.5 9.1
 -6 6 3 26 8.6
 4 -6 -3 249.68 28.7
 4 -6 -3 196.08 34.4
 -4 6 3 266.07 22.5
 4 6 -3 307.27 41.5
 -4 6 3 222.68 21.1
 -4 6 3 239.68 24.4
 4 6 -3 226.48 22.1
 -2 -6 3 41.9 12.8
 -2 -6 3 56.99 12.2
 -2 -6 3 27.7 13.2
 2 -6 -3 49.5 14.7
 2 -6 -3 43.9 15.8
 -2 6 3 28.6 15.7
 -2 6 3 69.19 14.5
 2 6 -3 57.49 14
 -2 6 3 43.4 15.7
 2 6 -3 50.29 15.7
 0 -6 -3 658.23 40
 0 -6 3 723.23 52.89
 0 -6 3 727.13 46.5
 0 6 -3 769.92 42.7
 0 6 -3 702.63 48.1
 0 6 3 775.72 42.3
 -2 -6 -3 156.48 23.9
 2 -6 3 134.99 28.8
 2 -6 3 175.18 28.6
 -2 6 -3 122.79 19.3
 2 6 3 127.09 20.8
 -2 6 -3 146.09 28.8
 -2 6 -3 159.88 25.8
 -4 -6 -3 100.19 20
 4 -6 3 113.69 28.3
 -4 -6 -3 80.19 15.7
 4 -6 3 95.69 21.5
 4 6 3 97.89 18.3
 -4 6 -3 96.49 23.4
 -4 6 -3 68.99 15.6
 -4 6 -3 128.79 20.3
 4 6 3 79.89 24
 6 -6 3 85.09 20
 6 -6 3 76.69 24.9
 -6 -6 -3 61.89 13.5
 6 6 3 38.5 20.7
 -6 6 -3 52.29 20
 -6 6 -3 25.4 9.7
 -6 6 -3 67.59 13.9
 6 6 3 64.89 15.5
 6 6 3 38.1 14.3
 -6 6 -3 50.99 13.3
 8 -6 3 8.9 10
 8 -6 3 34.8 14.5
 8 6 3 8.6 15.1
 -8 6 -3 29.1 10.3
 8 6 3 24 16.4
 8 6 3 25.3 10.5
 -8 6 -3 28.1 9.7
 -8 6 -3 28.4 10
 7 -7 -3 480.15 49.6
 7 -7 -3 422.36 37.1
 7 -7 -3 548.65 50.59
 7 7 -3 417.06 40.1
 -7 7 3 478.15 47.9
 7 7 -3 521.45 37.9
 -7 7 3 565.14 38.2
 -7 7 3 553.54 34.4
 7 7 -3 435.26 45.1
 -7 7 3 554.14 38.9
 5 -7 -3 62.49 20.7
 5 -7 -3 41.6 14.1
 5 -7 -3 65.49 21.2
 5 7 -3 35.2 12
 5 7 -3 29 15.4
 -5 7 3 39.9 13.1
 5 7 -3 31.4 13.6
 -5 7 3 24.5 14.4
 -5 7 3 51.79 14.2
 -5 7 3 30.2 9.7
 3 -7 -3 73.49 19.7
 3 -7 -3 86.19 24.9
 3 -7 -3 49.7 14.7
 -3 7 3 35.4 16.6
 3 7 -3 76.59 16.7
 -3 7 3 70.19 16.1
 3 7 -3 63.59 17.8
 -1 -7 3 553.84 49.8
 1 -7 -3 558.34 42.4
 -1 -7 3 532.45 36
 -1 -7 3 585.14 50.99
 -1 7 3 521.65 46.5
 1 7 -3 525.45 39.3
 -1 7 3 482.55 46
 -1 7 3 581.44 43.6
 1 7 -3 494.45 40.3
 -1 -7 -3 1058.89 56.29
 1 -7 3 1050.59 74.39
 1 -7 3 1103.99 59.99
 -1 -7 -3 1087.29 59.09
 1 7 3 1048.2 63.59
 -1 7 -3 1177.78 58.79
 -1 7 -3 1051.79 67.09
 1 7 3 1049.09 71.19
 -1 7 -3 1108.59 62.39
 -3 -7 -3 326.07 29.4
 3 -7 3 335.17 51.69
 3 -7 3 293.07 41.1
 -3 -7 -3 353.96 47
 -3 7 -3 263.67 46.6
 3 7 3 274.27 42.6
 3 7 3 252.07 35.8
 -3 7 -3 285.67 27
 -5 -7 -3 4.9 6.9
 5 -7 3 -2.2 6.9
 5 -7 3 -4.2 4.2
 -5 7 -3 -0.8 9.2
 5 7 3 4.2 6.6
 5 7 3 -5.4 18.4
 5 7 3 9 12.1
 -5 7 -3 1.9 4.8
 7 -7 3 145.19 34.6
 7 -7 3 159.58 31.7
 -7 7 -3 178.68 26.1
 7 7 3 107.99 36.2
 -7 7 -3 163.08 24.3
 7 7 3 149.29 25.5
 -7 7 -3 126.09 24.2
 4 -8 -3 73.59 23.6
 4 -8 -3 44.7 16.4
 4 -8 -3 45.2 18.1
 4 8 -3 42.6 20
 4 8 -3 65.19 16.5
 -4 8 3 47.3 22.9
 -4 8 3 73.69 18
 -4 8 3 43.7 16.4
 2 -8 -3 27.6 13.5
 -2 -8 3 41.2 12.5
 2 -8 -3 34.4 17.3
 2 8 -3 31.7 12.9
 2 8 -3 24.5 17.3
 -2 8 3 45 14.5
 -2 8 3 10 10.9
 -2 8 3 6.9 12
 2 8 -3 25 15.3
 0 -8 3 305.07 30.5
 0 -8 -3 302.07 32.5
 0 -8 3 317.57 50.89
 0 -8 -3 235.28 33
 0 -8 3 244.48 39.9
 0 8 -3 287.87 43.5
 0 8 3 349.96 56.29
 0 8 3 334.67 31.5
 0 8 -3 344.77 31.8
 2 -8 3 107.89 28.1
 2 -8 3 89.89 23.3
 -2 -8 -3 108.79 22.7
 2 -8 3 60.79 19.1
 -2 -8 -3 72.29 18.1
 -2 8 -3 56.79 21.2
 -2 8 -3 76.29 18.4
 2 8 3 42.4 20.1
 -2 8 -3 72.79 21.1
 2 8 3 40 18.6
 2 8 3 74.29 18.7
 14 0 -4 60.39 14.4
 14 0 -4 58.69 16.7
 14 0 -4 57.79 16.7
 12 0 -4 1345.37 62.59
 12 0 -4 1548.05 72.69
 12 0 -4 1534.95 67.69
 10 0 -4 996.7 51.69
 10 0 -4 996.1 48
 10 0 -4 921.81 46.3
 8 0 -4 14.2 5.5
 8 0 -4 12.3 6.9
 8 0 -4 13.8 6.6
 6 0 -4 9.5 3.4
 6 0 -4 14.3 5.3
 6 0 -4 3 3.7
 4 0 -4 3154.28 83.99
 -4 0 4 2988.6 92.19
 4 0 -4 3004.5 93.39
 0 0 4 94.49 9.2
 0 0 -4 121.29 13.9
 0 0 -4 134.59 10.3
 0 0 4 128.79 7.2
 0 0 -4 131.39 7.3
 0 0 4 140.39 14.8
 -2 0 -4 52.29 8.2
 2 0 4 59.49 9.4
 2 0 4 41.7 9.3
 4 0 4 728.33 32.3
 -4 0 -4 766.52 29.2
 6 0 4 2647.14 84.89
 8 0 4 1441.86 55.69
 10 0 4 1.5 3
 12 0 4 1.7 8.2
 12 0 4 7 6.5
 13 -1 -4 58.99 15.1
 13 -1 -4 82.19 22.6
 13 -1 -4 85.09 17.7
 13 1 -4 98.29 20.7
 13 1 -4 50.49 13.5
 13 1 -4 91.79 18.6
 11 -1 -4 591.24 35.4
 11 -1 -4 620.24 38.9
 11 -1 -4 662.43 45.1
 11 1 -4 674.33 38.8
 11 1 -4 605.74 37.6
 9 -1 -4 78.69 13.6
 9 -1 -4 96.19 15.4
 9 -1 -4 85.99 17.7
 9 1 -4 107.09 16.8
 9 1 -4 94.69 15.1
 7 -1 -4 394.36 23.2
 7 -1 -4 434.26 30.2
 7 -1 -4 365.16 23
 7 1 -4 377.86 22.5
 -7 1 4 395.46 23.6
 7 1 -4 429.86 25
 5 -1 -4 445.96 23.4
 5 -1 -4 471.65 28.9
 5 -1 -4 501.05 23.3
 5 1 -4 473.75 23.5
 5 1 -4 453.75 18.9
 -5 1 4 441.06 23.6
 5 1 -4 441.76 22.6
 3 -1 -4 1646.44 49
 -3 -1 4 1644.24 51.69
 -3 -1 4 1484.85 47.5
 3 -1 -4 1523.05 49.99
 3 -1 -4 1582.44 57.99
 3 -1 -4 1469.45 49.99
 -3 1 4 1506.05 56.79
 3 1 -4 1506.65 48.3
 3 1 -4 1577.54 53.69
 -3 1 4 1548.55 48.1
 -3 1 4 1569.84 51.29
 -3 1 4 1557.54 48.9
 1 -1 -4 1890.81 55.99
 1 -1 -4 1949.3 58.39
 -1 -1 4 1938.31 66.39
 -1 -1 4 1894.31 56.19
 -1 -1 4 1861.91 58.99
 -1 1 4 1858.61 55.69
 1 1 -4 1905.31 55.49
 1 1 -4 1834.62 58.19
 -1 1 4 1859.11 57.79
 -1 1 4 1965.5 66.09
 1 -1 4 246.08 16.8
 -1 -1 -4 266.27 22.1
 -1 -1 -4 274.47 15.2
 1 -1 4 259.07 16.2
 -1 1 -4 244.68 15.1
 1 1 4 239.48 19.7
 3 -1 4 934.81 38.5
 3 -1 4 1000.5 44.8
 -3 -1 -4 957.1 35.3
 3 1 4 1048.2 49.2
 -3 1 -4 996.9 38.2
 3 1 4 996.6 37.3
 5 -1 4 137.19 13
 -5 -1 -4 135.69 10.1
 5 -1 4 164.98 25
 5 1 4 186.28 13.7
 5 1 4 178.78 19.2
 -5 1 -4 138.89 11.1
 7 -1 4 1114.59 46.8
 7 -1 4 1183.18 61.29
 7 1 4 1190.28 38.4
 7 1 4 1071.09 56.99
 7 1 4 1097.89 44.2
 9 -1 4 34.3 13.3
 9 -1 4 42.7 10.3
 9 1 4 43.9 7.9
 9 1 4 37.2 9
 11 -1 4 101.29 24.8
 11 -1 4 115.59 18.7
 11 1 4 124.19 18.3
 11 1 4 144.99 12
 11 1 4 147.99 28.5
 13 -1 4 13 12.3
 13 -1 4 22.1 9.4
 13 1 4 6.4 12.4
 13 1 4 19.9 8.9
 14 -2 -4 51.99 13.1
 14 -2 -4 41.1 15.4
 14 -2 -4 76.19 22.2
 14 2 -4 45 14.1
 14 2 -4 60.09 15.8
 12 -2 -4 1112.39 60.19
 12 -2 -4 1111.09 67.09
 12 2 -4 1054.19 54.49
 10 -2 -4 755.12 38.9
 10 -2 -4 734.33 42.9
 10 -2 -4 701.33 48.3
 -10 2 4 670.13 37.3
 10 2 -4 685.03 38.6
 8 -2 -4 351.66 26.1
 8 -2 -4 359.66 18.2
 8 -2 -4 357.56 23.6
 8 -2 -4 355.36 30.7
 8 2 -4 359.56 19.2
 -8 2 4 342.77 23.7
 6 -2 -4 8.8 4.4
 6 -2 -4 13.5 6
 6 -2 -4 21.6 5
 6 -2 -4 18.8 8.3
 -6 2 4 16.3 6.2
 6 2 -4 22.5 6.8
 -6 2 4 28.6 8.5
 4 -2 -4 1682.73 54.69
 -4 -2 4 1554.74 51.09
 4 -2 -4 1720.93 52.09
 4 -2 -4 1655.53 64.59
 4 2 -4 1522.95 52.39
 -4 2 4 1451.95 55.29
 -4 2 4 1522.65 49.5
 -4 2 4 1555.44 53.99
 -4 2 4 1472.25 51.29
 4 2 -4 1527.55 52.29
 -2 -2 4 8865.01 460.65
 2 -2 -4 9524.85 456.95
 2 2 -4 8755.42 463.05
 -2 2 4 8777.72 440.46
 0 -2 -4 996.4 44.4
 0 -2 -4 986.4 37
 0 -2 4 967.1 39.2
 0 -2 4 937.11 39.7
 0 2 4 1021.6 43.5
 0 2 4 1008.9 37.6
 0 2 -4 975 38.3
 0 2 4 1066.09 46.8
 0 2 -4 983 39.2
 2 -2 4 2.6 3.4
 2 -2 4 6.8 4.3
 -2 -2 -4 6.2 3.5
 -2 -2 -4 1.3 5.4
 2 2 4 1.3 4.1
 -2 2 -4 1.4 2.5
 2 2 4 6.7 3.6
 -2 2 -4 -1.3 2.3
 -4 -2 -4 788.02 30.7
 4 -2 4 766.02 35.4
 4 -2 4 757.92 42.2
 -4 2 -4 697.13 31.8
 4 2 4 694.23 39.2
 -4 2 -4 668.83 30.8
 4 2 4 708.93 31.9
 6 -2 4 2445.76 82.69
 -6 -2 -4 2357.86 72.29
 6 -2 4 2468.35 97.19
 6 2 4 2360.26 93.99
 -6 2 -4 2367.46 75.19
 6 2 4 2439.26 78.59
 8 -2 4 1197.08 51.69
 8 -2 4 1227.88 67.19
 8 2 4 1094.69 61.29
 8 2 4 1141.59 47.3
 10 -2 4 100.59 24.9
 10 -2 4 109.69 18.7
 10 2 4 79.89 12.6
 10 2 4 73.89 13.5
 10 2 4 59.79 19.7
 12 -2 4 21.4 9.5
 12 -2 4 31.2 14.1
 12 2 4 17.1 14.1
 12 2 4 26.8 9.3
 12 2 4 37.5 9.5
 13 -3 -4 66.39 22.4
 13 -3 -4 80.29 20.8
 13 3 -4 80.09 18.3
 11 -3 -4 390.06 38.5
 11 -3 -4 332.47 32
 11 -3 -4 342.47 25.3
 11 3 -4 392.16 29.7
 -11 3 4 340.07 26.9
 11 3 -4 362.66 23.4
 9 -3 -4 23.1 11.5
 9 -3 -4 17.3 6.9
 9 -3 -4 19.4 6.2
 9 -3 -4 27.2 9.6
 -9 3 4 12.9 7.9
 9 3 -4 12.2 4.8
 9 3 -4 9.2 5
 7 -3 -4 490.75 37.7
 7 -3 -4 481.65 24.9
 7 -3 -4 440.76 31.8
 7 3 -4 448.06 23.7
 7 3 -4 434.06 29.5
 -7 3 4 461.25 28.3
 7 3 -4 457.25 26.2
 -7 3 4 497.75 32.5
 5 -3 -4 412.56 29.7
 5 -3 -4 434.86 23.3
 5 -3 -4 459.35 33.8
 5 3 -4 433.86 24.9
 -5 3 4 408.86 20.9
 5 3 -4 418.56 26.4
 5 3 -4 418.76 23.1
 -5 3 4 420.16 24.5
 -5 3 4 403.06 27.5
 -3 -3 4 2063.29 73.69
 -3 -3 4 1990.5 69.09
 3 -3 -4 1992.6 66.59
 3 -3 -4 1999.6 77.69
 3 -3 -4 2004 78.49
 3 3 -4 1917.71 68.79
 -3 3 4 2103.29 70.99
 3 3 -4 2051.09 70.59
 3 3 -4 1975.3 67.19
 -3 3 4 2017 74.69
 -3 3 4 2071.79 66.09
 -1 -3 4 309.47 21.5
 -1 -3 4 297.67 22.4
 1 -3 -4 271.87 18.3
 1 -3 -4 312.27 24.2
 1 3 -4 336.27 21.7
 -1 3 4 333.67 37.4
 -1 3 4 368.06 26.5
 1 3 -4 347.47 21.1
 1 3 -4 338.07 22.2
 -1 3 4 360.86 20.3
 1 -3 4 551.74 30.3
 1 -3 4 587.04 33.8
 -1 -3 -4 557.94 31.3
 -1 -3 -4 582.44 33.1
 1 3 4 535.35 30.6
 1 3 4 494.65 26.5
 -1 3 -4 508.85 30.3
 -1 3 -4 533.45 28.4
 -1 3 -4 499.35 27.2
 1 3 4 506.15 34.9
 -3 -3 -4 411.96 23.2
 3 -3 4 451.05 27.5
 3 -3 4 435.16 31.3
 -3 -3 -4 426.96 31
 3 3 4 444.56 28.1
 3 3 4 438.26 24.6
 -3 3 -4 448.66 25.1
 -3 3 -4 409.56 24.8
 -3 3 -4 488.35 31.1
 5 -3 4 28.3 8.6
 -5 -3 -4 23.8 6.1
 5 -3 4 16.1 9.7
 -5 3 -4 7 4.4
 -5 3 -4 22.3 5.2
 5 3 4 13 5.3
 -5 3 -4 24.4 7.1
 7 -3 4 1024 59.49
 7 -3 4 901.91 51.19
 -7 -3 -4 913.21 36
 -7 3 -4 944.11 40
 -7 3 -4 969.1 36
 7 3 4 888.81 49
 -7 3 -4 942.31 38.1
 7 3 4 910.11 42.4
 9 -3 4 -1.8 3.5
 9 -3 4 -1.5 5.1
 9 3 4 6.6 7.7
 9 3 4 3.6 4.1
 11 -3 4 67.19 15.6
 11 -3 4 97.19 28
 11 3 4 63.39 14
 11 3 4 80.89 20.4
 12 -4 -4 642.14 51.79
 12 -4 -4 684.03 57.69
 12 4 -4 618.44 49.4
 12 4 -4 643.64 37.7
 -12 4 4 675.93 42.1
 12 4 -4 712.33 35.3
 10 -4 -4 654.73 52.39
 10 -4 -4 649.43 46.7
 10 -4 -4 596.74 33.4
 10 4 -4 580.34 43
 -10 4 4 581.54 38.1
 10 4 -4 588.04 31.8
 10 4 -4 548.25 34.2
 8 -4 -4 208.68 18.4
 8 -4 -4 250.87 29.5
 8 -4 -4 240.58 26.4
 -8 4 4 227.18 21.1
 8 4 -4 202.08 17.5
 -8 4 4 236.58 38.1
 8 4 -4 222.18 30
 6 -4 -4 13.5 6.4
 6 -4 -4 16.7 9.7
 6 -4 -4 27.4 11.5
 6 4 -4 14.3 8.2
 6 4 -4 13.8 5.5
 6 4 -4 20.1 7.9
 -6 4 4 9.4 5.3
 -6 4 4 22.3 6.5
 -6 4 4 38.8 12.8
 -6 4 4 21.5 7
 4 -4 -4 1734.23 76.69
 -4 -4 4 1659.93 65.49
 4 -4 -4 1758.82 64.09
 4 -4 -4 1805.42 77.89
 -4 4 4 1753.92 61.59
 -4 4 4 1761.82 64.49
 -4 4 4 1764.42 73.39
 4 4 -4 1709.73 69.69
 4 4 -4 1681.13 63.49
 4 4 -4 1778.12 67.99
 2 -4 -4 4426.26 154.98
 -2 -4 4 4609.44 144.29
 -2 -4 4 4682.43 151.18
 2 -4 -4 4733.33 152.88
 2 -4 -4 4598.34 138.99
 -2 4 4 4938.41 154.88
 2 4 -4 4751.32 146.89
 -2 4 4 4633.34 138.29
 2 4 -4 4758.82 144.09
 2 4 -4 4817.22 140.99
 -2 4 4 4773.42 145.99
 0 -4 4 935.91 45
 0 -4 -4 902.21 46.4
 0 -4 -4 933.41 40.8
 0 -4 4 950.9 49.5
 0 4 4 815.02 43.8
 0 4 -4 898.51 43.1
 0 4 4 832.02 39.8
 0 4 4 844.92 43.6
 0 4 4 928.21 51.29
 0 4 -4 874.11 40.9
 0 4 -4 852.21 44.9
 2 -4 4 43.3 11
 -2 -4 -4 42.2 11.4
 -2 -4 -4 34.9 8.8
 2 -4 4 30.9 9.8
 2 4 4 45.7 15.5
 2 4 4 44.3 9.8
 2 4 4 46.4 11.4
 -2 4 -4 42.1 11
 -2 4 -4 50.29 11.9
 -2 4 -4 41.5 9.7
 -4 -4 -4 299.57 21
 4 -4 4 340.47 26.4
 -4 -4 -4 276.87 25.2
 4 -4 4 289.27 28.5
 4 4 4 306.77 32.7
 -4 4 -4 286.97 27
 4 4 4 291.07 26.1
 -4 4 -4 306.07 22
 -4 4 -4 291.37 22.1
 4 4 4 283.27 21.7
 -6 -4 -4 1995.6 68.99
 6 -4 4 2038.9 80.69
 6 -4 4 1954.5 91.89
 -6 4 -4 2009.3 66.19
 6 4 4 1935.31 73.19
 6 4 4 1969.1 75.69
 8 -4 4 1002.5 52.89
 8 -4 4 986 64.29
 8 4 4 999.4 49.7
 -8 4 -4 898.61 39.2
 -8 4 -4 946.81 40.2
 -8 4 -4 948.91 43
 8 4 4 1024.8 48.2
 10 -4 4 31.7 14.5
 10 -4 4 16.7 10.2
 -10 4 -4 23.3 6.5
 10 4 4 16.9 7.9
 11 -5 -4 297.27 26.8
 11 -5 -4 351.86 38.5
 11 -5 -4 351.66 42
 11 5 -4 276.97 28.6
 11 5 -4 335.17 25.9
 -11 5 4 315.87 29.8
 11 5 -4 345.97 43.8
 9 -5 -4 11.5 10.6
 9 -5 -4 -1.6 6.5
 -9 5 4 6.4 8.5
 9 5 -4 8.1 7.6
 -9 5 4 12 7.8
 9 5 -4 24.5 12.6
 9 5 -4 16 7.6
 7 -5 -4 149.19 29
 7 -5 -4 141.39 25.9
 7 -5 -4 148.19 21.3
 -7 5 4 149.49 15.7
 -7 5 4 156.18 14.7
 7 5 -4 123.99 20.4
 -7 5 4 137.69 18.5
 7 5 -4 163.58 25.9
 7 5 -4 179.28 17.9
 5 -5 -4 182.38 18.6
 5 -5 -4 170.78 27.3
 5 -5 -4 205.68 31.5
 -5 5 4 188.08 30.3
 -5 5 4 197.38 19
 5 5 -4 221.18 30.9
 5 5 -4 196.88 18.8
 -5 5 4 192.08 19.4
 -5 5 4 190.18 16.9
 5 5 -4 207.88 21.6
 -3 -5 4 300.67 29.8
 3 -5 -4 336.77 30.5
 -3 -5 4 292.87 25.4
 3 -5 -4 207.98 29.6
 -3 5 4 315.97 26.4
 3 5 -4 291.87 26.9
 -3 5 4 364.86 24.5
 3 5 -4 323.77 24.4
 -3 5 4 357.26 32
 1 -5 -4 273.27 22.1
 1 -5 -4 234.48 24.2
 -1 -5 4 269.97 27.6
 -1 -5 4 292.27 25.5
 1 5 -4 239.28 24.4
 -1 5 4 268.17 21.8
 1 5 -4 247.88 21.6
 1 5 -4 274.97 24.4
 -1 5 4 317.27 30.6
 -1 5 4 268.67 24.8
 1 -5 4 84.59 17
 -1 -5 -4 126.29 22.6
 1 -5 4 97.59 21
 -1 -5 -4 93.59 15.5
 1 5 4 80.99 16.4
 1 5 4 121.19 24.7
 1 5 4 87.09 15.3
 -1 5 -4 135.49 19.5
 -1 5 -4 115.99 22.2
 -1 5 -4 87.69 16.8
 -3 -5 -4 256.57 25.6
 -3 -5 -4 251.37 21.3
 3 -5 4 272.87 26
 3 -5 4 232.78 34.4
 -3 5 -4 303.07 23.8
 3 5 4 274.87 22.8
 3 5 4 291.57 23.8
 -3 5 -4 290.07 28.6
 -3 5 -4 254.57 23
 5 -5 4 63.19 18.1
 -5 -5 -4 48.6 11
 5 -5 4 39.9 12.1
 -5 5 -4 34.6 9.7
 -5 5 -4 28.6 9.1
 5 5 4 20.6 10.7
 5 5 4 49.8 12
 5 5 4 40.4 11.5
 5 5 4 34.6 16.5
 7 -5 4 568.54 41.3
 -7 -5 -4 584.34 33.4
 -7 5 -4 565.94 34.3
 -7 5 -4 631.44 34.6
 7 5 4 530.95 46.8
 -7 5 -4 647.04 32.7
 7 5 4 555.34 53.99
 7 5 4 670.73 38.9
 9 -5 4 -0.1 9.3
 9 -5 4 36.7 13.9
 -9 5 -4 37.9 10.1
 9 5 4 14.4 11.4
 9 5 4 24.6 9.7
 -9 5 -4 33 8.9
 10 -6 -4 505.15 49.1
 10 -6 -4 422.36 35.3
 10 -6 -4 500.95 50.79
 10 6 -4 438.06 39.4
 10 6 -4 430.46 32.8
 -10 6 4 446.96 36.4
 -10 6 4 381.06 63.89
 10 6 -4 428.16 63.49
 8 -6 -4 24.7 13.8
 8 -6 -4 32.5 11.8
 8 -6 -4 10.6 10.8
 -8 6 4 41.7 11.6
 8 6 -4 30.1 13
 8 6 -4 64.29 15.4
 8 6 -4 13.5 11.6
 -8 6 4 35.9 14.4
 -8 6 4 46.5 10.4
 6 -6 -4 79.79 21.6
 6 -6 -4 66.09 15.8
 6 -6 -4 60.69 18
 -6 6 4 70.89 16.3
 6 6 -4 40.4 14.3
 6 6 -4 65.29 17.6
 6 6 -4 45.6 11.9
 -6 6 4 58.29 12.6
 -6 6 4 58.29 18.1
 -6 6 4 62.29 13.3
 4 -6 -4 1055.69 64.09
 4 -6 -4 1001.7 66.39
 4 6 -4 1081.09 53.99
 -4 6 4 1070.59 51.09
 4 6 -4 1085.69 61.49
 -4 6 4 1093.89 56.79
 -4 6 4 1143.89 53.29
 -2 -6 4 1796.12 67.89
 -2 -6 4 1759.32 79.39
 -2 -6 4 1802.52 88.99
 2 -6 -4 1681.03 73.59
 2 -6 -4 1699.83 91.59
 2 -6 -4 1812.22 83.89
 2 6 -4 1900.41 75.99
 -2 6 4 1839.82 73.79
 -2 6 4 1795.32 80.09
 2 6 -4 1727.33 81.89
 0 -6 -4 374.06 32.2
 0 -6 4 352.36 31.8
 0 -6 4 333.67 34.9
 0 6 -4 342.37 33
 0 6 4 360.26 28.3
 0 6 -4 362.56 28.7
 2 -6 4 54.59 17.7
 2 -6 4 51.69 14.9
 -2 -6 -4 51.19 13
 -2 -6 -4 57.39 15.8
 -2 6 -4 72.69 17
 -2 6 -4 84.89 17
 2 6 4 101.39 19.2
 -2 6 -4 59.69 18
 4 -6 4 295.57 30
 -4 -6 -4 221.18 21.9
 -4 -6 -4 222.98 25.8
 4 -6 4 232.78 38.2
 4 6 4 278.27 25.6
 4 6 4 243.18 40.6
 -4 6 -4 249.68 23.6
 -4 6 -4 240.98 24.8
 6 -6 4 792.82 60.79
 -6 -6 -4 717.33 40.2
 6 -6 4 732.83 50.39
 6 6 4 755.52 45.1
 6 6 4 658.83 51.19
 -6 6 -4 629.34 51.69
 -6 6 -4 718.93 42.8
 -6 6 -4 698.13 38.9
 6 6 4 622.44 58.89
 8 -6 4 620.34 56.39
 8 -6 4 549.85 45.3
 -8 6 -4 578.14 34.7
 8 6 4 363.66 54.29
 -8 6 -4 578.24 36.5
 8 6 4 628.44 41.1
 -8 6 -4 586.04 35.3
 8 6 4 476.15 44.2
 7 -7 -4 64.69 23.4
 7 -7 -4 40.7 18.3
 7 -7 -4 32.9 14.1
 7 7 -4 53.29 19.5
 7 7 -4 48.5 17.6
 -7 7 4 25.8 16.9
 -7 7 4 37 13.4
 -7 7 4 55.29 12.9
 7 7 -4 46.9 14.1
 -7 7 4 42.9 13.8
 5 -7 -4 42.1 14.3
 5 -7 -4 80.59 24.3
 5 -7 -4 60.19 20
 -5 7 4 41.8 17.8
 -5 7 4 48.3 12.4
 5 7 -4 40.3 15.7
 -5 7 4 72.49 17.5
 5 7 -4 70.29 16.2
 5 7 -4 77.69 34.9
 -5 7 4 65.79 19.7
 3 -7 -4 204.68 28.5
 3 -7 -4 214.48 34.3
 3 -7 -4 176.18 36.2
 3 7 -4 180.78 30.5
 -3 7 4 225.08 23
 -3 7 4 150.18 28.3
 3 7 -4 233.28 24.7
 3 7 -4 223.68 41.2
 -1 -7 4 129.29 26.5
 1 -7 -4 110.59 20.6
 -1 -7 4 143.89 22.5
 1 -7 -4 170.28 29.8
 -1 -7 4 139.39 29.5
 1 7 -4 143.69 26.8
 -1 7 4 145.49 33
 1 7 -4 141.79 30.3
 -1 7 4 104.09 26
 1 7 -4 90.89 32
 -1 7 4 147.69 23.5
 -1 -7 -4 99.29 21.6
 1 -7 4 75.79 20.6
 -1 -7 -4 51.69 14.2
 1 -7 4 75.39 31.3
 1 7 4 72.39 20.2
 1 7 4 64.49 16.6
 -1 7 -4 62.29 15.4
 1 7 4 91.49 27.1
 -1 7 -4 77.89 20.2
 3 -7 4 109.19 25.8
 -3 -7 -4 162.88 28.4
 3 -7 4 188.08 39.8
 -3 7 -4 86.59 25
 -3 7 -4 128.59 24.7
 -3 7 -4 107.69 20.2
 3 7 4 112.49 20.9
 3 7 4 85.59 23
 3 7 4 65.39 22.6
 5 -7 4 62.39 18.8
 5 -7 4 42 20
 5 7 4 37.3 13.4
 -5 7 -4 42.7 14
 5 7 4 12 13.1
 -5 7 -4 14.7 14.4
 5 7 4 3.9 13.7
 4 -8 -4 261.37 41.9
 4 -8 -4 237.08 43.2
 4 8 -4 273.37 28.9
 -4 8 4 256.77 26.3
 -4 8 4 246.68 31.8
 -4 8 4 148.79 29.3
 -4 8 4 144.69 35.5
 4 8 -4 204.48 36.9
 2 -8 -4 616.34 51.99
 -2 -8 4 648.44 38.9
 2 -8 -4 528.65 43.7
 -2 8 4 691.83 45.2
 2 8 -4 737.83 48.1
 -2 8 4 550.14 48.2
 2 8 -4 559.54 49.1
 -2 8 4 507.75 53.89
 2 8 -4 620.14 55.29
 0 -8 4 293.57 29.9
 0 -8 4 314.67 44.8
 0 -8 4 306.87 52.69
 0 -8 -4 307.67 33.6
 0 8 4 292.47 29.8
 0 8 4 223.68 38.5
 0 8 -4 292.87 41.6
 0 8 -4 324.47 31.5
 0 8 -4 262.47 42.4
 0 8 4 322.47 54.09
 -2 -8 -4 3.1 9.2
 2 -8 4 -1.1 9.4
 -2 -8 -4 3.1 8
 2 -8 4 16.7 12.8
 -2 8 -4 5.3 10.5
 -2 8 -4 2.5 6
 2 8 4 5.8 7.2
 -2 8 -4 -1.5 11.6
 2 8 4 -1 9.6
 14 0 -5 358.46 31
 14 0 -5 353.26 33.6
 14 0 -5 282.27 28
 12 0 -5 2 5.4
 12 0 -5 9.7 8.3
 12 0 -5 12.7 6.7
 10 0 -5 60.09 14.6
 10 0 -5 69.09 12.6
 8 0 -5 594.74 35.3
 8 0 -5 588.74 28.4
 8 0 -5 662.43 34.5
 6 0 -5 886.11 30.4
 6 0 -5 826.52 40.4
 6 0 -5 859.61 38.2
 4 0 -5 1098.29 46.2
 -4 0 5 1059.99 44.2
 4 0 -5 1168.38 38.9
 -4 0 5 1119.59 36
 4 0 -5 1152.48 42.4
 2 0 -5 400.06 20.4
 2 0 -5 413.46 26
 -2 0 5 413.46 18.8
 -2 0 5 422.26 25.1
 2 0 -5 399.66 19
 -2 0 5 384.06 19.5
 0 0 -5 2536.95 88.29
 0 0 5 2544.25 87.79
 0 0 5 2421.86 68.69
 0 0 -5 2548.05 76.59
 0 0 -5 2450.35 68.79
 -2 0 -5 1.9 2.6
 2 0 5 3.7 3.5
 2 0 5 -0.9 3.5
 -4 0 -5 1668.13 55.49
 4 0 5 1638.94 59.59
 -6 0 -5 4.3 3.1
 6 0 5 0.1 3
 8 0 5 274.87 21.4
 10 0 5 74.79 14.7
 12 0 5 89.39 23.3
 12 0 5 98.09 18
 13 -1 -5 551.94 38.7
 13 -1 -5 547.95 44.7
 13 -1 -5 523.35 36.4
 13 1 -5 534.95 39
 13 1 -5 595.34 39
 13 1 -5 603.04 38.7
 11 -1 -5 62.49 13.4
 11 -1 -5 37.9 14.3
 11 -1 -5 38.4 11
 11 1 -5 59.89 12.8
 11 1 -5 69.19 16.1
 9 -1 -5 51.59 13.7
 9 -1 -5 24.7 7.5
 9 -1 -5 24 8
 9 1 -5 53.29 12.8
 9 1 -5 47.2 9.6
 9 1 -5 41.4 10.3
 7 -1 -5 1717.53 62.49
 7 -1 -5 1766.32 52.49
 7 -1 -5 1679.83 58.89
 7 -1 -5 1987.6 101.99
 7 1 -5 1598.64 51.29
 7 1 -5 1638.24 60.89
 -7 1 5 1566.64 60.59
 7 1 -5 1657.03 61.19
 -5 -1 5 4729.33 139.19
 5 -1 -5 4746.33 140.79
 5 -1 -5 4825.52 137.09
 5 -1 -5 5200.08 135.69
 5 -1 -5 4991.6 152.18
 5 1 -5 5076.69 140.99
 5 1 -5 5035.5 142.89
 5 1 -5 4965.4 134.59
 -5 1 5 5114.49 136.39
 3 -1 -5 1535.95 50.39
 3 -1 -5 1416.96 50.39
 3 -1 -5 1472.75 59.59
 -3 -1 5 1484.95 49.6
 -3 -1 5 1593.94 55.29
 -3 1 5 1558.94 58.79
 -3 1 5 1553.04 50.49
 3 1 -5 1418.36 57.29
 -3 1 5 1657.73 52.89
 -3 1 5 1621.24 49.7
 3 1 -5 1537.85 50.19
 1 -1 -5 829.42 32.3
 -1 -1 5 811.42 30
 -1 -1 5 826.32 33.1
 1 -1 -5 772.02 39.2
 -1 -1 5 843.42 40.6
 1 -1 -5 733.53 28.6
 -1 1 5 757.62 28.6
 -1 1 5 835.82 39.5
 1 1 -5 809.52 32.1
 -1 1 5 788.92 31.8
 1 -1 5 290.07 18.3
 1 -1 5 272.37 18.7
 -1 -1 -5 266.57 16.5
 -1 -1 -5 259.07 23.5
 1 1 5 253.27 12.1
 1 1 5 238.48 21.4
 -1 1 -5 261.57 17
 1 1 5 275.97 16.9
 3 -1 5 3370.76 104.69
 -3 -1 -5 3432.96 99.79
 3 1 5 3470.95 102.29
 -3 1 -5 3413.36 102.29
 -5 -1 -5 4205.98 116.09
 5 -1 5 3952.2 136.29
 5 -1 5 4098.79 124.19
 5 1 5 4174.08 139.49
 5 1 5 4166.28 121.29
 -5 1 -5 3873.51 117.29
 7 -1 5 39.9 13.5
 7 -1 5 56.09 12
 -7 -1 -5 75.49 7.5
 -7 1 -5 44.8 8.7
 7 1 5 72.59 13.4
 7 1 5 43 14.7
 -7 1 -5 64.09 9
 9 -1 5 73.49 19
 9 -1 5 103.99 17.3
 9 1 5 98.29 17
 11 -1 5 290.37 25.4
 11 -1 5 229.88 39.8
 11 1 5 235.58 38.3
 11 1 5 305.87 25.1
 14 -2 -5 235.68 40
 14 -2 -5 239.78 25.2
 14 -2 -5 216.88 31.7
 14 2 -5 219.08 30.1
 12 -2 -5 53.49 18.2
 12 -2 -5 29.5 10.5
 12 -2 -5 29.7 10.1
 12 2 -5 24.2 10.9
 10 -2 -5 315.57 31.9
 10 -2 -5 302.17 25.8
 10 -2 -5 298.07 24.1
 10 2 -5 272.07 23.4
 -10 2 5 275.17 23.1
 8 -2 -5 236.38 19.6
 8 -2 -5 238.58 25.6
 8 -2 -5 228.58 14.7
 8 -2 -5 245.18 20.9
 -8 2 5 244.18 20.4
 8 2 -5 275.27 16.4
 6 -2 -5 1383.06 46.8
 6 -2 -5 1240.58 60.39
 6 -2 -5 1327.57 53.89
 6 -2 -5 1277.27 57.09
 -6 2 5 1366.46 52.29
 -6 2 5 1328.17 52.79
 6 2 -5 1335.57 47.4
 6 2 -5 1362.26 48.5
 -4 -2 5 418.36 21.2
 4 -2 -5 460.25 22.3
 4 -2 -5 400.46 25.1
 -4 -2 5 405.36 21.5
 4 -2 -5 431.46 30.4
 4 -2 -5 436.96 23.4
 -4 2 5 432.26 24.3
 -4 2 5 447.16 23.5
 -4 2 5 459.85 21.3
 4 2 -5 440.16 20.4
 -4 2 5 431.16 29
 -4 2 5 459.15 23.2
 4 2 -5 448.36 23.6
 2 -2 -5 688.03 38
 -2 -2 5 743.93 36
 -2 -2 5 655.43 30.9
 -2 -2 5 691.13 30.1
 -2 2 5 693.63 29.1
 -2 2 5 718.53 30.1
 -2 2 5 725.33 42
 -2 2 5 758.32 35.4
 2 2 -5 702.13 28.8
 2 2 -5 709.73 36.5
 0 -2 -5 956.9 47.6
 0 -2 5 1024.1 42.2
 0 -2 5 981 41.7
 0 -2 -5 1033.3 40
 0 2 5 1082.69 48.1
 0 2 5 1068.89 40.2
 0 2 5 929.21 35.2
 0 2 -5 1040.9 41.1
 0 2 -5 1105.29 41.9
 2 -2 5 21.8 6.7
 2 -2 5 17.3 6.3
 -2 -2 -5 10.2 4.1
 -2 -2 -5 20.8 9.5
 2 2 5 19.9 6.3
 2 2 5 23.3 8.5
 -2 2 -5 34 7.9
 4 -2 5 1810.42 75.09
 -4 -2 -5 1787.62 60.09
 4 -2 5 1828.52 66.79
 -4 2 -5 1775.52 63.29
 4 2 5 1767.72 74.49
 4 2 5 1739.43 62.29
 6 -2 5 54.69 13
 6 -2 5 69.09 13.4
 -6 -2 -5 83.79 9.1
 6 2 5 79.69 19.6
 -6 2 -5 58.59 10.6
 6 2 5 64.59 11.6
 -6 2 -5 68.89 10.7
 8 -2 5 340.57 34.5
 8 -2 5 352.36 26.3
 8 2 5 316.37 22.8
 8 2 5 298.07 32
 10 -2 5 40.7 12.1
 10 -2 5 32.3 13.2
 10 2 5 50.89 18
 10 2 5 55.39 9.6
 10 2 5 73.99 15.3
 12 -2 5 122.29 21.6
 12 -2 5 92.19 22.7
 12 2 5 113.99 20.1
 12 2 5 93.19 27.8
 12 2 5 138.79 18.4
 13 -3 -5 446.06 26.7
 13 -3 -5 513.95 42
 13 -3 -5 481.55 47.4
 13 3 -5 541.85 43.9
 11 -3 -5 138.69 13.8
 11 -3 -5 111.69 26.3
 11 -3 -5 128.49 22.8
 11 3 -5 132.99 12.5
 -11 3 5 141.69 22.4
 11 3 -5 122.39 13.4
 11 3 -5 147.09 23.8
 11 3 -5 129.59 23
 9 -3 -5 3 3.5
 9 -3 -5 3.6 6.7
 9 -3 -5 7.7 6.8
 -9 3 5 -0.7 2.8
 9 3 -5 1.7 4.9
 9 3 -5 4.2 3.9
 9 3 -5 5.8 3
 7 -3 -5 904.11 37.8
 7 -3 -5 898.11 47.7
 7 -3 -5 934.41 54.79
 -7 3 5 879.81 42.9
 -7 3 5 899.91 45.6
 7 3 -5 849.12 41.6
 7 3 -5 858.11 37.2
 7 3 -5 873.41 39.3
 5 -3 -5 4472.95 143.29
 -5 -3 5 4273.67 129.09
 5 -3 -5 4342.57 148.89
 5 -3 -5 4291.97 129.39
 5 3 -5 4340.37 132.69
 -5 3 5 4667.63 134.39
 -5 3 5 4581.34 131.69
 -5 3 5 4900.01 136.29
 -5 3 5 4457.85 138.89
 5 3 -5 4527.75 133.19
 -3 -3 5 962.7 41.3
 3 -3 -5 932.71 47.9
 3 -3 -5 997.3 40.6
 -3 -3 5 1009.6 48.1
 -3 -3 5 893.41 42.4
 3 -3 -5 970.7 50.99
 -3 3 5 1014.9 47.1
 3 3 -5 1007.6 41.5
 -3 3 5 953.6 48.6
 3 3 -5 929.31 41.7
 -3 3 5 992.4 43.4
 -3 3 5 993.2 40.3
 1 -3 -5 136.99 21.9
 1 -3 -5 113.29 11.6
 -1 -3 5 104.29 15.3
 1 3 -5 104.99 15.5
 -1 3 5 92.69 19.6
 -1 3 5 120.49 19.5
 1 3 -5 95.59 14.1
 -1 3 5 88.79 15.1
 -1 -3 -5 266.37 18.7
 1 -3 5 277.07 23.2
 -1 -3 -5 281.27 24.9
 -1 3 -5 283.67 22.2
 1 3 5 291.67 20.7
 1 3 5 323.97 24.7
 -1 3 -5 328.17 22
 1 3 5 325.67 28.4
 -1 3 -5 310.77 21
 3 -3 5 2240.58 96.19
 -3 -3 -5 2370.56 93.49
 -3 -3 -5 2316.27 84.49
 3 -3 5 2416.16 92.19
 -3 3 -5 2267.67 87.49
 -3 3 -5 2450.35 80.99
 -3 3 -5 2422.46 81.39
 3 3 5 2402.16 88.49
 3 3 5 2522.65 86.89
 -5 -3 -5 2068.09 70.29
 5 -3 5 2157.18 80.09
 5 -3 5 2091.19 89.89
 -5 3 -5 2049.4 62.99
 -5 3 -5 2137.69 74.29
 5 3 5 2019.1 83.19
 -5 3 -5 2209.38 73.89
 7 -3 5 62.39 14.1
 7 -3 5 57.99 16.4
 -7 -3 -5 69.79 10.5
 -7 3 -5 76.69 12.9
 -7 3 -5 75.59 12.1
 7 3 5 80.69 14.1
 7 3 5 85.29 19.1
 9 -3 5 8.5 7.3
 9 3 5 9.1 5.9
 9 3 5 10.4 9.5
 11 -3 5 79.19 21.9
 11 -3 5 148.59 24.4
 11 3 5 136.69 17.5
 11 3 5 163.98 30.5
 11 3 5 143.89 21.7
 12 -4 -5 20.2 12.4
 12 -4 -5 11.3 10.7
 12 4 -5 9.4 7.1
 12 4 -5 12.1 6.2
 12 4 -5 14.6 12.6
 -12 4 5 12.9 9.3
 10 -4 -5 106.99 22.1
 10 -4 -5 108.19 32.3
 10 -4 -5 91.79 16
 10 4 -5 122.19 22.4
 10 4 -5 124.89 19
 10 4 -5 117.89 16.6
 -10 4 5 96.89 17.9
 8 -4 -5 252.67 20.5
 8 -4 -5 210.58 30.7
 8 -4 -5 265.97 30.8
 -8 4 5 283.47 27.4
 8 4 -5 276.77 22.7
 8 4 -5 290.17 25.9
 8 4 -5 296.47 21.2
 -8 4 5 286.37 24.4
 6 -4 -5 452.65 38.2
 6 -4 -5 510.65 29.7
 6 -4 -5 510.95 38
 6 4 -5 503.15 31.6
 6 4 -5 522.55 33.5
 -6 4 5 587.74 32.8
 -6 4 5 540.15 29.7
 6 4 -5 537.75 30.1
 -6 4 5 561.64 27.7
 -6 4 5 525.45 36.3
 4 -4 -5 620.54 32.4
 4 -4 -5 620.34 42.3
 4 -4 -5 625.94 41.8
 -4 -4 5 620.74 34.2
 -4 4 5 558.54 31.3
 4 4 -5 581.94 34.3
 -4 4 5 591.64 33.9
 4 4 -5 559.74 33.3
 -4 4 5 542.25 29.5
 -4 4 5 574.94 37.8
 2 -4 -5 166.48 26.7
 -2 -4 5 156.28 17.1
 2 -4 -5 151.18 15
 -2 -4 5 161.28 23.6
 2 4 -5 143.39 15
 -2 4 5 166.58 17.9
 -2 4 5 172.08 19.5
 -2 4 5 140.29 23.9
 2 4 -5 169.48 17.4
 2 4 -5 183.58 18.1
 -2 4 5 156.78 15
 0 -4 -5 324.67 22.9
 0 -4 5 364.06 29.1
 0 -4 -5 330.77 28.4
 0 -4 5 401.96 28.4
 0 4 5 354.86 27.8
 0 4 5 418.66 33.5
 0 4 5 368.36 24.3
 0 4 -5 347.47 26.8
 0 4 5 387.56 29.1
 0 4 -5 375.96 25.2
 0 4 -5 383.96 26.5
 -2 -4 -5 43.8 9.5
 -2 -4 -5 64.09 16.8
 2 -4 5 35.3 10.2
 2 -4 5 77.49 18
 2 4 5 40.5 11.4
 2 4 5 38.1 12.4
 -2 4 -5 29.3 8.8
 2 4 5 50.49 11.4
 -2 4 -5 32.2 9.5
 -2 4 -5 40.1 13.5
 4 -4 5 973.9 49.99
 4 -4 5 963.8 56.69
 -4 -4 -5 929.71 42.5
 -4 -4 -5 879.91 52.59
 -4 4 -5 993.5 46.1
 4 4 5 924.71 47.8
 -4 4 -5 1007.5 45.6
 4 4 5 930.91 44.8
 -6 -4 -5 124.89 20.7
 6 -4 5 147.39 24.3
 6 -4 5 100.79 20.5
 -6 4 -5 161.58 16.5
 -6 4 -5 156.98 16.1
 6 4 5 171.78 23
 6 4 5 146.09 23.8
 -6 4 -5 153.08 12.6
 8 -4 5 63.09 21.5
 8 -4 5 108.29 21.1
 -8 -4 -5 107.39 11.7
 8 4 5 91.69 19
 8 4 5 111.19 17.9
 -8 4 -5 107.79 16.2
 -8 4 -5 103.39 10.5
 -8 4 -5 128.99 13.4
 10 -4 5 34.8 12.9
 10 -4 5 33 14.4
 10 4 5 54.79 13.7
 10 4 5 37.6 14
 11 -5 -5 47.8 18
 11 -5 -5 37.9 13.3
 11 -5 -5 49.5 20.1
 11 5 -5 17.6 10.3
 11 5 -5 25.4 14.3
 11 5 -5 33.9 10.9
 -11 5 5 51.39 14.9
 9 -5 -5 4.3 7.6
 9 -5 -5 20 12.4
 9 5 -5 21.8 9.5
 9 5 -5 15.9 11
 -9 5 5 7.4 6.5
 9 5 -5 16.9 7.5
 -9 5 5 7 9.3
 7 -5 -5 730.93 52.39
 7 -5 -5 867.71 58.29
 7 -5 -5 732.03 41.2
 7 5 -5 737.13 40.5
 7 5 -5 807.72 48.4
 -7 5 5 799.12 37.2
 -7 5 5 784.32 43.2
 -7 5 5 774.12 39.1
 7 5 -5 745.03 44.2
 -5 -5 5 1965.1 79.09
 5 -5 -5 2073.59 77.89
 5 -5 -5 1908.31 91.79
 5 -5 -5 2142.79 96.19
 -5 5 5 2113.49 77.99
 5 5 -5 2072.49 77.79
 -5 5 5 2147.79 90.89
 -5 5 5 2091.79 74.39
 -5 5 5 1927.61 77.79
 5 5 -5 1921.81 80.29
 5 5 -5 2020.6 83.49
 3 -5 -5 342.97 31.7
 3 -5 -5 334.17 33.3
 -3 -5 5 297.57 25.8
 -3 -5 5 331.27 30.4
 -3 5 5 304.27 26.4
 -3 5 5 441.06 62.49
 -3 5 5 290.87 22.3
 -3 5 5 271.47 21.9
 3 5 -5 280.87 23.4
 3 5 -5 271.17 25.4
 -1 -5 5 153.88 23.4
 1 -5 -5 128.19 23.2
 -1 -5 5 131.19 22.8
 1 -5 -5 120.49 23
 1 5 -5 157.18 17.5
 -1 5 5 131.89 21.6
 1 5 -5 161.58 22.8
 -1 5 5 146.49 16
 -1 -5 -5 34.6 10
 1 -5 5 31.6 11.2
 1 -5 5 35.1 11.3
 -1 -5 -5 50.29 14.8
 -1 5 -5 13.4 7.1
 1 5 5 40.7 13.1
 -1 5 -5 42.8 14.8
 -1 5 -5 37 10.7
 1 5 5 27.4 8.7
 1 5 5 28.1 12.3
 1 5 5 26.3 11.1
 -3 -5 -5 1775.72 69.69
 3 -5 5 1863.71 87.59
 -3 -5 -5 1848.42 82.89
 3 -5 5 1826.62 78.49
 3 5 5 1696.13 72.79
 -3 5 -5 1742.43 70.99
 -3 5 -5 1708.03 72.39
 3 5 5 1777.22 71.29
 -3 5 -5 1605.34 78.99
 5 -5 5 1057.19 66.29
 5 -5 5 1052.49 57.79
 -5 -5 -5 1050.59 49
 -5 5 -5 1094.39 51.39
 -5 5 -5 1031.8 51.29
 -5 5 -5 1056.59 62.39
 5 5 5 1050.59 51.79
 5 5 5 1029.8 51.29
 7 -5 5 -0.5 5
 7 -5 5 15.7 9.4
 -7 -5 -5 2.9 4.9
 -7 5 -5 4 4.3
 -7 5 -5 4.5 4.8
 7 5 5 13.3 14.3
 -7 5 -5 11.5 7.3
 7 5 5 13.9 8.4
 7 5 5 9.7 7.6
 9 -5 5 9.9 9.9
 9 -5 5 -2.3 5.8
 -9 5 -5 -0.1 3.9
 9 5 5 7.3 6.9
 -9 5 -5 6.1 5.3
 -9 5 -5 1.6 4
 10 -6 -5 34 13.4
 10 -6 -5 25.8 16.2
 10 -6 -5 27.7 14.8
 -10 6 5 49.99 16.2
 10 6 -5 42.8 12.4
 10 6 -5 22.6 14.1
 10 6 -5 26.8 13.8
 -10 6 5 35.7 32.3
 8 -6 -5 50.09 20.8
 8 -6 -5 78.19 18.6
 8 -6 -5 81.79 22.6
 -8 6 5 96.89 19
 8 6 -5 49.8 15.7
 -8 6 5 86.39 14.9
 8 6 -5 100.09 22.2
 -8 6 5 63.29 17.8
 8 6 -5 105.19 19.1
 6 -6 -5 228.58 37.5
 6 -6 -5 191.68 26.6
 6 -6 -5 166.38 31.3
 -6 6 5 185.28 30.4
 -6 6 5 242.88 23.4
 6 6 -5 276.77 25
 6 6 -5 215.28 30.3
 6 6 -5 236.58 32.9
 -6 6 5 234.48 23.7
 -6 6 5 246.78 21.6
 -4 -6 5 571.04 39.6
 4 -6 -5 539.15 45.1
 4 -6 -5 459.65 44.1
 -4 6 5 498.05 36.9
 -4 6 5 531.35 34.5
 4 6 -5 558.44 36.8
 -4 6 5 525.15 33.4
 4 6 -5 522.85 40.5
 2 -6 -5 210.78 32.1
 -2 -6 5 170.58 29.1
 -2 -6 5 207.38 30.5
 -2 6 5 231.18 32.6
 2 6 -5 219.58 30.8
 -2 6 5 239.18 22.1
 2 6 -5 230.38 23.1
 0 -6 5 204.38 30.2
 0 -6 5 190.88 30.7
 0 -6 -5 223.28 33.1
 0 6 -5 140.89 23.9
 0 6 -5 208.58 21.8
 0 6 5 183.58 20.1
 0 6 5 161.88 31.1
 0 6 -5 192.18 29
 -2 -6 -5 50.79 15.4
 -2 -6 -5 40.2 11.5
 2 -6 5 64.89 20.7
 2 -6 5 70.09 18.3
 -2 6 -5 71.29 20.9
 2 6 5 65.59 14.7
 2 6 5 22.1 10.6
 -2 6 -5 51.49 13.5
 -4 -6 -5 483.25 39.6
 4 -6 5 537.55 42.3
 4 -6 5 499.65 69.79
 4 6 5 578.74 38.1
 -4 6 -5 533.75 45.2
 4 6 5 452.35 48.1
 -4 6 -5 583.34 41.9
 4 6 5 534.95 35.9
 4 6 5 509.05 42.1
 -4 6 -5 501.65 37
 6 -6 5 62.69 22.3
 -6 -6 -5 67.89 14.8
 6 -6 5 76.59 20.2
 -6 6 -5 30.6 14.5
 6 6 5 43.8 16.4
 -6 6 -5 38.2 12.1
 6 6 5 78.49 17.1
 -6 6 -5 76.89 16.1
 -6 6 -5 79.59 14.8
 6 6 5 13.5 15.1
 -8 -6 -5 64.59 13.9
 8 -6 5 57.79 21.4
 8 -6 5 50.59 17.2
 -8 6 -5 59.09 12.9
 8 6 5 35.2 22.9
 8 6 5 58.39 21.3
 -8 6 -5 50.29 12.1
 -8 6 -5 58.49 14.7
 8 6 5 78.09 25.1
 7 -7 -5 316.57 48.2
 7 -7 -5 224.98 32.5
 7 -7 -5 308.07 46.2
 7 7 -5 260.17 41
 -7 7 5 261.07 23.9
 7 7 -5 256.27 28
 -7 7 5 194.38 34.8
 -7 7 5 287.97 28.2
 7 7 -5 169.88 30.7
 -7 7 5 243.88 26.3
 5 -7 -5 920.61 65.49
 5 -7 -5 871.11 67.49
 5 7 -5 890.41 54.29
 -5 7 5 924.01 49.4
 -5 7 5 876.71 64.09
 -5 7 5 828.92 49.4
 3 -7 -5 315.57 30
 3 -7 -5 313.47 34.8
 -3 -7 5 299.17 31.7
 3 7 -5 306.37 41.4
 3 7 -5 315.67 48.3
 -3 7 5 278.77 26
 -3 7 5 296.67 26.6
 -3 7 5 213.88 37.7
 -1 -7 5 24.8 13.3
 1 -7 -5 6.3 7.4
 -1 -7 5 21.7 10.9
 1 -7 -5 43.2 16.8
 -1 -7 5 14 8.8
 1 7 -5 16.2 9.1
 1 7 -5 19.7 12.2
 -1 7 5 20.4 13.5
 -1 7 5 35.5 12.1
 1 7 -5 10.1 9.5
 -1 7 5 2.7 9
 1 -7 5 210.68 34.5
 1 -7 5 189.38 33.8
 -1 -7 -5 141.19 25.8
 1 7 5 166.08 35.6
 1 7 5 128.09 22.1
 -1 7 -5 112.59 23.4
 -1 7 -5 139.69 31
 1 7 5 141.99 28.9
 -1 7 -5 133.99 23.4
 3 -7 5 444.16 47.4
 -3 -7 -5 420.46 34.7
 -3 -7 -5 519.55 42.5
 3 -7 5 480.75 42.8
 -3 7 -5 493.95 46.7
 3 7 5 510.25 38.3
 -3 7 -5 541.65 38.9
 5 -7 5 541.25 53.39
 5 -7 5 448.76 42.3
 -5 7 -5 467.85 47.9
 5 7 5 471.65 67.89
 -5 7 -5 538.55 38.2
 -5 7 -5 407.86 36
 5 7 5 485.55 37.9
 5 7 5 406.16 43.4
 4 -8 -5 152.28 31.1
 4 -8 -5 158.88 32.8
 4 8 -5 121.59 33.2
 4 8 -5 111.99 27.5
 -4 8 5 121.09 20.8
 -4 8 5 131.39 24.3
 4 8 -5 157.28 27.8
 -4 8 5 101.79 25.4
 -2 -8 5 16.7 11.9
 -2 -8 5 18.1 9.6
 2 -8 -5 14.2 12.6
 -2 -8 5 8.8 13.1
 2 -8 -5 11.6 11.2
 -2 8 5 44.6 25.1
 2 8 -5 12.7 13.4
 2 8 -5 28.4 11.5
 -2 8 5 11 12.8
 -2 8 5 25.6 10.5
 2 8 -5 18.8 16.1
 0 -8 -5 41.2 16.8
 0 -8 5 18.8 16.3
 0 -8 5 30.6 14.1
 0 -8 5 52.29 16.1
 0 -8 -5 32.8 15.6
 0 8 -5 49.5 16.5
 0 8 5 11.8 13.1
 0 8 -5 24.8 14.6
 0 8 5 41.1 14.5
 0 8 -5 49 19
 0 8 5 17.1 20.3
 2 -8 5 27.5 14.2
 2 -8 5 18.8 14.3
 -2 -8 -5 19.1 13.7
 2 -8 5 31.7 15
 -2 -8 -5 31.2 14.2
 -2 8 -5 18.7 14.4
 -2 8 -5 32 12.8
 2 8 5 16.1 17.1
 -2 8 -5 10.6 13.5
 2 8 5 8.4 7.5
 14 0 -6 89.79 17.3
 14 0 -6 111.39 22.6
 14 0 -6 82.39 18.8
 12 0 -6 7.9 6.6
 12 0 -6 11.6 6
 12 0 -6 4.8 6.9
 10 0 -6 670.93 41.6
 10 0 -6 647.34 32.2
 10 0 -6 623.44 37.6
 8 0 -6 3235.98 110.99
 -6 0 6 2131.39 79.79
 6 0 -6 2306.27 69.79
 6 0 -6 2346.97 82.89
 6 0 -6 2279.27 77.29
 4 0 -6 2.1 2.6
 4 0 -6 -1.4 3.1
 -4 0 6 -0.3 1.8
 4 0 -6 -1.4 1.7
 -4 0 6 1.1 3.4
 2 0 -6 0.5 2.2
 2 0 -6 2.6 2.4
 -2 0 6 -2 1.7
 -2 0 6 -1.3 3.3
 2 0 -6 5.4 4.5
 -2 0 6 0.5 2
 0 0 6 9192.48 260.97
 2 0 6 3116.49 96.59
 2 0 6 3017.2 110.19
 -2 0 -6 3028.4 93.79
 4 0 6 19.3 9
 4 0 6 22.5 7.2
 -4 0 -6 35.8 8.5
 6 0 6 63.49 12.3
 -6 0 -6 64.89 9.9
 8 0 6 218.38 20
 12 0 6 235.98 44.5
 12 0 6 326.47 28.4
 12 0 6 305.87 49.3
 13 -1 -6 39.3 14.9
 13 -1 -6 30.9 10.7
 13 -1 -6 41 11.9
 13 1 -6 72.29 16.5
 13 1 -6 34.1 14.5
 13 1 -6 41.4 10.4
 11 -1 -6 292.97 25.1
 11 -1 -6 306.47 30.3
 11 1 -6 302.87 21.7
 11 1 -6 298.27 26.3
 11 1 -6 287.37 29.4
 9 -1 -6 404.56 27.7
 9 -1 -6 405.56 25.1
 9 -1 -6 421.46 33.5
 9 1 -6 446.96 29.2
 9 1 -6 418.36 28.1
 9 1 -6 405.06 21.8
 7 -1 -6 637.24 33.7
 7 -1 -6 660.53 30.2
 7 -1 -6 697.73 28.3
 7 1 -6 687.83 28
 7 1 -6 716.23 35.7
 -7 1 6 628.44 33.4
 7 1 -6 683.83 34.2
 5 -1 -6 535.45 24.4
 5 -1 -6 526.05 33.7
 5 -1 -6 472.75 26.2
 -5 1 6 550.94 23.7
 -5 1 6 553.14 23
 -5 1 6 529.45 32.2
 5 1 -6 576.54 31.2
 3 -1 -6 674.73 37.9
 3 -1 -6 695.03 29.7
 3 -1 -6 691.93 31.1
 -3 -1 6 789.42 36.6
 -3 -1 6 691.13 29.6
 -3 1 6 657.13 29.8
 -3 1 6 735.53 43.3
 3 1 -6 686.73 28.9
 3 1 -6 642.14 37
 -3 1 6 683.23 30
 3 1 -6 662.13 29.7
 -1 -1 6 76.49 15.2
 -1 -1 6 49.8 9.6
 -1 -1 6 53.39 8.4
 1 -1 -6 55.59 14.2
 1 -1 -6 48.5 8.7
 1 -1 -6 58.59 8
 -1 1 6 47.1 6.8
 -1 1 6 50.59 9.3
 1 1 -6 67.79 6.5
 1 1 -6 88.19 9.5
 1 -1 6 1830.02 65.39
 1 -1 6 1869.11 76.19
 -1 -1 -6 1987.7 79.49
 1 -1 6 1901.51 67.29
 1 1 6 1882.71 54.89
 1 1 6 1761.52 62.99
 1 1 6 1799.22 83.69
 -1 1 -6 1923.51 52.79
 -1 1 -6 1927.31 65.49
 -3 -1 -6 51.89 9.9
 3 -1 6 33.2 8.9
 3 -1 6 56.19 11.7
 3 1 6 58.29 11
 3 1 6 34.3 10.9
 -3 1 -6 41.2 8.8
 5 -1 6 210.08 18.5
 -5 -1 -6 188.88 14.7
 5 -1 6 144.99 22.1
 5 1 6 220.18 34
 5 1 6 176.48 16.2
 -5 1 -6 186.18 15.2
 7 -1 6 94.29 16.3
 -7 -1 -6 99.39 9.9
 7 -1 6 95.49 22.6
 7 1 6 104.49 16.9
 7 1 6 102.99 23
 -7 1 -6 89.59 10
 -7 1 -6 98.99 10.7
 9 -1 6 90.09 20.2
 9 -1 6 96.29 27
 9 1 6 112.99 25.8
 11 -1 6 452.75 46.9
 11 -1 6 431.56 33.4
 11 1 6 366.16 62.59
 11 1 6 483.15 33.5
 14 -2 -6 57.79 19.6
 14 -2 -6 79.99 18.5
 14 2 -6 105.79 21.3
 14 2 -6 73.89 16.2
 12 -2 -6 39 15.2
 12 -2 -6 40 12.6
 12 -2 -6 43.6 12.6
 12 2 -6 30.5 10.6
 12 2 -6 39.4 11.1
 10 -2 -6 323.47 32.3
 10 -2 -6 324.07 25.9
 10 -2 -6 307.77 18.5
 10 -2 -6 347.67 27.2
 10 2 -6 334.07 26.3
 -10 2 6 326.07 26.4
 8 -2 -6 3048.6 105.79
 8 -2 -6 3260.87 121.99
 8 -2 -6 3327.57 97.19
 8 2 -6 3256.57 99.39
 -8 2 6 3225.38 107.19
 8 2 -6 3283.07 97.39
 8 2 -6 3379.76 107.49
 6 -2 -6 1188.08 50.39
 6 -2 -6 1275.27 52.29
 6 -2 -6 1322.47 47
 6 -2 -6 1395.96 64.69
 -6 2 6 1234.08 42.6
 6 2 -6 1231.48 46.7
 -6 2 6 1301.77 50.49
 -6 2 6 1299.27 43.8
 -4 -2 6 56.49 10.7
 -4 -2 6 44.2 8.3
 4 -2 -6 51.39 9.3
 4 -2 -6 54.49 10.8
 4 -2 -6 45.6 8.4
 -4 2 6 37.1 8.5
 -4 2 6 39.4 8.8
 -4 2 6 45.6 11.8
 4 2 -6 45.6 6.7
 -4 2 6 48.3 8.8
 4 2 -6 37.7 7.8
 -4 2 6 39.1 8.1
 2 -2 -6 156.58 18.3
 -2 -2 6 135.49 12.1
 2 -2 -6 177.88 13.9
 -2 -2 6 168.88 17.6
 -2 -2 6 161.58 14.4
 -2 2 6 166.68 13.7
 -2 2 6 197.98 19.1
 -2 2 6 176.48 16.4
 2 2 -6 181.28 12.7
 2 2 -6 167.18 14.2
 -2 2 6 181.98 13.2
 0 -2 -6 3428.56 120.09
 0 -2 -6 3533.25 105.99
 0 -2 6 3598.34 109.59
 0 -2 6 3472.15 108.99
 0 2 -6 3510.25 107.29
 0 2 6 3542.65 118.09
 0 2 6 3478.55 105.99
 0 2 6 3520.65 104.99
 2 -2 6 3876.71 116.99
 2 -2 6 3841.32 121.49
 -2 -2 -6 3722.13 130.09
 2 2 6 3563.24 124.69
 2 2 6 3458.85 110.79
 -2 2 -6 3632.94 112.49
 4 -2 6 158.58 16.5
 -4 -2 -6 134.89 12.8
 4 -2 6 142.19 21.7
 -4 2 -6 187.88 16.6
 4 2 6 158.68 25.1
 4 2 6 191.68 16.4
 6 -2 6 64.89 18.6
 -6 -2 -6 39.3 8
 6 2 6 52.29 12.5
 -6 2 -6 43.9 9.6
 6 2 6 70.99 19.3
 -6 2 -6 55.29 10.6
 8 -2 6 240.68 22.7
 8 -2 6 181.28 29.2
 8 2 6 212.38 35.2
 -8 2 -6 172.58 14.3
 -8 2 -6 197.68 14.8
 8 2 6 189.98 18.5
 10 -2 6 864.41 63.59
 10 -2 6 833.32 47.7
 10 2 6 779.02 59.39
 10 2 6 784.22 43.4
 13 -3 -6 64.89 18.3
 13 -3 -6 58.69 21
 13 -3 -6 53.99 11.6
 13 3 -6 48.6 15.3
 13 3 -6 45.2 15.2
 11 -3 -6 141.09 24.1
 11 -3 -6 108.59 26.2
 11 -3 -6 124.89 13.5
 11 3 -6 131.69 12.7
 11 3 -6 109.59 19.6
 -11 3 6 100.89 19.5
 11 3 -6 107.19 17.7
 9 -3 -6 413.86 37.6
 9 -3 -6 374.56 30.7
 9 -3 -6 371.46 23.3
 -9 3 6 376.06 29.1
 9 3 -6 391.26 23.3
 -9 3 6 367.06 29.1
 9 3 -6 435.06 41.7
 9 3 -6 404.56 24.9
 7 -3 -6 419.96 35.5
 7 -3 -6 348.87 35.4
 7 -3 -6 379.96 23.1
 7 3 -6 387.96 24.2
 -7 3 6 369.16 27.2
 -7 3 6 368.06 19.6
 -7 3 6 388.56 27.2
 7 3 -6 383.56 24.3
 5 -3 -6 80.79 19.5
 -5 -3 6 82.29 15.2
 5 -3 -6 58.89 13.6
 5 -3 -6 68.89 11.5
 5 3 -6 97.19 13.3
 -5 3 6 90.49 12.9
 5 3 -6 92.99 14
 -5 3 6 89.89 14.3
 -5 3 6 96.09 14.7
 -5 3 6 83.19 14.7
 -3 -3 6 418.16 25.9
 3 -3 -6 428.06 24.6
 -3 -3 6 430.76 26.9
 -3 -3 6 405.36 25.6
 -3 3 6 410.46 30.6
 3 3 -6 387.76 23.3
 3 3 -6 397.86 25.2
 -3 3 6 420.96 30.1
 -3 3 6 437.46 24.3
 -3 3 6 424.46 29.3
 -3 3 6 394.86 23.3
 -1 -3 6 242.08 19.8
 -1 -3 6 232.68 19.6
 1 -3 -6 248.28 18.1
 1 -3 -6 200.98 22.7
 -1 3 6 193.48 16.5
 -1 3 6 204.78 21.3
 1 3 -6 191.98 16.9
 1 3 -6 230.38 18.5
 -1 3 6 206.48 15.3
 -1 3 6 233.78 21.8
 -1 -3 -6 1926.51 93.59
 -1 -3 -6 1908.21 67.89
 1 -3 6 2013 85.49
 1 -3 6 1879.11 72.19
 -1 3 -6 1857.71 71.69
 1 3 6 1997.8 69.09
 -1 3 -6 1808.42 68.69
 1 3 6 1950.2 77.59
 -3 -3 -6 58.59 16.8
 -3 -3 -6 59.79 11.1
 3 -3 6 57.89 12.4
 3 -3 6 48.6 13.4
 3 3 6 56.29 11.5
 -3 3 -6 46.4 10.2
 3 3 6 45.6 12.5
 -3 3 -6 71.49 13.3
 5 -3 6 449.95 31.4
 5 3 6 386.96 32.9
 -5 3 -6 433.76 27.8
 -5 3 -6 464.75 27.8
 5 3 6 435.86 27.9
 -7 -3 -6 76.59 11.8
 7 -3 6 56.29 14
 7 -3 6 88.59 23.1
 7 3 6 52.59 15.6
 -7 3 -6 63.69 12
 -7 3 -6 76.89 12.8
 7 3 6 40 10.6
 9 -3 6 177.58 26.6
 9 -3 6 186.68 36.1
 9 3 6 179.28 24.8
 11 -3 6 206.68 31.3
 11 -3 6 166.28 34.6
 11 3 6 239.08 17.9
 11 3 6 221.28 29.5
 11 3 6 175.88 33.3
 12 -4 -6 3.4 6.7
 12 -4 -6 1.2 5.5
 12 -4 -6 11.2 10.9
 -12 4 6 3.5 6.5
 12 4 -6 -1 4.3
 12 4 -6 18.1 11.4
 12 4 -6 7.3 7.8
 12 4 -6 13.7 6.7
 10 -4 -6 266.97 26.3
 10 -4 -6 281.47 37
 10 -4 -6 248.68 52.99
 10 4 -6 254.37 25.7
 10 4 -6 243.38 22.2
 -10 4 6 293.77 27
 10 4 -6 304.47 22.3
 -10 4 6 296.77 30.7
 8 -4 -6 2205.18 93.19
 8 -4 -6 2054.49 98.69
 8 -4 -6 2044 76.19
 8 4 -6 2057.69 75.69
 -8 4 6 2160.68 88.29
 -8 4 6 2192.88 68.09
 8 4 -6 2078.99 79.09
 8 4 -6 2139.49 81.89
 -8 4 6 2204.18 83.79
 -6 -4 6 412.66 26.2
 6 -4 -6 443.36 35.4
 6 -4 -6 443.26 38.3
 6 -4 -6 437.96 31.1
 6 4 -6 401.26 27.8
 -6 4 6 412.46 31.7
 -6 4 6 409.36 26.2
 -6 4 6 414.36 28.1
 -6 4 6 441.16 24.9
 4 -4 -6 36.3 12.1
 4 -4 -6 40.8 10
 4 -4 -6 46 15.5
 -4 -4 6 48.3 11.4
 -4 4 6 39 8.2
 4 4 -6 38.5 10.3
 -4 4 6 56.99 11.5
 -4 4 6 45.3 11.6
 -4 4 6 41.7 11.5
 4 4 -6 29 9
 4 4 -6 35.4 9.5
 2 -4 -6 202.08 17.8
 -2 -4 6 186.08 18.9
 -2 -4 6 218.58 22.2
 2 -4 -6 143.09 23.2
 -2 4 6 203.48 20.5
 -2 4 6 213.78 23.3
 2 4 -6 168.18 17.7
 2 4 -6 214.48 19.7
 -2 4 6 200.88 17.8
 -2 4 6 189.78 16.4
 2 4 -6 221.18 19.4
 -2 4 6 189.28 21.4
 0 -4 6 2397.06 88.39
 0 -4 -6 2279.17 81.39
 0 -4 6 2363.26 91.09
 0 -4 -6 2309.87 93.09
 0 4 6 2431.96 98.89
 0 4 -6 2255.77 86.09
 0 4 -6 2315.47 84.59
 0 4 6 2304.07 81.99
 0 4 6 2258.87 89.99
 0 4 -6 2290.57 83.69
 2 -4 6 2458.35 98.09
 -2 -4 -6 2400.16 99.59
 -2 -4 -6 2349.67 83.59
 2 -4 6 2340.57 90.59
 2 4 6 2504.85 106.39
 2 4 6 2502.85 86.69
 -2 4 -6 2466.45 86.79
 -2 4 -6 2326.57 86.29
 2 4 6 2357.66 92.09
 -2 4 -6 2326.07 92.19
 -4 -4 -6 107.29 16.3
 4 -4 6 110.79 20.1
 4 -4 6 97.69 21.2
 4 4 6 77.79 15.2
 -4 4 -6 68.89 13.7
 4 4 6 77.29 17.1
 -4 4 -6 72.99 14.4
 6 -4 6 156.88 25.1
 6 -4 6 175.68 33.3
 -6 -4 -6 139.09 15.1
 6 4 6 189.68 30.2
 6 4 6 171.48 18.3
 -6 4 -6 159.18 12.1
 -6 4 -6 168.18 17.3
 -6 4 -6 139.49 19.9
 8 -4 6 141.29 29.1
 8 -4 6 211.58 29.8
 -8 -4 -6 200.48 17.1
 8 4 6 218.28 22.3
 -8 4 -6 247.28 19.7
 -8 4 -6 235.48 20
 8 4 6 196.98 30
 10 -4 6 589.34 55.49
 10 -4 6 623.44 45.3
 10 4 6 608.14 40.6
 10 4 6 577.24 45.5
 11 -5 -6 78.79 17.8
 11 -5 -6 79.99 23.1
 11 5 -6 91.99 17.6
 -11 5 6 110.19 21.6
 -11 5 6 69.09 22.4
 11 5 -6 97.59 21.7
 11 5 -6 95.39 20.1
 9 -5 -6 357.66 36.5
 9 -5 -6 256.37 40.5
 9 -5 -6 244.28 23.8
 9 5 -6 322.77 25.6
 9 5 -6 285.17 28.7
 -9 5 6 297.57 27.5
 7 -5 -6 359.96 36
 7 -5 -6 364.26 37.6
 7 -5 -6 343.27 26.8
 -7 5 6 361.46 28.2
 7 5 -6 307.07 27.5
 -7 5 6 316.37 22.2
 7 5 -6 290.97 27.4
 -7 5 6 296.87 24.3
 7 5 -6 311.47 25.3
 5 -5 -6 32.4 12.8
 5 -5 -6 22.6 9
 5 -5 -6 15.5 11.8
 -5 -5 6 27.5 10
 5 5 -6 31.4 9.7
 5 5 -6 23.9 10
 5 5 -6 29.1 10.8
 -5 5 6 26.8 9.6
 -5 5 6 17.3 6.9
 -5 5 6 21.6 9
 -5 5 6 18 9.9
 -3 -5 6 360.26 31.3
 -3 -5 6 337.27 27.8
 -3 -5 6 296.37 22.8
 3 -5 -6 330.07 32.5
 -3 5 6 287.57 23.1
 -3 5 6 301.67 44
 -3 5 6 317.07 27.6
 -3 5 6 299.67 23.2
 3 5 -6 301.27 24.9
 3 5 -6 293.57 26.3
 -1 -5 6 96.59 21.5
 1 -5 -6 68.09 13.7
 1 -5 -6 86.89 20.5
 -1 -5 6 65.79 15.2
 -1 5 6 74.19 14.2
 -1 5 6 85.49 18.7
 -1 5 6 73.49 17.9
 1 5 -6 74.99 15.6
 -1 5 6 77.09 19.8
 1 5 -6 67.29 15.4
 1 5 -6 95.79 19.7
 -1 -5 -6 402.56 30.2
 -1 -5 -6 441.46 36.3
 1 -5 6 433.16 33.8
 1 -5 6 450.05 37.6
 1 5 6 447.86 34.4
 1 5 6 459.55 50.39
 -1 5 -6 484.45 32
 -1 5 -6 514.45 39.1
 1 5 6 437.56 30.4
 1 5 6 410.96 34.8
 -1 5 -6 437.86 44.6
 3 -5 6 129.09 23.3
 -3 -5 -6 162.58 22.2
 -3 -5 -6 181.48 31.2
 3 -5 6 167.98 31.4
 3 5 6 178.98 27
 -3 5 -6 158.28 24.8
 -3 5 -6 130.79 21.1
 3 5 6 171.28 19
 -3 5 -6 193.38 20
 -5 -5 -6 175.88 18.7
 5 -5 6 141.79 26.4
 5 -5 6 200.68 30.6
 5 5 6 199.98 28.6
 -5 5 -6 213.38 21.1
 5 5 6 191.18 20.8
 -5 5 -6 203.28 21
 7 -5 6 80.29 20
 7 -5 6 91.09 20.7
 -7 -5 -6 87.39 15.3
 7 5 6 87.69 17.8
 7 5 6 68.79 17.5
 -7 5 -6 87.69 13
 -7 5 -6 84.89 16.2
 -7 5 -6 76.99 16.6
 9 -5 6 40.7 17.2
 9 -5 6 41.2 15.6
 -9 5 -6 70.19 13.3
 9 5 6 78.59 17.8
 9 5 6 56.29 15.5
 -9 5 -6 52.39 11.7
 10 -6 -6 122.29 23.6
 10 -6 -6 181.28 38.5
 10 -6 -6 238.78 40.1
 10 6 -6 146.19 28
 -10 6 6 198.98 32.1
 10 6 -6 153.08 27.2
 10 6 -6 164.78 24.7
 -10 6 6 107.69 29.1
 8 -6 -6 740.93 47.5
 8 -6 -6 860.51 77.09
 8 -6 -6 862.81 64.89
 -8 6 6 905.81 42.8
 8 6 -6 883.71 48.9
 -8 6 6 867.31 47.3
 -8 6 6 914.51 51.29
 8 6 -6 793.02 51.09
 8 6 -6 737.83 51.49
 -8 6 6 836.72 59.39
 6 -6 -6 504.35 82.39
 6 -6 -6 441.06 42.9
 6 -6 -6 318.67 29
 -6 6 6 395.86 27.9
 6 6 -6 362.06 33.1
 -6 6 6 364.16 30.7
 -6 6 6 381.96 38.6
 6 6 -6 392.16 34.9
 -6 6 6 349.37 29.1
 6 6 -6 352.56 29.7
 -4 -6 6 52.99 14.3
 4 -6 -6 63.29 18.3
 4 -6 -6 52.69 19.4
 -4 6 6 73.09 16
 -4 6 6 62.09 19.4
 4 6 -6 59.59 17.9
 4 6 -6 45.6 12.7
 -4 6 6 63.69 12.8
 -2 -6 6 103.49 22.3
 2 -6 -6 99.49 19.7
 -2 -6 6 144.49 28.2
 2 -6 -6 135.79 28.2
 2 6 -6 92.39 20.9
 -2 6 6 83.09 15.1
 2 6 -6 94.29 17.6
 2 6 -6 98.69 21.1
 -2 6 6 66.69 14.1
 0 -6 6 1194.88 70.19
 0 -6 -6 1156.18 65.69
 0 -6 6 1189.48 63.89
 0 6 -6 1118.89 63.99
 0 6 6 1072.39 70.19
 0 6 6 1117.59 55.99
 0 6 -6 1167.48 58.29
 2 -6 6 1255.17 68.59
 2 -6 6 1408.06 78.89
 -2 -6 -6 1228.98 68.89
 -2 6 -6 1394.36 64.69
 -2 6 -6 1008.9 61.39
 2 6 6 1344.37 62.79
 -2 6 -6 1301.37 71.69
 2 6 6 1310.37 65.49
 2 6 6 1315.87 84.49
 4 -6 6 105.19 28.4
 -4 -6 -6 59.99 18
 -4 -6 -6 59.59 14.7
 4 -6 6 88.89 21
 4 6 6 54.89 17
 4 6 6 71.39 23.4
 4 6 6 72.29 17.4
 -4 6 -6 81.99 17.7
 -4 6 -6 36 14.3
 4 6 6 98.49 21
 6 -6 6 43.2 15.9
 6 -6 6 29.9 14.7
 -6 -6 -6 24.4 10.5
 6 6 6 29.9 16.7
 6 6 6 34.3 12.1
 -6 6 -6 37.2 10.3
 -6 6 -6 35.4 12.2
 6 6 6 22.2 16.9
 6 6 6 39.2 12.5
 -6 6 -6 33.2 10.9
 7 -7 -6 65.69 22.5
 7 -7 -6 106.89 30.1
 7 -7 -6 104.99 23.8
 7 7 -6 54.29 19.6
 -7 7 6 107.39 30
 7 7 -6 113.39 31
 -7 7 6 97.09 19.9
 -7 7 6 80.99 16.4
 -7 7 6 96.39 30.9
 5 -7 -6 1.6 9.2
 5 -7 -6 9.4 9.6
 5 -7 -6 13.6 10.3
 5 7 -6 19.5 12.6
 5 7 -6 6 9.3
 -5 7 6 6 10
 -5 7 6 15.2 8.7
 5 7 -6 15.4 10.9
 -5 7 6 26.8 9.9
 -3 -7 6 96.09 22.5
 3 -7 -6 69.69 17.6
 3 -7 -6 102.59 36.5
 -3 -7 6 121.99 31.3
 -3 7 6 74.19 20.3
 -3 7 6 100.29 24.4
 -3 7 6 73.89 16.9
 3 7 -6 106.49 21.7
 3 7 -6 71.99 19.7
 -3 7 6 61.59 15
 3 7 -6 79.99 24.2
 -1 -7 6 8.3 10.7
 -1 -7 6 7.3 7.1
 1 -7 -6 13 9.9
 1 -7 -6 15.2 11
 -1 7 6 10.2 7.6
 1 7 -6 11.7 8.4
 -1 7 6 21 12.5
 -1 7 6 1.4 9.1
 1 7 -6 10.1 10.2
 1 7 -6 4.2 8.4
 1 -7 6 351.26 51.89
 -1 -7 -6 320.97 30.7
 1 -7 6 386.46 37.3
 -1 -7 -6 311.67 33.8
 -1 7 -6 334.87 46
 -1 7 -6 332.87 31
 -1 7 -6 272.07 30.7
 1 7 6 270.37 49.4
 1 7 6 342.97 30.5
 1 7 6 283.67 40
 -3 -7 -6 16.4 9.8
 3 -7 6 19 11.3
 -3 -7 -6 18.9 12.8
 3 -7 6 12.7 12.1
 3 7 6 47.7 14.9
 3 7 6 18.5 14
 -3 7 -6 25.2 10.7
 -3 7 -6 7.3 9.5
 3 7 6 13.8 14.9
 5 -7 6 61.99 20.7
 5 -7 6 48.5 18.9
 -5 7 -6 52.09 14.9
 -5 7 -6 44.4 17.1
 -5 7 -6 34.5 19.5
 5 7 6 65.89 17.4
 -2 -8 6 114.59 29.9
 2 -8 -6 78.39 22.1
 2 -8 -6 62.59 21.7
 -2 -8 6 84.69 17.5
 -2 -8 6 106.49 27.4
 -2 8 6 73.29 18.5
 2 8 -6 67.59 18.6
 2 8 -6 53.49 20.9
 -2 8 6 74.89 16.6
 -2 8 6 48.7 38
 0 -8 6 263.97 41.1
 0 -8 6 298.47 50.79
 0 -8 6 333.87 32.3
 0 -8 -6 213.38 33.4
 0 8 -6 234.48 41.9
 0 8 -6 224.48 37.9
 0 8 6 366.16 33.5
 0 8 6 245.58 50.19
 0 8 6 239.88 40.7
 0 8 -6 358.16 34
 14 0 -7 105.79 16.9
 14 0 -7 90.59 23.7
 14 0 -7 129.09 25.3
 12 0 -7 252.27 24.9
 12 0 -7 219.98 25.7
 12 0 -7 245.78 19.9
 10 0 -7 641.94 41.7
 10 0 -7 645.94 38.7
 8 0 -7 -3.2 2.9
 8 0 -7 -1 2.4
 8 0 -7 -0.3 3.2
 6 0 -7 386.16 28.7
 6 0 -7 463.65 23.5
 -6 0 7 409.76 27.9
 6 0 -7 411.96 25.6
 4 0 -7 81.19 12.2
 4 0 -7 82.29 12.3
 4 0 -7 79.89 16.4
 -4 0 7 77.09 11.1
 2 0 -7 1104.39 55.69
 -2 0 7 1029.8 42.4
 2 0 -7 1093.89 43.2
 -2 0 7 1067.99 38.9
 2 0 -7 1091.89 39.5
 0 0 7 1140.69 46.6
 0 0 -7 1143.99 37.4
 0 0 7 1135.19 56.29
 0 0 -7 1189.68 46.6
 0 0 -7 1143.59 58.29
 2 0 7 330.37 22.8
 4 0 7 653.63 44.2
 -4 0 -7 547.55 29.6
 4 0 7 624.84 34.1
 -6 0 -7 87.39 13.2
 6 0 7 96.39 22.1
 8 0 7 890.01 46
 8 0 7 755.82 56.39
 -8 0 -7 897.11 35.1
 10 0 7 15.5 8.6
 10 0 7 8 12.7
 13 -1 -7 191.48 20.7
 13 -1 -7 198.88 33.3
 13 -1 -7 220.88 31.1
 13 1 -7 229.18 34.9
 13 1 -7 196.38 22.7
 11 -1 -7 1664.63 71.99
 11 -1 -7 1729.93 66.49
 11 -1 -7 1784.42 84.29
 11 1 -7 1689.83 74.49
 11 1 -7 1752.52 73.49
 9 -1 -7 354.06 22.2
 9 -1 -7 353.26 19.4
 9 -1 -7 333.87 30.7
 9 -1 -7 337.27 25.8
 9 1 -7 375.66 27.5
 9 1 -7 343.77 19.1
 9 1 -7 333.47 26
 -7 -1 7 54.09 11.9
 7 -1 -7 58.49 11.6
 7 -1 -7 52.49 9.1
 7 -1 -7 40.6 12
 7 1 -7 94.69 15.3
 7 1 -7 77.49 10.9
 -7 1 7 36.4 7.9
 7 1 -7 67.09 13.5
 5 -1 -7 144.79 13.6
 5 -1 -7 154.68 13.2
 5 -1 -7 132.29 23.8
 5 1 -7 156.98 17.5
 -5 1 7 148.39 11.7
 -5 1 7 161.68 14.3
 5 1 -7 135.89 12
 5 1 -7 142.09 13.1
 -5 1 7 153.98 23.8
 3 -1 -7 3300.37 114.09
 -3 -1 7 3436.26 101.09
 3 -1 -7 3270.17 98.39
 3 -1 -7 3127.39 100.09
 -3 -1 7 3205.68 109.39
 -3 1 7 3315.57 99.59
 3 1 -7 3284.27 97.29
 -3 1 7 3412.06 113.09
 -3 1 7 3431.46 98.39
 3 1 -7 3230.08 99.79
 3 1 -7 3448.35 115.59
 -3 1 7 3270.07 100.29
 -1 -1 7 3335.47 103.09
 -1 -1 7 3479.35 98.59
 1 -1 -7 3175.48 93.89
 1 1 -7 3223.48 92.39
 1 1 -7 3229.28 101.09
 -1 1 7 3227.18 94.69
 -1 1 7 3232.08 101.89
 1 -1 7 510.65 36.1
 -1 -1 -7 500.25 27.5
 1 -1 7 472.75 28.6
 -1 -1 -7 529.95 38.1
 1 -1 7 438.56 28.3
 1 1 7 552.64 29.2
 -1 1 -7 572.14 30.1
 1 1 7 565.34 21.7
 1 1 7 564.64 37.5
 3 -1 7 28.1 10.4
 3 -1 7 43.1 10.6
 3 -1 7 30.1 8.6
 -3 1 -7 51.89 12.2
 3 1 7 28.8 12.6
 3 1 7 29.3 8.2
 5 -1 7 318.27 29.7
 -5 -1 -7 337.97 21.2
 5 -1 7 333.87 30.2
 5 1 7 303.77 31.9
 -5 1 -7 293.17 20.8
 7 -1 7 2229.38 101.79
 7 -1 7 2406.76 88.59
 -7 -1 -7 2413.36 75.99
 -7 1 -7 2199.78 76.49
 7 1 7 2351.76 87.39
 7 1 7 2407.96 120.59
 9 -1 7 362.76 29.3
 9 -1 7 377.36 52.09
 9 1 7 337.67 28
 9 1 7 267.67 50.99
 11 -1 7 -3.7 4.2
 11 -1 7 5.1 7.9
 11 1 7 0.9 11.7
 11 1 7 -0.5 4.9
 14 -2 -7 39.7 17.2
 14 -2 -7 46.4 14.3
 14 -2 -7 54.39 15.8
 14 2 -7 26.5 12.4
 12 -2 -7 179.68 24.9
 12 -2 -7 187.38 33.9
 12 -2 -7 231.68 31.4
 12 2 -7 185.38 24.9
 10 -2 -7 457.25 39.8
 10 -2 -7 443.76 32.5
 10 -2 -7 475.25 24.6
 10 -2 -7 428.86 31.5
 10 2 -7 471.75 24.8
 -10 2 7 500.75 33
 8 -2 -7 30.8 8.8
 8 -2 -7 31.9 12.8
 8 -2 -7 31.9 7.9
 8 -2 -7 16.4 7.4
 8 2 -7 46.7 11.3
 -8 2 7 36.3 10.7
 -8 2 7 42.6 10.8
 8 2 -7 44.6 8.9
 -6 -2 7 492.05 26.1
 6 -2 -7 479.95 28.6
 6 -2 -7 530.35 37.9
 6 -2 -7 509.55 26.1
 -6 -2 7 491.35 23.1
 6 -2 -7 507.15 29.1
 -6 2 7 493.25 24.4
 6 2 -7 487.25 26.1
 -6 2 7 462.35 22.9
 6 2 -7 471.75 29.9
 -6 2 7 464.15 34.4
 -6 2 7 491.05 26.6
 4 -2 -7 112.29 15.2
 -4 -2 7 108.99 13.2
 -4 -2 7 82.49 12.2
 4 -2 -7 108.39 11.5
 -4 2 7 133.99 17.5
 -4 2 7 97.79 18.4
 -4 2 7 87.89 14.1
 4 2 -7 81.79 12.4
 -4 2 7 118.49 12.4
 -2 -2 7 2328.07 73.99
 -2 -2 7 2323.97 86.79
 2 -2 -7 2415.66 101.79
 2 -2 -7 2374.66 77.49
 2 2 -7 2265.07 77.19
 -2 2 7 2112.99 81.89
 -2 2 7 2370.86 83.29
 -2 2 7 2328.27 89.29
 -2 2 7 2280.77 73.29
 0 -2 7 44.3 9.9
 0 -2 -7 48.3 9.5
 0 -2 7 57.29 14.6
 0 -2 7 50.99 11.2
 0 2 7 62.39 14.8
 0 2 7 39.9 7
 0 2 -7 47.7 9.7
 0 2 7 54.59 11
 2 -2 7 319.97 31.4
 2 -2 7 387.26 26.8
 -2 -2 -7 407.76 24.4
 -2 -2 -7 420.66 34.9
 2 2 7 365.46 31
 2 2 7 377.06 24.3
 -2 2 -7 400.26 25.4
 2 2 7 365.86 18.1
 -4 -2 -7 185.28 16
 4 -2 7 186.98 19
 4 -2 7 201.08 30.2
 4 2 7 190.18 17.5
 4 2 7 226.48 25.2
 -4 2 -7 197.08 18.2
 6 -2 7 91.29 17.1
 6 -2 7 70.49 16.9
 -6 -2 -7 124.39 12.8
 -6 2 -7 102.59 15.7
 6 2 7 109.19 17.4
 -6 2 -7 87.49 14.1
 6 2 7 109.39 24.3
 8 -2 7 510.75 36.3
 8 -2 7 545.05 47.4
 8 2 7 545.45 34.5
 8 2 7 531.65 46
 -8 2 -7 624.84 29.6
 -8 2 -7 478.65 27.2
 10 -2 7 10 11
 10 -2 7 9 8.2
 10 2 7 7 11.7
 10 2 7 14.7 8.1
 13 -3 -7 142.59 15.8
 13 -3 -7 158.48 33.8
 13 -3 -7 145.49 26.6
 13 3 -7 150.18 23.7
 13 3 -7 148.59 26.3
 11 -3 -7 1336.07 57.19
 11 -3 -7 1299.47 78.99
 11 -3 -7 1380.46 67.19
 11 3 -7 1339.77 53.59
 11 3 -7 1378.96 64.89
 11 3 -7 1293.97 51.29
 -11 3 7 1323.87 62.69
 11 3 -7 1299.67 56.59
 9 -3 -7 389.86 27
 9 -3 -7 346.37 35.5
 9 -3 -7 371.06 30
 9 3 -7 326.27 23.8
 9 3 -7 358.06 23.5
 -9 3 7 341.67 27.6
 -9 3 7 276.17 24.9
 7 -3 -7 198.38 16.9
 7 -3 -7 221.68 26.8
 -7 3 7 202.08 15.1
 -7 3 7 269.07 22.6
 -7 3 7 224.18 20.5
 7 3 -7 203.88 15.6
 7 3 -7 220.88 18.5
 -7 3 7 227.58 15.8
 -5 -3 7 206.08 17.1
 5 -3 -7 209.48 24.2
 5 -3 -7 216.98 17.4
 5 -3 -7 222.58 21.8
 -5 3 7 193.38 17.3
 -5 3 7 201.28 17.5
 -5 3 7 206.38 23.2
 5 3 -7 198.28 14.7
 -5 3 7 201.28 15.8
 -5 3 7 185.68 18.5
 5 3 -7 177.78 16.7
 -3 -3 7 1263.67 51.99
 3 -3 -7 1396.06 66.79
 -3 -3 7 1236.28 55.69
 3 -3 -7 1288.27 51.89
 -3 -3 7 1314.27 54.49
 -3 3 7 1207.08 49.4
 -3 3 7 1346.47 51.59
 -3 3 7 1375.26 64.59
 -3 3 7 1267.97 58.29
 3 3 -7 1267.37 52.89
 3 3 -7 1265.57 48.9
 1 -3 -7 3932.21 118.69
 1 -3 -7 3947.81 134.69
 -1 -3 7 3894.31 123.09
 -1 -3 7 3715.83 127.09
 -1 -3 7 3951.4 122.49
 -1 3 7 3864.01 131.89
 -1 3 7 3793.42 113.19
 1 3 -7 3747.83 119.99
 -1 3 7 3712.63 117.39
 -1 3 7 3843.52 131.09
 1 3 -7 3633.24 118.29
 1 -3 7 452.25 31.7
 -1 -3 -7 440.36 26.8
 -1 -3 -7 481.65 38.1
 1 -3 7 451.25 30.5
 1 3 7 431.66 33.2
 1 3 7 413.26 26.7
 -1 3 -7 432.16 27.9
 -3 -3 -7 11.8 5.8
 3 -3 7 8.5 6.3
 -3 -3 -7 19.6 11.6
 3 -3 7 4.7 5.7
 3 3 7 28.2 11.5
 -3 3 -7 7.6 5.6
 3 3 7 20.8 7.2
 -5 -3 -7 284.87 21
 5 -3 7 257.57 24.2
 5 -3 7 274.07 37.9
 -5 3 -7 230.28 21
 5 3 7 268.87 28.4
 5 3 7 223.48 20.5
 -5 3 -7 246.88 21
 -7 -3 -7 1300.27 52.29
 7 -3 7 1340.67 64.49
 -7 3 -7 1402.26 55.59
 7 3 7 1286.67 69.89
 7 3 7 1302.37 59.29
 9 -3 7 482.55 37.5
 9 -3 7 483.95 47.2
 9 3 7 369.76 38.6
 9 3 7 392.16 30.7
 -9 3 -7 464.95 25.3
 12 -4 -7 191.28 39.5
 12 -4 -7 136.59 27.6
 12 -4 -7 130.49 20.4
 -12 4 7 105.29 20.1
 12 4 -7 138.09 23.3
 12 4 -7 138.29 19.1
 12 4 -7 154.18 27.3
 10 -4 -7 271.67 29.5
 10 -4 -7 206.18 19.9
 10 -4 -7 279.17 42.5
 -10 4 7 289.17 37.3
 10 4 -7 234.58 22
 10 4 -7 226.58 20
 10 4 -7 223.88 22.3
 -10 4 7 251.47 25.6
 8 -4 -7 100.89 21.4
 8 -4 -7 51.49 18.1
 8 -4 -7 58.39 12.8
 8 4 -7 58.69 12.2
 -8 4 7 57.19 15.9
 -8 4 7 60.79 10.7
 -8 4 7 48 12.5
 8 4 -7 46.4 12.2
 -8 4 7 70.99 11.5
 6 -4 -7 390.26 27.1
 6 -4 -7 467.35 36.3
 6 -4 -7 436.06 39.1
 -6 -4 7 426.36 27.3
 -6 4 7 481.25 26.8
 6 4 -7 437.76 29.8
 -6 4 7 476.95 34.2
 6 4 -7 425.66 28.5
 -6 4 7 456.55 29.8
 -6 4 7 398.66 27.5
 6 4 -7 460.45 28.6
 -4 -4 7 176.38 16.8
 -4 -4 7 191.78 20.2
 4 -4 -7 166.28 28.3
 -4 -4 7 182.98 18.7
 -4 4 7 224.48 31
 -4 4 7 185.08 19.3
 -4 4 7 181.08 17.1
 -4 4 7 182.48 43.8
 4 4 -7 198.28 18.6
 -4 4 7 178.98 16.6
 4 4 -7 201.98 18.4
 2 -4 -7 1240.78 54.19
 -2 -4 7 1257.37 57.99
 2 -4 -7 1248.08 65.99
 -2 -4 7 1211.48 57.39
 -2 4 7 1313.57 52.49
 2 4 -7 1305.87 56.19
 -2 4 7 1384.66 62.39
 2 4 -7 1277.87 55.69
 2 4 -7 1268.77 56.99
 -2 4 7 1224.28 63.49
 -2 4 7 1325.57 66.09
 -2 4 7 1271.37 53.79
 0 -4 7 110.49 21.7
 0 -4 -7 107.09 21
 0 -4 7 119.39 20.1
 0 -4 -7 104.09 16.4
 0 4 -7 75.29 15.1
 0 4 -7 101.99 17.6
 0 4 -7 100.99 17.3
 0 4 7 103.99 24.3
 0 4 7 96.39 15.4
 0 4 7 124.59 22.7
 -2 -4 -7 311.57 32.6
 2 -4 7 287.97 26.2
 2 -4 7 308.97 29.5
 -2 -4 -7 297.77 23.2
 -2 4 -7 323.87 25.3
 -2 4 -7 273.37 23.6
 2 4 7 295.97 43.4
 -2 4 -7 286.67 26.3
 2 4 7 294.27 28.2
 2 4 7 233.28 21.4
 -4 -4 -7 145.89 19.9
 -4 -4 -7 115.79 23.2
 4 -4 7 125.89 21.4
 4 -4 7 105.79 20.8
 4 4 7 111.39 22.7
 4 4 7 120.39 19.5
 -4 4 -7 118.89 19.3
 -4 4 -7 107.19 17.9
 6 -4 7 141.59 31
 6 -4 7 159.68 25.5
 -6 -4 -7 171.68 17.3
 6 4 7 147.69 23.5
 -6 4 -7 159.48 23.5
 -6 4 -7 137.69 12.9
 -6 4 -7 181.68 18.7
 6 4 7 122.19 24.5
 8 -4 7 284.77 44.3
 8 -4 7 375.86 34
 -8 -4 -7 357.76 24.4
 8 4 7 404.36 31.6
 8 4 7 342.77 34.9
 -8 4 -7 388.56 31.5
 -8 4 -7 366.66 26
 11 -5 -7 711.33 60.79
 11 -5 -7 557.64 44.2
 11 -5 -7 736.03 57.29
 -11 5 7 728.23 47.9
 11 5 -7 630.04 43.1
 11 5 -7 658.43 39.4
 -11 5 7 638.64 50.09
 11 5 -7 567.94 40.5
 9 -5 -7 420.36 40.4
 9 -5 -7 403.56 30.8
 9 -5 -7 492.45 47.5
 -9 5 7 402.76 33.4
 9 5 -7 414.46 30.1
 9 5 -7 368.26 31
 9 5 -7 400.86 32.5
 7 -5 -7 7.4 6.4
 7 -5 -7 20.7 12.3
 7 -5 -7 18.5 11.5
 7 5 -7 47.4 12.5
 -7 5 7 45.5 14.4
 7 5 -7 28.7 11.5
 -7 5 7 28 9.8
 7 5 -7 19.8 9.1
 -7 5 7 32.9 9.1
 5 -5 -7 247.28 38.4
 5 -5 -7 215.18 32
 -5 -5 7 202.88 21.3
 5 5 -7 212.38 22.7
 -5 5 7 231.38 20.3
 5 5 -7 189.78 20.1
 -5 5 7 224.78 22.9
 5 5 -7 266.37 24.5
 -5 5 7 302.37 40.4
 -5 5 7 256.87 22.5
 -3 -5 7 1461.65 67.59
 -3 -5 7 1437.06 70.89
 -3 5 7 1450.05 61.79
 -3 5 7 1455.35 68.79
 3 5 -7 1501.95 65.49
 -3 5 7 1558.64 76.89
 3 5 -7 1553.04 67.79
 1 -5 -7 1589.24 75.69
 1 -5 -7 1821.02 85.19
 -1 -5 7 1640.64 74.99
 -1 -5 7 1705.33 80.19
 1 5 -7 1715.73 72.49
 -1 5 7 1753.22 66.79
 -1 5 7 1819.02 71.99
 -1 5 7 1626.54 84.09
 -1 5 7 1736.53 78.49
 1 5 -7 1711.83 75.29
 -1 5 7 1727.63 92.39
 1 -5 7 315.37 32
 -1 -5 -7 353.06 33.8
 -1 -5 -7 318.77 25.8
 1 -5 7 281.37 27.7
 -1 5 -7 263.37 27.3
 1 5 7 289.07 29.2
 -1 5 -7 275.17 25
 -1 5 -7 273.07 25.9
 3 -5 7 30.7 11.8
 -3 -5 -7 27.7 11
 -3 -5 -7 33.6 14.2
 3 -5 7 84.49 22.9
 -3 5 -7 62.39 18.9
 -3 5 -7 45.4 12.5
 3 5 7 40.2 13.1
 3 5 7 49.6 18.2
 3 5 7 45.1 13
 -3 5 -7 55.69 15.1
 5 -5 7 196.88 38.7
 -5 -5 -7 216.28 21.6
 5 -5 7 193.68 29.9
 5 5 7 256.77 24.7
 5 5 7 214.88 25.3
 5 5 7 162.18 36.2
 -5 5 -7 241.38 23.3
 -5 5 -7 225.38 23.2
 -7 -5 -7 709.63 40.1
 7 -5 7 841.82 63.99
 7 -5 7 793.12 52.99
 -7 5 -7 701.73 43.5
 7 5 7 709.33 45.3
 -7 5 -7 760.42 32.8
 -7 5 -7 794.52 43.9
 8 -6 -7 11.7 12.3
 8 -6 -7 38.7 22.9
 8 6 -7 4.8 9.3
 -8 6 7 25.5 8.7
 8 6 -7 20.8 12.2
 -8 6 7 15.7 12.5
 -8 6 7 45.3 14.2
 -8 6 7 13.2 7.9
 8 6 -7 30.4 10.9
 6 -6 -7 125.99 22
 6 -6 -7 153.98 30.8
 6 -6 -7 182.98 34.5
 6 6 -7 148.89 25.6
 -6 6 7 174.18 18.9
 6 6 -7 168.38 24.8
 -6 6 7 143.09 20.3
 6 6 -7 126.19 23.9
 -6 6 7 135.29 23.3
 -6 6 7 192.88 39.6
 4 -6 -7 113.39 25.8
 4 -6 -7 86.19 18.1
 -4 -6 7 65.79 16.8
 4 6 -7 71.79 18.4
 -4 6 7 108.39 19.2
 -4 6 7 143.49 26.5
 -4 6 7 65.69 19.3
 -4 6 7 54.79 12.8
 4 6 -7 105.69 20.9
 4 6 -7 101.99 20
 2 -6 -7 419.76 40.1
 -2 -6 7 511.15 39.4
 2 -6 -7 459.45 41.6
 -2 -6 7 468.35 41.7
 -2 6 7 472.65 33.9
 -2 6 7 481.25 32.3
 2 6 -7 469.65 35.3
 2 6 -7 496.85 38.9
 -2 6 7 420.36 41.9
 0 -6 7 106.69 23
 0 -6 -7 129.89 27.2
 0 -6 -7 77.49 17.4
 0 -6 7 92.49 25
 0 6 7 65.79 27.1
 0 6 -7 84.99 20.8
 0 6 -7 92.99 18.7
 0 6 -7 65.99 16.5
 0 6 7 94.89 22.9
 0 6 7 63.79 18.2
 0 6 7 82.69 18.2
 -2 -6 -7 75.79 20.6
 2 -6 7 82.49 22.2
 -2 6 -7 89.49 26.8
 -2 6 -7 111.89 21.3
 2 6 7 94.79 27.7
 2 6 7 115.99 21.5
 2 6 7 97.39 21.6
 2 6 7 58.19 16.9
 -4 -6 -7 101.09 23.8
 4 -6 7 93.29 23.4
 4 -6 7 96.79 22.2
 -4 6 -7 86.09 18.4
 4 6 7 76.99 30.9
 -4 6 -7 53.69 16.6
 4 6 7 83.49 19.6
 4 6 7 79.69 24.7
 6 -6 7 124.39 27.4
 6 -6 7 69.69 20.4
 6 6 7 77.79 17.7
 -6 6 -7 121.69 22
 6 6 7 74.79 18.6
 -6 6 -7 133.09 18.2
 6 6 7 85.69 31.5
 6 6 7 74.09 22.8
 7 -7 -7 23.5 15.2
 7 -7 -7 20.9 16.7
 -7 7 7 0.1 12.4
 7 7 -7 9.6 17
 -7 7 7 36.7 11.8
 -7 7 7 13.3 10.2
 7 7 -7 35.4 13.8
 5 -7 -7 23 13
 5 -7 -7 52.09 20.5
 -5 7 7 52.49 14.6
 5 7 -7 26.7 11.4
 -5 7 7 39.7 19.9
 5 7 -7 22.8 13.7
 -5 7 7 33.7 11
 -5 7 7 6.7 9.4
 5 7 -7 50.49 18.6
 -3 -7 7 564.34 44.5
 -3 -7 7 542.75 49.99
 3 -7 -7 516.35 48.5
 3 7 -7 603.94 43.2
 -3 7 7 555.34 38.4
 -3 7 7 586.74 40.4
 -3 7 7 574.94 53.29
 1 -7 -7 772.52 57.79
 1 -7 -7 711.33 48.4
 -1 -7 7 793.22 55.29
 -1 7 7 772.02 56.09
 -1 7 7 767.02 45.3
 1 7 -7 859.41 52.49
 1 7 -7 842.42 57.89
 -1 7 7 836.72 49.99
 -1 7 7 812.32 64.79
 1 7 -7 690.53 50.99
 1 -7 7 184.48 38.5
 1 -7 7 108.89 24.5
 -1 -7 -7 131.49 25.6
 -1 -7 -7 128.79 27.4
 -1 7 -7 118.09 22.3
 -1 7 -7 132.69 25.3
 1 7 7 156.68 25.3
 -1 7 -7 146.09 32.1
 1 7 7 137.69 38.5
 1 7 7 103.29 29.6
 3 -7 7 -2.6 5.7
 -3 -7 -7 -0.3 9.1
 -3 -7 -7 7.8 9
 3 -7 7 3.9 11.1
 -3 7 -7 1 8.1
 3 7 7 15.5 14.5
 3 7 7 15.5 20.2
 -3 7 -7 21.6 10.5
 3 7 7 4.7 7.3
 -3 7 -7 8.4 12.6
 14 0 -8 584.34 45.9
 14 0 -8 553.54 42.1
 12 0 -8 409.66 32.8
 12 0 -8 423.06 36.6
 10 0 -8 87.69 12.4
 10 0 -8 54.19 12.4
 10 0 -8 95.79 19.8
 8 0 -8 94.29 19
 8 0 -8 71.69 18.5
 8 0 -8 105.69 14.2
 6 0 -8 2137.79 74.89
 -6 0 8 1997.7 79.39
 6 0 -8 2072.19 70.29
 -6 0 8 2037 63.39
 6 0 -8 2029.6 93.09
 4 0 -8 4354.16 145.69
 4 0 -8 4513.05 129.79
 4 0 -8 4305.77 129.99
 -4 0 8 4442.96 141.69
 -2 0 8 314.67 27.1
 2 0 -8 295.27 28.9
 2 0 -8 312.07 21
 -2 0 8 269.77 24.7
 2 0 -8 312.37 17.8
 0 0 -8 372.06 33.4
 0 0 -8 347.97 23.1
 0 0 8 391.96 31.9
 0 0 -8 364.66 17.1
 -2 0 -8 462.75 27.5
 2 0 8 446.66 37.7
 2 0 8 468.85 29
 -4 0 -8 2452.35 84.89
 4 0 8 2607.24 90.29
 4 0 8 2476.35 107.59
 6 0 8 732.43 40.9
 -6 0 -8 686.03 35
 6 0 8 750.12 53.59
 -8 0 -8 41.9 8.9
 8 0 8 67.09 22.6
 8 0 8 33.7 10.6
 10 0 8 58.79 21.7
 10 0 8 48.2 14.3
 10 0 8 29.4 18.5
 13 -1 -8 230.78 35.2
 13 -1 -8 225.78 32
 13 1 -8 231.98 25.3
 13 1 -8 151.98 24.8
 11 -1 -8 27.8 11.2
 11 -1 -8 14.7 10.8
 11 -1 -8 24 7
 11 -1 -8 14.1 6.9
 11 1 -8 44.4 14.1
 11 1 -8 26.5 10.6
 9 -1 -8 491.65 25.5
 9 -1 -8 510.75 39.1
 9 -1 -8 467.05 31.4
 9 1 -8 429.36 24
 9 1 -8 473.35 34.1
 7 -1 -8 160.88 26.5
 -7 -1 8 126.59 14.8
 7 -1 -8 129.19 12.9
 7 -1 -8 165.88 21.6
 7 1 -8 140.39 12.9
 -7 1 8 110.99 16.6
 7 1 -8 125.69 20.5
 -7 1 8 136.19 23.8
 -5 -1 8 1204.58 53.29
 5 -1 -8 1181.28 47.4
 5 -1 -8 1155.48 47.8
 5 -1 -8 1167.68 59.59
 -5 -1 8 1157.78 44.2
 -5 1 8 1090.69 43.8
 -5 1 8 1206.58 57.59
 5 1 -8 1196.68 57.99
 5 1 -8 1235.88 48.3
 5 1 -8 1178.98 46.5
 3 -1 -8 240.98 18.2
 3 -1 -8 264.17 25.8
 -3 -1 8 204.38 21.1
 3 -1 -8 199.78 15.2
 -3 1 8 204.28 20.4
 -3 1 8 229.28 16.3
 3 1 -8 204.48 15
 -3 1 8 227.98 22.5
 3 1 -8 195.98 16.3
 3 1 -8 228.78 23.2
 -3 1 8 241.68 17
 -1 -1 8 586.64 32.9
 -1 -1 8 625.74 40.6
 1 -1 -8 676.43 45.9
 1 -1 -8 643.84 27.5
 1 -1 -8 608.94 32.1
 -1 -1 8 619.44 30.3
 -1 1 8 665.23 32.6
 -1 1 8 594.14 32.7
 1 1 -8 673.53 27.1
 -1 1 8 635.24 40.9
 1 1 -8 639.74 33.4
 -1 -1 -8 723.43 37
 1 -1 8 739.63 39.3
 1 -1 8 765.32 49.4
 1 -1 8 800.32 40.8
 -1 -1 -8 869.31 52.89
 -1 1 -8 770.02 38.9
 1 1 8 834.02 49.6
 1 1 8 803.92 29.9
 -1 1 -8 871.31 28.2
 1 1 8 826.02 40.6
 3 -1 8 210.78 21.8
 3 -1 8 151.28 24.6
 3 -1 8 187.18 18.8
 -3 -1 -8 173.58 16.3
 -3 1 -8 213.68 18.3
 3 1 8 210.48 19.4
 3 1 8 234.18 34.9
 5 -1 8 907.31 46.9
 -5 -1 -8 922.61 41.7
 5 -1 8 855.21 56.89
 5 -1 8 936.71 54.89
 5 1 8 885.71 59.19
 5 1 8 886.21 46.1
 -5 1 -8 867.51 41.8
 7 -1 8 1 7
 7 -1 8 8.6 6.9
 -7 -1 -8 3 4.4
 -7 1 -8 0.4 3.8
 7 1 8 13.4 7.6
 7 1 8 10.3 10.9
 9 -1 8 126.09 21.9
 9 -1 8 129.79 27.8
 9 1 8 84.59 24.8
 9 1 8 114.79 20.1
 11 -1 8 15.8 10.3
 11 -1 8 5 15.2
 11 -1 8 1.1 9.1
 11 1 8 0.9 5.8
 11 1 8 -0.3 14.6
 12 -2 -8 363.76 39.1
 12 -2 -8 372.66 29.5
 12 -2 -8 381.16 32
 12 2 -8 383.76 33.2
 10 -2 -8 220.98 22.5
 10 -2 -8 257.87 18.9
 10 -2 -8 249.88 21.9
 10 -2 -8 252.17 38.6
 -10 2 8 222.48 22.2
 10 2 -8 249.78 18.3
 10 2 -8 270.17 24.5
 10 2 -8 259.97 22.8
 8 -2 -8 18.9 7.4
 8 -2 -8 15.5 9.2
 8 -2 -8 23.1 7.1
 -8 2 8 15.7 6.8
 8 2 -8 7.8 6.8
 -8 2 8 5.3 4.9
 8 2 -8 3.5 3.6
 6 -2 -8 1229.88 52.99
 -6 -2 8 1292.87 52.49
 6 -2 -8 1316.37 51.19
 6 -2 -8 1251.07 65.89
 -6 -2 8 1323.07 48.9
 -6 2 8 1301.37 49.2
 6 2 -8 1240.68 49.99
 -6 2 8 1277.67 63.69
 6 2 -8 1270.57 52.19
 -6 2 8 1288.67 54.29
 -6 2 8 1196.58 50.39
 6 2 -8 1277.57 57.49
 -6 2 8 1306.57 49.7
 -4 -2 8 4310.47 142.69
 -4 -2 8 4608.54 136.59
 4 -2 -8 4580.94 155.58
 4 -2 -8 4420.16 135.29
 4 -2 -8 4644.94 136.99
 -4 2 8 4695.03 152.88
 -4 2 8 4566.04 136.29
 -4 2 8 4902.91 138.49
 4 2 -8 4559.84 136.49
 -2 -2 8 446.86 24.1
 2 -2 -8 392.06 25.3
 -2 -2 8 406.06 31.3
 2 -2 -8 439.66 35.1
 -2 -2 8 368.86 25.6
 -2 2 8 461.85 24
 -2 2 8 456.35 33.8
 -2 2 8 426.06 25.7
 -2 2 8 452.95 29.7
 2 2 -8 447.96 26.7
 0 -2 -8 76.19 13.9
 0 -2 8 69.09 13.9
 0 -2 -8 68.89 16.9
 0 -2 8 62.59 12.3
 0 -2 8 82.99 18.7
 0 2 8 72.49 13.2
 0 2 -8 66.59 12.4
 0 2 8 74.19 17
 0 2 8 73.39 10.6
 -2 -2 -8 385.06 25.4
 2 -2 8 362.96 32.8
 2 -2 8 392.16 28.4
 -2 -2 -8 430.66 37.3
 2 -2 8 414.16 30.7
 2 2 8 436.96 27.5
 2 2 8 390.56 27.6
 2 2 8 368.46 33.1
 -2 2 -8 399.06 27.1
 -4 -2 -8 1828.12 68.79
 4 -2 8 1691.83 81.19
 4 -2 8 1909.21 77.09
 -4 2 -8 1950.7 72.19
 4 2 8 1873.31 57.09
 4 2 8 1971.9 88.59
 4 2 8 1899.51 72.79
 6 -2 8 903.21 49.99
 6 -2 8 837.62 56.89
 -6 -2 -8 906.31 43
 -6 2 -8 889.91 43
 6 2 8 883.61 58.59
 6 2 8 947.71 47.3
 -8 -2 -8 40.5 8.9
 8 -2 8 42.9 13.2
 8 -2 8 8.6 11.3
 8 2 8 10.3 12.1
 -8 2 -8 30.8 8.1
 8 2 8 28.1 10.7
 -8 2 -8 41.6 10.1
 10 -2 8 12.4 9.9
 10 -2 8 32.1 15.3
 10 2 8 15.2 9.4
 10 2 8 17.3 15.9
 13 -3 -8 216.28 40.4
 13 -3 -8 228.18 32.3
 13 3 -8 154.78 17.5
 13 3 -8 188.18 27.5
 11 -3 -8 -4.7 4.2
 11 -3 -8 4 7
 11 -3 -8 4 5.1
 11 -3 -8 11.7 15.8
 11 3 -8 2.4 4.9
 11 3 -8 6.4 6.2
 -11 3 8 5 5.2
 9 -3 -8 274.47 25.7
 9 -3 -8 250.77 20.3
 9 -3 -8 293.37 33.3
 9 3 -8 280.57 21.7
 -9 3 8 278.87 24.8
 -9 3 8 268.27 23.6
 -7 -3 8 8.5 4.4
 7 -3 -8 13.7 8.1
 7 -3 -8 11.4 10
 -7 3 8 18.9 6.7
 -7 3 8 13.7 7.9
 -7 3 8 19.8 9
 7 3 -8 16.2 7.3
 -7 3 8 19.9 6.2
 5 -3 -8 1186.78 50.59
 -5 -3 8 1193.98 50.09
 -5 -3 8 1220.48 50.69
 5 -3 -8 1178.28 65.49
 -5 3 8 1140.69 61.79
 -5 3 8 1117.49 47.2
 -5 3 8 1129.69 50.99
 -5 3 8 1245.38 54.59
 5 3 -8 1161.08 42.7
 5 3 -8 1174.18 51.29
 -3 -3 8 77.79 17.3
 3 -3 -8 55.09 11.7
 3 -3 -8 44.9 13.6
 -3 -3 8 38.1 9.4
 -3 -3 8 59.49 12.7
 -3 3 8 50.29 16
 -3 3 8 29 8
 -3 3 8 56.59 11.5
 -3 3 8 44.6 12.6
 3 3 -8 37.9 10.3
 3 3 -8 34.3 8.3
 -1 -3 8 153.88 25.5
 -1 -3 8 149.79 20.8
 1 -3 -8 119.99 17.9
 1 -3 -8 119.69 22.4
 -1 -3 8 136.79 20.2
 -1 3 8 121.49 17.7
 -1 3 8 148.09 13.2
 1 3 -8 116.69 17.7
 -1 3 8 114.29 20.9
 -1 3 8 128.39 23.2
 1 -3 8 422.26 31
 1 -3 8 410.36 30.2
 -1 -3 -8 407.56 37.9
 -1 -3 -8 356.86 25.3
 1 3 8 436.76 28.2
 1 3 8 413.16 34.5
 -1 3 -8 371.86 26.6
 1 3 8 411.16 22.4
 -3 -3 -8 79.29 14.2
 3 -3 8 66.69 15.7
 3 -3 8 64.59 14.5
 -3 -3 -8 58.99 16.6
 -3 3 -8 83.69 16.1
 3 3 8 64.19 18
 3 3 8 82.29 15.4
 5 -3 8 972.1 53.09
 -5 -3 -8 968.5 45.4
 5 -3 8 938.51 59.49
 5 3 8 965.4 59.79
 -5 3 -8 944.91 48.6
 5 3 8 980.6 49.1
 -5 3 -8 1029.7 49.4
 7 -3 8 31.2 11.7
 7 -3 8 17.9 19
 -7 -3 -8 28.6 12.5
 -7 3 -8 13.7 6.8
 7 3 8 24.1 13.5
 -7 3 -8 15.8 7.7
 7 3 8 29.8 10.5
 9 -3 8 139.69 25.2
 9 -3 8 106.09 26.8
 9 3 8 105.59 20.3
 9 3 8 86.49 25.3
 12 -4 -8 316.37 51.39
 12 -4 -8 285.97 38.7
 12 -4 -8 235.88 23.1
 -12 4 8 254.77 27
 12 4 -8 247.48 24.1
 12 4 -8 244.08 21.7
 12 4 -8 322.47 41.2
 10 -4 -8 69.79 18.5
 10 -4 -8 115.49 29.2
 -10 4 8 93.69 20.8
 -10 4 8 54.69 15.6
 10 4 -8 91.69 17.5
 8 -4 -8 -1.1 3.7
 8 -4 -8 -0.9 6.2
 8 -4 -8 4.9 9.4
 -8 4 8 -0.1 3.7
 8 4 -8 1.8 3.8
 -8 4 8 4.4 4.2
 -8 4 8 16.3 10
 8 4 -8 7.2 5.9
 8 4 -8 0.9 4.8
 -8 4 8 4.7 4.4
 6 -4 -8 978.5 57.09
 6 -4 -8 1003.6 47.6
 -6 -4 8 914.51 45.2
 6 -4 -8 1045.8 64.59
 -6 4 8 981 52.79
 6 4 -8 948.81 48.5
 6 4 -8 981.7 53.39
 -4 -4 8 2109.19 81.29
 -4 -4 8 2076.69 79.09
 4 -4 -8 2123.89 97.09
 -4 -4 8 2089.49 81.59
 -4 4 8 2031.9 76.39
 -4 4 8 2124.09 93.79
 -4 4 8 2207.18 84.09
 -4 4 8 2069.69 87.39
 -4 4 8 2151.48 76.89
 4 4 -8 2054.69 80.79
 4 4 -8 2111.69 76.39
 -2 -4 8 233.68 22.8
 -2 -4 8 204.58 21.7
 2 -4 -8 247.98 21.8
 2 -4 -8 222.58 27.1
 -2 -4 8 209.48 22.8
 -2 4 8 231.68 40.3
 2 4 -8 204.18 19.6
 -2 4 8 203.48 17.6
 2 4 -8 209.38 21
 -2 4 8 221.98 32.8
 -2 4 8 205.18 19.1
 0 -4 8 68.99 15.4
 0 -4 -8 104.29 17.5
 0 -4 -8 111.49 23.9
 0 -4 8 109.69 21.4
 0 4 -8 102.39 17.9
 0 4 8 96.39 20.9
 0 4 8 115.19 26.4
 0 4 8 105.69 17.7
 0 4 8 101.59 14.4
 -2 -4 -8 291.47 23.9
 2 -4 8 312.27 28.2
 2 -4 8 333.67 30.9
 -2 -4 -8 307.87 34.2
 2 4 8 280.57 24.2
 -2 4 -8 285.67 25.2
 -2 4 -8 270.47 24.3
 2 4 8 270.97 28.9
 2 4 8 301.87 42.5
 -4 -4 -8 1337.47 58.89
 4 -4 8 1391.16 74.49
 4 -4 8 1374.76 67.39
 4 4 8 1288.87 60.69
 -4 4 -8 1298.07 60.39
 -4 4 -8 1387.26 61.79
 4 4 8 1288.27 77.29
 6 -4 8 447.76 37.5
 -6 -4 -8 496.95 31.8
 6 4 8 460.35 34.2
 6 4 8 446.76 40.3
 -6 4 -8 548.65 34.5
 -6 4 -8 480.25 34.2
 8 -4 8 12.8 11
 8 -4 8 41.3 14.3
 8 4 8 20.1 13.4
 -8 4 -8 32.9 10.3
 8 4 8 22.9 9.9
 -8 4 -8 16.7 7.4
 11 -5 -8 8.1 12.3
 11 -5 -8 3 7.8
 11 -5 -8 7 9.2
 11 5 -8 7.7 6.3
 -11 5 8 -3.4 9.8
 11 5 -8 1.5 6.5
 9 -5 -8 54.59 18.6
 9 -5 -8 87.19 26.1
 9 -5 -8 48.1 14
 9 5 -8 75.89 16
 9 5 -8 64.49 14.9
 -9 5 8 88.09 18.4
 9 5 -8 87.39 19
 7 -5 -8 69.19 15.9
 7 -5 -8 66.99 19
 7 5 -8 41.6 17.4
 7 5 -8 53.49 13.1
 7 5 -8 57.09 13.8
 -7 5 8 52.39 11.2
 -7 5 8 59.29 13.5
 -7 5 8 43.1 11.8
 -5 -5 8 629.94 40.1
 5 -5 -8 634.34 51.29
 5 5 -8 631.64 39.6
 -5 5 8 658.13 37.2
 5 5 -8 638.14 38.8
 5 5 -8 588.84 40.3
 -5 5 8 699.03 39.8
 -5 5 8 711.53 43
 -5 5 8 643.64 47
 -3 -5 8 346.87 31.5
 3 -5 -8 332.87 35.1
 -3 -5 8 348.47 29.9
 -3 -5 8 303.77 27.8
 -3 5 8 353.06 26
 -3 5 8 367.56 35.3
 3 5 -8 335.47 28
 -3 5 8 310.67 32.9
 -3 5 8 314.27 29.8
 3 5 -8 349.07 28.5
 -3 5 8 311.97 25.4
 -1 -5 8 108.89 21.5
 -1 -5 8 133.89 22.9
 1 -5 -8 179.28 32.6
 -1 5 8 118.89 24.1
 -1 5 8 128.79 20.1
 -1 5 8 182.08 34.5
 -1 5 8 162.78 22.3
 1 5 -8 137.89 23
 1 5 -8 115.59 24.5
 1 5 -8 117.59 20.8
 1 -5 8 85.69 18.4
 1 -5 8 123.69 24.6
 -1 -5 -8 118.29 26.3
 -1 5 -8 105.09 19.8
 1 5 8 146.49 22.7
 1 5 8 156.38 28.4
 -1 5 -8 109.99 22.1
 3 -5 8 73.59 17.4
 -3 -5 -8 58.09 18.5
 -3 -5 -8 74.09 15.9
 3 -5 8 64.99 17.3
 3 5 8 56.79 14.5
 3 5 8 68.29 18.9
 -3 5 -8 76.59 17.2
 -5 -5 -8 579.14 37.7
 5 -5 8 609.34 46.6
 5 -5 8 604.14 51.89
 -5 5 -8 573.64 39.3
 -5 5 -8 679.33 41.8
 5 5 8 458.45 59.99
 5 5 8 585.94 40.4
 5 5 8 554.34 44.2
 -7 -5 -8 36.4 10.8
 7 -5 8 25.6 13.7
 7 -5 8 68.59 20.9
 7 5 8 49 16.8
 -7 5 -8 18.6 10.7
 -7 5 -8 39 11.9
 7 5 8 33.8 14.5
 8 -6 -8 127.39 33.1
 8 -6 -8 110.59 31.1
 8 -6 -8 100.39 21.6
 -8 6 8 83.19 17.3
 -8 6 8 87.89 17.2
 -8 6 8 66.29 19.8
 8 6 -8 99.69 20
 8 6 -8 63.39 17.8
 -8 6 8 113.59 20.8
 8 6 -8 79.39 18.4
 -6 -6 8 523.25 37.9
 6 -6 -8 418.96 35.2
 6 -6 -8 524.15 49.8
 6 6 -8 491.55 36.6
 -6 6 8 495.45 34.8
 6 6 -8 488.95 39.9
 -6 6 8 556.14 37.7
 6 6 -8 486.65 38.1
 -6 6 8 488.45 37.3
 4 -6 -8 750.12 46.7
 -4 -6 8 751.32 53.09
 4 -6 -8 673.33 62.39
 -4 6 8 758.02 57.49
 4 6 -8 750.02 46.2
 -4 6 8 658.93 53.19
 4 6 -8 723.53 46.9
 -4 6 8 726.03 42.9
 -4 6 8 771.02 45.8
 4 6 -8 712.43 48.3
 -2 -6 8 246.28 38.3
 -2 -6 8 191.08 29.5
 2 -6 -8 244.38 40.4
 2 -6 -8 207.48 29.5
 -2 6 8 178.38 29.5
 2 6 -8 204.48 31.1
 2 6 -8 188.48 28.6
 2 6 -8 173.38 26.7
 -2 6 8 219.78 21.4
 0 -6 -8 10.3 10.4
 0 -6 -8 15.3 11.7
 0 -6 8 0.8 5.4
 0 -6 8 18.5 12.2
 0 6 8 1.6 7.8
 0 6 -8 2.5 6.5
 0 6 -8 17.6 10.7
 0 6 8 1.8 4.2
 0 6 8 21.1 9.6
 0 6 8 10.2 10.7
 0 6 -8 2.5 6.3
 -2 -6 -8 153.38 24.2
 2 -6 8 172.78 32.7
 2 -6 8 199.08 32.4
 -2 -6 -8 170.98 32.5
 -2 6 -8 90.89 19.9
 2 6 8 98.59 22.3
 -2 6 -8 148.99 25
 2 6 8 177.68 27.2
 -2 6 -8 125.29 27.7
 2 6 8 102.09 25
 2 6 8 158.48 36.3
 4 -6 8 665.53 56.39
 4 -6 8 609.74 48.5
 -4 -6 -8 631.24 51.19
 -4 6 -8 674.03 44.6
 4 6 8 551.14 45
 -4 6 -8 614.64 43.4
 4 6 8 519.65 57.49
 4 6 8 537.05 50.89
 4 6 8 653.13 44.3
 6 -6 8 288.97 49.7
 6 -6 8 256.37 39.2
 -6 -6 -8 221.68 29.8
 6 6 8 298.97 30.1
 -6 6 -8 300.07 28.9
 6 6 8 159.38 54.49
 -6 6 -8 275.77 20.5
 6 6 8 157.98 43.3
 6 6 8 223.98 33.5
 5 -7 -8 288.87 48.4
 -5 -7 8 226.28 34.1
 5 -7 -8 192.18 30.8
 -5 7 8 253.47 25.5
 5 7 -8 222.78 35.1
 -5 7 8 241.18 43.5
 5 7 -8 266.07 38.6
 5 7 -8 313.07 30.9
 3 -7 -8 78.19 20.7
 3 -7 -8 55.39 20.6
 -3 -7 8 103.09 27.2
 -3 -7 8 93.49 23.8
 -3 7 8 69.69 20.7
 3 7 -8 57.59 16.1
 3 7 -8 69.59 20.6
 -3 7 8 62.79 30
 -3 7 8 58.19 14.9
 -3 7 8 56.59 14.4
 1 -7 -8 10 11.2
 -1 -7 8 45.3 17.5
 1 -7 -8 22.1 14.9
 -1 -7 8 11.2 10.1
 -1 7 8 16.9 16.9
 1 7 -8 29.6 11.6
 -1 7 8 9.1 11.6
 1 7 -8 10.6 10.6
 1 7 -8 8 12.7
 -1 7 8 22.7 9.2
 -1 7 8 40.5 14.3
 1 -7 8 62.79 19
 1 -7 8 66.99 20.1
 -1 -7 -8 102.29 27
 -1 -7 -8 47.6 16.1
 1 7 8 29.7 21.9
 -1 7 -8 90.29 21.8
 -1 7 -8 41.4 16.2
 1 7 8 24.4 15.3
 -1 7 -8 38 17.5
 1 7 8 72.19 18
 -3 -7 -8 83.19 24.2
 3 -7 8 82.39 23
 3 -7 8 50.99 21.3
 -3 -7 -8 64.29 17.6
 -3 7 -8 60.89 18.7
 3 7 8 32.1 15.6
 -3 7 -8 48.9 19.1
 3 7 8 81.79 20
 -3 7 -8 93.09 21.2
 14 0 -9 -0.9 7
 14 0 -9 9.6 10.3
 12 0 -9 83.19 19.6
 12 0 -9 67.19 17.2
 10 0 -9 183.68 28.6
 10 0 -9 193.08 16.3
 8 0 -9 1058.99 45
 8 0 -9 1190.98 60.99
 -8 0 9 1074.29 55.09
 -6 0 9 136.69 21.5
 6 0 -9 190.18 22.3
 6 0 -9 221.48 18.7
 6 0 -9 191.68 16.4
 -6 0 9 197.78 15
 -4 0 9 158.98 25.5
 4 0 -9 132.99 13.4
 -4 0 9 135.59 13.8
 4 0 -9 125.49 13.7
 2 0 -9 401.66 35.4
 -2 0 9 370.96 31.9
 2 0 -9 403.96 25.9
 2 0 -9 423.56 22
 -2 0 9 423.66 26.7
 0 0 9 38.3 11.6
 0 0 -9 45 7.2
 0 0 9 51.39 12.1
 0 0 -9 44.8 10.2
 2 0 9 1413.26 59.99
 -2 0 -9 1401.06 57.89
 4 0 9 -0.7 2.6
 4 0 9 4.8 8.1
 -4 0 -9 4.6 5
 -6 0 -9 135.19 18.9
 6 0 9 114.59 19.9
 6 0 9 153.88 34.4
 8 0 9 44 13.1
 -8 0 -9 25.2 8.2
 8 0 9 14.2 13.1
 10 0 9 167.98 46.5
 10 0 9 262.67 27.6
 10 0 9 282.17 44.8
 13 -1 -9 11 8.3
 13 -1 -9 4.5 8.4
 13 1 -9 4.7 7.2
 13 1 -9 19.4 11.5
 11 -1 -9 42.8 15
 11 -1 -9 59.89 15.6
 11 1 -9 49.5 13.7
 11 1 -9 47.6 13.4
 11 1 -9 47.4 10.3
 9 -1 -9 867.41 39.7
 9 -1 -9 980.3 58.49
 9 1 -9 916.21 50.79
 9 1 -9 887.51 39.9
 7 -1 -9 2118.39 91.19
 7 -1 -9 1946.81 75.29
 7 -1 -9 2046.5 72.59
 -7 -1 9 2027.3 79.99
 7 1 -9 2103.29 72.19
 -7 1 9 2079.89 86.79
 -7 1 9 2170.18 77.19
 7 1 -9 2058.69 77.19
 -5 -1 9 520.65 27.3
 5 -1 -9 495.05 28.2
 5 -1 -9 496.85 37.4
 -5 -1 9 482.65 32.9
 5 -1 -9 440.96 27.3
 5 1 -9 459.05 27.4
 5 1 -9 480.75 27.9
 5 1 -9 487.75 38
 -5 1 9 451.55 25.8
 -5 1 9 506.75 36.1
 3 -1 -9 183.48 14.7
 -3 -1 9 185.18 28.4
 -3 -1 9 164.48 16
 3 -1 -9 194.28 31.4
 3 -1 -9 147.39 15.3
 3 1 -9 156.48 13.6
 3 1 -9 170.38 16.3
 -3 1 9 181.38 16.2
 -3 1 9 176.58 28.2
 -3 1 9 159.48 13.9
 -3 1 9 166.98 14.8
 1 -1 -9 20.9 7.5
 1 -1 -9 24.7 10.6
 1 -1 -9 25.6 5.8
 -1 -1 9 15.6 9.3
 -1 -1 9 32.9 9.3
 -1 -1 9 21.2 6.4
 1 1 -9 35.4 9.8
 1 1 -9 48.2 8.1
 -1 1 9 23.3 10
 -1 1 9 34.2 10.1
 -1 1 9 36.3 7.2
 -1 -1 -9 2703.03 110.49
 -1 -1 -9 2391.96 86.39
 1 -1 9 2376.36 91.29
 1 -1 9 2515.25 90.29
 1 -1 9 2517.25 107.49
 -1 1 -9 2554.64 87.99
 1 1 9 2518.05 90.09
 1 1 9 2405.96 101.69
 1 1 9 2530.55 74.49
 -1 1 -9 2519.45 71.09
 3 -1 9 1911.11 80.79
 3 -1 9 2052.89 77.69
 -3 -1 -9 1691.63 69.29
 3 -1 9 1882.31 91.09
 -3 1 -9 1967 72.59
 3 1 9 1842.42 74.79
 3 1 9 1848.42 88.69
 -5 -1 -9 3 4.7
 5 -1 9 3.6 6.8
 5 -1 9 -1.6 5.1
 5 -1 9 8.2 6.7
 5 1 9 -2.8 5.2
 -5 1 -9 2.5 4.6
 5 1 9 -0.4 3.2
 7 -1 9 7.8 8.6
 7 -1 9 6.3 11.6
 7 -1 9 8.7 7
 7 1 9 2.6 4.6
 -7 1 -9 -2 3.4
 7 1 9 -2 7
 9 -1 9 181.58 40.6
 9 -1 9 261.17 27.5
 9 -1 9 264.37 43.1
 9 1 9 199.18 43.6
 -9 1 -9 241.18 18.5
 9 1 9 236.28 25.5
 12 -2 -9 107.69 16.1
 12 -2 -9 69.69 17.1
 12 -2 -9 142.69 28.6
 12 2 -9 80.19 17.8
 10 -2 -9 90.69 14.5
 10 -2 -9 96.49 23.6
 10 -2 -9 103.89 20
 10 2 -9 98.89 18.7
 -10 2 9 76.89 15
 10 2 -9 93.49 14.7
 -8 -2 9 530.25 31.6
 8 -2 -9 592.84 45.7
 8 -2 -9 609.74 35.5
 8 2 -9 574.34 31.4
 -8 2 9 585.14 29.4
 8 2 -9 595.04 39.2
 -8 2 9 546.95 35
 -6 -2 9 165.28 14.6
 6 -2 -9 154.48 27
 6 -2 -9 167.18 16.8
 6 -2 -9 174.28 16.6
 -6 -2 9 138.29 16.6
 -6 2 9 147.29 13.7
 6 2 -9 152.28 15.5
 -6 2 9 151.88 15.2
 -6 2 9 138.59 25.5
 -6 2 9 151.78 14
 6 2 -9 164.68 24.9
 6 2 -9 163.08 21.3
 -4 -2 9 93.59 19.1
 4 -2 -9 74.49 13.9
 4 -2 -9 100.49 23.4
 4 -2 -9 65.59 11.3
 -4 -2 9 92.99 14.9
 4 2 -9 74.19 12.4
 -4 2 9 123.79 17.2
 4 2 -9 82.09 14.5
 -4 2 9 97.89 15.1
 -4 2 9 100.19 20.3
 -4 2 9 93.89 15.7
 -2 -2 9 558.74 28.5
 2 -2 -9 550.94 42.1
 -2 -2 9 514.75 31.8
 2 -2 -9 502.55 30.4
 -2 -2 9 540.55 38.1
 -2 2 9 520.95 27.3
 -2 2 9 526.25 38.9
 -2 2 9 510.25 30.4
 2 2 -9 493.75 30.1
 2 2 -9 492.55 25
 -2 2 9 511.65 33.7
 0 -2 -9 135.09 19.3
 0 -2 9 106.39 18.3
 0 -2 9 135.19 19.7
 0 -2 9 118.19 25.2
 0 -2 -9 115.09 26.4
 0 2 9 126.29 23.9
 0 2 9 112.39 10.6
 0 2 -9 121.39 9.8
 0 2 9 98.69 15.6
 0 2 -9 146.59 20.6
 -2 -2 -9 1227.08 70.39
 -2 -2 -9 1136.69 51.59
 2 -2 9 1226.98 59.89
 2 -2 9 1215.98 67.09
 2 2 9 1229.18 66.99
 2 2 9 1123.99 41.3
 -2 2 -9 1216.98 55.29
 2 2 9 1250.57 54.69
 -4 -2 -9 39.4 10.5
 4 -2 9 35.1 11.3
 4 -2 9 48.2 14.2
 -4 2 -9 34.8 10.6
 4 2 9 33.6 5.9
 4 2 9 16.9 14
 4 2 9 28.8 9.1
 6 -2 9 107.39 20.2
 -6 -2 -9 111.39 16.8
 6 -2 9 75.69 17.7
 -6 2 -9 113.19 17.6
 6 2 9 108.09 27.2
 6 2 9 109.39 19
 8 -2 9 -0.9 5.4
 -8 -2 -9 1.2 4.3
 8 -2 9 2.4 6.4
 -8 2 -9 3.4 5.2
 8 2 9 -1.7 4.8
 8 2 9 8.5 12.7
 -8 2 -9 4.4 5.1
 10 -2 9 151.68 31.7
 10 -2 9 145.09 27.1
 10 2 9 124.69 32.2
 10 2 9 204.28 29.9
 13 -3 -9 16.3 13.7
 13 -3 -9 7.3 9.1
 13 -3 -9 13.3 7.8
 13 3 -9 35.2 9.5
 13 3 -9 31.5 14.8
 11 -3 -9 -1.5 6.7
 11 -3 -9 3.1 5.3
 11 -3 -9 2.3 6.1
 11 -3 -9 6.9 6.7
 11 3 -9 9.5 8.7
 -11 3 9 0.4 3.9
 11 3 -9 14.9 7.7
 9 -3 -9 714.73 38.1
 9 -3 -9 767.92 44.2
 9 -3 -9 789.52 57.29
 9 3 -9 725.93 39
 -9 3 9 727.33 40.5
 -9 3 9 724.93 42.9
 7 -3 -9 1829.12 71.99
 -7 -3 9 1923.31 67.29
 -7 3 9 1984.6 69.99
 -7 3 9 1902.01 73.69
 -7 3 9 1975.3 67.79
 7 3 -9 1944.01 73.79
 5 -3 -9 427.96 38.2
 5 -3 -9 406.66 27.7
 -5 -3 9 353.56 30.3
 -5 -3 9 392.86 26.6
 -5 3 9 407.66 28.8
 -5 3 9 371.26 24.8
 5 3 -9 387.96 30.9
 -5 3 9 327.87 24.9
 -5 3 9 408.26 28.7
 -3 -3 9 83.09 14.5
 3 -3 -9 93.29 21.8
 -3 -3 9 86.39 18.2
 -3 -3 9 97.09 17.1
 3 -3 -9 73.79 14.5
 3 3 -9 112.49 18.5
 -3 3 9 70.79 16.1
 -3 3 9 83.39 20.6
 -3 3 9 89.29 14.7
 -3 3 9 82.89 14.5
 1 -3 -9 170.08 17.7
 -1 -3 9 124.69 23.4
 1 -3 -9 140.99 25
 -1 -3 9 189.18 19.2
 -1 -3 9 189.58 19.8
 -1 3 9 165.48 27.4
 1 3 -9 173.48 18.3
 -1 3 9 150.68 28
 -1 3 9 181.68 17.6
 -1 3 9 140.49 13.5
 1 -3 9 1886.11 78.79
 -1 -3 -9 1942.31 73.19
 1 -3 9 1933.21 78.99
 1 -3 9 1734.73 84.39
 1 3 9 1760.52 62.19
 1 3 9 1859.61 86.59
 -1 3 -9 1793.62 72.89
 3 -3 9 1274.77 67.89
 3 -3 9 1402.86 65.99
 -3 -3 -9 1415.46 59.39
 -3 -3 -9 1474.25 79.69
 3 3 9 1333.27 48.7
 -3 3 -9 1349.47 61.39
 3 3 9 1309.87 87.19
 3 3 9 1266.17 59.29
 5 -3 9 48 14.5
 -5 -3 -9 61.49 13.6
 5 -3 9 87.89 19.3
 5 3 9 50.89 17.6
 -5 3 -9 44.3 12.1
 5 3 9 59.69 13.5
 -5 3 -9 59.19 14.2
 5 3 9 55.09 8.9
 7 -3 9 20.3 14.3
 -7 -3 -9 8.8 6.2
 7 -3 9 15.1 10.5
 -7 3 -9 26.1 9
 -7 3 -9 33.3 10.9
 7 3 9 39.6 17.5
 7 3 9 16.9 4.9
 7 3 9 14.1 8.6
 9 -3 9 80.49 25.4
 9 -3 9 137.19 26.3
 9 3 9 88.59 26.8
 -9 3 -9 126.49 17.9
 -9 3 -9 85.49 14.6
 9 3 9 127.39 23.9
 12 -4 -9 38.4 13
 12 -4 -9 54.29 20.4
 12 -4 -9 45.1 16.4
 12 4 -9 39.4 13.9
 -12 4 9 30.7 13.2
 12 4 -9 46.6 13.4
 12 4 -9 67.89 14.8
 10 -4 -9 79.69 23.8
 10 -4 -9 59.49 17.7
 10 -4 -9 68.49 16
 10 4 -9 100.69 21.5
 -10 4 9 90.99 20.9
 10 4 -9 101.49 22
 10 4 -9 83.69 16.8
 8 -4 -9 383.56 34.2
 8 -4 -9 386.46 40.7
 8 -4 -9 287.27 25
 -8 4 9 317.07 22.8
 -8 4 9 325.67 29.6
 -8 4 9 374.16 23.6
 8 4 -9 330.77 27.2
 -8 4 9 379.16 30.5
 6 -4 -9 288.97 33.6
 6 -4 -9 280.37 24.1
 -6 -4 9 282.07 23.2
 -6 4 9 243.38 22.6
 6 4 -9 257.97 23.9
 -6 4 9 234.08 22.6
 -6 4 9 273.87 21.3
 -6 4 9 257.57 25.8
 6 4 -9 245.98 18.6
 -4 -4 9 146.59 22.5
 4 -4 -9 160.38 30.5
 -4 -4 9 143.49 21.6
 -4 -4 9 150.28 21.8
 4 4 -9 139.39 14.9
 -4 4 9 134.09 24.3
 -4 4 9 106.19 19.5
 -4 4 9 176.88 32.4
 -4 4 9 133.89 18.2
 -4 4 9 104.09 17.1
 2 -4 -9 372.86 33.3
 -2 -4 9 367.76 33.1
 -2 -4 9 404.36 30.9
 2 -4 -9 423.76 38.5
 -2 -4 9 371.86 30.5
 2 4 -9 372.16 26.9
 -2 4 9 349.77 24.4
 -2 4 9 389.16 27.8
 -2 4 9 374.56 34.5
 -2 4 9 396.46 36.1
 0 -4 9 34.7 14.4
 0 -4 -9 46.9 12.9
 0 -4 -9 16.3 11.4
 0 -4 9 39.7 12
 0 4 9 45.3 12.8
 0 4 -9 41 12.1
 0 4 9 29.8 13.2
 0 4 9 29.4 12.3
 0 4 9 51.09 10.2
 2 -4 9 713.23 48.7
 -2 -4 -9 754.12 57.19
 -2 -4 -9 693.83 46.6
 2 -4 9 739.83 46.8
 -2 4 -9 783.72 44.9
 2 4 9 720.63 50.49
 -2 4 -9 719.13 42.7
 2 4 9 713.13 34.8
 2 4 9 733.83 42.8
 4 -4 9 66.09 16.5
 4 -4 9 57.59 18.3
 -4 -4 -9 63.59 14.5
 -4 4 -9 71.69 15.9
 4 4 9 61.69 19.1
 4 4 9 60.79 14.1
 6 -4 9 175.68 35.8
 6 -4 9 180.88 30.8
 -6 -4 -9 138.39 20.9
 6 4 9 85.59 22.5
 6 4 9 124.99 22.1
 -6 4 -9 115.79 20.6
 -8 -4 -9 14.8 7.9
 8 -4 9 3.5 10.4
 -8 4 -9 8.6 6.6
 8 4 9 11.8 14.2
 8 4 9 24.8 11.3
 -8 4 -9 14.7 7.9
 9 -5 -9 431.06 46.5
 9 -5 -9 486.75 43.6
 9 -5 -9 473.95 35.4
 -9 5 9 403.66 34.5
 9 5 -9 460.75 33.8
 9 5 -9 429.46 29.3
 9 5 -9 432.16 35.1
 7 -5 -9 1045.9 71.79
 -7 -5 9 998.8 50.09
 7 -5 -9 924.91 51.99
 7 5 -9 973.4 47.9
 7 5 -9 991.6 54.89
 -7 5 9 1009.8 53.69
 7 5 -9 1126.59 55.49
 -7 5 9 948.91 50.29
 -7 5 9 1015.4 47.8
 5 -5 -9 210.98 38.5
 -5 -5 9 218.58 23.4
 5 -5 -9 261.07 41
 5 5 -9 218.98 23.6
 5 5 -9 223.78 21.8
 -5 5 9 223.68 21.2
 -5 5 9 217.28 21.7
 -5 5 9 189.68 27.6
 -3 -5 9 111.89 21.1
 3 -5 -9 145.79 31.7
 3 -5 -9 108.89 19.4
 -3 -5 9 149.29 25.5
 -3 -5 9 119.19 23.6
 3 5 -9 129.19 22.3
 -3 5 9 117.39 23.4
 3 5 -9 100.79 18.6
 -3 5 9 106.49 24.7
 -3 5 9 100.29 17.7
 -3 5 9 140.79 21.2
 -1 -5 9 177.58 28.2
 -1 -5 9 165.08 26.5
 -1 -5 9 173.88 30.1
 1 -5 -9 217.88 37.6
 -1 5 9 199.38 19.5
 -1 5 9 127.49 35.4
 -1 5 9 135.89 26.4
 1 5 -9 149.39 24.7
 -1 5 9 166.38 23.8
 1 5 -9 204.88 33.4
 -1 -5 -9 1451.15 83.49
 1 -5 9 1485.05 77.69
 1 -5 9 1468.95 74.29
 1 5 9 1486.85 67.99
 -1 5 -9 1589.54 71.39
 1 5 9 1502.15 61.49
 1 5 9 1375.06 83.89
 1 5 9 1342.17 74.99
 -3 -5 -9 523.15 47.8
 3 -5 9 604.04 45.6
 3 -5 9 585.94 48.6
 3 5 9 561.54 54.09
 3 5 9 559.84 39.3
 -3 5 -9 639.14 42.2
 3 5 9 523.95 44.2
 5 -5 9 79.29 20.7
 -5 -5 -9 55.09 14.7
 5 -5 9 81.49 25.2
 -5 5 -9 87.59 11.7
 5 5 9 68.69 21.5
 -5 5 -9 87.59 18.4
 7 -5 9 0.3 7.5
 -7 -5 -9 7.7 7.4
 7 -5 9 14.9 11.9
 7 5 9 18.6 10.5
 7 5 9 3.1 9.7
 -7 5 -9 33.3 14.8
 -7 5 -9 20.3 10.1
 8 -6 -9 283.47 36.6
 8 -6 -9 293.77 48.6
 8 6 -9 290.67 28.8
 -8 6 9 288.67 26.8
 -8 6 9 266.97 41.7
 -8 6 9 309.47 25.2
 8 6 -9 280.87 28.3
 8 6 -9 294.17 39.1
 -6 -6 9 164.58 25.8
 6 -6 -9 123.59 29.3
 -6 6 9 116.09 25
 -6 6 9 83.69 22.2
 -6 6 9 161.88 23.5
 6 6 -9 148.79 25.5
 -6 6 9 130.39 21.4
 -4 -6 9 152.98 26.7
 -4 -6 9 154.08 31.1
 4 -6 -9 135.79 24.4
 4 -6 -9 192.08 38.2
 4 6 -9 129.89 23
 4 6 -9 137.59 25.1
 -4 6 9 191.48 44.7
 4 6 -9 126.89 24.3
 -4 6 9 109.09 17.3
 -4 6 9 153.98 24
 -2 -6 9 85.99 20.5
 -2 -6 9 62.09 19.2
 2 -6 -9 52.69 18.4
 -2 -6 9 24 12.1
 2 -6 -9 51.79 15.4
 -2 6 9 30.6 16.1
 -2 6 9 27.1 16.4
 2 6 -9 10.7 10
 -2 6 9 57.99 13.2
 -2 6 9 71.19 17.8
 2 6 -9 45.5 15.3
 2 6 -9 60.59 17.9
 -2 6 9 34.7 14
 0 -6 9 25.4 15.5
 0 -6 -9 21.5 10.8
 0 -6 9 7.6 7.9
 0 -6 -9 22 14.2
 0 6 9 32.8 17.3
 0 6 -9 21.6 11.7
 0 6 -9 16.4 10.7
 0 6 9 46.2 13.9
 0 6 9 3.8 8.5
 0 6 9 30.8 9.5
 0 6 9 42.7 17.8
 0 6 -9 57.09 15.4
 -2 -6 -9 180.08 35.1
 2 -6 9 223.78 35.2
 2 -6 9 207.88 34.9
 2 6 9 184.48 27.4
 -2 6 -9 172.78 27.7
 2 6 9 153.88 33.3
 2 6 9 180.18 32.3
 -2 6 -9 216.28 31.4
 2 6 9 154.98 30.8
 4 -6 9 27.8 14.4
 -4 -6 -9 23.5 15.4
 -4 -6 -9 23.9 10.9
 4 -6 9 12.6 12.4
 4 6 9 3.8 14.1
 4 6 9 5.8 13
 4 6 9 24.2 11.8
 4 6 9 10.7 11
 -4 6 -9 24.9 11.2
 -4 6 -9 30.6 15.3
 5 -7 -9 182.28 39.2
 -5 -7 9 195.08 32.2
 5 -7 -9 232.48 43.2
 5 7 -9 116.49 33.6
 5 7 -9 130.19 27.9
 -5 7 9 149.49 29.1
 -5 7 9 162.48 27.1
 -5 7 9 140.79 23.2
 -5 7 9 156.08 34.1
 5 7 -9 230.08 34
 3 -7 -9 16.1 15.6
 -3 -7 9 34.4 15.6
 -3 -7 9 29.6 13.3
 -3 -7 9 16.6 14.1
 3 -7 -9 6.3 9.4
 -3 7 9 9.3 11.5
 -3 7 9 27.7 10
 3 7 -9 11.3 8.9
 3 7 -9 24.4 14.7
 3 7 -9 17.6 13.1
 -3 7 9 11.6 14.8
 -3 7 9 11.2 8.5
 -1 -7 9 62.99 19.5
 1 -7 -9 96.29 28
 1 -7 -9 82.49 20.9
 -1 -7 9 88.59 26
 1 7 -9 70.99 22.7
 1 7 -9 74.49 21.8
 1 7 -9 79.49 18.9
 -1 7 9 81.19 30
 -1 7 9 81.29 17.7
 -1 7 9 116.59 22.1
 -1 -7 -9 456.95 47.4
 1 -7 9 472.25 49
 1 -7 9 492.15 45.1
 -1 7 -9 484.35 40.3
 1 7 9 302.27 56.99
 -1 7 -9 387.36 39.2
 1 7 9 498.35 39.8
 1 7 9 371.16 31
 1 7 9 387.06 42.4
 1 7 9 323.87 47.8
 12 0 -10 271.77 21
 12 0 -10 255.47 27
 12 0 -10 306.07 32.4
 10 0 -10 1092.69 62.49
 10 0 -10 1004.5 46
 -8 0 10 463.55 35.3
 8 0 -10 464.55 28.1
 8 0 -10 451.65 36.8
 -6 0 10 10 5.2
 6 0 -10 19.4 7.5
 -6 0 10 41 13.5
 6 0 -10 26.6 11.7
 6 0 -10 5.9 4.7
 4 0 -10 29.8 9.3
 4 0 -10 30.2 8.6
 -4 0 10 32.8 11.4
 -4 0 10 28.9 8.6
 4 0 -10 34.5 13.5
 2 0 -10 4458.05 157.98
 -2 0 10 4254.97 151.08
 2 0 -10 4281.27 134.19
 2 0 -10 4163.88 123.69
 -2 0 10 4376.96 135.29
 0 0 10 1279.17 68.39
 0 0 -10 1282.87 55.29
 0 0 10 1239.58 55.69
 0 0 -10 1240.18 43.1
 2 0 10 30.6 10.1
 -2 0 -10 13.7 6.3
 4 0 10 129.59 29.9
 4 0 10 133.09 21.3
 -4 0 -10 138.49 19.8
 6 0 10 294.27 48.2
 6 0 10 354.56 29.5
 -6 0 -10 291.87 24.1
 -8 0 -10 598.04 44.5
 8 0 10 639.34 60.79
 8 0 10 792.22 47.7
 13 -1 -10 80.79 25.6
 13 -1 -10 54.49 14.5
 13 1 -10 72.99 18.6
 13 1 -10 110.39 23.5
 11 -1 -10 441.16 27.9
 11 -1 -10 539.85 45.5
 11 -1 -10 505.65 36.6
 11 1 -10 497.45 37.5
 11 1 -10 497.55 39
 11 1 -10 453.95 28.9
 -9 -1 10 264.27 24.9
 9 -1 -10 225.68 19.7
 9 -1 -10 300.17 31.9
 9 1 -10 268.07 26.5
 9 1 -10 229.38 25.9
 7 -1 -10 49.3 10.9
 -7 -1 10 49.9 14.1
 -7 -1 10 47.7 8.8
 7 -1 -10 49.7 11.8
 7 -1 -10 35.1 13.4
 7 1 -10 33.8 9.8
 -7 1 10 42.7 8.6
 -7 1 10 50.89 12.5
 7 1 -10 43.2 10.8
 -7 1 10 29.7 11.4
 7 1 -10 52.09 15.5
 5 -1 -10 433.66 28.1
 -5 -1 10 442.16 26.8
 -5 -1 10 443.56 33.5
 5 -1 -10 455.35 27.4
 5 -1 -10 473.75 39.3
 5 1 -10 414.86 27.7
 5 1 -10 431.86 37.2
 -5 1 10 402.56 25.7
 -5 1 10 405.86 26
 5 1 -10 454.75 27.7
 -5 1 10 426.36 35
 3 -1 -10 82.49 22.2
 -3 -1 10 85.59 18.9
 -3 -1 10 61.79 12.9
 3 -1 -10 53.59 11.9
 -3 1 10 59.99 11.7
 -3 1 10 82.69 14.5
 -3 1 10 64.59 16.6
 3 1 -10 45.4 10.8
 -3 1 10 45.8 8.8
 3 1 -10 56.19 10.3
 1 -1 -10 1522.85 82.09
 -1 -1 10 1516.35 75.89
 -1 -1 10 1557.34 66.19
 -1 -1 10 1552.24 60.79
 1 -1 -10 1561.44 63.99
 1 1 -10 1626.14 66.19
 -1 1 10 1598.34 54.99
 1 1 -10 1663.13 55.09
 -1 1 10 1571.44 77.39
 -1 1 10 1674.73 66.09
 -1 -1 -10 3.4 4.2
 1 -1 10 23 12.8
 1 -1 10 17.9 7.9
 1 -1 10 7.9 7
 1 1 10 10.9 3.9
 1 1 10 12.3 7.7
 -1 1 -10 8.7 3.1
 -1 1 -10 10.3 6.6
 1 1 10 10.7 7.8
 3 -1 10 287.57 25.4
 3 -1 10 246.98 25.7
 -3 -1 -10 210.88 20.4
 3 1 10 289.67 43.8
 3 1 10 244.28 23.4
 -3 1 -10 241.98 21.7
 -5 -1 -10 91.29 15.8
 5 -1 10 104.39 19.2
 5 -1 10 93.29 20
 -5 1 -10 92.29 16.4
 5 1 10 89.39 23.8
 5 1 10 103.89 20.4
 7 -1 10 138.69 23.4
 -7 -1 -10 121.19 17.8
 7 -1 10 153.48 30
 7 -1 10 113.09 30.9
 7 1 10 134.49 38
 7 1 10 202.88 29.2
 -7 1 -10 140.69 20.3
 -9 -1 -10 234.68 19.1
 9 -1 10 266.87 29.2
 9 -1 10 160.08 38.9
 9 -1 10 226.08 38.5
 -9 1 -10 222.98 19.7
 9 1 10 254.87 27.6
 -9 1 -10 273.87 21.3
 9 1 10 216.78 43.2
 12 -2 -10 223.78 38.5
 12 -2 -10 240.08 32.7
 12 -2 -10 214.08 19.6
 12 2 -10 246.68 21
 12 2 -10 194.68 28.6
 10 -2 -10 1264.17 52.39
 10 -2 -10 1269.17 74.99
 10 -2 -10 1208.28 59.69
 10 2 -10 1048.6 49.3
 10 2 -10 1178.68 59.59
 -10 2 10 1196.28 58.39
 8 -2 -10 406.96 27.5
 8 -2 -10 426.96 39.8
 -8 -2 10 402.76 28.5
 8 2 -10 360.06 25.5
 8 2 -10 437.26 44.1
 -8 2 10 436.06 30.1
 -6 -2 10 20.9 7.6
 -6 -2 10 51.99 13.5
 6 -2 -10 35.5 9.7
 6 -2 -10 24.5 8.7
 6 -2 -10 21 12.8
 6 2 -10 38.7 12
 -6 2 10 28.3 12.6
 -6 2 10 37.5 9
 6 2 -10 47.5 11.7
 -6 2 10 7.9 4.9
 -6 2 10 34.8 8.4
 4 -2 -10 144.39 14.7
 4 -2 -10 120.69 24.5
 -4 -2 10 139.89 19.7
 -4 -2 10 136.09 24.1
 4 -2 -10 164.08 24.1
 -4 2 10 129.49 18.8
 -4 2 10 155.08 15.6
 4 2 -10 144.59 13.9
 4 2 -10 115.49 17.7
 -4 2 10 96.59 16
 -4 2 10 119.19 23.5
 2 -2 -10 2176.88 82.09
 -2 -2 10 2246.98 76.79
 -2 -2 10 2188.08 93.79
 2 -2 -10 2184.68 101.49
 -2 2 10 2176.28 75.29
 2 2 -10 2280.57 82.79
 -2 2 10 2211.88 96.39
 2 2 -10 2142.29 71.79
 -2 2 10 2425.06 89.69
 -2 2 10 2228.18 83.19
 0 -2 10 1360.76 73.69
 0 -2 10 1686.83 70.89
 0 -2 -10 1578.84 65.99
 0 -2 10 1687.43 84.49
 0 -2 -10 1685.23 88.29
 0 2 10 1694.83 57.29
 0 2 -10 1589.64 53.09
 0 2 10 1595.44 81.29
 0 2 10 1705.13 68.39
 0 2 -10 1597.84 67.69
 -2 -2 -10 75.19 20.2
 2 -2 10 99.89 26.3
 2 -2 10 69.99 15.4
 -2 -2 -10 73.49 14.3
 2 -2 10 63.19 15.4
 -2 2 -10 70.99 15.8
 2 2 10 65.99 18.1
 2 2 10 91.89 17.3
 2 2 10 75.49 10.3
 -4 -2 -10 56.39 14
 4 -2 10 51.89 14
 4 -2 10 43.5 16.5
 -4 2 -10 29.7 10.3
 4 2 10 52.59 13.6
 4 2 10 72.69 22.1
 4 2 10 64.99 8.4
 6 -2 10 177.48 35.7
 -6 -2 -10 169.38 18.3
 6 -2 10 125.69 24.9
 6 -2 10 143.89 25.1
 6 2 10 168.58 26.6
 -6 2 -10 147.29 21.3
 6 2 10 145.59 29.3
 8 -2 10 822.72 53.39
 -8 -2 -10 934.11 62.79
 8 -2 10 687.83 64.09
 8 -2 10 754.02 61.09
 8 2 10 897.31 53.39
 8 2 10 703.13 60.69
 -8 2 -10 834.02 43.4
 -8 2 -10 802.12 42
 11 -3 -10 257.67 41.5
 11 -3 -10 262.87 25.5
 11 -3 -10 218.58 31.3
 11 3 -10 232.88 29.7
 -11 3 10 260.57 26.3
 11 3 -10 184.38 30.6
 9 -3 -10 245.38 39.1
 9 -3 -10 278.27 23.4
 -9 3 10 246.78 21.9
 9 3 -10 258.67 22.8
 9 3 -10 288.37 25.9
 -9 3 10 271.57 25.3
 7 -3 -10 134.39 21.3
 -7 -3 10 130.59 19.1
 7 -3 -10 129.09 28.2
 -7 -3 10 130.09 14
 -7 3 10 118.79 16.7
 7 3 -10 106.09 18.4
 -7 3 10 89.09 15.3
 -7 3 10 116.59 18.2
 -7 3 10 88.99 15.5
 5 -3 -10 334.47 35.8
 -5 -3 10 339.87 28.6
 -5 -3 10 378.76 27.5
 5 -3 -10 368.96 27.2
 -5 3 10 380.86 28.6
 5 3 -10 336.57 26.4
 -5 3 10 334.57 25.1
 -5 3 10 334.77 25.6
 3 -3 -10 138.19 29.6
 -3 -3 10 174.98 28.6
 -3 -3 10 147.99 23
 -3 -3 10 127.49 18.2
 -3 3 10 111.39 15.8
 -3 3 10 96.09 18.8
 -3 3 10 94.99 16.2
 -1 -3 10 707.33 42
 1 -3 -10 724.53 41.4
 -1 -3 10 757.82 44.7
 -1 -3 10 713.83 51.19
 1 3 -10 752.12 42
 -1 3 10 738.83 51.19
 -1 3 10 778.22 36.1
 -1 3 10 757.82 49.2
 1 -3 10 6 7.4
 1 -3 10 27.8 10.6
 1 -3 10 5.5 8.2
 -1 -3 -10 13.7 12.3
 1 3 10 7.3 8.9
 1 3 10 1.3 3
 -1 3 -10 8.2 6.2
 1 3 10 3.5 4.2
 3 -3 10 111.99 22.2
 3 -3 10 75.49 18.5
 -3 -3 -10 106.39 19.2
 3 3 10 99.99 18.9
 3 3 10 87.49 21.9
 3 3 10 86.89 12
 -5 -3 -10 84.49 16.6
 5 -3 10 44 15.7
 5 -3 10 94.79 21.9
 5 3 10 76.99 16.9
 -5 3 -10 67.39 15.2
 5 3 10 88.59 9.3
 5 3 10 87.89 24.2
 7 -3 10 249.68 44.8
 -7 -3 -10 229.28 22.1
 7 -3 10 192.88 32.1
 -7 3 -10 202.78 21.9
 7 3 10 150.28 25.1
 -7 3 -10 157.38 22.7
 7 3 10 154.58 38.5
 10 -4 -10 877.41 67.49
 10 -4 -10 827.92 53.29
 10 -4 -10 806.52 45.6
 10 4 -10 767.92 48.4
 10 4 -10 856.31 45.9
 10 4 -10 790.72 46
 -10 4 10 701.13 46.8
 8 -4 -10 307.17 37.3
 8 -4 -10 230.58 23.4
 -8 -4 10 250.97 19.7
 -8 4 10 272.57 34.3
 -8 4 10 217.28 29.1
 -8 4 10 234.58 19.3
 -8 4 10 250.37 21
 6 -4 -10 61.29 20.4
 -6 -4 10 29 10.9
 6 -4 -10 45.3 12.9
 -6 -4 10 50.89 12.5
 -6 4 10 56.29 12
 -6 4 10 51.59 11.4
 -6 4 10 67.69 16.5
 6 4 -10 69.29 11.1
 6 4 -10 54.09 14.3
 -6 4 10 59.79 14.5
 -4 -4 10 157.98 22.4
 4 -4 -10 162.28 34.1
 -4 -4 10 145.69 22.7
 -4 -4 10 131.19 23.1
 4 4 -10 131.69 14.5
 -4 4 10 142.09 20.6
 -4 4 10 117.49 24
 -4 4 10 130.69 23.6
 -4 4 10 156.18 25.3
 -2 -4 10 1211.48 69.29
 -2 -4 10 1456.75 67.29
 2 -4 -10 1345.97 77.89
 2 -4 -10 1407.86 70.19
 -2 4 10 1303.57 73.49
 -2 4 10 1391.26 56.69
 -2 4 10 1461.85 75.79
 2 4 -10 1236.08 62.39
 0 -4 -10 870.01 62.29
 0 -4 10 773.72 54.19
 0 -4 10 834.32 50.69
 0 -4 10 911.91 52.49
 0 4 10 830.22 56.49
 0 4 10 835.22 46.2
 0 4 10 840.62 39.8
 0 4 10 793.72 58.09
 2 -4 10 98.59 24
 -2 -4 -10 91.59 25.1
 2 -4 10 72.09 17.1
 2 4 10 117.39 16.5
 2 4 10 114.09 27.4
 2 4 10 77.19 16.1
 4 -4 10 41.2 13.5
 -4 -4 -10 23.8 9.6
 4 -4 10 4 7.2
 -4 4 -10 19.8 13
 -4 4 -10 23.6 12.9
 4 4 10 27.1 10.5
 4 4 10 18.9 14.1
 4 4 10 30 7.9
 -6 -4 -10 107.99 19.6
 6 -4 10 90.79 22.5
 -6 4 -10 141.09 22.4
 6 4 10 182.08 28.5
 -6 4 -10 128.69 23.8
 6 4 10 118.09 33.5
 6 4 10 131.99 13.2
 9 -5 -10 39.5 15.3
 9 -5 -10 72.79 24
 9 5 -10 85.09 18.5
 -9 5 10 65.29 17.2
 7 -5 -10 9.2 8.6
 7 -5 -10 1.1 8.9
 -7 -5 10 4.7 6.7
 7 5 -10 3.7 6.3
 7 5 -10 4.5 5.7
 -7 5 10 9.6 7
 -7 5 10 1.5 6.1
 -7 5 10 2.1 4.7
 7 5 -10 7.6 8.2
 -5 -5 10 136.49 22.8
 5 -5 -10 137.59 34.4
 5 -5 -10 174.18 25.3
 5 5 -10 142.39 24.5
 -5 5 10 142.49 25.1
 5 5 -10 200.38 28.6
 -5 5 10 198.08 38.5
 -5 5 10 201.18 20.5
 5 5 -10 174.98 19.1
 -5 5 10 177.38 22.5
 -3 -5 10 37.7 14.1
 3 -5 -10 27.1 10.9
 3 -5 -10 46.4 18.1
 -3 -5 10 48.3 14.2
 -3 -5 10 38.3 13.4
 3 5 -10 23 10.4
 3 5 -10 9.2 7.3
 -3 5 10 9.1 11.7
 -3 5 10 28.7 10
 -3 5 10 31.3 10.2
 3 5 -10 38.4 13
 1 -5 -10 387.16 35.6
 -1 -5 10 456.45 38.9
 1 -5 -10 483.55 46.1
 -1 -5 10 528.15 45.3
 -1 -5 10 384.26 37.6
 1 5 -10 630.94 42.2
 -1 5 10 494.45 36.9
 -1 5 10 435.86 29.6
 -1 5 10 416.06 41.3
 1 -5 10 50.99 16.3
 1 -5 10 81.89 23.6
 -1 -5 -10 162.18 35.5
 -1 -5 -10 72.39 18.3
 -1 5 -10 60.29 15.8
 -1 5 -10 77.19 18.9
 1 5 10 68.59 14.7
 1 5 10 60.59 34.2
 1 5 10 35 15.2
 3 -5 10 138.79 42.1
 3 -5 10 83.29 20.7
 -3 -5 -10 133.79 29.8
 3 5 10 73.09 23.9
 3 5 10 84.29 22.5
 -3 5 -10 129.79 23.6
 3 5 10 120.89 21.8
 -3 5 -10 168.48 28.1
 5 -5 10 16 13
 5 -5 10 57.49 18.7
 -5 5 -10 56.69 16
 5 5 10 63.29 16.8
 5 5 10 35.8 25.1
 8 -6 -10 188.18 39
 8 6 -10 139.89 22.8
 -8 6 10 192.48 20.4
 -8 6 10 162.98 25.4
 8 6 -10 151.58 29.5
 -8 6 10 114.79 22.1
 8 6 -10 160.78 32.8
 -8 6 10 148.49 32.4
 6 -6 -10 45.3 19.4
 6 -6 -10 33.4 13.3
 -6 -6 10 45.6 15
 -6 6 10 51.39 13.9
 -6 6 10 35.2 12.1
 -6 6 10 41.5 18.1
 6 6 -10 22.2 11.9
 -6 6 10 44.2 15.2
 6 6 -10 28.4 13.9
 -4 -6 10 63.29 17.1
 -4 -6 10 64.19 18.3
 4 -6 -10 91.69 28.6
 -4 -6 10 63.69 19.9
 -4 6 10 60.29 16.2
 -4 6 10 55.89 15.3
 4 6 -10 51.69 15.4
 4 6 -10 16.1 9.7
 -4 6 10 28.7 15.3
 -2 -6 10 621.64 49.9
 2 -6 -10 702.03 48
 2 -6 -10 732.83 60.19
 -2 -6 10 671.13 52.09
 -2 -6 10 774.82 53.29
 -2 6 10 709.63 57.19
 2 6 -10 779.32 50.59
 2 6 -10 807.72 51.39
 -2 6 10 725.43 54.69
 -2 6 10 720.83 42.8
 2 6 -10 780.52 52.19
 -2 6 10 738.33 60.19
 -2 6 10 875.91 50.19
 0 -6 10 579.04 49.3
 0 -6 -10 524.95 41
 0 -6 10 555.64 45.9
 0 -6 -10 622.34 66.89
 0 6 -10 533.65 43.2
 0 6 10 543.15 48.5
 0 6 10 608.54 42.5
 0 6 10 533.35 48.6
 0 6 10 576.64 36.7
 0 6 -10 566.34 52.39
 0 6 10 417.96 55.69
 0 6 -10 702.83 47.3
 -2 -6 -10 16.6 11.2
 2 -6 10 21.6 15.4
 2 -6 10 35 14.6
 2 6 10 14.9 13.2
 2 6 10 30 20.7
 -2 6 -10 48.6 15.2
 2 6 10 18.5 8.5
 -2 6 -10 34.1 14.4
 2 6 10 19 9.9
 2 6 10 14.9 13.4
 4 -6 10 27.3 15
 -4 -6 -10 10.4 10.4
 4 -6 10 22.2 14.8
 -4 6 -10 13.1 11.4
 -4 6 -10 36.1 13.2
 4 6 10 8.6 12.4
 4 6 10 27.2 10.6
 4 6 10 31.4 13.3
 -3 -7 10 85.49 22.2
 3 -7 -10 83.39 25.7
 -3 -7 10 61.59 18.7
 3 7 -10 28.1 16.3
 3 7 -10 47.3 16.5
 3 7 -10 33.6 16.5
 -3 7 10 53.19 20.4
 -3 7 10 38.9 11.9
 -3 7 10 52.29 16.3
 -3 7 10 22.2 19.1
 -1 -7 10 188.78 35
 1 -7 -10 213.38 34.2
 -1 -7 10 223.28 39.7
 -1 -7 10 218.18 37.6
 1 -7 -10 252.77 46.1
 -1 7 10 241.38 46.4
 1 7 -10 185.48 31.6
 1 7 -10 244.58 35.1
 -1 7 10 202.68 30.1
 1 7 -10 148.39 33.6
 -1 7 10 259.57 28.6
 -1 7 10 199.18 36.9
 12 0 -11 77.79 19.1
 12 0 -11 85.19 15.8
 12 0 -11 97.39 23.9
 10 0 -11 0.2 4.6
 10 0 -11 -1.2 3.9
 10 0 -11 3 7.7
 -8 0 11 555.14 43
 8 0 -11 556.14 44.4
 8 0 -11 586.54 34.1
 6 0 -11 5.9 4.5
 -6 0 11 0.8 4.2
 6 0 -11 4.3 7.3
 6 0 -11 6.2 5.7
 -6 0 11 12.6 9.6
 4 0 -11 1518.05 57.29
 4 0 -11 1550.84 82.39
 -4 0 11 1340.07 71.69
 2 0 -11 0.4 3.4
 2 0 -11 -3.3 4.6
 -2 0 11 2 4.6
 2 0 -11 12.3 4.7
 -2 0 11 -1.3 5
 0 0 -11 467.85 31.7
 0 0 11 504.55 33.4
 0 0 -11 502.15 23.1
 0 0 11 449.26 47
 2 0 11 107.69 18.9
 -2 0 -11 95.69 17
 4 0 11 137.39 28.7
 -4 0 -11 154.48 22.1
 4 0 11 175.88 25.6
 -6 0 -11 498.95 33.7
 6 0 11 473.55 50.89
 6 0 11 553.34 39.3
 8 0 11 2.5 14.1
 8 0 11 39.4 14.4
 -8 0 -11 14.8 8.3
 13 -1 -11 714.33 56.59
 13 -1 -11 649.83 48.8
 13 -1 -11 678.93 43.7
 13 1 -11 605.64 35.6
 13 1 -11 688.93 49.99
 13 1 -11 667.83 48.1
 11 -1 -11 293.27 42.5
 11 -1 -11 244.08 21.2
 11 -1 -11 170.78 24.4
 11 1 -11 251.97 34.7
 11 1 -11 247.68 21.9
 11 1 -11 231.58 28
 9 -1 -11 162.78 22.6
 -9 -1 11 105.69 21.2
 9 -1 -11 124.99 26.1
 9 -1 -11 130.09 23.5
 9 1 -11 111.29 19
 9 1 -11 107.09 17.9
 9 1 -11 98.99 21.5
 -7 -1 11 168.58 27.3
 7 -1 -11 156.78 28.5
 -7 -1 11 126.89 13
 7 -1 -11 151.48 20.5
 -7 1 11 106.09 18.4
 7 1 -11 108.29 23.8
 -7 1 11 83.19 20
 7 1 -11 108.19 17.8
 -7 1 11 107.69 14.9
 5 -1 -11 1821.32 71.79
 -5 -1 11 1782.12 81.49
 5 -1 -11 1818.12 68.49
 5 -1 -11 1849.31 90.59
 -5 1 11 1949.41 70.49
 -5 1 11 1768.52 67.79
 5 1 -11 1819.82 69.29
 5 1 -11 1742.43 71.79
 3 -1 -11 1438.46 54.89
 -3 -1 11 1343.77 70.89
 -3 -1 11 1322.17 60.19
 3 -1 -11 1492.25 81.79
 -3 1 11 1360.96 57.99
 3 1 -11 1415.46 54.59
 -3 1 11 1473.65 60.59
 3 1 -11 1397.46 75.59
 -3 1 11 1424.26 54.29
 -3 1 11 1459.85 84.79
 -1 -1 11 319.57 23.6
 -1 -1 11 300.57 31.8
 -1 -1 11 279.77 25.1
 1 -1 -11 289.47 33.8
 1 -1 -11 265.67 26.4
 -1 1 11 316.97 25.3
 -1 1 11 320.27 19.2
 1 1 -11 314.27 18.6
 1 1 -11 247.28 26.3
 1 -1 11 60.39 17.5
 -1 -1 -11 78.29 15.2
 1 -1 11 108.59 19.6
 1 -1 11 86.49 16.9
 -1 1 -11 81.69 16.2
 -1 1 -11 89.09 7.7
 1 1 11 79.59 12.5
 1 1 11 73.29 15.1
 3 -1 11 161.68 24.5
 -3 -1 -11 128.49 20.4
 3 -1 11 182.18 26.9
 3 1 11 148.49 32.1
 -3 1 -11 106.09 18.7
 3 1 11 125.69 20.9
 -5 -1 -11 1209.08 57.79
 5 -1 11 1124.09 81.19
 5 -1 11 1339.77 66.59
 5 -1 11 1429.76 75.49
 5 1 11 1448.76 67.39
 5 1 11 1275.37 79.79
 -5 1 -11 1363.46 60.99
 7 -1 11 125.79 31.4
 7 -1 11 162.68 32.4
 -7 -1 -11 179.28 19.8
 7 -1 11 233.58 32.9
 7 1 11 81.69 23.5
 -7 1 -11 193.68 20.8
 7 1 11 171.58 26.9
 12 -2 -11 139.69 20.7
 12 -2 -11 136.69 32
 12 -2 -11 79.69 19
 12 2 -11 104.49 22.2
 12 2 -11 91.59 19.4
 10 -2 -11 36.1 11
 10 -2 -11 62.79 16
 10 -2 -11 24.7 14.2
 10 2 -11 38.4 11.2
 10 2 -11 39.2 11.6
 -10 2 11 49 14.1
 10 2 -11 53.79 16.8
 8 -2 -11 179.28 19.1
 -8 -2 11 182.38 20.9
 8 -2 -11 162.68 22.4
 8 -2 -11 241.48 39.9
 -8 2 11 207.58 20.9
 8 2 -11 205.08 27.6
 -8 2 11 237.38 17.7
 8 2 -11 213.38 25.6
 8 2 -11 177.88 18.7
 6 -2 -11 5.6 9.3
 -6 -2 11 16.8 8.6
 -6 -2 11 7.6 6.1
 6 -2 -11 16.9 7.8
 6 2 -11 18.7 8.4
 6 2 -11 18.3 7.4
 -6 2 11 18.5 7.4
 -6 2 11 15 6.5
 4 -2 -11 838.42 58.29
 -4 -2 11 777.62 49.6
 -4 -2 11 832.32 44.1
 4 2 -11 832.62 39
 -4 2 11 831.12 40.8
 4 2 -11 725.43 49
 -4 2 11 795.12 53.59
 -4 2 11 843.72 42.8
 -2 -2 11 87.49 17.4
 2 -2 -11 105.39 27.2
 -2 -2 11 81.69 14
 2 -2 -11 71.89 15.1
 -2 -2 11 97.49 22.9
 2 2 -11 43.4 11.8
 -2 2 11 64.39 14.2
 -2 2 11 99.09 19.8
 -2 2 11 90.49 13.6
 0 -2 11 193.58 21.5
 0 -2 11 146.49 21.9
 0 -2 -11 149.88 22.6
 0 -2 -11 181.78 32.2
 0 -2 11 114.49 24.4
 0 2 11 173.98 32
 0 2 -11 146.69 22.4
 0 2 11 168.68 24.6
 0 2 -11 174.48 13.1
 0 2 11 155.28 13.9
 2 -2 11 137.89 22.4
 2 -2 11 124.69 21.5
 2 2 11 167.08 12.9
 -2 2 -11 163.48 25.4
 2 2 11 95.79 23.1
 2 2 11 190.88 27.1
 4 -2 11 284.67 55.49
 4 -2 11 305.37 32.6
 -4 -2 -11 290.67 26.2
 4 -2 11 338.07 31
 4 2 11 294.27 34.9
 4 2 11 320.97 29.5
 -4 2 -11 263.47 25.9
 6 -2 11 271.57 40.5
 6 -2 11 339.17 32.5
 6 -2 11 270.07 46.2
 -6 -2 -11 296.67 25.9
 -6 2 -11 314.07 27.3
 6 2 11 326.27 39.7
 6 2 11 322.47 30.7
 8 -2 11 29 16.7
 8 -2 11 21 20.2
 -8 -2 -11 22.1 8.9
 8 2 11 25.2 14.4
 -8 2 -11 23.1 9.7
 8 2 11 11.3 18.3
 -8 2 -11 30.9 10.6
 11 -3 -11 130.99 20.9
 11 -3 -11 147.69 33.3
 11 3 -11 113.09 20.2
 11 3 -11 104.09 19.1
 -11 3 11 141.69 24.2
 9 -3 -11 111.29 29.9
 -9 -3 11 79.29 14.9
 -9 3 11 98.29 16.5
 -9 3 11 106.69 17.4
 9 3 -11 101.79 21.4
 9 3 -11 87.09 19.1
 -7 -3 11 63.69 14.8
 -7 -3 11 51.99 11.7
 7 -3 -11 91.49 18
 7 -3 -11 96.79 26.8
 -7 3 11 34.3 14.5
 -7 3 11 47 10.7
 -7 3 11 35.1 10.1
 7 3 -11 44.9 11.4
 -7 3 11 68.19 14.5
 -7 3 11 46.5 11.8
 7 3 -11 68.59 16.3
 -5 -3 11 793.42 43.5
 5 -3 -11 734.33 55.59
 5 -3 -11 801.42 44.2
 -5 -3 11 657.83 44.5
 -5 3 11 798.82 44.5
 -5 3 11 767.72 44.3
 -5 3 11 807.22 42.6
 5 3 -11 715.83 41.8
 5 3 -11 770.02 39.8
 3 -3 -11 1765.32 92.39
 -3 -3 11 1666.33 79.79
 -3 -3 11 1767.92 74.59
 -3 3 11 1752.82 77.69
 3 3 -11 1584.64 61.79
 -3 3 11 1704.53 66.59
 -3 3 11 1702.23 70.89
 -1 -3 11 223.28 21.9
 1 -3 -11 212.88 38.9
 -1 -3 11 251.17 25.5
 -1 3 11 155.38 29.1
 1 3 -11 196.88 17.7
 -1 3 11 215.58 33.2
 -1 3 11 202.28 20.8
 -1 3 11 185.98 16.6
 -1 -3 -11 8 10
 1 -3 11 8.7 7.6
 1 -3 11 -3.9 3.1
 -1 -3 -11 14.2 11.8
 1 3 11 8 6
 -1 3 -11 10.4 3.9
 1 3 11 15 5.9
 1 3 11 8.7 10.9
 3 -3 11 109.99 22.2
 3 -3 11 195.28 30.7
 3 -3 11 195.68 36.6
 -3 -3 -11 170.58 24.6
 3 3 11 151.28 29.5
 3 3 11 193.18 14.7
 3 3 11 202.78 22.3
 -3 3 -11 148.49 28.4
 5 -3 11 920.61 62.59
 5 -3 11 878.01 81.89
 5 -3 11 877.21 68.79
 5 3 11 965.4 36.7
 -5 3 -11 916.61 51.29
 5 3 11 1013.1 55.49
 7 -3 11 128.19 37.4
 -7 -3 -11 174.88 23.9
 7 -3 11 157.48 34.2
 7 -3 11 222.88 35.2
 -7 3 -11 165.08 24.4
 -7 3 -11 170.78 24.4
 7 3 11 111.69 28
 7 3 11 149.29 33.5
 10 -4 -11 20.8 15.5
 10 -4 -11 -0.3 5.9
 10 4 -11 0.7 5.2
 -10 4 11 7.2 8.4
 10 4 -11 2.7 7.3
 -10 4 11 1.3 5.5
 8 -4 -11 116.49 20.4
 8 -4 -11 220.28 42.1
 -8 -4 11 189.48 17.9
 -8 4 11 178.88 17.5
 -8 4 11 206.98 29.2
 -8 4 11 174.08 19
 8 4 -11 184.98 27
 8 4 -11 184.58 26.4
 -8 4 11 135.59 21.1
 6 -4 -11 -1.8 8.8
 6 -4 -11 -0.3 4.6
 -6 -4 11 -0.2 4.2
 -6 -4 11 5.9 6.7
 -6 4 11 10 9
 -6 4 11 3.9 9.3
 -6 4 11 0.2 5.2
 6 4 -11 2.7 6.4
 -6 4 11 13.9 7.2
 -6 4 11 10.9 7
 -4 -4 11 696.83 39.6
 -4 -4 11 652.83 42.5
 4 -4 -11 681.03 54.49
 -4 -4 11 626.04 42.8
 -4 4 11 639.94 38.7
 -4 4 11 605.64 44.5
 -4 4 11 670.23 45.9
 -4 4 11 641.24 37.8
 -4 4 11 576.54 49.8
 2 -4 -11 67.79 21.9
 -2 -4 11 39.8 15.6
 -2 -4 11 51.39 15.2
 2 -4 -11 31.2 11.3
 -2 -4 11 48 13.2
 -2 4 11 18.9 11.9
 -2 4 11 55.69 13.1
 -2 4 11 44.9 12.2
 -2 4 11 38.3 16.3
 2 4 -11 37.7 12
 0 -4 11 97.59 20.5
 0 -4 -11 139.69 30.4
 0 -4 11 133.79 23.5
 0 4 11 123.99 22.4
 0 4 11 123.49 16.7
 0 4 11 142.79 31.4
 0 4 -11 97.19 19.7
 -2 -4 -11 79.59 23.4
 2 -4 11 103.69 22.6
 2 -4 11 74.09 23
 2 -4 11 86.59 22.4
 2 4 11 85.29 18.2
 2 4 11 64.69 22
 2 4 11 96.09 25.1
 2 4 11 103.79 14.9
 4 -4 11 140.89 32
 4 -4 11 187.28 31.4
 4 -4 11 153.38 35.7
 4 4 11 146.19 29.8
 -4 4 -11 179.08 26.8
 4 4 11 157.88 14.8
 4 4 11 130.99 33.8
 6 -4 11 150.08 38.6
 6 -4 11 215.08 34.8
 -6 -4 -11 183.88 26.1
 6 -4 11 160.78 33
 6 4 11 259.47 28.3
 6 4 11 234.98 17.4
 6 4 11 173.68 35.3
 -6 4 -11 280.97 27.7
 9 -5 -11 4 8.9
 9 -5 -11 2.6 10.1
 -9 5 11 6.4 5.7
 9 5 -11 0.9 8.2
 9 5 -11 8.6 8.2
 -9 5 11 1.2 5.2
 -9 5 11 -2.5 7.6
 -9 5 11 0.6 5.4
 -7 -5 11 63.79 15.2
 7 -5 -11 61.09 24
 -7 5 11 56.59 15.5
 -7 5 11 54.29 15.5
 7 5 -11 61.09 17.1
 -5 -5 11 574.24 39.4
 5 -5 -11 609.94 55.49
 -5 5 11 577.24 37.9
 -5 5 11 539.05 42.5
 -5 5 11 590.84 55.39
 5 5 -11 590.84 42.6
 5 5 -11 632.64 43.2
 5 5 -11 528.55 33.5
 -5 5 11 582.84 38.2
 3 -5 -11 514.35 38.9
 -3 -5 11 540.95 40.1
 3 -5 -11 548.25 52.19
 -3 -5 11 537.55 42.7
 -3 -5 11 581.84 42.8
 3 5 -11 524.35 40.3
 -3 5 11 535.65 35
 -3 5 11 466.35 46.2
 3 5 -11 550.84 40.6
 -3 5 11 536.15 37.1
 1 -5 -11 131.99 23.8
 -1 -5 11 158.58 28.4
 1 -5 -11 129.19 34.3
 -1 -5 11 150.48 27.2
 -1 5 11 130.79 23.4
 1 5 -11 97.79 20.9
 1 5 -11 132.79 25.1
 -1 5 11 131.79 18.7
 -1 5 11 106.09 25.9
 -1 5 11 92.09 24.8
 -1 -5 -11 9.6 8.1
 1 -5 11 10.9 15.7
 1 -5 11 14.8 11.4
 1 -5 11 14.3 11.6
 -1 -5 -11 16.9 14.1
 1 5 11 5.9 12.3
 -1 5 -11 29 12.6
 1 5 11 7.9 10.6
 1 5 11 30.5 9.5
 1 5 11 16.6 8.1
 -1 5 -11 15.3 8.7
 3 -5 11 109.39 24.9
 -3 -5 -11 139.39 44.2
 -3 -5 -11 117.29 25.6
 3 -5 11 92.39 23
 3 -5 11 121.99 31.6
 -3 5 -11 90.39 21.9
 3 5 11 53.79 40.5
 3 5 11 78.49 24.1
 -3 5 -11 129.89 24
 3 5 11 127.09 18.3
 3 5 11 107.79 21.2
 5 -5 11 521.05 51.09
 -5 -5 -11 438.36 37.1
 5 -5 11 519.35 46.5
 5 5 11 591.74 43.9
 5 5 11 380.96 44.8
 5 5 11 482.85 30.9
 -5 5 -11 575.04 42.4
 6 -6 -11 12.5 11.5
 -6 -6 11 32.1 13.2
 6 -6 -11 48.8 19.4
 6 6 -11 17.3 13.3
 6 6 -11 35.1 13.5
 6 6 -11 21.5 11
 -6 6 11 9.8 14.1
 -6 6 11 37.6 12.1
 4 -6 -11 430.86 38.8
 4 -6 -11 539.05 52.99
 -4 -6 11 528.25 42.5
 -4 -6 11 460.45 37.3
 -4 -6 11 482.15 41.9
 -4 6 11 549.25 38.8
 4 6 -11 566.04 43
 4 6 -11 452.75 40.9
 -4 6 11 440.06 45.1
 -4 6 11 394.66 46.7
 -4 6 11 487.65 36
 -4 6 11 425.46 46
 4 6 -11 516.95 38.1
 2 -6 -11 74.29 23.6
 2 -6 -11 37.1 14.5
 -2 -6 11 34.8 16.1
 -2 -6 11 36.1 14.7
 -2 6 11 33.1 19.7
 -2 6 11 3.4 10.2
 2 6 -11 23.4 12.6
 -2 6 11 18.9 16.3
 2 6 -11 11.4 10.6
 -2 6 11 43.3 13
 -2 6 11 33.2 12.1
 2 6 -11 49.4 15.1
 0 -6 11 43.9 22.2
 0 -6 11 14.2 16.5
 0 -6 -11 40.4 19.8
 0 -6 11 43.9 16.3
 0 -6 -11 32.5 16.7
 0 6 11 23.6 17.9
 0 6 -11 24.4 17.4
 0 6 11 46.9 14.1
 0 6 -11 52.89 17.6
 0 6 11 51.69 14
 2 -6 11 10.9 10.9
 -2 -6 -11 1 8.2
 2 -6 11 3.4 12.5
 -2 -6 -11 -1.5 8.3
 2 -6 11 7.7 12.6
 2 6 11 1.2 13.5
 2 6 11 13.8 7.7
 2 6 11 9.7 14.2
 -2 6 -11 5 7.3
 2 6 11 6.5 7.9
 12 0 -12 35.2 15.7
 12 0 -12 14 9.6
 10 0 -12 3.3 7.6
 10 0 -12 12.7 9.5
 10 0 -12 5.1 6.6
 8 0 -12 791.22 56.09
 8 0 -12 690.23 41.3
 8 0 -12 766.02 41.7
 -8 0 12 784.22 52.29
 -6 0 12 1118.79 51.39
 -6 0 12 1178.68 66.29
 6 0 -12 1292.17 56.99
 6 0 -12 1148.59 71.79
 6 0 -12 1264.47 55.39
 -4 0 12 127.49 25.4
 4 0 -12 146.89 14.9
 4 0 -12 165.88 31
 -4 0 12 162.68 22.9
 2 0 -12 78.69 21.2
 2 0 -12 63.09 15.2
 -2 0 12 74.89 21.4
 -2 0 12 73.49 16.2
 0 0 -12 88.89 17.3
 0 0 12 74.39 16.4
 -2 0 -12 1614.14 70.09
 2 0 12 1596.74 72.09
 4 0 12 431.66 34.5
 -4 0 -12 472.35 38.6
 4 0 12 359.66 42.8
 -6 0 -12 17.3 9.4
 6 0 12 1.9 10.6
 6 0 12 15 9.3
 8 0 12 4.4 17.8
 8 0 12 -3.7 4.2
 8 0 12 4.2 8.3
 -8 0 -12 6.8 7.6
 11 -1 -12 200.28 35.2
 11 1 -12 196.18 41
 11 1 -12 148.89 28.9
 11 1 -12 183.28 28.7
 9 -1 -12 12.5 7.7
 9 -1 -12 0.2 7.1
 9 -1 -12 6.4 5.9
 9 1 -12 1.4 5
 -9 1 12 -1.6 5.5
 9 1 -12 8.7 10.1
 9 1 -12 3.6 4.7
 -7 -1 12 751.22 48.5
 7 -1 -12 646.64 39
 -7 -1 12 749.13 36.5
 7 -1 -12 783.42 56.69
 7 1 -12 656.53 40.5
 -7 1 12 665.13 35
 7 1 -12 667.43 40.4
 7 1 -12 731.53 54.19
 5 -1 -12 39.8 15.7
 5 -1 -12 44.6 12.4
 -5 -1 12 33.6 10.3
 5 -1 -12 37.7 9.3
 -5 -1 12 40.9 14.2
 5 1 -12 24.8 9.2
 -5 1 12 11.9 5.6
 5 1 -12 16.7 6.7
 5 1 -12 15.8 10.8
 -5 1 12 37.2 10.8
 3 -1 -12 144.19 14.3
 -3 -1 12 109.39 19.4
 3 -1 -12 125.89 28.7
 -3 1 12 102.79 17.7
 -3 1 12 99.89 17.2
 -3 1 12 118.19 16.7
 -3 1 12 71.29 24.7
 3 1 -12 108.39 15.2
 -1 -1 12 116.99 20.2
 1 -1 -12 111.39 19.4
 1 -1 -12 150.88 32.9
 -1 -1 12 101.49 17.2
 -1 -1 12 149.39 30.6
 1 1 -12 88.99 19.1
 1 1 -12 111.39 11.1
 -1 1 12 119.39 11.7
 1 -1 12 196.48 36.5
 1 -1 12 216.68 23.3
 1 -1 12 203.58 22.4
 -1 -1 -12 200.28 21.2
 1 1 12 251.27 24.2
 -1 1 -12 197.68 12.3
 -1 1 -12 210.78 22
 3 -1 12 542.55 39.1
 3 -1 12 537.15 40.9
 -3 -1 -12 463.95 34
 3 1 12 522.85 37.4
 -3 1 -12 502.55 35.2
 3 1 12 409.36 43.4
 5 -1 12 18.1 10.8
 5 -1 12 6.2 12.5
 5 -1 12 11.2 10.2
 5 1 12 5.8 10.9
 5 1 12 2 5.9
 7 -1 12 48.1 17.8
 -7 -1 -12 34.3 12.6
 7 -1 12 13.5 16.9
 -7 1 -12 50.29 13.8
 7 1 12 24.4 20.6
 12 -2 -12 64.79 22
 12 -2 -12 58.69 15.3
 12 -2 -12 71.39 18.5
 12 2 -12 71.59 16.5
 12 2 -12 74.49 19.8
 12 2 -12 56.19 17.1
 10 -2 -12 67.99 22.5
 10 -2 -12 30.7 10.9
 10 -2 -12 25.2 10.7
 10 2 -12 23.7 10.1
 10 2 -12 18.8 11.4
 10 2 -12 21.6 12.2
 8 -2 -12 836.72 45.9
 8 -2 -12 887.81 48.1
 -8 -2 12 837.02 49.5
 8 -2 -12 848.02 62.09
 8 2 -12 861.71 47.8
 -8 2 12 834.62 46.2
 8 2 -12 775.22 44.4
 -8 2 12 928.91 41.6
 -8 2 12 818.92 58.59
 8 2 -12 885.11 55.89
 -8 2 12 784.92 37.9
 6 -2 -12 1587.64 88.39
 -6 -2 12 1635.54 76.69
 6 -2 -12 1574.44 70.09
 6 -2 -12 1554.24 68.99
 -6 -2 12 1709.13 67.09
 6 2 -12 1496.55 67.49
 -6 2 12 1685.73 65.09
 -6 2 12 1557.34 66.19
 4 -2 -12 97.19 23.6
 -4 -2 12 102.89 21.5
 -4 -2 12 83.29 16.2
 4 2 -12 73.79 12.8
 -4 2 12 88.59 16
 -4 2 12 80.69 15.3
 -4 2 12 66.29 23.6
 -4 2 12 85.89 16.2
 -2 -2 12 2.3 4.6
 -2 -2 12 6.8 8.2
 2 -2 -12 12.7 11.1
 -2 -2 12 39.6 12.8
 -2 2 12 8 6.6
 -2 2 12 9.7 8
 2 2 -12 15.2 5.9
 -2 2 12 8.7 4.5
 0 -2 12 253.37 24.5
 0 -2 12 214.68 24.2
 0 -2 -12 257.57 39.8
 0 2 12 207.48 16.7
 0 2 12 232.48 23.9
 0 2 12 249.18 38.8
 0 2 -12 244.08 16.3
 2 -2 12 1385.46 68.29
 2 -2 12 1331.67 67.49
 2 -2 12 1087.59 76.89
 2 2 12 1236.28 63.69
 2 2 12 1324.47 46.8
 2 2 12 1211.78 75.79
 4 -2 12 249.18 42.2
 4 -2 12 431.56 39.5
 4 -2 12 474.05 38.3
 -4 -2 -12 390.36 31.9
 4 2 12 347.17 40.3
 -4 2 -12 383.96 37.1
 4 2 12 407.36 34.7
 6 -2 12 15.5 13.3
 6 -2 12 18.5 12.1
 6 -2 12 17.8 17.7
 -6 -2 -12 29 15.7
 -6 2 -12 27.7 11.3
 6 2 12 12.8 16
 11 -3 -12 23.6 15.9
 11 -3 -12 52.49 15.4
 11 3 -12 53.99 15.3
 11 3 -12 38.7 13.3
 9 -3 -12 3.4 6.4
 9 -3 -12 0.1 7.4
 9 3 -12 -1.6 4
 -9 3 12 7.6 6.1
 9 3 -12 -1.3 4.6
 -9 3 12 4.9 6.2
 7 -3 -12 393.26 48.4
 7 -3 -12 441.86 34.5
 -7 -3 12 488.05 31
 -7 -3 12 404.26 33.1
 -7 3 12 429.36 43.1
 7 3 -12 437.66 40.3
 7 3 -12 434.66 31.2
 -7 3 12 419.96 31.4
 -7 3 12 420.26 29.1
 -7 3 12 460.75 33.4
 -7 3 12 462.25 29.4
 5 -3 -12 30 17.4
 5 -3 -12 31.4 11
 -5 -3 12 27.7 12.1
 -5 -3 12 18.2 9
 -5 3 12 9.2 8.9
 -5 3 12 34.8 10.8
 -5 3 12 27.2 8.2
 -5 3 12 21.6 10.5
 5 3 -12 43.2 12.9
 3 -3 -12 107.69 26
 -3 -3 12 96.49 19.6
 3 -3 -12 72.69 17.4
 -3 -3 12 112.39 17.6
 -3 3 12 78.79 14
 -3 3 12 84.39 16.6
 -3 3 12 88.29 20.9
 3 3 -12 84.09 14
 -1 -3 12 176.68 28.6
 -1 -3 12 163.78 24
 1 -3 -12 152.38 35
 1 3 -12 164.28 14.3
 -1 3 12 138.19 30.5
 -1 3 12 156.58 15.8
 -1 3 12 96.79 22.5
 -1 3 12 166.78 26.1
 -1 -3 -12 230.28 42.1
 1 -3 12 236.88 44.1
 1 -3 12 172.18 27.2
 1 -3 12 181.18 28.8
 -1 3 -12 209.08 14.5
 1 3 12 252.47 25.4
 1 3 12 198.38 16.7
 1 3 12 148.79 28.8
 3 -3 12 271.27 48.1
 3 -3 12 290.37 47
 3 -3 12 318.47 33.4
 3 3 12 319.97 30.2
 3 3 12 277.47 18.7
 3 3 12 253.67 43.3
 5 -3 12 23.7 12.4
 5 -3 12 18 17
 5 -3 12 27 16.6
 5 3 12 35.1 13.5
 5 3 12 16 14.5
 10 -4 -12 3 7.8
 10 -4 -12 8.7 11.7
 -10 4 12 10.2 9.3
 -10 4 12 14 9.6
 10 4 -12 29.1 12.1
 10 4 -12 10.8 10
 8 -4 -12 582.54 55.79
 8 -4 -12 594.44 41.1
 -8 -4 12 605.14 35.1
 8 4 -12 574.44 39.4
 -8 4 12 497.05 41.2
 -8 4 12 589.14 40.9
 -8 4 12 624.64 34.9
 8 4 -12 529.75 39.4
 -6 -4 12 898.01 50.29
 -6 -4 12 892.31 52.09
 6 -4 -12 979.5 70.79
 6 -4 -12 855.21 50.89
 -6 4 12 917.91 66.49
 -6 4 12 915.51 50.69
 -6 4 12 920.81 54.29
 -6 4 12 993.3 54.79
 -6 4 12 897.71 48.6
 6 4 -12 906.11 52.79
 6 4 -12 940.11 48.5
 -4 -4 12 138.09 25.5
 4 -4 -12 297.87 67.29
 -4 -4 12 164.98 23.4
 4 -4 -12 166.08 26.5
 -4 -4 12 149.59 25.3
 -4 4 12 176.48 35.7
 -4 4 12 143.29 22.7
 -4 4 12 149.59 21.4
 4 4 -12 155.58 25.6
 -2 -4 12 8.3 11.3
 2 -4 -12 -0.7 5.9
 2 -4 -12 6.4 6.7
 -2 -4 12 8.1 7.2
 -2 4 12 7.2 9.9
 -2 4 12 11.5 6.2
 2 4 -12 6.1 7.5
 0 -4 12 195.28 29.5
 0 -4 -12 214.18 38.6
 0 -4 12 278.37 30.1
 0 -4 12 181.68 38.3
 0 4 12 175.68 35.7
 0 4 -12 198.58 33.1
 0 4 12 269.07 27.8
 0 4 12 230.28 19.8
 -2 -4 -12 1024.1 97.49
 2 -4 12 846.92 56.19
 -2 -4 -12 813.42 50.19
 2 -4 12 760.22 63.09
 2 -4 12 832.92 56.99
 -2 4 -12 845.02 33.8
 2 4 12 849.02 51.49
 2 4 12 919.41 41.2
 2 4 12 707.63 58.89
 2 4 12 671.83 61.19
 4 -4 12 232.28 35.8
 -4 -4 -12 218.58 30.1
 4 -4 12 179.38 39.2
 4 -4 12 213.78 34.7
 4 4 12 253.57 28.1
 4 4 12 258.87 19.1
 -4 4 -12 199.68 31
 4 4 12 139.59 31.6
 -4 4 -12 272.07 29.3
 -7 -5 12 304.37 28.2
 7 -5 -12 304.67 51.19
 7 -5 -12 237.28 33.3
 7 5 -12 226.48 33.4
 -7 5 12 269.17 27.8
 -7 5 12 270.17 28.8
 -7 5 12 318.77 27.5
 7 5 -12 297.57 30.1
 -5 -5 12 18.1 9.8
 5 -5 -12 17 15.4
 -5 -5 12 31.2 12.9
 5 -5 -12 9.1 10.7
 -5 5 12 -4.2 7
 5 5 -12 19 14.5
 -5 5 12 17.3 8.9
 -5 5 12 28.4 10.5
 -3 -5 12 70.79 20.7
 -3 -5 12 82.19 20.4
 3 -5 -12 86.69 26
 3 -5 -12 49.2 15.5
 -3 -5 12 72.69 18.7
 -3 5 12 104.49 20
 3 5 -12 57.49 17.2
 -3 5 12 55.79 20.1
 -3 5 12 34.5 15.2
 -3 5 12 75.49 23.5
 -3 5 12 74.29 17.3
 -1 -5 12 67.69 19
 -1 -5 12 45.5 19.9
 -1 -5 12 74.29 19.5
 1 -5 -12 81.29 25.5
 1 -5 -12 61.89 20.8
 1 5 -12 56.59 16.5
 -1 5 12 69.49 24.4
 1 5 -12 126.59 25.9
 -1 5 12 88.49 18.9
 -1 5 12 71.99 15.6
 -1 5 12 20 13.7
 -1 -5 -12 43.9 15.4
 1 -5 12 48.5 18.2
 1 -5 12 54.39 22.9
 -1 -5 -12 55.49 23
 1 -5 12 37.9 15.5
 1 5 12 37.7 20.2
 -1 5 -12 40.1 13.5
 -1 5 -12 63.79 19
 1 5 12 37.8 20.1
 1 5 12 44.2 15.1
 1 5 12 43.1 11.1
 3 -5 12 273.67 42
 3 -5 12 350.76 37.6
 -3 -5 -12 251.37 34.4
 3 -5 12 282.97 51.29
 3 5 12 231.68 40.3
 -3 5 -12 320.97 32.9
 -3 5 -12 254.87 36.4
 3 5 12 319.37 32
 3 5 12 174.38 42
 3 5 12 312.07 23.9
 -4 -6 12 180.68 31
 4 -6 -12 178.98 36.6
 -4 -6 12 180.68 31.6
 -4 -6 12 140.19 32.1
 -4 6 12 190.88 28.8
 -4 6 12 103.99 28.4
 4 6 -12 203.78 33.7
 -4 6 12 219.08 29.5
 -4 6 12 150.48 30.7
 -4 6 12 167.68 38.2
 -2 -6 12 30.8 14.7
 -2 -6 12 7.2 9.7
 2 -6 -12 13.9 13.1
 -2 -6 12 14.3 13.7
 2 -6 -12 4.5 9.9
 2 6 -12 13 10.5
 -2 6 12 7.2 13.4
 -2 6 12 2.1 10.8
 -2 6 12 6.8 13.8
 -2 6 12 24.4 10.9
 2 6 -12 28.3 15.3
 -2 6 12 19.9 9.2
 0 -6 12 36.4 16.7
 0 -6 12 40.7 20.1
 0 -6 12 90.89 23.7
 0 -6 -12 75.29 26.3
 0 -6 -12 73.49 20.4
 0 6 -12 81.79 20.5
 0 6 -12 43 17
 0 6 12 83.89 16.2
 0 6 12 16 15.1
 0 6 12 28.8 18.1
 0 6 12 52.59 28.2
 0 6 12 74.89 17.8
 12 0 -13 10.2 9.9
 12 0 -13 7.3 8.4
 12 0 -13 12.7 13.6
 10 0 -13 368.06 31.9
 10 0 -13 479.25 45.1
 -10 0 13 338.57 36.1
 10 0 -13 387.76 30.5
 -8 0 13 41.8 17.6
 8 0 -13 23.1 9.5
 -8 0 13 48.8 10.4
 8 0 -13 38.2 11.2
 8 0 -13 49.8 18.4
 6 0 -13 56.49 21
 -6 0 13 20.4 8.6
 6 0 -13 36.6 11.7
 4 0 -13 264.77 21.1
 -4 0 13 335.57 27.5
 4 0 -13 259.87 40.7
 -2 0 13 45.3 13
 2 0 -13 33.8 11.8
 -2 0 13 34.5 16.3
 2 0 -13 59.19 11.3
 2 0 -13 36.6 15.7
 0 0 13 841.42 48.8
 0 0 -13 758.82 55.19
 2 0 13 25.8 11.1
 2 0 13 -3.6 6.1
 4 0 13 59.39 21.8
 4 0 13 107.59 22.6
 6 0 13 -1.4 11
 -6 0 -13 1.1 6.1
 6 0 13 2.5 6.9
 11 -1 -13 378.96 33.4
 11 -1 -13 327.07 28.5
 11 -1 -13 405.26 43.3
 11 1 -13 322.27 28.5
 11 1 -13 371.66 33.7
 11 1 -13 418.46 42.7
 9 -1 -13 690.53 43.1
 9 -1 -13 701.03 57.19
 9 -1 -13 660.93 41.5
 9 1 -13 668.23 43.2
 9 1 -13 775.42 58.59
 9 1 -13 705.43 43.3
 7 -1 -13 215.28 37.5
 -7 -1 13 161.68 28.3
 -7 -1 13 217.48 19.7
 7 -1 -13 186.18 26.1
 7 -1 -13 207.78 21
 -7 1 13 233.68 20.3
 7 1 -13 235.18 23.4
 7 1 -13 282.67 33.9
 7 1 -13 207.98 21.4
 5 -1 -13 55.79 18.9
 -5 -1 13 52.79 13.6
 -5 -1 13 55.69 18.9
 5 -1 -13 46.1 13
 5 1 -13 60.49 13.3
 5 1 -13 69.69 20.2
 5 1 -13 33.6 11.2
 -5 1 13 61.79 14
 3 -1 -13 73.89 12.9
 -3 -1 13 77.09 16.4
 3 -1 -13 93.79 26.4
 -3 1 13 81.39 15.9
 -3 1 13 86.09 17.3
 3 1 -13 93.39 14.6
 -1 -1 13 1636.04 68.49
 1 -1 -13 1660.03 94.19
 -1 -1 13 1668.63 75.89
 -1 1 13 1714.83 73.89
 1 1 -13 1651.73 58.09
 -1 -1 -13 786.22 52.59
 1 -1 13 760.92 47.3
 1 -1 13 754.72 59.39
 1 -1 13 804.52 49.7
 1 1 13 890.51 50.29
 3 -1 13 3.8 8.4
 3 -1 13 1.9 5.9
 3 -1 13 0.8 9
 3 1 13 2.5 9.7
 3 1 13 3.4 6.4
 5 -1 13 4.1 7.4
 5 -1 13 42.2 16.8
 5 -1 13 1.8 14.5
 5 1 13 22.1 12
 5 1 13 6.4 12.7
 10 -2 -13 230.68 25
 10 -2 -13 266.57 42.7
 10 -2 -13 325.77 30.4
 10 2 -13 310.37 33.5
 10 2 -13 271.47 27.3
 10 2 -13 278.87 29.2
 8 -2 -13 43.6 13.4
 -8 -2 13 60.79 12.3
 8 -2 -13 52.29 14
 -8 2 13 30.5 11
 -8 2 13 22.4 14.6
 8 2 -13 49.5 13.6
 8 2 -13 22.3 10.5
 8 2 -13 51.09 18.4
 -8 2 13 50.79 11.7
 -8 2 13 46.7 12.2
 -6 -2 13 45.5 12
 6 -2 -13 39.5 16
 6 -2 -13 43 11.6
 -6 -2 13 16.2 11.3
 -6 2 13 35 10.5
 -6 2 13 8.3 9.9
 -6 2 13 28.1 9.5
 -4 -2 13 208.38 22.5
 4 -2 -13 160.88 32.2
 -4 -2 13 212.98 34.5
 -4 2 13 115.39 25
 -4 2 13 188.48 25
 -4 2 13 225.78 22.2
 4 2 -13 184.28 18.1
 -4 2 13 190.28 19.1
 2 -2 -13 149.79 24.4
 2 -2 -13 126.19 30.3
 -2 -2 13 121.69 23.1
 -2 -2 13 148.19 20.4
 -2 2 13 146.99 14.9
 2 2 -13 119.59 22.8
 -2 2 13 141.49 22.3
 -2 2 13 101.09 21.5
 2 2 -13 129.29 17.4
 0 -2 13 447.96 33.7
 0 -2 13 400.16 34.4
 0 -2 -13 417.46 45
 0 -2 13 322.27 38
 0 2 13 386.86 58.89
 0 2 13 404.26 33.1
 0 2 -13 414.36 21.9
 0 2 13 399.26 23.8
 2 -2 13 16.9 15.4
 2 -2 13 9.2 8.7
 2 -2 13 8.1 9.1
 -2 -2 -13 -2 4
 2 2 13 19 9.4
 -2 2 -13 -2.2 4.2
 2 2 13 3.5 8.5
 2 2 13 10.8 4.8
 4 -2 13 27.4 12.8
 4 -2 13 7.1 14.5
 -4 -2 -13 22.9 11.5
 4 2 13 25.9 14.9
 4 2 13 37.2 12.6
 6 -2 13 -0.2 7.1
 6 -2 13 -0.4 5.3
 6 2 13 8.3 9.4
 6 2 13 8.4 14.3
 9 -3 -13 466.35 36.9
 -9 -3 13 476.85 34.9
 9 -3 -13 612.64 56.69
 -9 3 13 477.05 35.8
 9 3 -13 424.16 34.7
 -7 -3 13 141.59 20.8
 7 -3 -13 131.19 23.2
 -7 -3 13 84.69 19.2
 7 -3 -13 120.09 28.2
 -7 3 13 132.29 19.9
 7 3 -13 92.89 19.6
 -7 3 13 76.49 24.2
 -7 3 13 90.19 18
 -7 3 13 129.29 21.9
 -7 3 13 139.39 20.3
 7 3 -13 96.99 18.4
 -5 -3 13 65.59 15.9
 5 -3 -13 53.69 15.8
 -5 -3 13 36.5 15.4
 -5 3 13 80.89 17.4
 -5 3 13 69.29 16.2
 -5 3 13 81.09 17.3
 -5 3 13 76.99 24.7
 5 3 -13 66.09 17.2
 3 -3 -13 55.19 21.2
 -3 -3 13 70.09 17.5
 3 -3 -13 43 13.8
 -3 -3 13 66.69 13.8
 -3 3 13 58.09 17.2
 -3 3 13 42.1 15.8
 3 3 -13 70.29 12.8
 -3 3 13 20.5 9.9
 3 3 -13 45.8 13.9
 -1 -3 13 880.71 50.19
 1 -3 -13 1016.1 84.69
 1 3 -13 933.71 66.89
 1 3 -13 947.51 41
 -1 3 13 900.91 60.09
 -1 3 13 988.8 45.5
 -1 3 13 863.21 64.49
 -1 -3 -13 602.04 57.49
 -1 -3 -13 451.25 37.5
 1 -3 13 499.35 51.39
 1 -3 13 592.04 43.3
 1 -3 13 526.45 42.3
 1 3 13 439.56 46.6
 1 3 13 587.94 30.9
 -1 3 -13 540.85 25.6
 1 3 13 532.15 40.6
 3 -3 13 23.4 17.2
 3 -3 13 8 8.4
 3 -3 13 22.3 11.5
 -3 -3 -13 4.8 8
 3 3 13 16.9 9.6
 -3 3 -13 10.3 9.2
 3 3 13 11.5 5.1
 3 3 13 15.6 15
 5 -3 13 3.3 7.2
 5 -3 13 -4.9 4.8
 -5 -3 -13 -1.7 6.4
 5 -3 13 5.9 16.5
 -5 3 -13 0.2 6.5
 5 3 13 2.4 7.5
 5 3 13 10.3 15.1
 -8 -4 13 58.59 14.7
 8 -4 -13 81.99 28.5
 -8 -4 13 76.19 15.4
 8 -4 -13 35.1 15.4
 -8 4 13 54.89 13.2
 -8 4 13 51.49 14.8
 -8 4 13 43.5 12.3
 -8 4 13 47.6 14.6
 -8 4 13 53.99 23.1
 8 4 -13 51.69 15.7
 8 4 -13 59.39 16.1
 6 -4 -13 51.09 20.3
 -6 -4 13 52.19 16.7
 6 -4 -13 25.3 13.5
 -6 -4 13 26.2 12.4
 6 4 -13 28.1 12.9
 -6 4 13 53.89 16.6
 -6 4 13 28 12.5
 -6 4 13 36.4 21.5
 -6 4 13 52.59 14.1
 6 4 -13 36.4 11.9
 -6 4 13 62.29 15.9
 4 -4 -13 143.99 34.3
 4 -4 -13 110.09 21.1
 -4 -4 13 86.49 20.7
 -4 -4 13 124.09 23.2
 -4 4 13 124.09 20.8
 -4 4 13 116.39 22
 -4 4 13 86.99 21.4
 -4 4 13 90.79 26
 4 4 -13 94.49 16.7
 4 4 -13 118.29 23.8
 -2 -4 13 112.39 23.2
 -2 -4 13 108.89 21.7
 2 -4 -13 59.39 16.5
 2 -4 -13 165.08 36.3
 -2 4 13 105.29 20.3
 -2 4 13 114.19 19
 -2 4 13 114.09 27.8
 2 4 -13 67.89 17.3
 2 4 -13 125.59 18.1
 -2 4 13 75.29 25.4
 0 -4 -13 276.67 29.6
 0 -4 13 343.17 33.4
 0 -4 13 371.96 35.7
 0 -4 13 276.07 44.2
 0 -4 -13 308.97 49.99
 0 4 13 280.67 49.9
 0 4 -13 339.17 21.8
 0 4 13 360.66 32
 0 4 13 272.47 43.2
 0 4 -13 314.87 32.2
 -2 -4 -13 5 10.3
 2 -4 13 15.6 9.6
 -2 -4 -13 8.1 9.1
 2 -4 13 8.6 10
 2 -4 13 10.6 14.9
 2 4 13 3.7 10.3
 -2 4 -13 2.4 8.5
 2 4 13 10.8 8.3
 2 4 13 7.7 5.7
 2 4 13 5.7 13.1
 4 -4 13 22.7 13.9
 4 -4 13 36.6 21.4
 4 -4 13 7.1 10
 -4 -4 -13 29.3 14
 -4 4 -13 2.1 7.9
 4 4 13 15.2 17.4
 4 4 13 11.5 9.7
 -4 4 -13 3.8 8.4
 4 4 13 16.2 6.8
 7 -5 -13 149.99 35.7
 -7 -5 13 125.89 22.4
 7 5 -13 108.19 21.5
 -7 5 13 108.99 22.2
 -7 5 13 120.69 21.3
 -7 5 13 95.69 21.6
 -5 -5 13 8.8 10.7
 5 -5 -13 23.3 17.7
 -5 -5 13 10.1 10
 5 -5 -13 26.6 14.6
 -5 5 13 -1 7.4
 -5 5 13 8.4 7.7
 -5 5 13 9.3 7.3
 5 5 -13 10.5 10
 -5 5 13 19 18.6
 -5 5 13 1.5 9.8
 3 -5 -13 33.9 18.3
 -3 -5 13 50.39 16.3
 -3 -5 13 26.7 13
 3 -5 -13 33.9 14.3
 -3 -5 13 0.7 8.2
 -3 5 13 30.3 27.9
 -3 5 13 38.9 18.3
 -3 5 13 41.9 11.8
 3 5 -13 16.1 11.7
 -3 5 13 27.7 17.4
 -3 5 13 55.29 15.1
 1 -5 -13 735.13 67.79
 -1 -5 13 707.33 51.39
 -1 -5 13 756.82 54.59
 -1 -5 13 565.74 54.19
 1 -5 -13 689.83 55.79
 -1 5 13 704.93 40.9
 -1 5 13 774.12 49.6
 -1 5 13 581.94 56.39
 -1 5 13 666.93 61.39
 1 5 -13 800.02 53.19
 1 5 -13 625.04 48.3
 -1 -5 -13 167.58 36.6
 1 -5 13 97.49 31.2
 1 -5 13 151.48 42.5
 1 -5 13 219.58 35.6
 1 5 13 107.59 30.5
 1 5 13 93.19 47.1
 1 5 13 157.58 21.9
 -1 5 -13 127.19 30.9
 1 5 13 146.69 26.3
 -1 5 -13 154.98 27.9
 10 0 -14 174.88 25.9
 10 0 -14 132.09 22.4
 10 0 -14 221.88 40.7
 -10 0 14 158.38 30.1
 8 0 -14 14 14.6
 8 0 -14 8.4 7.5
 -8 0 14 8.5 10.8
 -8 0 14 7.2 5.5
 8 0 -14 5.7 7.3
 6 0 -14 74.19 21.8
 -6 0 14 45.7 16.2
 -6 0 14 61.69 14.4
 6 0 -14 57.29 14.8
 4 0 -14 1285.47 54.29
 -4 0 14 1260.97 61.89
 -4 0 14 1191.58 74.59
 4 0 -14 1338.47 82.39
 2 0 -14 423.46 33.9
 -2 0 14 444.26 29.1
 2 0 -14 409.96 25.3
 -2 0 14 432.16 33.8
 -2 0 14 372.96 40.2
 0 0 14 63.49 21.4
 0 0 14 111.59 22.6
 0 0 -14 105.99 20.9
 -2 0 -14 22.3 10.6
 2 0 14 38 13
 2 0 14 27.1 18
 4 0 14 40 19.7
 -4 0 -14 100.39 20.3
 4 0 14 144.69 26
 11 -1 -14 33 12.4
 11 -1 -14 55.69 21.5
 11 1 -14 11.3 8.8
 11 1 -14 42 19.4
 9 -1 -14 36.6 17.7
 9 -1 -14 20.4 10.6
 9 -1 -14 32.6 10.9
 9 1 -14 40.7 13.7
 -9 1 14 21.6 12.7
 9 1 -14 37.8 13.9
 9 1 -14 52.09 19.5
 7 -1 -14 144.79 21.9
 7 -1 -14 141.59 31.7
 -7 -1 14 122.89 19.2
 7 -1 -14 125.99 21.9
 7 1 -14 133.59 23.5
 -7 1 14 84.69 24.4
 7 1 -14 154.18 23.9
 7 1 -14 164.58 32.1
 -7 1 14 162.18 22.2
 5 -1 -14 65.19 16.7
 5 -1 -14 70.59 15.1
 5 -1 -14 48.6 20.1
 -5 -1 14 73.79 17
 5 1 -14 93.19 24.1
 -5 1 14 42.5 19.5
 5 1 -14 41.5 14.1
 -5 1 14 62.69 14.7
 3 -1 -14 633.04 34.4
 -3 -1 14 596.24 41.3
 3 -1 -14 695.23 59.09
 -3 1 14 598.04 38.6
 3 1 -14 632.64 33.7
 -3 1 14 583.84 63.59
 -3 1 14 690.83 42.7
 1 -1 -14 39.2 18.8
 -1 -1 14 17.9 9.3
 1 -1 -14 13.3 10.9
 -1 -1 14 1.2 8.5
 -1 -1 14 21.6 10
 -1 1 14 6.6 7.4
 -1 1 14 31.9 15.9
 1 1 -14 3.7 6.4
 1 -1 14 93.59 24.6
 -1 -1 -14 74.49 17.6
 1 -1 14 48.7 20.2
 1 -1 14 77.29 19.1
 1 1 14 85.49 23.1
 -1 1 -14 50.49 14.5
 1 1 14 46.3 18.5
 3 -1 14 6.3 7.7
 -3 -1 -14 16.1 10.2
 3 -1 14 11.2 9
 3 -1 14 -2.1 10.3
 -3 1 -14 13.3 10.2
 3 1 14 13.6 14.8
 3 1 14 32.3 12.8
 5 -1 14 226.78 39.8
 5 -1 14 112.29 32.5
 5 -1 14 195.28 31.8
 5 1 14 143.99 36.9
 5 1 14 222.68 33.8
 -5 1 -14 139.29 25.1
 10 -2 -14 159.58 32.7
 10 -2 -14 187.38 29.3
 10 -2 -14 227.58 42.2
 10 2 -14 111.29 20.4
 10 2 -14 209.88 35.5
 -8 -2 14 12.3 6.7
 8 -2 -14 9.5 8.9
 8 -2 -14 4.3 6.6
 8 -2 -14 6.5 13.2
 -8 2 14 3.1 14.2
 -8 2 14 3.6 6.1
 -8 2 14 7.3 6.6
 -8 2 14 15.9 7.3
 8 2 -14 10.9 7.2
 8 2 -14 6.5 7.9
 -6 -2 14 27.2 10
 6 -2 -14 22.8 16.3
 6 -2 -14 16.6 9
 6 -2 -14 16.1 9.9
 -6 2 14 24.6 9.5
 -6 2 14 17.4 12.9
 6 2 -14 12.5 7.6
 6 2 -14 25.5 11.9
 -6 2 14 17.6 8.2
 4 -2 -14 1069.59 58.39
 -4 -2 14 1016.1 57.19
 4 2 -14 997.5 57.79
 -4 2 14 1028.7 53.79
 -4 2 14 1208.68 54.69
 -4 2 14 1152.18 56.89
 -4 2 14 1069.79 72.49
 2 -2 -14 568.54 41.2
 -2 -2 14 587.94 49.6
 -2 -2 14 580.64 35.5
 -2 2 14 622.24 44.9
 2 2 -14 581.34 42
 2 2 -14 636.74 32.8
 -2 2 14 661.33 34.2
 0 -2 14 28.8 12
 0 -2 -14 33.9 16.9
 0 -2 -14 33.1 12.8
 0 -2 14 20.5 14.8
 0 -2 14 35.3 12.2
 0 2 -14 17.2 5.8
 0 2 14 14.3 12.7
 0 2 -14 26 10.9
 0 2 14 22 6.8
 0 2 14 67.59 18.2
 2 -2 14 6.4 9.4
 2 -2 14 10.2 12.9
 2 -2 14 35.8 14.8
 2 2 14 9.7 4.7
 2 2 14 11.9 9.6
 2 2 14 11.2 12.6
 -2 2 -14 8.4 8.9
 4 -2 14 138.69 28.1
 -4 -2 -14 74.59 27.6
 4 -2 14 148.39 30.7
 4 -2 14 81.39 29
 4 2 14 86.19 25.7
 4 2 14 132.99 25
 -9 -3 14 13 16.3
 9 -3 -14 4.8 11.8
 9 -3 -14 6.2 9.7
 -9 3 14 14.3 8.6
 -9 3 14 -3 11.1
 9 3 -14 7.5 9
 9 3 -14 10.7 9.2
 -7 -3 14 68.19 19.4
 7 -3 -14 94.39 29.3
 -7 -3 14 78.89 16.4
 -7 3 14 77.49 15.9
 -7 3 14 53.39 16
 7 3 -14 67.09 17.1
 -7 3 14 61.39 14.2
 -7 3 14 109.89 21
 5 -3 -14 82.49 27.3
 5 -3 -14 103.39 21.9
 -5 -3 14 93.69 20.5
 -5 3 14 102.19 18.5
 -5 3 14 72.59 22.8
 5 3 -14 93.19 16.6
 5 3 -14 84.89 19.5
 -5 3 14 98.89 20.1
 -5 3 14 98.19 19.9
 -3 -3 14 271.67 23.9
 -3 -3 14 294.47 30
 3 -3 -14 277.67 29.2
 3 -3 -14 366.86 57.69
 -3 3 14 297.87 28.3
 -3 3 14 303.37 33
 -3 3 14 310.67 24.9
 -3 3 14 175.48 33.4
 3 3 -14 266.37 26.8
 3 3 -14 309.27 31.3
 -1 -3 14 6.7 8.2
 -1 -3 14 -1.1 4.5
 1 -3 -14 -1.3 6.3
 -1 -3 14 -3.2 7.9
 1 -3 -14 -0.9 8.9
 -1 3 14 -3.3 7.6
 1 3 -14 -0.2 3.3
 -1 3 14 0.3 3.3
 1 3 -14 5.8 7.9
 -1 3 14 -4.7 3.4
 -1 -3 -14 36.9 20.5
 1 -3 14 60.09 16.8
 1 -3 14 36.2 21.6
 -1 -3 -14 37 14.5
 1 -3 14 13.6 10.4
 1 3 14 23.6 16.6
 1 3 14 67.99 19
 1 3 14 33.8 9.5
 -1 3 -14 27 12
 3 -3 14 14.4 20.2
 -3 -3 -14 44.6 16.4
 3 -3 14 35.1 15.4
 3 -3 14 19 11.6
 3 3 14 28 7.4
 -3 3 -14 17.8 11.8
 3 3 14 22.3 17.3
 3 3 14 42 15.5
 -8 -4 14 24 11.2
 -8 -4 14 23.7 12.6
 8 -4 -14 10.4 13.9
 -8 4 14 3.5 16.2
 -8 4 14 22.5 11.9
 -8 4 14 25.1 11.6
 8 4 -14 23 11.8
 -8 4 14 15.6 9.8
 -8 4 14 19.4 7.9
 8 4 -14 9.8 10.8
 -6 -4 14 39.8 12.6
 -6 -4 14 20.3 13.3
 6 -4 -14 80.59 26.4
 6 -4 -14 40.3 15.6
 -6 4 14 13.8 8.6
 6 4 -14 40.6 13
 -6 4 14 29.5 11.4
 6 4 -14 20.3 12.1
 -6 4 14 10.2 10.8
 -6 4 14 43.1 23.8
 4 -4 -14 567.14 44.5
 -4 -4 14 664.53 47.3
 4 -4 -14 684.33 63.99
 -4 -4 14 581.84 38
 -4 4 14 705.13 42.4
 4 4 -14 542.55 43.6
 4 4 -14 658.63 38.2
 -4 4 14 597.44 57.79
 -4 4 14 658.83 44.7
 -2 -4 14 375.36 36.3
 2 -4 -14 344.97 58.29
 -2 -4 14 297.97 29.5
 -2 4 14 211.08 43.8
 -2 4 14 354.06 33
 -2 4 14 318.77 26.5
 -2 4 14 282.27 41.3
 0 -4 14 50.79 17.5
 0 -4 14 62.49 24.3
 0 -4 -14 36.4 14.4
 0 -4 -14 28.4 17.5
 0 -4 14 75.09 21.7
 0 4 -14 53.29 10.9
 0 4 14 70.79 14.3
 0 4 14 50.59 16.6
 0 4 14 42.1 20.7
 0 4 14 21.3 18.1
 2 -4 14 19.7 10.7
 2 -4 14 15.8 13.1
 -2 -4 -14 -0.1 8.7
 2 -4 14 9.2 16.8
 2 4 14 2 18.8
 2 4 14 21.7 10.7
 2 4 14 6.4 5.5
 -2 4 -14 7.7 12.5
 2 4 14 7.6 14.9
 -5 -5 14 22.7 11.8
 5 -5 -14 54.49 20
 5 -5 -14 82.89 29
 -5 5 14 59.79 25.9
 -5 5 14 28.6 21.5
 -5 5 14 63.69 15.3
 5 5 -14 44.2 17.9
 -5 5 14 55.69 19.2
 -5 5 14 45.3 14.7
 3 -5 -14 144.69 33
 -3 -5 14 221.78 35.2
 -3 -5 14 225.48 32.8
 3 -5 -14 292.77 52.59
 -3 5 14 155.18 34.1
 -3 5 14 169.68 34.6
 -3 5 14 214.38 32.1
 -3 5 14 213.38 45.1
 -3 5 14 255.07 25.5
 3 5 -14 217.08 22.1
 -1 -5 14 -0.5 8.3
 1 -5 -14 0 10.3
 -1 -5 14 5.3 8.3
 -1 -5 14 0.3 11.7
 1 -5 -14 -4.5 8.7
 -1 5 14 4.6 8.2
 -1 5 14 0.6 4.8
 -1 5 14 -4.3 12.4
 1 5 -14 1.6 9.2
 -1 5 14 12.8 19.5
 -10 0 15 47.9 19.5
 10 0 -15 58.29 17.6
 10 0 -15 44.7 12.9
 10 0 -15 103.39 29.7
 8 0 -15 46.6 13.1
 -8 0 15 22.7 13.8
 8 0 -15 46.4 15.3
 -8 0 15 53.29 12.4
 6 0 -15 410.16 64.19
 -6 0 15 423.66 32.3
 -6 0 15 395.86 43.1
 6 0 -15 403.96 34.3
 6 0 -15 429.96 30.8
 4 0 -15 5.2 7.6
 -4 0 15 -0.7 8.1
 4 0 -15 3.7 10
 -4 0 15 -1.4 4.7
 -2 0 15 73.69 16.8
 2 0 -15 49.6 14.3
 2 0 -15 75.39 13.2
 -2 0 15 93.19 16.4
 -2 0 15 44.6 18.7
 0 0 15 -1 9.3
 0 0 15 10.9 8.4
 0 0 -15 4.1 7.2
 0 0 15 2.7 6.8
 -2 0 -15 181.98 28
 2 0 15 193.18 31.2
 2 0 15 110.89 29
 4 0 15 151.68 30.8
 -4 0 -15 163.48 28
 4 0 15 152.38 28.5
 9 -1 -15 7.1 8.9
 9 -1 -15 -4.1 6.6
 9 -1 -15 0 5.8
 9 1 -15 0.3 7.5
 9 1 -15 13.5 8.2
 9 1 -15 4.5 10.8
 -9 1 15 3.2 11.4
 7 -1 -15 607.44 59.39
 -7 -1 15 597.14 38.3
 7 -1 -15 583.64 38.9
 7 -1 -15 597.14 42.3
 -7 -1 15 492.35 51.49
 -7 1 15 608.74 54.39
 -7 1 15 665.13 39.5
 7 1 -15 684.23 40.9
 7 1 -15 626.44 43.3
 7 1 -15 668.23 56.59
 5 -1 -15 596.64 58.49
 5 -1 -15 467.15 37.6
 5 -1 -15 551.24 34.6
 -5 1 15 537.35 51.49
 5 1 -15 450.05 37.2
 -5 1 15 567.14 48.6
 3 -1 -15 95.09 20.4
 3 -1 -15 128.79 32.1
 -3 -1 15 104.09 27.1
 -3 -1 15 109.69 22.2
 3 1 -15 123.79 16.8
 -3 1 15 83.99 24.6
 -3 1 15 111.69 21.6
 -3 1 15 134.69 22.3
 3 1 -15 99.29 20.6
 1 -1 -15 0.3 5.3
 -1 -1 15 1 5.4
 -1 -1 15 0.1 8.2
 -1 -1 15 9.2 6.8
 -1 1 15 -4.3 2.7
 1 1 -15 4.4 4.1
 1 1 -15 0.8 5.4
 -1 1 15 -0.1 7.9
 1 -1 15 120.79 23.9
 -1 -1 -15 98.69 22
 1 -1 15 111.59 23.4
 -1 1 -15 87.69 20.8
 1 1 15 92.49 20.4
 1 1 15 73.79 39.2
 3 -1 15 849.61 56.79
 3 -1 15 855.61 57.79
 -3 -1 -15 705.53 49.2
 3 -1 15 645.54 64.69
 3 1 15 675.53 63.79
 -3 1 -15 784.02 51.29
 3 1 15 864.11 54.69
 -8 -2 15 9.7 10.7
 8 -2 -15 14.4 9.8
 8 -2 -15 27.7 18.3
 8 -2 -15 4.5 8.8
 -8 -2 15 15.5 7.9
 8 2 -15 4.7 8.8
 -8 2 15 9.2 14.8
 -8 2 15 12 11.3
 8 2 -15 36.4 15.8
 -8 2 15 20.3 8.7
 -6 -2 15 302.47 35.8
 6 -2 -15 334.57 53.09
 -6 -2 15 276.17 27.7
 -6 2 15 306.47 26
 -6 2 15 356.36 29
 6 2 -15 255.17 42.4
 6 2 -15 305.67 27.1
 -6 2 15 209.88 38.3
 -4 -2 15 -2.7 3.5
 4 -2 -15 0.5 8.3
 4 -2 -15 1.6 6.2
 -4 2 15 12.8 9.4
 4 2 -15 4 8.3
 -4 2 15 13.2 7.6
 -4 2 15 -3 7.3
 -4 2 15 0 5.3
 -2 -2 15 37.2 17.6
 2 -2 -15 17.9 15.6
 2 -2 -15 32.4 13.5
 -2 -2 15 44.5 15.5
 -2 -2 15 41.4 12.3
 -2 2 15 14.7 13.4
 2 2 -15 38.9 9.5
 -2 2 15 49.7 15.3
 2 2 -15 30 13
 -2 2 15 28.8 13.9
 -2 2 15 52.39 12.2
 0 -2 15 9.5 12.6
 0 -2 15 25.7 11.3
 0 -2 15 10.6 10.1
 0 -2 -15 11.9 10
 0 2 15 12.4 9.2
 0 2 -15 9.3 9.8
 0 2 -15 21.5 6.4
 0 2 15 27.2 8.2
 2 -2 15 120.69 34.2
 2 -2 15 210.18 34.2
 2 -2 15 240.98 34.4
 -2 -2 -15 127.29 25.2
 2 2 15 139.19 33.8
 -2 2 -15 156.78 27.3
 2 2 15 180.18 30.5
 -7 -3 15 645.24 42.1
 7 -3 -15 666.93 63.79
 7 -3 -15 580.94 45.5
 -7 3 15 755.82 42.9
 -7 3 15 616.44 45.5
 -7 3 15 568.04 57.89
 7 3 -15 561.94 45.1
 7 3 -15 633.44 42.4
 -7 3 15 567.64 39.4
 -5 -3 15 403.96 41.4
 -5 -3 15 469.15 38.1
 5 -3 -15 429.96 38.8
 5 -3 -15 690.83 64.79
 5 3 -15 410.86 38.5
 5 3 -15 475.05 33.8
 -5 3 15 505.25 34.2
 -5 3 15 474.95 51.69
 -5 3 15 460.45 36.3
 -5 3 15 519.55 37.3
 -3 -3 15 39.5 16.8
 3 -3 -15 30.6 17.8
 -3 -3 15 38.1 13.6
 3 -3 -15 41.3 18.9
 -3 3 15 52.89 16.5
 3 3 -15 36.8 18.3
 -3 3 15 18.7 14.7
 -3 3 15 42.8 15.2
 -3 3 15 44.8 11.7
 -1 -3 15 -3.6 4.7
 1 -3 -15 -1 8.5
 1 -3 -15 1.5 9.1
 -1 -3 15 1.7 5.7
 -1 -3 15 4.6 11.8
 -1 3 15 -2.6 10.2
 -1 3 15 -3.4 8
 1 3 -15 0.3 3.7
 -1 3 15 8 8.3
 -1 -3 -15 110.79 24.5
 1 -3 15 120.09 24.5
 1 -3 15 70.09 25.3
 1 -3 15 143.59 28.4
 1 3 15 128.99 17
 1 3 15 118.89 25.2
 1 3 15 85.19 27.5
 6 -4 -15 121.89 32.9
 6 -4 -15 226.88 44.3
 -6 -4 15 190.88 29.7
 -6 4 15 142.79 38.6
 6 4 -15 184.88 36.9
 -6 4 15 178.38 26.5
 -6 4 15 151.78 26.5
 -6 4 15 243.58 25.5
 4 -4 -15 3.7 9.3
 4 -4 -15 -6.3 7.3
 -4 -4 15 -0.8 10.3
 -4 -4 15 3.8 7
 -4 4 15 -2.2 8.6
 -4 4 15 -0.1 3.9
 -4 4 15 -1.5 13
 4 4 -15 3.3 10.1
 4 4 -15 2.6 5.5
 -4 4 15 5.1 6.6
 2 -4 -15 16.1 12.9
 -2 -4 15 21.3 15.6
 2 -4 -15 79.09 30
 -2 -4 15 23.3 12.1
 -2 -4 15 26.7 12.5
 -2 4 15 17.6 17.6
 -2 4 15 42.7 14.8
 2 4 -15 14.1 8.6
 -2 4 15 23.4 10
 2 4 -15 19.9 14.2
 0 -4 -15 43.4 22.1
 0 -4 15 13.3 11.1
 0 -4 15 18.1 12.7
 0 -4 -15 10.2 11.6
 0 -4 15 4.3 14.8
 0 4 15 18.4 12.1
 0 4 15 10.1 14.5
 0 4 -15 4.3 10.4
 0 4 -15 6.6 5.7
 0 4 15 9.2 7.4
 0 4 15 14.3 18.4
 -8 0 16 530.35 41.7
 8 0 -16 525.05 41.7
 8 0 -16 593.94 58.69
 8 0 -16 591.14 42.6
 -8 0 16 486.45 50.69
 6 0 -16 63.09 23
 6 0 -16 46.6 16.8
 6 0 -16 63.69 13.8
 -6 0 16 58.09 14.6
 -6 0 16 33.4 19.3
 -4 0 16 0.5 9
 4 0 -16 -2.9 5.3
 -4 0 16 -1.3 4.4
 4 0 -16 6.4 11.2
 2 0 -16 142.79 29.5
 -2 0 16 119.69 29.7
 -2 0 16 186.68 20
 -2 0 16 215.68 33.3
 0 0 16 666.23 62.49
 0 0 -16 697.03 50.09
 0 0 16 798.62 48.8
 0 0 16 858.11 54.29
 -2 0 -16 63.29 19.2
 2 0 16 124.79 26.4
 2 0 16 104.49 23.9
 2 0 16 126.49 56.59
 9 -1 -16 182.68 27.7
 9 -1 -16 176.28 32.9
 9 -1 -16 298.67 53.59
 -9 -1 16 140.79 31.4
 9 1 -16 141.39 23.6
 9 1 -16 148.99 30.6
 9 1 -16 245.68 42.7
 -9 1 16 185.38 39.5
 -7 -1 16 13.7 14
 -7 -1 16 2.3 5.9
 7 -1 -16 4.2 7.4
 7 -1 -16 5.6 9
 7 -1 -16 6 11.8
 7 1 -16 -1.5 4.6
 -7 1 16 -1.3 12.3
 7 1 -16 3.7 9.3
 7 1 -16 3 8.6
 -7 1 16 11.4 6.5
 5 -1 -16 19.4 11.8
 -5 -1 16 19.1 14.7
 5 -1 -16 40.5 19.6
 5 -1 -16 21.8 9.3
 -5 -1 16 21.7 11.5
 5 1 -16 12.4 9.9
 5 1 -16 31.5 9.9
 -5 1 16 29.2 22.7
 -5 1 16 22.3 10.1
 -3 -1 16 62.79 17.3
 3 -1 -16 71.99 25.6
 -3 -1 16 29.7 16
 -3 -1 16 74.29 13.7
 -3 1 16 90.59 20.3
 -3 1 16 27.4 11.2
 1 -1 -16 89.69 24.5
 -1 -1 16 166.08 26.2
 -1 -1 16 160.38 27.8
 1 1 -16 143.89 14.1
 -1 1 16 140.69 25.3
 -1 1 16 120.29 32.9
 1 -1 16 140.59 27.1
 1 -1 16 59.29 24.8
 -1 -1 -16 114.59 25
 1 -1 16 129.09 25.3
 1 1 16 117.49 23.2
 1 1 16 90.69 26.8
 -1 1 -16 116.19 29.3
 8 -2 -16 298.97 29.7
 -8 -2 16 258.17 39.7
 -8 -2 16 339.87 28.2
 8 -2 -16 339.97 56.59
 -8 2 16 183.28 38.7
 8 2 -16 294.17 29.4
 -8 2 16 339.17 27.4
 6 -2 -16 23 12.9
 -6 -2 16 16.1 9.5
 -6 -2 16 2.8 10.3
 6 -2 -16 21.7 16.4
 -6 2 16 20.6 18.2
 6 2 -16 18.6 12.4
 -6 2 16 41.6 13.5
 6 2 -16 21.5 8.9
 -4 -2 16 9.2 9.1
 4 -2 -16 2.8 8.3
 -4 -2 16 14.4 14.1
 4 -2 -16 6.8 13.7
 4 2 -16 1.6 4.4
 -4 2 16 3.1 8
 -4 2 16 6.1 7.5
 -4 2 16 5.6 12.1
 4 2 -16 10.3 10.7
 -2 -2 16 105.39 19.4
 -2 -2 16 65.09 17.5
 2 -2 -16 102.79 30.1
 2 -2 -16 79.89 20.9
 -2 -2 16 66.69 24.1
 2 2 -16 109.39 25.4
 -2 2 16 80.09 20.2
 -2 2 16 111.59 22.8
 2 2 -16 96.89 14.9
 -2 2 16 56.89 21.9
 0 -2 16 741.53 47.9
 0 -2 16 774.92 54.09
 0 -2 16 578.54 59.19
 0 -2 -16 640.84 48.7
 0 2 16 550.64 58.49
 0 2 -16 734.93 31.3
 0 2 16 714.53 49.4
 -5 -3 16 -0.2 10.4
 5 -3 -16 10.3 12.4
 -5 -3 16 -1.6 6
 -5 3 16 8.1 6.6
 5 3 -16 1.4 5.8
 -5 3 16 8.1 9.7
 -5 3 16 21.9 10.3
 -3 -3 16 33.3 14.1
 3 -3 -16 22.1 14.3
 3 -3 -16 81.59 30.3
 -3 -3 16 47.6 21.2
 -3 3 16 57.39 15.7
 -3 3 16 55.49 12.7
 -3 3 16 11.2 14.9
 3 3 -16 30.1 15.9
 1 -3 -16 77.59 26.2
 1 -3 -16 83.59 21.5
 -1 -3 16 154.38 26.3
 -1 -3 16 118.09 26.8
 -1 -3 16 72.19 25.8
 1 3 -16 75.59 22.1
 1 3 -16 95.39 15
 -1 3 16 95.89 21.3
 -1 3 16 105.59 17.1
 -6 0 17 46.7 13.7
 -6 0 17 9.5 14.4
 6 0 -17 51.99 21.1
 6 0 -17 37.2 12.2
 -4 0 17 177.38 27.9
 4 0 -17 97.09 22.8
 -4 0 17 129.19 35.4
 4 0 -17 148.89 21.7
 -2 0 17 108.69 29
 -2 0 17 215.38 32
 2 0 -17 151.38 28.2
 -2 0 17 221.68 22.4
 0 0 -17 1.9 8.8
 0 0 17 2.1 6
 0 0 17 8.1 18.1
 0 0 17 11 9
 -5 -1 17 50.89 14.9
 5 -1 -17 54.29 22.1
 -5 -1 17 22.2 17.7
 -5 1 17 52.29 16.2
 -5 1 17 29.9 19.4
 5 1 -17 49.99 13
 -3 -1 17 549.25 42.9
 -3 -1 17 417.96 49.5
 3 1 -17 334.07 30
 -3 1 17 486.65 36.4
 3 1 -17 434.76 39.9
 -3 1 17 560.54 41.9
 -3 1 17 288.47 47.9
 -1 -1 17 122.09 33.4
 -1 -1 17 172.88 30
 1 -1 -17 116.89 26.2
 -1 -1 17 213.58 29.4
 -1 1 17 204.98 32.6
 1 1 -17 123.99 24.8
 4 -2 -17 80.89 27.5
 -4 -2 17 52.19 22.3
 -4 -2 17 89.89 21.2
 4 -2 -17 80.99 27.6
 4 2 -17 59.29 23.4
 -4 2 17 93.49 19.7
 4 2 -17 101.09 17.6
 -4 2 17 129.69 23.7
 -4 2 17 60.79 30.5
 -2 -2 17 196.48 33.5
 2 -2 -17 128.69 34.9
 -2 -2 17 201.98 27.6
 -2 -2 17 80.49 27.4
 2 2 -17 124.39 17.1
 -2 2 17 116.69 35.2
 -2 2 17 163.18 27.8
 2 0 0 535.95 17.3
 4 0 0 180.78 10.5
 6 0 0 1364.56 46.3
 8 0 0 2419.46 77.09
 10 0 0 2098.89 88.89
 12 0 0 49.6 11.1
 12 0 0 48.4 16.8
 14 0 0 0.1 4.7
 14 0 0 0.7 6.9
 1 -1 0 1154.48 33.9
 1 -1 0 1164.98 35.1
 1 -1 0 1105.79 37.3
 -1 -1 0 1128.79 33.4
 1 1 0 1199.48 35.7
 1 1 0 1142.49 33.6
 -1 1 0 1151.28 33.6
 -1 1 0 1167.98 37.4
 -1 1 0 1166.18 34.7
 3 -1 0 1457.55 41.7
 3 -1 0 1370.66 40.4
 3 -1 0 1391.16 41.2
 3 -1 0 1361.96 48.3
 3 1 0 1465.95 40.2
 -3 1 0 1419.66 48.2
 -3 1 0 1365.86 41.8
 -3 1 0 1378.66 38.8
 5 -1 0 798.72 29
 5 -1 0 804.42 26.4
 5 -1 0 751.52 36.9
 5 -1 0 777.02 27
 -5 1 0 891.21 30.6
 7 -1 0 9 7.3
 7 -1 0 6.5 3.6
 7 1 0 18.2 5.6
 9 -1 0 545.55 38.1
 9 -1 0 561.34 27.1
 9 1 0 526.95 28.2
 11 -1 0 49.2 14.5
 11 -1 0 42.3 9.7
 11 1 0 57.79 12
 13 -1 0 107.29 16.4
 13 1 0 149.49 29.9
 13 1 0 111.19 17.9
 2 -2 0 2690.23 75.69
 -2 -2 0 2550.64 73.89
 2 -2 0 2700.73 83.59
 2 -2 0 2574.24 77.69
 -2 2 0 2524.65 74.29
 -2 2 0 2620.84 76.59
 -2 2 0 2673.53 82.09
 2 2 0 2605.04 84.49
 2 2 0 2533.05 74.69
 2 2 0 2570.94 77.99
 4 -2 0 221.68 18.5
 4 -2 0 221.78 13.2
 4 -2 0 223.38 14.5
 -4 2 0 241.88 12.4
 -4 2 0 250.57 14.1
 4 2 0 229.38 13.1
 -4 2 0 252.57 13.3
 -4 2 0 250.37 19.2
 6 -2 0 290.07 17.3
 6 -2 0 339.87 26
 6 2 0 316.27 16.1
 -6 2 0 283.07 18.2
 -8 2 0 2006.5 65.99
 8 2 0 1929.31 60.69
 10 -2 0 1830.22 83.79
 10 2 0 1730.73 66.29
 12 -2 0 10.8 10
 12 2 0 38.6 11.7
 -1 -3 0 1117.69 40.2
 1 -3 0 1139.19 49.99
 1 -3 0 1141.49 41.5
 1 -3 0 1149.78 45.5
 -1 -3 0 1073.29 49.5
 -1 -3 0 1091.09 45.1
 -1 3 0 1080.19 43.4
 1 3 0 1090.99 44.2
 -1 3 0 1066.19 40.5
 1 3 0 1026.3 40.3
 -1 3 0 1043.3 46.6
 1 3 0 1102.99 48.7
 3 -3 0 313.17 18.5
 3 -3 0 305.17 24.1
 3 -3 0 285.67 19.9
 -3 -3 0 281.37 16.7
 3 3 0 320.47 20.8
 -3 3 0 305.37 17.7
 -3 3 0 325.87 19.3
 3 3 0 314.77 18.5
 -3 3 0 301.67 22.8
 5 -3 0 556.14 27.2
 5 -3 0 637.84 37.6
 5 -3 0 526.65 28.9
 -5 3 0 578.84 26.3
 -5 3 0 541.35 24.4
 -5 3 0 594.54 27.3
 5 3 0 575.14 26.9
 5 3 0 559.54 29.7
 7 -3 0 39.3 12.8
 7 -3 0 32.7 7.8
 7 -3 0 42.2 10
 7 3 0 26.6 6.8
 -7 3 0 35 12
 -7 3 0 26.3 7
 9 -3 0 811.32 39.7
 9 3 0 849.02 36.4
 -9 3 0 850.11 39.5
 11 -3 0 11.5 9.3
 11 -3 0 27.2 9.4
 -11 3 0 16.7 6.9
 11 3 0 22.8 7.4
 13 -3 0 128.59 19.6
 13 -3 0 94.29 23.4
 13 3 0 105.79 19.3
 0 -4 0 4502.45 154.68
 0 -4 0 4718.93 140.39
 0 -4 0 4430.86 151.08
 0 -4 0 4699.93 138.09
 0 4 0 4911.01 150.88
 0 4 0 5084.59 145.29
 -2 -4 0 1222.48 49
 2 -4 0 1260.47 61.29
 -2 -4 0 1296.37 46.9
 2 -4 0 1315.87 50.99
 2 -4 0 1246.78 55.59
 2 4 0 1339.07 61.19
 -2 4 0 1293.37 58.69
 2 4 0 1272.57 54.49
 -2 4 0 1337.97 50.39
 2 4 0 1234.78 49.7
 -2 4 0 1388.76 54.19
 -4 -4 0 1.6 3
 4 -4 0 1.4 4.3
 4 -4 0 2.1 4.9
 4 -4 0 0.1 2.7
 -4 4 0 3.6 3.5
 -4 4 0 1.2 2.6
 4 4 0 5.8 5.3
 4 4 0 -0.7 3.6
 4 4 0 4.9 3.8
 -4 4 0 1.2 4.4
 6 -4 0 152.58 16.8
 6 -4 0 152.78 15.1
 6 -4 0 135.09 22.9
 6 4 0 125.49 13.3
 6 4 0 138.69 19.8
 -6 4 0 129.29 12.2
 6 4 0 129.99 25.7
 -6 4 0 145.89 23
 -6 4 0 125.89 13.2
 -6 4 0 148.79 13.6
 8 -4 0 1319.57 70.99
 8 -4 0 1282.97 58.19
 8 -4 0 1230.18 53.39
 8 4 0 1381.96 53.49
 8 4 0 1344.17 59.99
 -8 4 0 1299.87 54.09
 10 -4 0 1078.19 67.29
 10 -4 0 1203.58 69.69
 10 4 0 1093.29 53.39
 10 4 0 1162.28 49.1
 -10 4 0 1149.29 51.89
 12 -4 0 109.19 26.8
 12 -4 0 93.09 20.6
 12 4 0 70.09 18.9
 12 4 0 106.69 16.8
 -12 4 0 86.39 15.3
 -1 -5 0 488.25 29.1
 1 -5 0 453.85 32.8
 1 -5 0 544.85 40.5
 1 -5 0 472.75 32.6
 -1 -5 0 485.95 28.8
 1 -5 0 491.65 29.8
 -1 -5 0 461.75 38.1
 -1 5 0 452.35 28.5
 1 5 0 452.85 35.6
 1 5 0 464.25 32.1
 1 5 0 474.65 29.2
 -1 5 0 494.65 36.4
 -1 5 0 459.95 31.6
 3 -5 0 47.5 14.8
 3 -5 0 46.8 12.9
 3 -5 0 56.89 13.4
 3 -5 0 64.09 13.1
 -3 -5 0 46.7 10.9
 -3 5 0 47.2 13.9
 -3 5 0 34 9.8
 3 5 0 45.4 13.2
 -3 5 0 52.09 11.3
 3 5 0 32.8 11.6
 3 5 0 54.39 11.6
 5 -5 0 68.29 17.7
 5 -5 0 73.59 16.2
 5 -5 0 85.59 16.3
 -5 5 0 62.19 14.1
 -5 5 0 93.09 14.5
 5 5 0 94.89 16.1
 5 5 0 82.09 17.5
 -5 5 0 84.19 15.6
 -5 5 0 136.39 18.7
 7 -5 0 51.19 12.9
 7 -5 0 39.3 12.6
 7 -5 0 41.9 14.2
 -7 5 0 38.3 9.7
 -7 5 0 42.3 10.3
 7 5 0 29.2 11.5
 -7 5 0 44.1 9.6
 7 5 0 40.4 10.7
 7 5 0 18.4 11.1
 9 -5 0 559.64 82.19
 9 -5 0 465.15 35.6
 -9 5 0 433.46 31.5
 9 5 0 445.56 40.9
 9 5 0 513.85 32.2
 9 5 0 463.35 45.9
 11 -5 0 12 11.9
 11 -5 0 4.6 9.9
 11 -5 0 2.4 6
 11 5 0 2.6 13.8
 11 5 0 13.8 8.6
 11 5 0 20.9 12.3
 -11 5 0 8 6.7
 0 -6 0 2803.62 100.99
 0 -6 0 2822.42 119.69
 0 -6 0 2698.13 98.19
 0 6 0 2824.62 99.39
 0 6 0 2704.33 104.79
 0 6 0 2666.43 111.99
 2 -6 0 424.96 40.1
 2 -6 0 421.66 34.6
 -2 -6 0 392.96 28.7
 2 -6 0 454.25 34.9
 -2 -6 0 364.76 25.9
 -2 6 0 469.25 30.7
 2 6 0 394.36 36.9
 2 6 0 397.56 29.4
 4 -6 0 58.39 18.2
 4 -6 0 25.5 11.8
 4 -6 0 27.8 11.5
 -4 6 0 39.7 12.8
 4 6 0 24.2 9
 -4 6 0 42.3 12.2
 4 6 0 15.5 12.9
 6 -6 0 151.98 24.5
 6 -6 0 147.59 25.5
 6 -6 0 197.18 35
 6 -6 0 163.58 33
 -6 6 0 137.29 21.7
 6 6 0 195.28 37.2
 -6 6 0 196.48 34.7
 6 6 0 184.78 19.9
 6 6 0 136.49 31.8
 -6 6 0 195.28 18.6
 -6 6 0 191.98 24.9
 8 -6 0 602.94 44.3
 8 -6 0 574.74 51.59
 8 -6 0 661.73 54.19
 8 6 0 474.75 48.7
 8 6 0 633.94 39.4
 -8 6 0 576.84 49.8
 8 6 0 451.55 39.3
 -8 6 0 602.74 33.1
 -8 6 0 587.84 37.7
 -8 6 0 641.14 41.8
 10 -6 0 513.85 51.09
 10 -6 0 459.25 49
 10 -6 0 482.65 40.6
 10 6 0 400.86 38.7
 10 6 0 341.37 59.09
 10 6 0 494.65 35.1
 -10 6 0 463.35 34.6
 1 -7 0 269.47 27.7
 -1 -7 0 308.77 26.9
 1 -7 0 285.37 27.9
 1 -7 0 253.47 38.7
 -1 7 0 348.57 32.1
 -1 7 0 271.97 29.2
 1 7 0 324.07 28.2
 -1 7 0 333.67 48.9
 1 7 0 261.37 40.7
 3 -7 0 63.49 19
 3 -7 0 82.79 22.5
 3 -7 0 71.39 18.8
 3 -7 0 64.59 16.7
 -3 7 0 85.09 22.6
 -3 7 0 43.5 13
 3 7 0 38.1 14.2
 3 7 0 25.6 16
 3 7 0 47.8 13.1
 -3 7 0 71.29 21.6
 5 -7 0 38.4 13.9
 5 -7 0 28.4 14.7
 5 -7 0 33.9 15.1
 5 -7 0 91.29 25.8
 -5 7 0 29.6 12.5
 -5 7 0 34.2 10.5
 -5 7 0 48.5 12.3
 5 7 0 48.2 13
 -5 7 0 19.3 12.6
 5 7 0 43 15.5
 5 7 0 60.69 19.6
 7 -7 0 5.8 10.4
 7 -7 0 35.8 18.2
 7 -7 0 13.1 11.6
 -7 7 0 -2.9 3.4
 -7 7 0 8.8 7.4
 -7 7 0 9.8 14.1
 7 7 0 1.1 8.9
 -7 7 0 1.7 4.3
 7 7 0 9.3 8.3
 7 7 0 8.9 14.1
 0 -8 0 575.74 42.8
 0 8 0 517.45 46.9
 0 8 0 551.74 78.09
 0 8 0 587.64 41.7
 -2 -8 0 398.86 31.6
 2 -8 0 382.66 53.49
 2 -8 0 378.36 36.6
 -2 8 0 422.46 34.6
 2 8 0 326.67 52.49
 2 8 0 386.66 40.4
 -2 8 0 382.96 53.59
 -2 8 0 329.67 35.5
 2 8 0 376.26 33.3
 4 -8 0 60.89 20.6
 4 -8 0 17.5 15.4
 -4 8 0 26.6 14.2
 4 8 0 49 24.2
 -4 8 0 15.2 15
 4 8 0 60.29 17.7
 4 8 0 17.8 16
 -4 8 0 30.6 11.4
 14 0 -1 5.7 9.7
 14 0 -1 6.2 7.6
 12 0 -1 474.05 39.3
 12 0 -1 478.65 32.3
 10 0 -1 25.9 7.9
 10 0 -1 16.5 8.9
 8 0 -1 138.99 13.1
 6 0 -1 1040.1 39
 4 0 -1 1758.32 53.29
 0 0 1 -0.5 1.1
 0 0 -1 1.1 0.9
 2 0 1 396.66 13.8
 2 0 1 400.66 12.6
 4 0 1 129.49 7.4
 4 0 1 121.69 7.7
 6 0 1 1747.73 54.99
 6 0 1 1772.12 51.89
 8 0 1 245.48 16.1
 10 0 1 115.49 11.7
 12 0 1 54.49 10.9
 12 0 1 51.39 16.4
 14 0 1 60.49 12.3
 14 0 1 52.99 18.4
 13 -1 -1 895.81 58.19
 13 -1 -1 788.02 40.8
 13 1 -1 854.61 56.29
 13 1 -1 758.42 43.2
 11 -1 -1 1513.35 74.19
 11 -1 -1 1636.94 60.19
 11 1 -1 1489.55 62.19
 9 -1 -1 121.39 12.3
 9 -1 -1 161.68 25.5
 9 1 -1 130.89 13.8
 7 -1 -1 15.9 6.9
 7 -1 -1 7.1 3.9
 7 1 -1 8.1 4.3
 -7 1 1 8.9 3.7
 5 -1 -1 2513.75 81.89
 5 -1 -1 2635.54 75.29
 -5 1 1 2472.55 75.49
 1 -1 -1 709.53 25.8
 -1 -1 1 679.33 22.9
 1 -1 -1 714.43 22
 -1 -1 1 704.43 24.7
 1 -1 -1 698.83 23.8
 1 -1 -1 712.13 25.6
 -1 1 1 636.24 25.1
 -1 1 1 672.53 23.3
 1 1 -1 639.04 22.7
 -1 1 1 625.34 21.3
 -1 1 1 653.53 24.6
 1 1 -1 618.34 23.6
 -1 -1 -1 330.27 13.5
 -1 -1 -1 353.26 15.9
 1 -1 1 355.86 17
 -1 1 -1 326.47 13.6
 -1 1 -1 360.76 14.6
 1 1 1 366.76 15.5
 -1 1 -1 342.17 16.4
 -3 -1 -1 526.55 18.4
 3 -1 1 541.55 20.9
 3 -1 1 567.04 27.2
 -3 1 -1 552.14 19.1
 -3 1 -1 535.45 19.1
 3 1 1 544.85 19.6
 -3 1 -1 587.44 20.2
 5 -1 1 2102.39 60.69
 5 -1 1 2171.98 59.49
 5 -1 1 2175.08 74.69
 5 1 1 1864.31 57.69
 -5 1 -1 1874.11 58.79
 7 -1 1 5014.1 156.68
 7 -1 1 4873.21 134.99
 9 -1 1 66.69 15
 9 -1 1 89.79 9.3
 9 1 1 90.89 13.6
 9 1 1 59.19 8.4
 11 -1 1 7.4 5.3
 11 -1 1 7.6 6.5
 11 1 1 6.8 5.1
 13 -1 1 180.88 16.2
 13 -1 1 234.08 39.7
 13 1 1 185.98 18.2
 14 -2 -1 49.8 19
 14 -2 -1 29.5 15
 14 2 -1 46 14.8
 14 2 -1 23.5 9.8
 12 -2 -1 520.25 42.6
 12 2 -1 465.95 31.9
 10 -2 -1 6.6 3.8
 10 -2 -1 22.4 8.5
 10 -2 -1 9.2 4.9
 10 2 -1 3.5 4.7
 8 -2 -1 286.67 18.6
 8 -2 -1 311.97 26.4
 8 -2 -1 275.07 17.1
 8 -2 -1 287.97 16.2
 -8 2 1 292.67 19.6
 6 -2 -1 776.22 40.5
 6 -2 -1 791.92 30
 -6 2 1 835.12 40.8
 -6 2 1 720.33 33.1
 6 2 -1 840.72 29.6
 4 -2 -1 1287.57 42.7
 4 -2 -1 1243.08 51.09
 4 -2 -1 1203.78 44.4
 4 2 -1 1303.37 42.1
 -4 2 1 1284.27 40.3
 -4 2 1 1424.46 52.09
 -4 2 1 1319.87 41.8
 -4 2 1 1366.06 44.7
 4 2 -1 1352.46 45.3
 2 -2 -1 2491.55 80.59
 2 -2 -1 2518.25 76.39
 -2 -2 1 2442.06 74.99
 2 -2 -1 2501.75 72.79
 2 2 -1 2450.15 72.49
 -2 2 1 2592.84 75.09
 -2 2 1 2487.45 71.99
 2 2 -1 2616.34 75.99
 2 2 -1 2460.25 79.69
 -2 2 1 2597.44 79.69
 0 -2 1 688.83 28.3
 0 -2 1 664.43 26
 0 -2 -1 664.23 27.6
 0 -2 -1 727.73 26.3
 0 -2 -1 718.23 32.4
 0 2 1 694.83 27.9
 0 2 1 706.43 31.8
 0 2 -1 689.93 28.1
 0 2 1 704.43 28.8
 0 2 1 608.34 25.2
 0 2 -1 679.23 29.7
 0 2 -1 592.54 25.1
 2 -2 1 1208.18 40.1
 -2 -2 -1 1148.09 38.5
 2 -2 1 1218.38 46.7
 -2 -2 -1 1257.07 41.2
 2 2 1 1094.59 38.7
 -2 2 -1 1123.69 40.1
 -2 2 -1 1152.68 39.2
 2 2 1 1174.28 38.5
 4 -2 1 51.29 11.7
 -4 -2 -1 49 5.4
 4 -2 1 49.2 8.1
 4 -2 1 46.3 7.4
 -4 2 -1 44.4 11
 -4 2 -1 43.4 6.5
 4 2 1 39.3 6.7
 4 2 1 56.49 9.7
 -4 2 -1 43.4 6.4
 -4 2 -1 56.69 8.1
 6 -2 1 1756.02 59.49
 6 -2 1 1876.51 74.69
 6 2 1 1749.22 56.29
 6 2 1 1789.82 64.29
 -6 2 -1 1791.22 58.19
 8 -2 1 129.19 22.7
 8 -2 1 150.58 13.3
 -8 2 -1 145.49 12
 8 2 1 131.99 11
 8 2 1 160.88 17
 10 -2 1 221.58 17.5
 10 -2 1 218.68 31.4
 10 2 1 247.48 24
 10 2 1 228.98 18.7
 12 2 1 44.9 14.9
 12 2 1 45.6 11.5
 13 -3 -1 664.83 53.29
 13 -3 -1 583.84 45.8
 13 -3 -1 692.13 57.39
 13 3 -1 656.93 41.5
 11 -3 -1 798.42 54.09
 11 -3 -1 772.42 39.5
 -11 3 1 784.62 39.8
 9 -3 -1 76.69 18.3
 9 -3 -1 104.19 14.4
 9 -3 -1 123.89 17.3
 9 3 -1 122.79 17
 9 3 -1 93.89 10.1
 -9 3 1 116.09 16.7
 7 -3 -1 106.69 17.9
 7 -3 -1 168.38 15.5
 7 -3 -1 146.19 13
 7 3 -1 152.58 14.4
 7 3 -1 169.08 13.1
 -7 3 1 146.89 21.4
 5 -3 -1 921.11 39.3
 5 -3 -1 922.61 36.1
 5 -3 -1 792.52 52.29
 5 3 -1 866.61 38
 -5 3 1 842.92 35.5
 -5 3 1 822.72 33.4
 -5 3 1 785.72 31.5
 5 3 -1 867.61 46.3
 5 3 -1 823.12 34.2
 -5 3 1 836.92 42.9
 3 -3 -1 4412.46 139.79
 3 -3 -1 4433.06 132.89
 3 -3 -1 4447.85 127.99
 3 3 -1 4442.56 139.09
 3 3 -1 4461.95 127.49
 -3 3 1 4621.54 129.99
 -3 3 1 4443.16 126.09
 3 3 -1 4646.73 132.59
 -3 3 1 4596.54 137.99
 -1 -3 1 4054.79 115.99
 -1 -3 1 3941.01 126.19
 1 -3 -1 3942.81 126.89
 1 -3 -1 4004.4 116.09
 1 -3 -1 4195.68 122.39
 -1 -3 1 3959.9 119.99
 1 -3 -1 4103.59 121.89
 1 3 -1 4013.3 116.19
 1 3 -1 4025.7 119.89
 1 3 -1 4073.59 124.79
 -1 3 1 3966 115.49
 -1 3 1 4183.98 120.69
 -1 3 1 4070.49 125.39
 1 -3 1 454.45 28.5
 -1 -3 -1 426.06 22.4
 -1 -3 -1 429.86 21.9
 1 -3 1 452.35 25.2
 1 -3 1 423.56 22.1
 1 3 1 416.56 27.9
 1 3 1 401.56 21.7
 -1 3 -1 401.96 23.2
 -1 3 -1 448.26 26.9
 -1 3 -1 405.16 21.7
 1 3 1 433.56 25
 3 -3 1 23.4 9.4
 -3 -3 -1 23.7 5.7
 3 -3 1 28.5 7
 3 -3 1 13.4 5.8
 3 3 1 22.7 6.6
 3 3 1 27 6.4
 -3 3 -1 21.6 6
 -3 3 -1 16.4 6.2
 3 3 1 18.9 5
 -3 3 -1 23.3 6
 3 3 1 34.9 10.2
 -5 -3 -1 3253.77 95.59
 5 -3 1 3406.36 105.19
 5 -3 1 3343.97 101.59
 5 -3 1 3368.46 116.69
 5 3 1 3291.77 99.89
 -5 3 -1 3323.87 98.79
 -5 3 -1 3352.56 114.29
 -5 3 -1 3450.95 99.89
 7 -3 1 2890.31 94.09
 7 -3 1 2936.41 109.89
 -7 3 -1 2803.72 89.09
 7 3 1 2850.61 88.99
 9 -3 1 125.59 17.7
 9 -3 1 120.89 23.9
 -9 3 -1 124.49 16.6
 9 3 1 78.49 12.5
 11 -3 1 8.9 8.5
 11 -3 1 9.4 5.9
 11 3 1 18.4 7.1
 13 -3 1 119.29 27.1
 13 -3 1 154.88 22.7
 13 3 1 137.89 22.7
 13 3 1 136.19 18.9
 12 -4 -1 391.96 43
 12 -4 -1 366.46 30
 12 -4 -1 361.46 39.4
 12 4 -1 318.17 28.5
 -12 4 1 348.47 26.9
 12 4 -1 364.16 25.1
 10 -4 -1 25.3 11.9
 10 -4 -1 12.5 7.4
 -10 4 1 13.1 7.1
 10 4 -1 12.8 8
 10 4 -1 8.5 5.3
 8 -4 -1 213.08 20.3
 8 -4 -1 148.79 24.5
 8 -4 -1 222.98 18.7
 8 4 -1 183.08 29.5
 -8 4 1 164.98 16.9
 -8 4 1 123.79 21.3
 8 4 -1 198.98 17
 6 -4 -1 416.56 26
 6 -4 -1 358.56 32.2
 6 -4 -1 424.06 29
 -6 4 1 467.25 23.7
 6 4 -1 480.25 30
 6 4 -1 467.65 26.5
 -6 4 1 452.65 34.1
 -6 4 1 467.75 25.4
 6 4 -1 466.75 36
 -6 4 1 430.96 26.2
 4 -4 -1 197.68 21.5
 4 -4 -1 201.88 19.2
 4 -4 -1 213.38 17.2
 4 -4 -1 141.09 21.3
 4 4 -1 188.98 18.1
 4 4 -1 210.18 16.7
 4 4 -1 232.38 23
 -4 4 1 208.08 15.9
 -4 4 1 243.98 23
 -4 4 1 224.98 17.9
 2 -4 -1 1095.19 51.19
 -2 -4 1 1013.5 43.2
 2 -4 -1 1048.1 44.4
 2 -4 -1 1072.09 54.99
 -2 -4 1 1113.39 49.7
 2 -4 -1 1044.5 49.6
 2 4 -1 1092.49 53.09
 -2 4 1 1125.99 44.4
 2 4 -1 1037.5 44.2
 -2 4 1 1072.09 47.4
 2 4 -1 1159.68 49.4
 0 -4 -1 226.08 23.1
 0 -4 1 218.88 19.7
 0 -4 -1 212.28 16.6
 0 -4 1 188.58 15.9
 0 -4 -1 227.18 18.5
 0 -4 1 178.78 27.7
 0 4 -1 193.58 18.8
 0 4 1 220.38 19.1
 0 4 -1 241.08 21.6
 0 4 1 221.68 21.7
 0 4 1 197.08 19.3
 2 -4 1 692.23 33.8
 2 -4 1 664.63 41.4
 -2 -4 -1 692.53 32.5
 -2 -4 -1 658.73 31.6
 -2 4 -1 653.43 32.4
 -2 4 -1 720.73 40.2
 2 4 1 622.54 32.2
 -2 4 -1 700.93 35.4
 2 4 1 677.53 36.8
 2 4 1 636.54 40.8
 4 -4 1 3.7 3.9
 4 -4 1 9.2 7.7
 4 -4 1 4.7 4.6
 -4 -4 -1 2.4 3.2
 -4 4 -1 5.6 4.7
 -4 4 -1 10 4.8
 4 4 1 3.1 3.4
 -4 4 -1 2.8 4.4
 4 4 1 3.3 4.5
 4 4 1 1.6 5.7
 -6 -4 -1 496.85 25.5
 6 -4 1 583.84 38.9
 6 -4 1 526.15 40.1
 -6 4 -1 542.85 27.2
 6 4 1 567.64 44.1
 6 4 1 540.15 29.8
 -6 4 -1 551.14 28.9
 -6 4 -1 498.25 45.8
 -6 4 -1 573.14 29.3
 6 4 1 563.74 34.3
 8 -4 1 48.4 15.8
 8 4 1 66.19 12.6
 8 4 1 72.49 15.7
 -8 4 -1 67.69 12.3
 -8 4 -1 64.19 10.1
 10 -4 1 106.89 19.2
 10 4 1 99.59 18.8
 -10 4 -1 145.59 19.4
 10 4 1 117.49 17.8
 12 -4 1 26.4 11.5
 12 -4 1 29.7 14.7
 12 4 1 34.6 10.6
 12 4 1 12.6 10
 -12 4 -1 20.5 8
 11 -5 -1 606.64 54.19
 11 -5 -1 528.45 39.3
 11 -5 -1 520.15 49
 11 5 -1 464.35 49.1
 11 5 -1 434.66 35.8
 -11 5 1 528.45 36.2
 11 5 -1 508.05 32.8
 9 -5 -1 130.59 22.7
 9 -5 -1 92.29 22.1
 9 -5 -1 116.89 25.9
 9 5 -1 100.29 20.6
 -9 5 1 149.49 30.4
 9 5 -1 133.09 31.2
 -9 5 1 103.69 17.9
 9 5 -1 107.29 17.7
 7 -5 -1 7.8 6.3
 7 -5 -1 12.5 9.6
 7 -5 -1 7.6 7.3
 7 -5 -1 19.1 12.1
 7 5 -1 4.5 6.8
 7 5 -1 6.2 8.8
 -7 5 1 2.8 3.6
 -7 5 1 2.1 3.8
 -7 5 1 3.8 4.5
 -7 5 1 5.1 7
 7 5 -1 5 4.3
 5 -5 -1 708.63 47.8
 5 -5 -1 736.33 43.5
 5 -5 -1 697.73 38.4
 5 -5 -1 760.52 51.19
 5 5 -1 691.03 41.7
 -5 5 1 676.53 34.8
 -5 5 1 775.82 38.6
 5 5 -1 723.63 48.5
 5 5 -1 675.13 37
 -5 5 1 711.93 38.3
 -5 5 1 755.42 47.9
 3 -5 -1 4415.26 141.79
 3 -5 -1 4155.58 150.38
 3 -5 -1 4188.48 131.49
 3 -5 -1 4207.58 143.19
 -3 5 1 4225.08 129.49
 3 5 -1 4252.07 131.79
 -3 5 1 3986.1 133.39
 3 5 -1 4259.27 146.89
 3 5 -1 4281.97 138.39
 -3 5 1 4170.78 145.19
 -1 -5 1 621.04 39
 1 -5 -1 631.44 38.7
 1 -5 -1 676.93 46.5
 -1 -5 1 633.94 44.5
 -1 -5 1 665.73 34.7
 1 -5 -1 676.53 35.5
 -1 -5 1 661.63 35.3
 -1 5 1 646.34 42.7
 1 5 -1 665.43 42.9
 1 5 -1 666.13 39.2
 -1 5 1 639.24 34.7
 -1 5 1 642.54 38.2
 1 5 -1 630.14 34.9
 1 -5 1 201.18 19
 -1 -5 -1 247.58 20.2
 1 -5 1 200.68 27.9
 1 -5 1 259.67 23.9
 1 -5 1 250.17 22.8
 -1 -5 -1 228.28 19.8
 1 5 1 237.38 25.7
 1 5 1 275.47 24.3
 -1 5 -1 268.57 23.1
 -1 5 -1 236.78 24.4
 1 5 1 237.88 19.8
 -1 5 -1 267.47 21.1
 -3 -5 -1 107.29 15.6
 3 -5 1 84.49 18
 -3 -5 -1 95.09 14.9
 3 -5 1 119.59 21.3
 3 -5 1 90.09 18.2
 3 5 1 121.29 25.4
 3 5 1 99.79 21.1
 -3 5 -1 90.09 19.9
 -3 5 -1 132.79 20.5
 3 5 1 104.09 16.2
 -3 5 -1 116.19 17.5
 5 -5 1 1495.75 63.99
 5 -5 1 1524.95 69.39
 -5 -5 -1 1535.55 60.19
 5 -5 1 1609.44 80.49
 5 5 1 1557.14 69.89
 5 5 1 1519.25 80.39
 -5 5 -1 1686.93 65.39
 5 5 1 1640.64 64.69
 -5 5 -1 1685.43 62.79
 7 -5 1 1794.02 77.39
 7 -5 1 1837.12 90.59
 7 5 1 1858.21 71.39
 -7 5 -1 1808.92 64.89
 7 5 1 1705.03 89.99
 -7 5 -1 1795.52 66.79
 7 5 1 1702.43 75.89
 -7 5 -1 1560.54 81.79
 -7 5 -1 1810.12 68.59
 9 -5 1 169.58 31.1
 9 -5 1 137.79 24.1
 9 5 1 123.69 28.2
 -9 5 -1 151.78 20.1
 9 5 1 147.89 21.1
 9 5 1 80.69 25.9
 11 -5 1 7.3 11.2
 11 -5 1 3.7 6.6
 -11 5 -1 8.1 6.9
 11 5 1 0.3 8.1
 11 5 1 1.7 4.2
 10 -6 -1 44 18.3
 10 -6 -1 38.3 14.1
 10 -6 -1 34.9 16.3
 10 6 -1 16.4 12.8
 10 6 -1 11.1 14.3
 10 6 -1 46.9 13.4
 -10 6 1 30.5 11.3
 8 -6 -1 88.69 25.5
 8 -6 -1 91.79 27.1
 8 -6 -1 54.59 15.5
 8 -6 -1 62.09 16.6
 -8 6 1 89.59 26
 -8 6 1 90.69 15.3
 -8 6 1 74.99 15.6
 8 6 -1 91.89 26.5
 8 6 -1 64.39 17.7
 8 6 -1 100.49 18.8
 6 -6 -1 176.88 33.1
 6 -6 -1 160.38 26.8
 6 -6 -1 171.58 33.6
 6 6 -1 180.68 31.9
 -6 6 1 133.09 20.7
 -6 6 1 184.78 17.9
 6 6 -1 159.08 23.1
 -6 6 1 150.58 21.1
 4 -6 -1 176.88 33
 4 -6 -1 224.18 26.3
 4 -6 -1 166.68 27.1
 -4 6 1 198.98 21.4
 -4 6 1 132.09 19.3
 4 6 -1 185.18 31.8
 4 6 -1 197.78 20.1
 2 -6 -1 528.65 45.7
 -2 -6 1 544.75 32
 2 -6 -1 592.34 41.5
 2 6 -1 588.04 36.2
 -2 6 1 594.34 35.5
 2 6 -1 581.04 44.2
 0 -6 -1 206.18 21.4
 0 -6 -1 128.69 28.1
 0 -6 1 244.38 39.6
 0 -6 -1 174.38 19.1
 0 -6 1 149.49 24.3
 0 -6 1 162.38 19.2
 0 -6 1 214.68 20.8
 0 6 -1 178.08 19.1
 0 6 -1 131.79 23.6
 0 6 -1 154.68 24.6
 0 6 1 210.58 23.4
 0 6 1 210.78 20.4
 2 -6 1 317.27 29.6
 -2 -6 -1 306.37 24.5
 -2 -6 -1 335.17 25.9
 2 -6 1 315.77 43
 2 -6 1 348.17 30.4
 2 6 1 333.17 26.4
 2 6 1 332.17 34.4
 -2 6 -1 273.57 41.7
 -2 6 -1 330.37 26
 4 -6 1 -0.8 7.2
 -4 -6 -1 11.7 7.7
 4 -6 1 5.7 7.9
 4 -6 1 17.3 10.3
 -4 6 -1 16.6 8.9
 4 6 1 11.7 10.9
 4 6 1 23.6 9.1
 -4 6 -1 14.4 6.6
 6 -6 1 369.66 33.8
 6 -6 1 365.66 57.99
 6 6 1 383.26 29.7
 6 6 1 411.36 43.3
 -6 6 -1 385.76 34
 -6 6 -1 325.07 27.1
 -6 6 -1 398.56 27.6
 6 6 1 340.67 32.5
 -6 6 -1 313.07 34.8
 8 -6 1 68.79 18.8
 8 -6 1 70.39 24
 -8 6 -1 83.69 16.9
 8 6 1 51.19 23.3
 8 6 1 52.09 16.1
 -8 6 -1 75.29 13.4
 8 6 1 61.59 14.6
 -8 6 -1 61.59 13.3
 -8 6 -1 29.1 15.5
 10 -6 1 151.28 29.1
 10 -6 1 101.19 26.7
 10 6 1 75.79 26.7
 10 6 1 71.19 21.4
 -10 6 -1 120.19 20.3
 10 6 1 153.98 24.4
 7 -7 -1 7.4 9.7
 7 -7 -1 9.9 10.7
 7 -7 -1 19.8 14.7
 -7 7 1 9.2 12.4
 -7 7 1 6.8 6.2
 7 7 -1 2.3 5.6
 -7 7 1 3 6.1
 -7 7 1 5.2 6.4
 7 7 -1 18.9 13.6
 7 7 -1 11.9 13.9
 5 -7 -1 339.97 57.39
 5 -7 -1 369.36 48.3
 5 -7 -1 401.86 57.09
 5 -7 -1 360.96 32.7
 5 7 -1 284.97 40.9
 -5 7 1 353.76 31.6
 -5 7 1 387.86 29.4
 -5 7 1 331.27 28.4
 -5 7 1 239.88 36.7
 5 7 -1 331.67 34.6
 5 7 -1 383.36 31.3
 3 -7 -1 1227.48 79.59
 3 -7 -1 1228.78 69.59
 3 -7 -1 1117.39 60.39
 -3 7 1 1233.48 74.29
 -3 7 1 1276.97 61.39
 3 7 -1 1286.57 76.59
 -3 7 1 1345.87 76.89
 3 7 -1 1317.57 63.29
 3 7 -1 1183.38 67.29
 1 -7 -1 536.85 39.9
 1 -7 -1 523.75 71.39
 1 -7 -1 509.75 37.9
 -1 -7 1 481.55 47.4
 -1 -7 1 530.25 35.3
 1 7 -1 508.05 36.3
 -1 7 1 453.35 37.9
 1 7 -1 525.55 75.89
 -1 7 1 443.96 38
 -1 7 1 439.26 42.9
 1 -7 1 56.89 16.5
 -1 -7 -1 56.89 14.9
 1 -7 1 59.19 20.9
 1 7 1 72.99 16.9
 -1 7 -1 44.7 14.5
 -1 7 -1 71.99 25.1
 -1 7 -1 53.49 18.1
 1 7 1 47 19.3
 3 -7 1 118.09 28.3
 3 -7 1 113.49 24.9
 3 -7 1 127.79 27.3
 3 7 1 80.09 19.6
 -3 7 -1 127.39 21
 3 7 1 129.79 21.8
 -3 7 -1 117.89 26.3
 -3 7 -1 47.3 15.5
 3 7 1 90.19 23
 5 -7 1 644.94 56.69
 5 -7 1 667.93 52.39
 -5 7 -1 631.64 39.5
 -5 7 -1 504.65 48.2
 5 7 1 606.14 55.19
 5 7 1 607.44 47.9
 5 7 1 594.14 41
[truncated: 159,668 more chars]
