# Supplementary material for: Exploring Short-Wavelength Phase-Matching Nonlinear Optical Crystals by Employing KBe2BO3F2 as the Template
Source: ACS Cent Sci. 2022 Nov 11;8(11):1557–64. doi: 10.1021/acscentsci.2c00832 (PMC9686211; doi:10.1021/acscentsci.2c00832)
Supplement: Supplementary file 5 — oc2c00832_si_005.cif [file oc2c00832_si_005.cif]

data_2222
_audit_creation_date               2022-06-26
_audit_creation_method
;
Olex2 1.3
(compiled 2020.06.28 svn.raecde09e for OlexSys, GUI svn.r6132)
;
_shelx_SHELXL_version_number       '2018/3'
_audit_contact_author_address      ?
_audit_contact_author_email        ?
_audit_contact_author_name         ''
_audit_contact_author_phone        ?
_publ_contact_author_id_orcid      ?
_publ_section_references
;
Dolomanov, O.V., Bourhis, L.J., Gildea, R.J, Howard, J.A.K. & Puschmann, H.
 (2009), J. Appl. Cryst. 42, 339-341.

Sheldrick, G.M. (2015). Acta Cryst. A71, 3-8.

Sheldrick, G.M. (2015). Acta Cryst. C71, 3-8.
;
_chemical_name_common              ?
_chemical_name_systematic          ?
_chemical_formula_moiety           'B11 F3 O19 P1 Rb3'
_chemical_formula_sum              'B11 F3 O19 P Rb3'
_chemical_formula_weight           767.29
_chemical_absolute_configuration   ?
_chemical_melting_point            ?
loop_
  _atom_type_symbol
  _atom_type_description
  _atom_type_scat_dispersion_real
  _atom_type_scat_dispersion_imag
  _atom_type_scat_source
 'B' 'B' 0.0090 0.0039 'International Tables Vol C Tables 4.2.6.8 and 6.1.1.4'
 'F' 'F' 0.0727 0.0534 'International Tables Vol C Tables 4.2.6.8 and 6.1.1.4'
 'O' 'O' 0.0492 0.0322 'International Tables Vol C Tables 4.2.6.8 and 6.1.1.4'
 'P' 'P' 0.2955 0.4335 'International Tables Vol C Tables 4.2.6.8 and 6.1.1.4'
 'Rb' 'Rb' -0.4688 1.6079
 'International Tables Vol C Tables 4.2.6.8 and 6.1.1.4'

_shelx_space_group_comment
;
The symmetry employed for this shelxl refinement is uniquely defined
by the following loop, which should always be used as a source of
symmetry information in preference to the above space-group names.
They are only intended as comments.
;
_space_group_crystal_system        'trigonal'
_space_group_IT_number             146
_space_group_name_H-M_alt          'R 3'
_space_group_name_Hall             'R 3'
loop_
  _space_group_symop_operation_xyz
 'x, y, z'
 '-y, x-y, z'
 '-x+y, -x, z'
 'x+2/3, y+1/3, z+1/3'
 '-y+2/3, x-y+1/3, z+1/3'
 '-x+y+2/3, -x+1/3, z+1/3'
 'x+1/3, y+2/3, z+2/3'
 '-y+1/3, x-y+2/3, z+2/3'
 '-x+y+1/3, -x+2/3, z+2/3'

_cell_length_a                     11.37150(10)
_cell_length_b                     11.37150(10)
_cell_length_c                     12.0240(3)
_cell_angle_alpha                  90
_cell_angle_beta                   90
_cell_angle_gamma                  120
_cell_volume                       1346.53(4)
_cell_formula_units_Z              3
_cell_measurement_reflns_used      5671
_cell_measurement_temperature      300
_cell_measurement_theta_max        68.241
_cell_measurement_theta_min        5.807
_shelx_estimated_absorpt_T_max     0.463
_shelx_estimated_absorpt_T_min     0.311
_exptl_absorpt_coefficient_mu      12.478
_exptl_absorpt_correction_T_max    0.7531
_exptl_absorpt_correction_T_min    0.5719
_exptl_absorpt_correction_type     multi-scan
_exptl_absorpt_process_details
;
SADABS-2016/2 (Bruker,2016/2) was used for absorption correction.
wR2(int) was 0.1137 before and 0.0621 after correction.
The Ratio of minimum to maximum transmission is 0.7594.
The \l/2 correction factor is Not present.
;
_exptl_absorpt_special_details     ?
_exptl_crystal_colour              colourless
_exptl_crystal_colour_primary      colourless
_exptl_crystal_density_diffrn      2.839
_exptl_crystal_density_meas        ?
_exptl_crystal_density_method      ?
_exptl_crystal_description         plate
_exptl_crystal_F_000               1080
_exptl_crystal_size_max            0.122
_exptl_crystal_size_mid            0.08
_exptl_crystal_size_min            0.073
_exptl_transmission_factor_max     ?
_exptl_transmission_factor_min     ?
_diffrn_reflns_av_R_equivalents    0.0287
_diffrn_reflns_av_unetI/netI       0.0306
_diffrn_reflns_Laue_measured_fraction_full  0.993
_diffrn_reflns_Laue_measured_fraction_max  0.993
_diffrn_reflns_limit_h_max         13
_diffrn_reflns_limit_h_min         -13
_diffrn_reflns_limit_k_max         13
_diffrn_reflns_limit_k_min         -11
_diffrn_reflns_limit_l_max         14
_diffrn_reflns_limit_l_min         -14
_diffrn_reflns_number              5714
_diffrn_reflns_point_group_measured_fraction_full  0.984
_diffrn_reflns_point_group_measured_fraction_max  0.985
_diffrn_reflns_theta_full          67.679
_diffrn_reflns_theta_max           68.241
_diffrn_reflns_theta_min           5.807
_diffrn_ambient_temperature        300
_diffrn_detector_area_resol_mean   ?
_diffrn_measured_fraction_theta_full  0.993
_diffrn_measured_fraction_theta_max  0.993
_diffrn_measurement_device_type    'Bruker APEX-II CCD'
_diffrn_measurement_method         '\f and \w scans'
_diffrn_radiation_type             CuK\a
_diffrn_radiation_wavelength       1.54178
_diffrn_source                     ?
_diffrn_source_current             1.2
_diffrn_source_power               0.06
_diffrn_source_voltage             50.0
_diffrn_standards_number           0
_reflns_Friedel_coverage           0.984
_reflns_Friedel_fraction_full      0.976
_reflns_Friedel_fraction_max       0.976
_reflns_number_gt                  1079
_reflns_number_total               1085
_reflns_special_details
;
 Reflections were merged by SHELXL according to the crystal
 class for the calculation of statistics and refinement.
 
 _reflns_Friedel_fraction is defined as the number of unique
 Friedel pairs measured divided by the number that would be
 possible theoretically, ignoring centric projections and
 systematic absences. Completness statistics refer to single and
 composite reflections containing twin component 1 only.
;
_reflns_threshold_expression       'I > 2\s(I)'
_computing_cell_refinement         'SAINT V8.40B (?, 2016)'
_computing_data_collection         ?
_computing_data_reduction          'SAINT V8.40B (?, 2016)'
_computing_molecular_graphics      'Olex2 1.3 (Dolomanov et al., 2009)'
_computing_publication_material    'Olex2 1.3 (Dolomanov et al., 2009)'
_computing_structure_refinement    'SHELXL 2018/3 (Sheldrick, 2015)'
_computing_structure_solution      'SHELXT 2018/2 (Sheldrick, 2018)'
_refine_diff_density_max           0.788
_refine_diff_density_min           -0.524
_refine_diff_density_rms           0.120
_refine_ls_abs_structure_details
;
 Refined as an inversion twin.
;
_refine_ls_abs_structure_Flack     0.06(4)
_refine_ls_extinction_coef         .
_refine_ls_extinction_method       none
_refine_ls_goodness_of_fit_ref     1.082
_refine_ls_hydrogen_treatment      undef
_refine_ls_matrix_type             full
_refine_ls_number_parameters       119
_refine_ls_number_reflns           1085
_refine_ls_number_restraints       1
_refine_ls_R_factor_all            0.0278
_refine_ls_R_factor_gt             0.0276
_refine_ls_restrained_S_all        1.081
_refine_ls_shift/su_max            0.000
_refine_ls_shift/su_mean           0.000
_refine_ls_structure_factor_coef   Fsqd
_refine_ls_weighting_details      
 'w=1/[\s^2^(Fo^2^)+(0.0546P)^2^+2.5416P] where P=(Fo^2^+2Fc^2^)/3'
_refine_ls_weighting_scheme        calc
_refine_ls_wR_factor_gt            0.0768
_refine_ls_wR_factor_ref           0.0772
_refine_special_details
;
 Refined as a 2-component inversion twin.
;
_olex2_refinement_description
;
1. Twinned data refinement
 Scales: 0.94(4)
 0.06(4)
2. Others
 Fixed Sof: O7(0.33333)
;
_atom_sites_solution_hydrogens     .
_atom_sites_solution_primary       dual
_atom_sites_solution_secondary     ?
loop_
  _atom_site_label
  _atom_site_type_symbol
  _atom_site_fract_x
  _atom_site_fract_y
  _atom_site_fract_z
  _atom_site_U_iso_or_equiv
  _atom_site_adp_type
  _atom_site_occupancy
  _atom_site_site_symmetry_order
  _atom_site_calc_flag
  _atom_site_refinement_flags_posn
  _atom_site_refinement_flags_adp
  _atom_site_refinement_flags_occupancy
  _atom_site_disorder_assembly
  _atom_site_disorder_group
 Rb1 Rb -0.33395(7) 0.01031(6) -0.70686(13) 0.0291(3) Uani 1 1 d . . . . .
 P1 P -0.333333 -0.666667 -0.4416(3) 0.0202(6) Uani 1 3 d S T P . .
 F1 F -0.3527(6) -0.5158(7) -0.6600(5) 0.0717(19) Uani 1 1 d . . . . .
 O1 O -0.4003(5) -0.5880(6) -0.4768(7) 0.056(2) Uani 1 1 d . . . . .
 O2 O -0.2291(6) -0.3647(6) -0.5223(6) 0.0351(15) Uani 1 1 d . . . . .
 O3 O -0.4663(5) -0.4376(5) -0.5515(5) 0.0258(12) Uani 1 1 d . . . . .
 O4 O -0.0704(6) -0.1379(6) -0.5010(7) 0.0492(19) Uani 1 1 d . . . . .
 O5 O -0.3023(6) -0.2025(5) -0.5368(5) 0.0267(12) Uani 1 1 d . . . . .
 O6 O -0.5280(5) -0.2642(5) -0.5576(5) 0.0276(11) Uani 1 1 d . . . . .
 O7 O -0.3616(14) -0.7282(13) -0.3227(9) 0.028(3) Uani 0.3333 1 d . . P . .
 B1 B -0.3592(8) -0.4715(8) -0.5539(7) 0.0243(17) Uani 1 1 d . . . . .
 B2 B -0.1996(8) -0.2326(9) -0.5217(8) 0.030(2) Uani 1 1 d . . . . .
 B3 B -0.4352(8) -0.3077(7) -0.5474(7) 0.0193(14) Uani 1 1 d . . . . .
 B4 B 0.000000 0.000000 -0.5317(10) 0.018(2) Uani 1 3 d S T P . .
 B5 B -0.666667 -0.333333 -0.5558(9) 0.017(2) Uani 1 3 d S T P . .

loop_
  _atom_site_aniso_label
  _atom_site_aniso_U_11
  _atom_site_aniso_U_22
  _atom_site_aniso_U_33
  _atom_site_aniso_U_23
  _atom_site_aniso_U_13
  _atom_site_aniso_U_12
 Rb1 0.0235(4) 0.0325(4) 0.0320(4) -0.0010(5) 0.00367(17) 0.0146(3)
 P1 0.0182(8) 0.0182(8) 0.0243(11) 0.000 0.000 0.0091(4)
 F1 0.085(4) 0.113(5) 0.061(3) -0.036(3) -0.029(3) 0.083(4)
 O1 0.018(2) 0.020(3) 0.132(6) 0.031(3) 0.012(3) 0.010(2)
 O2 0.014(2) 0.011(3) 0.083(5) 0.006(2) -0.003(3) 0.008(2)
 O3 0.011(2) 0.013(2) 0.051(3) 0.006(2) -0.0029(19) 0.0053(19)
 O4 0.014(3) 0.017(3) 0.115(6) 0.017(3) -0.010(3) 0.006(2)
 O5 0.012(2) 0.012(2) 0.055(3) 0.0018(19) 0.000(2) 0.005(2)
 O6 0.015(2) 0.014(2) 0.055(3) 0.002(2) 0.000(2) 0.0079(18)
 O7 0.025(8) 0.039(6) 0.021(5) 0.004(4) 0.003(5) 0.016(8)
 B1 0.018(4) 0.011(3) 0.044(4) 0.000(3) -0.003(3) 0.008(3)
 B2 0.014(3) 0.009(3) 0.066(6) 0.003(3) 0.000(3) 0.006(3)
 B3 0.011(3) 0.010(3) 0.034(3) 0.004(2) -0.002(2) 0.003(2)
 B4 0.012(3) 0.012(3) 0.030(6) 0.000 0.000 0.0059(15)
 B5 0.015(3) 0.015(3) 0.020(5) 0.000 0.000 0.0073(16)

_geom_special_details
;
 All esds (except the esd in the dihedral angle between two l.s. planes)
 are estimated using the full covariance matrix.  The cell esds are taken
 into account individually in the estimation of esds in distances, angles
 and torsion angles; correlations between esds in cell parameters are only
 used when they are defined by crystal symmetry.  An approximate (isotropic)
 treatment of cell esds is used for estimating esds involving l.s. planes.
;
loop_
  _geom_bond_atom_site_label_1
  _geom_bond_atom_site_label_2
  _geom_bond_distance
  _geom_bond_site_symmetry_2
  _geom_bond_publ_flag
 Rb1 F1 3.037(5) 2_455 ?
 Rb1 O1 3.001(6) 7_554 ?
 Rb1 O2 3.254(6) 3 ?
 Rb1 O2 3.128(6) 8_444 ?
 Rb1 O3 3.047(6) 2_455 ?
 Rb1 O3 3.210(5) 7_554 ?
 Rb1 O4 3.188(6) 8_444 ?
 Rb1 O5 3.322(5) . ?
 Rb1 O5 3.137(6) 9_444 ?
 Rb1 O6 3.399(5) 9_444 ?
 Rb1 O6 3.308(5) . ?
 Rb1 O7 3.378(13) 9_544 ?
 P1 O1 1.497(5) . ?
 P1 O1 1.497(5) 3_545 ?
 P1 O1 1.497(5) 2_445 ?
 P1 O7 1.552(11) 2_445 ?
 P1 O7 1.552(11) 3_545 ?
 P1 O7 1.552(11) . ?
 F1 B1 1.388(10) . ?
 O1 B1 1.488(10) . ?
 O2 B1 1.419(10) . ?
 O2 B2 1.366(10) . ?
 O3 B1 1.450(10) . ?
 O3 B3 1.337(9) . ?
 O4 B2 1.341(10) . ?
 O4 B4 1.407(7) . ?
 O5 B2 1.384(10) . ?
 O5 B3 1.387(10) . ?
 O6 B3 1.377(9) . ?
 O6 B5 1.365(5) . ?
 O7 O7 1.05(2) 3_545 ?
 O7 O7 1.05(2) 2_445 ?
 O7 B4 1.614(15) 4_445 ?

loop_
  _geom_angle_atom_site_label_1
  _geom_angle_atom_site_label_2
  _geom_angle_atom_site_label_3
  _geom_angle
  _geom_angle_site_symmetry_1
  _geom_angle_site_symmetry_3
  _geom_angle_publ_flag
 F1 Rb1 O2 148.20(18) 2_455 8_444 ?
 F1 Rb1 O2 79.01(17) 2_455 3 ?
 F1 Rb1 O3 44.53(15) 2_455 2_455 ?
 F1 Rb1 O3 93.81(15) 2_455 7_554 ?
 F1 Rb1 O4 109.88(16) 2_455 8_444 ?
 F1 Rb1 O5 61.80(17) 2_455 9_444 ?
 F1 Rb1 O5 126.82(15) 2_455 . ?
 F1 Rb1 O6 97.96(14) 2_455 . ?
 F1 Rb1 O6 53.04(14) 2_455 9_444 ?
 F1 Rb1 O7 140.7(3) 2_455 9_544 ?
 O1 Rb1 F1 135.59(15) 7_554 2_455 ?
 O1 Rb1 O2 58.27(16) 7_554 8_444 ?
 O1 Rb1 O2 81.93(19) 7_554 3 ?
 O1 Rb1 O3 44.55(16) 7_554 7_554 ?
 O1 Rb1 O3 165.95(19) 7_554 2_455 ?
 O1 Rb1 O4 99.8(2) 7_554 8_444 ?
 O1 Rb1 O5 88.82(17) 7_554 . ?
 O1 Rb1 O5 116.7(2) 7_554 9_444 ?
 O1 Rb1 O6 125.46(13) 7_554 . ?
 O1 Rb1 O6 94.94(16) 7_554 9_444 ?
 O1 Rb1 O7 36.5(2) 7_554 9_544 ?
 O2 Rb1 O2 132.05(6) 8_444 3 ?
 O2 Rb1 O3 84.15(15) 8_444 7_554 ?
 O2 Rb1 O4 42.82(16) 8_444 8_444 ?
 O2 Rb1 O5 81.43(14) 3 . ?
 O2 Rb1 O5 72.86(15) 8_444 . ?
 O2 Rb1 O5 86.42(15) 8_444 9_444 ?
 O2 Rb1 O6 82.62(14) 8_444 . ?
 O2 Rb1 O6 104.12(16) 8_444 9_444 ?
 O2 Rb1 O6 104.95(13) 3 9_444 ?
 O2 Rb1 O6 103.40(16) 3 . ?
 O2 Rb1 O7 62.4(2) 3 9_544 ?
 O2 Rb1 O7 69.6(2) 8_444 9_544 ?
 O3 Rb1 O2 130.80(11) 2_455 8_444 ?
 O3 Rb1 O2 84.70(14) 2_455 3 ?
 O3 Rb1 O2 84.81(16) 7_554 3 ?
 O3 Rb1 O3 138.28(5) 2_455 7_554 ?
 O3 Rb1 O4 91.69(18) 2_455 8_444 ?
 O3 Rb1 O5 132.87(10) 7_554 . ?
 O3 Rb1 O5 76.56(13) 2_455 9_444 ?
 O3 Rb1 O5 84.91(14) 2_455 . ?
 O3 Rb1 O6 166.73(13) 7_554 . ?
 O3 Rb1 O6 92.67(13) 2_455 9_444 ?
 O3 Rb1 O6 51.84(13) 7_554 9_444 ?
 O3 Rb1 O6 53.98(14) 2_455 . ?
 O3 Rb1 O7 76.5(2) 7_554 9_544 ?
 O3 Rb1 O7 131.4(2) 2_455 9_544 ?
 O4 Rb1 O2 162.87(17) 8_444 3 ?
 O4 Rb1 O3 108.5(2) 8_444 7_554 ?
 O4 Rb1 O5 81.58(17) 8_444 . ?
 O4 Rb1 O6 91.92(17) 8_444 9_444 ?
 O4 Rb1 O6 61.58(19) 8_444 . ?
 O4 Rb1 O7 109.3(2) 8_444 9_544 ?
 O5 Rb1 O2 138.74(10) 9_444 3 ?
 O5 Rb1 O3 85.38(14) 9_444 7_554 ?
 O5 Rb1 O4 55.44(14) 9_444 8_444 ?
 O5 Rb1 O5 131.82(4) 9_444 . ?
 O5 Rb1 O6 94.77(15) 9_444 . ?
 O5 Rb1 O6 172.98(13) . 9_444 ?
 O5 Rb1 O6 41.17(13) 9_444 9_444 ?
 O5 Rb1 O7 57.2(3) . 9_544 ?
 O5 Rb1 O7 151.1(2) 9_444 9_544 ?
 O6 Rb1 O5 40.80(13) . . ?
 O6 Rb1 O6 133.20(4) . 9_444 ?
 O6 Rb1 O7 97.9(2) . 9_544 ?
 O7 Rb1 O6 128.2(2) 9_544 9_444 ?
 Rb1 P1 Rb1 115.81(4) 5_445 4_445 ?
 Rb1 P1 Rb1 115.81(4) 5_445 6_445 ?
 Rb1 P1 Rb1 115.81(4) 6_445 4_445 ?
 O1 P1 Rb1 92.3(2) 3_545 5_445 ?
 O1 P1 Rb1 151.7(2) . 5_445 ?
 O1 P1 Rb1 92.3(2) . 6_445 ?
 O1 P1 Rb1 41.9(2) . 4_445 ?
 O1 P1 Rb1 92.3(2) 2_445 4_445 ?
 O1 P1 Rb1 151.7(2) 3_545 4_445 ?
 O1 P1 Rb1 41.9(2) 3_545 6_445 ?
 O1 P1 Rb1 151.7(2) 2_445 6_445 ?
 O1 P1 Rb1 41.9(2) 2_445 5_445 ?
 O1 P1 O1 112.3(3) 3_545 2_445 ?
 O1 P1 O1 112.3(3) 3_545 . ?
 O1 P1 O1 112.3(3) 2_445 . ?
 O1 P1 O7 114.7(6) 3_545 . ?
 O1 P1 O7 114.7(6) 2_445 3_545 ?
 O1 P1 O7 118.5(6) . . ?
 O1 P1 O7 83.6(6) 2_445 . ?
 O1 P1 O7 83.6(6) 3_545 2_445 ?
 O1 P1 O7 118.5(6) 3_545 3_545 ?
 O1 P1 O7 118.5(6) 2_445 2_445 ?
 O1 P1 O7 83.6(6) . 3_545 ?
 O1 P1 O7 114.7(6) . 2_445 ?
 O7 P1 Rb1 57.7(5) . 5_445 ?
 O7 P1 Rb1 97.2(5) 3_545 5_445 ?
 O7 P1 Rb1 80.6(5) 3_545 6_445 ?
 O7 P1 Rb1 97.2(5) 2_445 4_445 ?
 O7 P1 Rb1 57.7(5) 3_545 4_445 ?
 O7 P1 Rb1 57.7(5) 2_445 6_445 ?
 O7 P1 Rb1 97.2(5) . 6_445 ?
 O7 P1 Rb1 80.6(5) 2_445 5_445 ?
 O7 P1 Rb1 80.6(5) . 4_445 ?
 O7 P1 O7 39.5(8) . 3_545 ?
 O7 P1 O7 39.5(8) 2_445 3_545 ?
 O7 P1 O7 39.5(8) 2_445 . ?
 Rb1 F1 Rb1 159.8(2) 3_445 2 ?
 B1 F1 Rb1 101.3(4) . 2 ?
 B1 F1 Rb1 97.1(4) . 3_445 ?
 P1 O1 Rb1 118.6(3) . 4_445 ?
 B1 O1 Rb1 108.3(4) . 4_445 ?
 B1 O1 P1 133.0(5) . . ?
 Rb1 O2 Rb1 77.90(12) 6_445 2 ?
 B1 O2 Rb1 136.8(5) . 6_445 ?
 B1 O2 Rb1 108.2(5) . 2 ?
 B2 O2 Rb1 99.6(5) . 2 ?
 B2 O2 Rb1 98.6(5) . 6_445 ?
 B2 O2 B1 121.3(7) . . ?
 Rb1 O3 Rb1 79.76(12) 3_445 4_445 ?
 B1 O3 Rb1 95.2(4) . 3_445 ?
 B1 O3 Rb1 100.0(4) . 4_445 ?
 B3 O3 Rb1 121.6(5) . 4_445 ?
 B3 O3 Rb1 130.4(5) . 3_445 ?
 B3 O3 B1 120.0(6) . . ?
 B2 O4 Rb1 96.5(4) . 6_445 ?
 B2 O4 B4 129.1(6) . . ?
 B4 O4 Rb1 134.4(3) . 6_445 ?
 Rb1 O5 Rb1 76.77(12) 5_455 . ?
 B2 O5 Rb1 132.3(5) . . ?
 B2 O5 Rb1 121.9(5) . 5_455 ?
 B2 O5 B3 119.2(6) . . ?
 B3 O5 Rb1 96.0(4) . . ?
 B3 O5 Rb1 100.4(4) . 5_455 ?
 Rb1 O6 Rb1 73.49(9) . 5_455 ?
 B3 O6 Rb1 96.8(4) . . ?
 B3 O6 Rb1 89.3(4) . 5_455 ?
 B5 O6 Rb1 121.5(4) . 5_455 ?
 B5 O6 Rb1 125.8(4) . . ?
 B5 O6 B3 131.6(5) . . ?
 P1 O7 Rb1 99.5(6) . 5_445 ?
 P1 O7 B4 134.9(9) . 4_445 ?
 O7 O7 Rb1 119.0(15) 2_445 5_445 ?
 O7 O7 Rb1 169.6(2) 3_545 5_445 ?
 O7 O7 P1 70.2(4) 2_445 . ?
 O7 O7 P1 70.2(4) 3_545 . ?
 O7 O7 O7 59.998(3) 2_445 3_545 ?
 O7 O7 B4 71.0(4) 2_445 4_445 ?
 O7 O7 B4 71.0(4) 3_545 4_445 ?
 B4 O7 Rb1 119.1(6) 4_445 5_445 ?
 Rb1 B1 Rb1 67.26(14) 3_445 4_445 ?
 F1 B1 Rb1 59.7(4) . 3_445 ?
 F1 B1 Rb1 122.2(5) . 4_445 ?
 F1 B1 O1 107.4(7) . . ?
 F1 B1 O2 109.6(7) . . ?
 F1 B1 O3 108.6(7) . . ?
 O1 B1 Rb1 49.5(3) . 4_445 ?
 O1 B1 Rb1 89.4(4) . 3_445 ?
 O2 B1 Rb1 161.3(5) . 3_445 ?
 O2 B1 Rb1 127.5(5) . 4_445 ?
 O2 B1 O1 108.9(7) . . ?
 O2 B1 O3 115.0(6) . . ?
 O3 B1 Rb1 60.3(4) . 3_445 ?
 O3 B1 Rb1 57.5(3) . 4_445 ?
 O3 B1 O1 107.1(6) . . ?
 Rb1 B2 Rb1 66.38(13) 6_445 2 ?
 O2 B2 Rb1 59.3(4) . 2 ?
 O2 B2 Rb1 59.3(4) . 6_445 ?
 O2 B2 O5 119.9(7) . . ?
 O4 B2 Rb1 78.3(5) . 2 ?
 O4 B2 Rb1 61.7(4) . 6_445 ?
 O4 B2 O2 116.8(6) . . ?
 O4 B2 O5 123.1(7) . . ?
 O5 B2 Rb1 135.1(6) . 2 ?
 O5 B2 Rb1 157.1(6) . 6_445 ?
 Rb1 B3 Rb1 65.87(12) 5_455 . ?
 O3 B3 Rb1 146.6(5) . . ?
 O3 B3 Rb1 146.9(5) . 5_455 ?
 O3 B3 O5 122.0(7) . . ?
 O3 B3 O6 124.5(7) . . ?
 O5 B3 Rb1 57.7(4) . 5_455 ?
 O5 B3 Rb1 62.3(3) . . ?
 O6 B3 Rb1 61.7(4) . . ?
 O6 B3 Rb1 68.6(4) . 5_455 ?
 O6 B3 O5 113.5(6) . . ?
 O4 B4 O4 113.4(4) . 3 ?
 O4 B4 O4 113.4(4) . 2 ?
 O4 B4 O4 113.4(5) 2 3 ?
 O4 B4 O7 113.9(8) 2 7_554 ?
 O4 B4 O7 83.2(6) 3 9_544 ?
 O4 B4 O7 83.2(6) 2 8_444 ?
 O4 B4 O7 113.9(8) 3 8_444 ?
 O4 B4 O7 116.2(8) . 8_444 ?
 O4 B4 O7 113.9(8) . 9_544 ?
 O4 B4 O7 83.2(6) . 7_554 ?
 O4 B4 O7 116.2(8) 2 9_544 ?
 O4 B4 O7 116.2(8) 3 7_554 ?
 O7 B4 O7 38.0(8) 7_554 8_444 ?
 O7 B4 O7 38.0(8) 7_554 9_544 ?
 O7 B4 O7 38.0(8) 9_544 8_444 ?
 O6 B5 O6 119.98(3) 2_455 . ?
 O6 B5 O6 119.97(3) . 3_445 ?
 O6 B5 O6 119.98(3) 2_455 3_445 ?

loop_
  _geom_torsion_atom_site_label_1
  _geom_torsion_atom_site_label_2
  _geom_torsion_atom_site_label_3
  _geom_torsion_atom_site_label_4
  _geom_torsion
  _geom_torsion_site_symmetry_1
  _geom_torsion_site_symmetry_2
  _geom_torsion_site_symmetry_3
  _geom_torsion_site_symmetry_4
  _geom_torsion_publ_flag
 Rb1 P1 O1 Rb1 46.1(9) 5_445 . . 4_445 ?
 Rb1 P1 O1 Rb1 -127.4(4) 6_445 . . 4_445 ?
 Rb1 P1 O1 B1 -137.0(6) 5_445 . . . ?
 Rb1 P1 O1 B1 49.5(9) 6_445 . . . ?
 Rb1 P1 O1 B1 177.0(12) 4_445 . . . ?
 Rb1 P1 O7 Rb1 128.8(4) 4_445 . . 5_445 ?
 Rb1 P1 O7 Rb1 -116.1(3) 6_445 . . 5_445 ?
 Rb1 P1 O7 O7 117.6(16) 5_445 . . 2_445 ?
 Rb1 P1 O7 O7 -49.4(13) 4_445 . . 3_545 ?
 Rb1 P1 O7 O7 65.7(13) 6_445 . . 3_545 ?
 Rb1 P1 O7 O7 1.5(13) 6_445 . . 2_445 ?
 Rb1 P1 O7 O7 -113.6(12) 4_445 . . 2_445 ?
 Rb1 P1 O7 O7 -178.2(16) 5_445 . . 3_545 ?
 Rb1 P1 O7 B4 149.7(16) 5_445 . . 4_445 ?
 Rb1 P1 O7 B4 -81.5(13) 4_445 . . 4_445 ?
 Rb1 P1 O7 B4 33.6(13) 6_445 . . 4_445 ?
 Rb1 F1 B1 Rb1 26.1(5) 3_445 . . 4_445 ?
 Rb1 F1 B1 Rb1 171.7(3) 2 . . 3_445 ?
 Rb1 F1 B1 Rb1 -162.2(3) 2 . . 4_445 ?
 Rb1 F1 B1 O1 78.7(5) 3_445 . . . ?
 Rb1 F1 B1 O1 -109.5(5) 2 . . . ?
 Rb1 F1 B1 O2 -163.1(5) 3_445 . . . ?
 Rb1 F1 B1 O2 8.6(7) 2 . . . ?
 Rb1 F1 B1 O3 135.0(4) 2 . . . ?
 Rb1 F1 B1 O3 -36.7(6) 3_445 . . . ?
 Rb1 O1 B1 Rb1 -60.0(3) 4_445 . . 3_445 ?
 Rb1 O1 B1 F1 -117.9(5) 4_445 . . . ?
 Rb1 O1 B1 O2 123.6(6) 4_445 . . . ?
 Rb1 O1 B1 O3 -1.4(7) 4_445 . . . ?
 Rb1 O2 B1 Rb1 -152.4(12) 6_445 . . 3_445 ?
 Rb1 O2 B1 Rb1 69.3(9) 6_445 . . 4_445 ?
 Rb1 O2 B1 Rb1 160.8(3) 2 . . 4_445 ?
 Rb1 O2 B1 Rb1 -60.9(17) 2 . . 3_445 ?
 Rb1 O2 B1 F1 -100.9(8) 6_445 . . . ?
 Rb1 O2 B1 F1 -9.3(7) 2 . . . ?
 Rb1 O2 B1 O1 16.3(10) 6_445 . . . ?
 Rb1 O2 B1 O1 107.8(6) 2 . . . ?
 Rb1 O2 B1 O3 136.4(6) 6_445 . . . ?
 Rb1 O2 B1 O3 -132.0(6) 2 . . . ?
 Rb1 O2 B2 Rb1 79.08(18) 6_445 . . 2 ?
 Rb1 O2 B2 Rb1 -79.08(18) 2 . . 6_445 ?
 Rb1 O2 B2 O4 23.5(9) 6_445 . . . ?
 Rb1 O2 B2 O4 -55.6(8) 2 . . . ?
 Rb1 O2 B2 O5 127.5(8) 2 . . . ?
 Rb1 O2 B2 O5 -153.5(7) 6_445 . . . ?
 Rb1 O3 B1 Rb1 80.50(17) 4_445 . . 3_445 ?
 Rb1 O3 B1 Rb1 -80.50(17) 3_445 . . 4_445 ?
 Rb1 O3 B1 F1 36.4(6) 3_445 . . . ?
 Rb1 O3 B1 F1 116.9(5) 4_445 . . . ?
 Rb1 O3 B1 O1 1.3(7) 4_445 . . . ?
 Rb1 O3 B1 O1 -79.2(6) 3_445 . . . ?
 Rb1 O3 B1 O2 -119.9(6) 4_445 . . . ?
 Rb1 O3 B1 O2 159.6(6) 3_445 . . . ?
 Rb1 O3 B3 Rb1 -46.8(12) 3_445 . . . ?
 Rb1 O3 B3 Rb1 42.7(11) 4_445 . . 5_455 ?
 Rb1 O3 B3 Rb1 147.2(6) 3_445 . . 5_455 ?
 Rb1 O3 B3 Rb1 -151.3(6) 4_445 . . . ?
 Rb1 O3 B3 O5 121.4(7) 4_445 . . . ?
 Rb1 O3 B3 O5 -134.1(6) 3_445 . . . ?
 Rb1 O3 B3 O6 43.1(11) 3_445 . . . ?
 Rb1 O3 B3 O6 -61.4(9) 4_445 . . . ?
 Rb1 O4 B2 Rb1 -69.31(19) 6_445 . . 2 ?
 Rb1 O4 B2 O2 -22.9(8) 6_445 . . . ?
 Rb1 O4 B2 O5 153.9(8) 6_445 . . . ?
 Rb1 O4 B4 O4 -130.0(3) 6_445 . . 3 ?
 Rb1 O4 B4 O4 1.2(14) 6_445 . . 2 ?
 Rb1 O4 B4 O7 114.3(8) 6_445 . . 7_554 ?
 Rb1 O4 B4 O7 137.1(7) 6_445 . . 9_544 ?
 Rb1 O4 B4 O7 95.1(10) 6_445 . . 8_444 ?
 Rb1 O5 B2 Rb1 -155.9(4) 5_455 . . 2 ?
 Rb1 O5 B2 Rb1 47.6(16) 5_455 . . 6_445 ?
 Rb1 O5 B2 Rb1 -54.2(9) . . . 2 ?
 Rb1 O5 B2 Rb1 149.3(10) . . . 6_445 ?
 Rb1 O5 B2 O2 -129.3(7) . . . . ?
 Rb1 O5 B2 O2 129.0(7) 5_455 . . . ?
 Rb1 O5 B2 O4 -47.7(11) 5_455 . . . ?
 Rb1 O5 B2 O4 53.9(12) . . . . ?
 Rb1 O5 B3 Rb1 77.60(17) 5_455 . . . ?
 Rb1 O5 B3 Rb1 -77.60(17) . . . 5_455 ?
 Rb1 O5 B3 O3 -140.7(7) 5_455 . . . ?
 Rb1 O5 B3 O3 141.7(7) . . . . ?
 Rb1 O5 B3 O6 -35.8(7) . . . . ?
 Rb1 O5 B3 O6 41.8(7) 5_455 . . . ?
 Rb1 O6 B3 Rb1 -73.28(12) 5_455 . . . ?
 Rb1 O6 B3 Rb1 73.28(12) . . . 5_455 ?
 Rb1 O6 B3 O3 145.3(8) 5_455 . . . ?
 Rb1 O6 B3 O3 -141.4(7) . . . . ?
 Rb1 O6 B3 O5 -37.2(6) 5_455 . . . ?
 Rb1 O6 B3 O5 36.1(7) . . . . ?
 Rb1 O6 B5 O6 137.3(6) . . . 3_445 ?
 Rb1 O6 B5 O6 52.3(11) 5_455 . . 2_455 ?
 Rb1 O6 B5 O6 -130.9(7) 5_455 . . 3_445 ?
 Rb1 O6 B5 O6 -39.5(12) . . . 2_455 ?
 P1 O1 B1 Rb1 -177.2(11) . . . 4_445 ?
 P1 O1 B1 Rb1 122.8(8) . . . 3_445 ?
 P1 O1 B1 F1 64.9(10) . . . . ?
 P1 O1 B1 O2 -53.6(11) . . . . ?
 P1 O1 B1 O3 -178.6(7) . . . . ?
 O1 P1 O1 Rb1 66.9(8) 2_445 . . 4_445 ?
 O1 P1 O1 Rb1 -165.4(3) 3_545 . . 4_445 ?
 O1 P1 O1 B1 -116.1(6) 2_445 . . . ?
 O1 P1 O1 B1 11.6(12) 3_545 . . . ?
 O1 P1 O7 Rb1 147.4(3) . . . 5_445 ?
 O1 P1 O7 Rb1 -76.2(5) 3_545 . . 5_445 ?
 O1 P1 O7 Rb1 35.4(3) 2_445 . . 5_445 ?
 O1 P1 O7 O7 41.4(14) 3_545 . . 2_445 ?
 O1 P1 O7 O7 105.6(14) 3_545 . . 3_545 ?
 O1 P1 O7 O7 153.0(13) 2_445 . . 2_445 ?
 O1 P1 O7 O7 -95.1(15) . . . 2_445 ?
 O1 P1 O7 O7 -30.9(14) . . . 3_545 ?
 O1 P1 O7 O7 -142.8(14) 2_445 . . 3_545 ?
 O1 P1 O7 B4 -63.0(14) . . . 4_445 ?
 O1 P1 O7 B4 -174.9(13) 2_445 . . 4_445 ?
 O1 P1 O7 B4 73.5(14) 3_545 . . 4_445 ?
 O7 P1 O1 Rb1 -47.2(6) 3_545 . . 4_445 ?
 O7 P1 O1 Rb1 -72.2(6) 2_445 . . 4_445 ?
 O7 P1 O1 Rb1 -28.0(7) . . . 4_445 ?
 O7 P1 O1 B1 129.8(10) 3_545 . . . ?
 O7 P1 O1 B1 104.8(10) 2_445 . . . ?
 O7 P1 O1 B1 149.0(9) . . . . ?
 O7 P1 O7 Rb1 178.2(16) 3_545 . . 5_445 ?
 O7 P1 O7 Rb1 -117.6(16) 2_445 . . 5_445 ?
 O7 P1 O7 O7 -64.19(18) 3_545 . . 2_445 ?
 O7 P1 O7 O7 64.19(18) 2_445 . . 3_545 ?
 O7 P1 O7 B4 -32.09(9) 3_545 . . 4_445 ?
 O7 P1 O7 B4 32.10(9) 2_445 . . 4_445 ?
 B1 O2 B2 Rb1 -118.2(8) . . . 2 ?
 B1 O2 B2 Rb1 162.7(9) . . . 6_445 ?
 B1 O2 B2 O4 -173.8(8) . . . . ?
 B1 O2 B2 O5 9.3(14) . . . . ?
 B1 O3 B3 Rb1 82.3(11) . . . . ?
 B1 O3 B3 Rb1 -83.7(12) . . . 5_455 ?
 B1 O3 B3 O5 -5.0(13) . . . . ?
 B1 O3 B3 O6 172.2(6) . . . . ?
 B2 O2 B1 Rb1 53(2) . . . 3_445 ?
 B2 O2 B1 Rb1 -85.3(9) . . . 4_445 ?
 B2 O2 B1 F1 104.5(9) . . . . ?
 B2 O2 B1 O1 -138.3(9) . . . . ?
 B2 O2 B1 O3 -18.2(12) . . . . ?
 B2 O4 B4 O4 52.4(16) . . . 3 ?
 B2 O4 B4 O4 -176.5(7) . . . 2 ?
 B2 O4 B4 O7 -40.5(12) . . . 9_544 ?
 B2 O4 B4 O7 -63.3(10) . . . 7_554 ?
 B2 O4 B4 O7 -82.5(10) . . . 8_444 ?
 B2 O5 B3 Rb1 -146.5(8) . . . . ?
 B2 O5 B3 Rb1 135.9(8) . . . 5_455 ?
 B2 O5 B3 O3 -4.9(13) . . . . ?
 B2 O5 B3 O6 177.6(7) . . . . ?
 B3 O3 B1 Rb1 -143.6(8) . . . 3_445 ?
 B3 O3 B1 Rb1 135.9(8) . . . 4_445 ?
 B3 O3 B1 F1 -107.2(8) . . . . ?
 B3 O3 B1 O1 137.1(7) . . . . ?
 B3 O3 B1 O2 16.0(12) . . . . ?
 B3 O5 B2 Rb1 77.9(9) . . . 2 ?
 B3 O5 B2 Rb1 -78.6(16) . . . 6_445 ?
 B3 O5 B2 O2 2.8(14) . . . . ?
 B3 O5 B2 O4 -173.9(8) . . . . ?
 B3 O6 B5 O6 -9.3(16) . . . 3_445 ?
 B3 O6 B5 O6 173.9(6) . . . 2_455 ?
 B4 O4 B2 Rb1 109.0(9) . . . 2 ?
 B4 O4 B2 Rb1 178.3(11) . . . 6_445 ?
 B4 O4 B2 O2 155.4(10) . . . . ?
 B4 O4 B2 O5 -27.8(15) . . . . ?
 B5 O6 B3 Rb1 -133.5(9) . . . 5_455 ?
 B5 O6 B3 Rb1 153.3(10) . . . . ?
 B5 O6 B3 O3 11.9(14) . . . . ?
 B5 O6 B3 O5 -170.7(8) . . . . ?

loop_
  _diffrn_refln_index_h
  _diffrn_refln_index_k
  _diffrn_refln_index_l
  _diffrn_refln_intensity_net
  _diffrn_refln_intensity_u
 2 -1 0 1235.28 59.09
 -1 -1 0 1183.68 58.89
 0 3 0 7550.34 349.57
 3 0 0 6895.41 338.77
 -3 3 0 6572.64 337.67
 -2 4 0 8037.1 388.16
 -4 5 0 1850.91 89.09
 -4 5 0 1809.12 88.79
 -1 -4 0 1821.52 89.49
 -4 5 0 1852.41 88.69
 5 -1 0 1880.21 90.19
 1 4 0 1776.12 89.09
 -5 1 0 1817.32 89.79
 1 4 0 1774.02 93.49
 1 4 0 1763.62 89.19
 -5 1 0 1796.12 89.59
 -3 6 0 2316.87 119.19
 -3 6 0 2298.67 118.89
 -3 6 0 2510.05 119.19
 -3 -3 0 2319.57 119.49
 -3 -3 0 2502.25 120.19
 -3 6 0 2371.96 119.29
 -3 6 0 2283.57 124.09
 3 3 0 2589.44 119.29
 -6 3 0 2554.34 120.09
 -6 3 0 2611.24 119.39
 0 6 0 3893.31 191.58
 0 6 0 3712.53 184.38
 -6 6 0 3795.62 184.48
 -5 7 0 2197.58 111.29
 7 -2 0 2357.06 112.99
 -5 7 0 2250.27 110.99
 -5 7 0 2329.17 129.99
 -5 7 0 2239.28 111.29
 -2 -5 0 2291.57 112.49
 -2 -5 0 2184.28 111.79
 2 5 0 2240.18 111.69
 2 5 0 2236.08 111.69
 -7 2 0 2358.96 112.89
 -2 7 0 2058.49 101.89
 -2 7 0 2000.2 108.39
 7 -5 0 2175.68 102.89
 -2 7 0 2283.87 103.69
 -2 7 0 2035.9 101.69
 -5 -2 0 2108.59 102.99
 -5 -2 0 2237.38 103.99
 -7 5 0 1827.22 101.19
 5 2 0 1910.91 103.19
 -7 8 0 1490.55 69.19
 -1 -7 0 1484.95 70.39
 8 -1 0 1475.05 71.19
 -7 8 0 1317.17 69.59
 -1 -7 0 1404.46 70.09
 -7 8 0 1554.64 79.19
 -7 8 0 1472.25 70.39
 -1 -7 0 1432.66 70.69
 8 -1 0 1468.55 71.59
 1 7 0 1207.88 68.89
 1 7 0 1290.87 69.69
 1 7 0 1257.57 69.99
 -8 1 0 1229.68 71.19
 -4 8 0 2137.29 108.59
 -4 -4 0 2109.69 110.49
 -4 8 0 1999.4 115.99
 -4 8 0 2184.98 109.39
 -4 -4 0 2208.58 110.19
 -4 8 0 2075.19 108.99
 -4 8 0 2118.29 109.39
 4 4 0 2391.56 109.49
 4 4 0 2469.15 110.49
 -8 4 0 2441.56 109.89
 -1 8 0 1066.79 57.39
 -1 8 0 1144.79 58.09
 -1 8 0 1094.69 56.99
 -7 -1 0 1152.38 58.89
 -7 -1 0 1162.78 59.69
 8 -7 0 1126.39 58.19
 -7 -1 0 1153.98 59.59
 -1 8 0 1091.99 64.59
 -1 8 0 1152.78 57.29
 -8 7 0 1172.68 58.19
 -8 7 0 1118.49 65.19
 -8 7 0 1153.98 56.79
 7 1 0 1154.38 59.19
 -6 9 0 6794.02 334.17
 -6 9 0 6882.81 334.27
 9 -3 0 6911.91 336.17
 -9 3 0 6947.11 336.17
 -3 9 0 2522.15 136.39
 -3 9 0 2602.44 128.39
 -3 9 0 2612.84 127.29
 -3 9 0 2590.14 127.89
 -6 -3 0 2628.64 130.09
 -3 9 0 2643.84 127.79
 -9 6 0 2541.95 128.39
 9 -9 0 1687.53 77.89
 0 9 0 1430.46 76.49
 -9 0 0 1352.76 78.89
 0 9 0 1402.16 77.49
 0 9 0 1397.66 76.79
 -9 9 0 1500.15 75.99
 0 -9 0 1682.03 77.59
 -9 9 0 1453.35 77.49
 9 0 0 1625.34 79.19
 0 -9 0 1749.32 77.89
 -9 9 0 1543.75 86.59
 -8 10 0 622.44 43.9
 -2 -8 0 582.44 36.3
 -2 -8 0 598.04 37.8
 -8 10 0 590.44 34.5
 -8 10 0 584.84 35.9
 10 -2 0 563.04 36.3
 10 -2 0 622.74 37.5
 8 -10 0 766.72 35.8
 2 8 0 787.22 36.7
 2 8 0 776.32 35.8
 -10 2 0 787.32 38.3
 2 8 0 771.82 36.2
 2 8 0 748.23 35
 -5 -5 0 971.2 50.59
 -5 10 0 934.71 48.5
 -5 10 0 982.6 48.7
 -5 10 0 957.5 57.79
 10 -5 0 972.3 50.09
 -5 -5 0 989.1 50.19
 -5 10 0 987.7 47.9
 -5 -5 0 970 50.59
 -5 10 0 968.6 48.9
 5 5 0 817.52 47.8
 5 5 0 807.72 48.9
 -8 -2 0 2191.08 108.19
 -2 10 0 2140.59 104.89
 -8 -2 0 2135.49 106.89
 -2 10 0 2061.29 112.69
 10 -8 0 2091.69 106.29
 -2 10 0 2187.28 105.69
 -2 10 0 2196.38 106.39
 -8 -2 0 2069.09 107.79
 -10 8 0 2114.09 106.29
 -10 8 0 2099.59 115.09
 8 2 0 2097.09 107.09
 2 -10 0 2085.79 105.09
 -10 11 0 674.53 43.7
 -1 -10 0 673.73 36.7
 11 -1 0 701.83 37.6
 -10 11 0 728.03 36.9
 1 10 0 685.53 35.5
 1 10 0 727.83 36.2
 1 10 0 674.93 36.7
 10 -11 0 687.23 36.5
 -11 1 0 667.63 37.6
 -4 -7 0 266.77 17
 11 -4 0 257.47 17
 -7 11 0 263.17 15.7
 -7 11 0 295.07 16.6
 -4 -7 0 248.48 17
 -7 11 0 268.97 16.2
 -7 11 0 292.97 15.9
 -4 -7 0 254.07 17.1
 4 7 0 246.48 15.9
 4 7 0 276.27 16
 4 7 0 268.97 15.6
 -4 11 0 1229.78 62.89
 -4 11 0 1223.48 62.59
 -7 -4 0 1207.98 64.29
 -7 -4 0 1228.68 65.29
 -4 11 0 1229.88 76.79
 -7 -4 0 1231.68 65.09
 11 -7 0 1195.38 63.99
 -4 11 0 1145.49 61.99
 -4 11 0 1158.98 62.99
 7 4 0 1328.27 64.29
 -11 7 0 1373.96 72.69
 -11 7 0 1289.57 63.49
 -10 -1 0 512.35 30.4
 -1 11 0 510.45 27.7
 -1 11 0 534.35 28.7
 11 -10 0 521.45 29.3
 -1 11 0 541.55 29.3
 10 1 0 550.54 30
 -11 10 0 551.14 29.4
 -11 10 0 558.24 36.4
 -3 -9 0 727.53 39.8
 -3 -9 0 752.12 39.9
 -3 -9 0 764.12 40.5
 -9 12 0 735.23 45.9
 -9 12 0 766.62 39.3
 3 9 0 758.42 39.4
 3 9 0 747.33 38.3
 3 9 0 742.13 38.5
 -6 12 0 875.61 44.4
 -6 -6 0 906.71 46
 -6 12 0 856.11 51.79
 -6 -6 0 839.82 46.1
 -6 12 0 819.82 43
 -6 12 0 810.32 43.8
 -6 12 0 839.12 44.1
 -6 -6 0 861.81 46.6
 12 -6 0 871.71 45.8
 6 6 0 886.11 44.8
 -12 6 0 876.91 51.59
 6 6 0 847.82 43.5
 -9 -3 0 357.06 20.5
 12 -9 0 337.17 19.4
 -3 12 0 344.27 18.5
 -3 12 0 331.07 17.3
 -3 12 0 342.67 18.9
 9 3 0 272.67 18.7
 -12 9 0 289.47 23.7
 -5 -8 0 920.51 44.3
 -5 -8 0 864.41 44.8
 -5 -8 0 875.81 44.2
 -8 13 0 798.72 50.49
 5 8 0 790.62 42.2
 5 8 0 804.52 42.3
 -13 5 0 830.22 47.7
 -8 -5 0 245.68 15.4
 -8 -5 0 220.48 14.5
 13 -8 0 239.58 15
 -5 13 0 245.18 14.3
 8 5 0 245.48 14.4
 -13 8 0 263.27 19.3
 1 -1 -1 153.68 8.3
 -1 0 -1 166.78 8.5
 1 0 1 163.38 8.4
 0 -1 1 147.19 9
 2 0 -1 384.06 18.9
 -2 0 1 366.66 18.7
 2 -2 1 346.97 18.1
 1 2 -1 192.38 15.1
 1 2 -1 207.48 12.3
 -3 1 -1 219.48 12.8
 1 2 -1 182.98 11.8
 -3 1 -1 217.28 11.8
 -2 3 1 227.98 11.7
 -1 -2 1 237.98 11.5
 -2 3 1 191.18 12.4
 -2 3 1 216.38 11.4
 3 -1 1 245.58 11.9
 -4 3 -1 139.99 7.8
 -4 3 -1 133.89 7.2
 3 1 -1 140.89 7.8
 3 1 -1 151.38 8.5
 -1 4 1 108.49 7.2
 -1 4 1 119.39 7.5
 -1 4 1 121.69 7.4
 -3 -1 1 122.99 7.8
 -1 4 1 111.59 10.1
 -3 -1 1 134.99 7.9
 -1 3 -1 305.47 19.2
 3 -2 -1 330.37 16.5
 -2 -1 -1 324.77 16.4
 -2 -1 -1 330.87 17.3
 -3 2 1 306.27 16.6
 2 1 1 307.57 16.3
 2 1 1 303.17 16.7
 -3 2 1 294.97 16
 2 3 -1 192.48 10.8
 -5 2 -1 186.88 10.8
 2 3 -1 183.18 14.2
 -5 2 -1 185.48 11.4
 -3 5 1 197.48 10.5
 -2 -3 1 198.58 10.8
 -2 -3 1 183.88 11
 -2 -3 1 182.48 10.8
 -3 5 1 183.68 10.6
 5 -2 1 173.48 11.3
 -3 5 1 180.08 13.9
 -6 4 -1 363.76 19.2
 4 2 -1 393.76 21
 -6 4 -1 376.16 20.1
 4 2 -1 345.87 20.1
 6 -4 1 399.66 20.5
 -4 -2 1 370.86 20.4
 -2 6 1 370.96 20.1
 -2 6 1 347.87 19.6
 -2 6 1 363.36 19.9
 -2 6 1 381.46 19.8
 -4 -2 1 380.76 20.8
 -1 -3 -1 443.36 25.1
 -3 4 -1 444.26 27.8
 -1 -3 -1 478.55 24.5
 4 -1 -1 497.85 25.3
 -3 4 -1 445.06 24.2
 -3 4 -1 466.15 24.8
 4 -1 -1 546.05 27.3
 -4 1 1 515.35 25.1
 -4 1 1 496.05 25.4
 1 3 1 498.65 24.9
 -4 1 1 463.25 24.7
 1 3 1 492.45 24.8
 -4 1 1 511.15 25.4
 0 4 -1 149.39 9.2
 0 4 -1 150.48 9
 4 -4 -1 149.29 8.8
 0 4 -1 145.79 12.4
 -4 0 -1 159.38 9.6
 -4 0 -1 156.18 9.8
 0 -4 1 162.28 8.7
 -4 4 1 160.08 8.9
 4 0 1 167.38 9.4
 -4 4 1 151.68 9
 4 0 1 164.18 9.8
 -4 4 1 160.28 9.2
 0 -4 1 162.28 10.5
 3 4 -1 97.89 7.7
 -7 3 -1 86.49 7.8
 3 4 -1 98.09 7.2
 -7 3 -1 94.89 7.3
 7 -3 1 115.29 8
 -4 7 1 122.39 7.8
 7 -3 1 119.49 8.6
 -4 7 1 107.29 7.3
 -3 -4 1 113.39 7.8
 -3 -4 1 123.69 8.1
 -4 7 1 113.59 7.2
 -3 -4 1 121.99 8.2
 -4 7 1 119.89 11.8
 -4 7 1 114.99 7.3
 -8 5 -1 185.58 11.4
 5 3 -1 159.48 10.5
 5 3 -1 186.08 12.1
 -5 -3 1 178.08 11.8
 -3 8 1 175.88 10.7
 -5 -3 1 186.58 12.4
 -3 8 1 176.88 11.2
 -5 -3 1 172.08 12
 8 -5 1 168.48 11.5
 -3 8 1 172.38 11
 -3 8 1 181.08 10.9
 -3 8 1 158.18 15.3
 0 -5 -1 68.99 6
 -5 5 -1 76.59 5.1
 -5 5 -1 65.99 4.5
 0 -5 -1 72.49 4.4
 -5 5 -1 71.29 4.9
 5 0 -1 70.99 6
 0 5 1 58.49 4.7
 -5 0 1 61.19 5.1
 0 5 1 49.99 7.2
 0 5 1 57.19 4.5
 -5 0 1 58.69 5.3
 0 5 1 57.79 4.4
 5 -5 1 60.99 4.5
 -3 -2 -1 986.7 47.2
 5 -3 -1 953.8 47.1
 -3 -2 -1 940.61 47.4
 -2 5 -1 934.41 46.5
 -2 5 -1 893.11 46.2
 -2 5 -1 938.41 46.4
 3 2 1 939.41 46.6
 -5 3 1 942.51 46.7
 -5 3 1 856.41 46.9
 -6 1 -1 566.84 29.7
 -6 1 -1 593.64 30.4
 1 5 -1 553.84 34.1
 -6 1 -1 566.34 29.9
 5 -6 -1 547.15 28.5
 1 5 -1 591.94 29.1
 1 5 -1 580.84 29.3
 -5 6 1 549.25 28.6
 -5 6 1 512.15 33.6
 -1 -5 1 550.74 29.3
 -5 6 1 563.24 29.3
 -1 -5 1 530.65 28.9
 -5 6 1 542.05 28.6
 -5 6 1 520.15 28.7
 6 -1 1 570.04 30
 6 -1 1 578.14 29.7
 -1 -5 1 558.64 29
 4 5 -1 356.56 20.9
 4 5 -1 341.87 20.1
 9 -4 1 360.26 21.3
 -4 -5 1 353.36 21.4
 -4 -5 1 368.96 21.3
 -5 9 1 352.96 20.3
 -5 9 1 365.46 19.9
 -5 9 1 341.57 26.6
 -5 9 1 370.86 20.7
 -4 -5 1 361.76 21.5
 -5 9 1 369.16 20.3
 -10 6 -1 101.09 7.9
 6 4 -1 103.89 7.3
 6 4 -1 112.29 8.6
 -6 -4 1 94.69 8.4
 -4 10 1 94.69 7.5
 -4 10 1 96.79 7.8
 -6 -4 1 105.49 9.1
 -4 10 1 94.29 7.2
 -4 10 1 96.89 7.5
 -4 10 1 91.39 11.8
 6 1 -1 175.08 11.7
 -7 6 -1 155.78 11.5
 1 -7 -1 158.98 9.7
 -7 6 -1 168.58 10.8
 -1 7 1 171.38 10.4
 -6 -1 1 180.38 11.8
 -1 7 1 155.68 14.5
 -6 -1 1 177.48 11.4
 -1 7 1 163.28 10.3
 -6 -1 1 174.58 11.7
 -1 7 1 173.08 10.8
 7 -6 1 174.68 10.9
 -1 7 1 165.68 10.4
 -4 6 -1 49.3 6.7
 6 -2 -1 49.8 4.6
 6 -2 -1 47.3 4.8
 -2 -4 -1 52.59 4.9
 -2 -4 -1 50.49 4.2
 -2 -4 -1 48 4.1
 -4 6 -1 52.19 4.2
 -6 2 1 45.6 4
 2 4 1 50.89 3.9
 -6 2 1 43.5 4.4
 2 4 1 48.3 4.1
 2 4 1 43.5 3.9
 -1 6 -1 8.3 1.5
 -5 -1 -1 8 2.1
 6 -5 -1 8.8 2
 -1 6 -1 7.2 3.6
 -1 6 -1 8.4 1.8
 -1 6 -1 7.7 1.9
 -1 6 -1 6.8 1.6
 -5 -1 -1 6.7 2.2
 -1 6 -1 8.7 2.1
 5 1 1 3.3 1.5
 -6 5 1 2.5 1.1
 -6 5 1 3.6 1.6
 2 6 -1 421.16 22.1
 -8 2 -1 423.26 23.5
 2 6 -1 404.96 22
 -6 8 1 370.76 21.6
 -2 -6 1 378.56 22.5
 8 -2 1 394.16 23.2
 -6 8 1 391.36 22.2
 8 -2 1 400.56 22.9
 -2 -6 1 379.46 22.1
 -2 -6 1 394.36 22.3
 -6 8 1 389.26 21.4
 -6 8 1 398.26 28.5
 5 6 -1 116.39 8.8
 5 6 -1 117.49 8.2
 11 -5 1 121.19 9.5
 -6 11 1 110.59 13.5
 -5 -6 1 123.29 9.6
 -5 -6 1 114.09 9.7
 -6 11 1 117.39 8
 -5 -6 1 108.79 9.4
 -6 11 1 114.69 8.5
 -6 11 1 112.79 8.4
 -6 11 1 108.39 8.3
 -12 7 -1 86.19 10.9
 7 5 -1 96.69 7.7
 7 5 -1 89.79 6.5
 -7 -5 1 93.79 8.1
 12 -7 1 98.99 8.1
 -5 12 1 99.99 11.2
 -5 12 1 94.69 6.6
 -5 12 1 101.19 7.5
 -5 12 1 89.59 7.3
 -7 -5 1 100.69 8.9
 -7 -5 1 98.59 8.5
 -5 12 1 87.49 7.1
 -9 7 -1 132.29 9.9
 2 -9 -1 133.39 9.1
 7 2 -1 146.89 10.9
 -9 7 -1 125.09 14.2
 -7 -2 1 141.69 11.1
 -2 9 1 133.99 14
 -2 9 1 148.49 9.6
 -7 -2 1 149.49 11.3
 -2 9 1 146.39 9.6
 -2 9 1 142.09 9.5
 -2 9 1 140.69 10
 -7 -2 1 152.68 10.9
 9 -7 1 141.69 10.1
 7 -1 -1 288.17 16.4
 -1 -6 -1 256.37 15.4
 -6 7 -1 289.77 21.1
 7 -1 -1 267.27 18.6
 -6 7 -1 277.17 14.6
 -1 -6 -1 288.07 15.6
 -6 7 -1 262.27 15.1
 -6 7 -1 276.77 15.6
 -1 -6 -1 276.77 16.1
 1 6 1 245.48 18.9
 1 6 1 262.07 15.2
 6 -7 1 260.07 14.8
 1 6 1 269.67 15.3
 1 6 1 265.97 15.6
 -7 1 1 260.97 15.9
 -7 1 1 267.07 16.6
 1 6 1 249.88 14.8
 -3 7 -1 142.19 8.7
 -3 7 -1 146.09 9.2
 -3 7 -1 141.19 13.6
 -3 7 -1 155.68 9.8
 -4 -3 -1 157.08 10.6
 -4 -3 -1 147.29 10
 -3 7 -1 156.18 9.4
 -4 -3 -1 157.18 10.2
 7 -4 -1 159.18 10.3
 -7 4 1 147.79 9.5
 4 3 1 142.79 12.7
 4 3 1 146.69 9.3
 -7 4 1 129.99 9.7
 -7 0 -1 394.46 22.9
 7 -7 -1 370.16 21.2
 0 7 -1 365.66 20.5
 0 7 -1 363.26 21
 0 7 -1 393.96 21.5
 -7 0 -1 376.96 21.9
 -7 0 -1 365.86 22.3
 0 7 -1 359.46 26.7
 -7 7 1 400.76 21.5
 7 0 1 393.76 21.7
 -7 7 1 406.56 20.6
 0 -7 1 351.96 20.7
 7 0 1 419.66 22.5
 0 -7 1 384.96 20.8
 -7 7 1 388.46 27.5
 -7 7 1 363.36 20.6
 3 7 -1 137.89 9.4
 3 7 -1 122.99 9.3
 3 7 -1 132.59 9.4
 -10 3 -1 136.89 11
 10 -3 1 134.09 10.4
 -7 10 1 129.79 9.3
 -3 -7 1 137.39 10.2
 -3 -7 1 130.39 10.3
 -7 10 1 136.69 15.3
 -3 -7 1 142.19 10.5
 -7 10 1 141.09 9
 -7 10 1 139.09 9.8
 10 -3 1 131.49 10.6
 6 7 -1 123.29 7.3
 6 7 -1 120.29 7.6
 -13 6 -1 112.59 10.9
 6 7 -1 105.89 7.1
 -7 13 1 114.19 7.1
 -6 -7 1 120.09 8.7
 -6 -7 1 114.39 9.3
 -6 -7 1 111.99 8.8
 -11 8 -1 161.68 20.6
 8 3 -1 154.88 14.9
 8 3 -1 135.89 8.5
 -8 -3 1 128.09 12.4
 -3 11 1 114.19 13.1
 11 -8 1 141.79 10.3
 -3 11 1 112.19 10.5
 -3 11 1 132.69 8.9
 -8 -3 1 147.49 15.2
 -8 -3 1 138.09 10.3
 -3 11 1 105.49 11.4
 -8 8 -1 87.19 6
 0 -8 -1 78.69 6.7
 8 0 -1 91.99 8
 0 -8 -1 81.19 6.7
 0 8 1 119.19 13.4
 8 -8 1 76.59 6.6
 -8 0 1 96.79 7.8
 -8 0 1 128.39 18
 0 8 1 94.39 7.3
 0 8 1 89.89 10.3
 -5 8 -1 171.38 11.4
 8 -3 -1 184.18 12.5
 -3 -5 -1 186.68 12.6
 8 -3 -1 159.28 12.4
 -5 8 -1 178.98 11.5
 -3 -5 -1 175.58 12.1
 -5 8 -1 165.58 11.1
 -3 -5 -1 188.28 12.4
 -5 8 -1 187.98 17.1
 -5 8 -1 167.68 10.7
 -8 3 1 203.68 11.9
 3 5 1 216.38 11.7
 3 5 1 205.78 11.9
 3 5 1 221.38 12.4
 -8 3 1 223.58 13.9
 -2 8 -1 513.85 28.1
 -6 -2 -1 535.25 29
 -2 8 -1 500.45 26.9
 -2 8 -1 524.65 27.7
 -6 -2 -1 536.65 29.4
 -2 8 -1 494.05 34.5
 -6 -2 -1 548.85 29.7
 8 -6 -1 533.45 28.7
 6 2 1 502.55 28.6
 -8 6 1 517.05 27.1
 -8 6 1 506.65 28
 6 2 1 467.35 29.2
 1 8 -1 188.78 11.7
 -9 1 -1 202.48 14.1
 1 8 -1 207.78 12.5
 1 8 -1 206.68 12.8
 8 -9 -1 197.18 12.6
 -1 -8 1 181.18 12.3
 -8 9 1 177.48 18.1
 -8 9 1 186.48 12.5
 -1 -8 1 192.98 12.9
 -1 -8 1 186.78 12.6
 9 -1 1 178.48 12.9
 -8 9 1 184.18 11.5
 9 -1 1 203.08 13.8
 4 8 -1 282.17 15.5
 4 8 -1 257.47 15
 4 8 -1 269.77 19.5
 -4 -8 1 286.57 17
 -8 12 1 271.07 21.6
 -8 12 1 265.47 15.9
 -4 -8 1 259.17 16.8
 -8 12 1 260.17 14.9
 -13 9 -1 25.8 5.9
 9 4 -1 28.2 3.4
 -4 13 1 31.1 3.8
 13 -9 1 31.5 4.6
 -9 -4 1 34.1 5
 -4 13 1 28.9 3.8
 -10 9 -1 2.9 3
 -10 9 -1 5.8 2
 1 -10 -1 4.1 1.9
 9 1 -1 5.4 2.4
 -1 10 1 3.3 1.7
 10 -9 1 2.1 1.4
 -1 10 1 3.2 1.5
 -1 10 1 2.2 1.4
 -9 -1 1 2.6 1.9
 -7 9 -1 64.59 6.3
 9 -2 -1 60.39 6
 -7 9 -1 54.09 5
 -2 -7 -1 60.29 6.1
 9 -2 -1 63.19 6.4
 -7 9 -1 61.89 9.8
 -7 9 -1 58.59 5.4
 -2 -7 -1 58.29 5.7
 7 -9 1 49.3 4.6
 2 7 1 49.99 5.1
 2 7 1 50.39 4.9
 9 -5 -1 122.49 9.5
 -5 -4 -1 121.49 9.7
 -4 9 -1 116.69 7.6
 -4 9 -1 113.09 8.1
 -4 9 -1 123.39 8.7
 -5 -4 -1 117.39 9.2
 -4 9 -1 111.29 8
 -4 9 -1 107.19 13.2
 5 4 1 112.49 7.8
 -9 5 1 110.09 8.5
 5 4 1 113.19 8.2
 5 4 1 129.69 9.3
 -1 9 -1 161.58 10.6
 -8 -1 -1 156.58 11.5
 9 -8 -1 154.18 11.1
 -8 -1 -1 157.78 12.3
 -8 -1 -1 138.49 11.7
 -1 9 -1 150.48 15.6
 -1 9 -1 159.38 9.8
 -1 9 -1 161.88 11
 8 1 1 168.58 11.9
 -9 8 1 164.58 17
 -9 8 1 153.08 10.9
 1 -9 1 150.78 10.2
 -9 8 1 153.38 9.8
 9 -11 -1 103.39 8
 2 9 -1 117.59 7.7
 2 9 -1 112.39 8.5
 2 9 -1 113.59 8.1
 -11 2 -1 117.99 9.7
 -2 -9 1 116.29 8.9
 -9 11 1 106.29 13
 11 -2 1 128.09 9.8
 -9 11 1 122.89 8.8
 -9 11 1 121.09 7.7
 -2 -9 1 114.79 9.3
 -2 -9 1 121.59 10.3
 -12 10 -1 97.89 14.2
 10 2 -1 92.29 7.9
 -2 12 1 92.39 6.1
 -10 -2 1 89.69 7.8
 12 -10 1 87.19 7.1
 -9 10 -1 179.98 12.2
 -1 -9 -1 177.58 12.4
 -1 -9 -1 188.18 12.6
 -9 10 -1 184.48 18.1
 10 -1 -1 187.08 13.3
 1 9 1 192.48 11.9
 -10 1 1 191.58 13.5
 1 9 1 178.48 11.6
 1 9 1 173.78 12.2
 9 -10 1 187.58 12
 -6 10 -1 92.29 6.9
 -4 -6 -1 86.89 7.9
 -4 -6 -1 85.39 7.5
 -6 10 -1 81.79 6.5
 -6 10 -1 77.09 11.3
 -6 10 -1 83.59 5.9
 -6 10 -1 83.69 6.7
 4 6 1 72.99 6.1
 4 6 1 70.29 6.5
 4 6 1 80.19 6.8
 -3 10 -1 110.49 7.7
 10 -7 -1 124.39 9.6
 -7 -3 -1 128.79 10.5
 -3 10 -1 121.39 8.6
 -3 10 -1 115.49 8.9
 -7 -3 -1 126.99 10.4
 -7 -3 -1 113.19 9.5
 -3 10 -1 105.89 13.5
 7 3 1 122.89 9.6
 7 3 1 115.19 7.9
 -10 7 1 116.69 9
 -10 0 -1 234.88 16.3
 0 10 -1 241.38 13.8
 10 -10 -1 255.57 15.9
 0 10 -1 267.97 15
 0 10 -1 249.68 15.3
 10 0 1 227.68 15.7
 -10 10 1 233.28 21
 0 -10 1 241.48 15.1
 -10 10 1 238.98 15.2
 3 10 -1 96.99 7.5
 -10 13 1 104.89 7
 -10 13 1 84.09 9.7
 -3 -10 1 108.79 8.3
 -3 -10 1 118.59 7.8
 11 0 -1 90.09 7.3
 -11 11 -1 90.59 10.6
 0 -11 -1 89.79 7
 0 -11 -1 84.49 7
 -11 11 -1 87.59 6.6
 0 11 1 79.49 6.5
 11 -11 1 73.39 6.4
 0 11 1 80.09 5.7
 0 11 1 78.29 6
 -11 0 1 74.99 7.1
 -3 -8 -1 96.99 8.4
 -8 11 -1 101.39 23.1
 -3 -8 -1 100.39 8.6
 -8 11 -1 93.39 7.5
 11 -3 -1 97.29 10
 -3 -8 -1 94.79 8.2
 -8 11 -1 89.69 7.2
 11 -3 -1 100.79 9.5
 3 8 1 98.29 7.9
 3 8 1 109.39 11.8
 3 8 1 95.49 8.7
 -6 -5 -1 270.37 18.6
 -5 11 -1 261.17 16.6
 -6 -5 -1 305.37 18.5
 11 -6 -1 285.77 18.1
 -5 11 -1 290.67 24.4
 -5 11 -1 282.37 17.2
 -6 -5 -1 284.17 18.9
 6 5 1 287.57 17.6
 6 5 1 296.67 16.2
 -9 -2 -1 254.57 16
 -2 11 -1 272.87 16
 -2 11 -1 267.27 15.5
 -2 11 -1 246.08 14.2
 11 -9 -1 265.27 17.2
 -9 -2 -1 264.37 17.3
 -11 9 1 239.38 21.4
 -11 9 1 247.38 15.8
 2 -11 1 238.78 15
 9 2 1 260.97 16.4
 1 11 -1 254.27 14.1
 1 11 -1 264.67 14.7
 12 -1 1 242.28 15.1
 -1 -11 1 248.38 14.8
 -11 12 1 228.78 18.2
 -11 12 1 249.78 14.5
 -1 -11 1 256.57 15.4
 -10 12 -1 14.2 5.2
 12 -2 -1 15.3 4
 -2 -10 -1 14 3.1
 -10 12 -1 11.5 2.6
 -2 -10 -1 11.3 2.9
 2 10 1 12.7 2.3
 2 10 1 13.8 2.7
 2 10 1 12.1 2.6
 -5 -7 -1 43.8 5.4
 -7 12 -1 58.99 8.4
 -5 -7 -1 45.2 5.1
 -7 12 -1 43.5 9.9
 -7 12 -1 39.3 4.1
 12 -5 -1 44.7 5.2
 -5 -7 -1 42.4 5.2
 5 7 1 47.8 4
 5 7 1 39.9 4.1
 5 7 1 58.89 8.1
 -4 12 -1 79.29 6.3
 -4 12 -1 77.79 6.4
 -8 -4 -1 79.69 7
 -4 12 -1 76.49 9.8
 -8 -4 -1 82.39 7.7
 12 -8 -1 79.99 7.1
 -8 -4 -1 85.29 13.8
 8 4 1 81.89 6.9
 -12 8 1 79.29 10.8
 -1 12 -1 45.9 4.1
 12 -11 -1 42.6 4.7
 -1 12 -1 47.6 4.4
 11 1 1 51.59 4.8
 -12 11 1 49.3 4.4
 -12 11 1 47.4 7.1
 -4 -9 -1 50.29 4.8
 -9 13 -1 45.9 7.1
 -4 -9 -1 44.9 5.1
 4 9 1 42.4 3.6
 -7 -6 -1 50.79 6.3
 -6 13 -1 47.4 7.4
 13 -7 -1 55.69 5.5
 -7 -6 -1 53.19 5.2
 -7 -6 -1 48.1 5.3
 7 6 1 56.09 4.7
 -13 7 1 48.8 7.4
 13 -10 -1 154.88 10.3
 -3 13 -1 143.99 9.1
 -10 -3 -1 155.48 13.1
 10 3 1 157.28 9.9
 -13 10 1 149.09 14.6
 0 -1 -2 47.3 3.1
 -1 1 -2 37.6 3.1
 0 1 2 39.6 2.9
 -1 0 2 42.5 3
 1 -1 2 40.2 2.8
 2 1 -2 130.69 8.6
 3 -2 2 159.88 8.6
 -1 3 2 142.29 8.6
 -2 -1 2 165.68 9.4
 -2 -1 2 169.88 9.6
 -2 -1 2 160.78 9.2
 -1 3 2 138.59 8.6
 -2 0 -2 369.66 19.8
 -2 0 -2 369.16 19
 2 -2 -2 333.17 18.7
 0 2 -2 342.57 22.7
 -2 2 2 366.16 18.7
 2 0 2 395.26 18.8
 -2 2 2 356.66 18.7
 3 2 -2 487.75 26.7
 -5 3 -2 479.75 27.7
 -2 5 2 506.75 26.4
 -3 -2 2 540.65 27.6
 -2 5 2 507.65 30.4
 5 -3 2 560.94 27.2
 -3 -2 2 565.64 27.4
 -1 -2 -2 714.13 41.2
 3 -1 -2 901.01 41.5
 3 -1 -2 846.92 41.5
 3 -1 -2 804.92 41.2
 -1 -2 -2 870.11 40.3
 -3 1 2 839.02 40.7
 1 2 2 836.32 40.8
 -3 1 2 774.92 40.6
 -3 1 2 777.02 39.9
 1 2 2 801.62 40.6
 1 2 2 780.22 40
 -3 1 2 786.92 40.8
 2 -3 2 768.32 39.5
 -4 1 -2 393.36 20.8
 -4 1 -2 381.56 20.7
 1 3 -2 377.76 24.4
 -3 4 2 382.06 19.9
 -1 -3 2 416.96 20.3
 4 -1 2 379.76 20.8
 -3 4 2 370.16 20.1
 -3 4 2 369.76 20
 -1 -3 2 372.96 20.4
 4 -1 2 403.16 20.4
 4 3 -2 21.4 4
 -7 4 -2 21.7 3.6
 4 3 -2 20.5 3.3
 -3 7 2 17.3 2.9
 7 -4 2 16.2 2.9
 -4 -3 2 18.3 3.6
 -3 7 2 19.3 5.5
 -4 -3 2 13.7 2.9
 -3 7 2 12.9 2.4
 -3 7 2 13.2 2.5
 4 0 -2 274.47 14.5
 4 0 -2 268.67 14.9
 0 -4 -2 247.08 14.3
 -4 4 -2 241.08 13.1
 -4 4 -2 242.08 16.8
 -4 4 -2 273.67 14
 -4 0 2 241.98 14.2
 0 4 2 240.78 13.5
 4 -4 2 246.98 13.4
 -4 0 2 241.18 14
 4 -3 -2 100.39 7.3
 4 -3 -2 98.29 7.6
 -1 4 -2 102.39 9.5
 4 -3 -2 112.39 7.2
 -3 -1 -2 115.99 7.6
 -1 4 -2 101.09 6.7
 -3 -1 -2 108.79 7.2
 -4 3 2 115.59 6.6
 -4 3 2 108.39 6.7
 3 1 2 109.19 7.1
 1 -4 2 105.39 6.5
 3 1 2 118.79 7
 -4 3 2 105.99 6.9
 3 1 2 129.89 7.9
 2 4 -2 115.69 7.7
 -6 2 -2 112.49 8.4
 2 4 -2 114.19 11.5
 2 4 -2 107.59 7.8
 -4 6 2 114.39 11.1
 -2 -4 2 118.69 7.8
 6 -2 2 123.69 8.5
 -4 6 2 107.69 7.3
 6 -2 2 126.59 8.2
 -4 6 2 120.99 7.8
 -2 -4 2 121.59 8
 -4 6 2 120.09 7.4
 -2 -4 2 115.09 7.9
 5 4 -2 290.47 18.5
 5 4 -2 270.27 16.7
 -5 -4 2 307.17 18.9
 -5 -4 2 303.27 19.9
 -4 9 2 313.57 17.2
 -4 9 2 299.87 17.7
 -4 9 2 288.67 22.6
 -4 9 2 301.87 17.3
 -5 -4 2 293.47 18.7
 9 -5 2 295.17 18.2
 -4 9 2 300.37 17.4
 -6 5 -2 177.48 9.5
 1 -6 -2 174.18 9.6
 -6 5 -2 171.98 10.5
 5 1 -2 179.18 10.8
 5 1 -2 190.48 11.6
 -1 6 2 148.99 9.9
 -5 -1 2 165.78 11.1
 -5 -1 2 168.08 10.9
 -5 -1 2 176.08 11.2
 6 -5 2 163.58 10.3
 -1 6 2 166.88 10.5
 -1 6 2 172.88 10.2
 -1 6 2 171.98 10.1
 5 -2 -2 587.04 33.3
 -3 5 -2 573.64 31.4
 -3 5 -2 587.64 31.9
 -2 -3 -2 642.74 32.6
 -2 -3 -2 628.34 33
 -2 -3 -2 640.34 32.6
 -3 5 -2 603.84 32
 2 3 2 666.93 32
 -5 2 2 664.73 32.9
 -5 2 2 680.63 32
 -5 2 2 668.43 32.6
 2 3 2 642.14 32.3
 -5 0 -2 107.79 7.4
 -5 0 -2 117.89 8
 0 5 -2 103.79 10.7
 -5 0 -2 112.69 7.6
 0 5 -2 115.89 7.2
 5 -5 -2 111.49 7.1
 0 -5 2 89.49 6.5
 5 0 2 83.99 7
 -5 5 2 88.89 6.3
 -5 5 2 86.29 6.6
 3 5 -2 744.13 38.4
 3 5 -2 754.12 37.9
 -8 3 -2 706.83 39
 -5 8 2 700.93 37.4
 8 -3 2 709.53 39.2
 -5 8 2 720.83 37.4
 -3 -5 2 723.73 38.6
 -5 8 2 705.03 37.5
 8 -3 2 733.83 38.8
 -3 -5 2 724.33 38.3
 -5 8 2 754.12 38.3
 -5 8 2 688.83 44.1
 -3 -5 2 728.83 38.6
 6 5 -2 254.57 15.8
 -11 6 -2 242.38 20.5
 6 5 -2 227.68 14.4
 -5 11 2 249.28 15.3
 -6 -5 2 236.18 16.5
 11 -6 2 256.57 16.3
 -5 11 2 274.97 16.5
 -5 11 2 247.68 14.7
 -5 11 2 213.08 18.9
 -5 11 2 246.38 15
 -6 -5 2 253.77 16.9
 -6 -5 2 258.87 16.5
 2 -8 -2 305.37 16.5
 -8 6 -2 302.57 17.7
 -8 6 -2 279.67 22.2
 6 2 -2 296.87 18.5
 -6 -2 2 298.07 18.7
 -2 8 2 301.57 17.1
 -6 -2 2 318.07 19
 8 -6 2 315.47 18
 -2 8 2 293.67 17.3
 -6 -2 2 311.07 18.5
 -2 8 2 278.67 21.5
 -2 8 2 301.07 17.7
 -2 8 2 299.07 17.1
 -5 6 -2 280.27 17.2
 -1 -5 -2 292.27 17.4
 -1 -5 -2 307.37 17.3
 -5 6 -2 298.67 21.6
 6 -1 -2 318.47 18.3
 6 -1 -2 308.27 18.5
 -5 6 -2 306.17 17.4
 -6 1 2 331.97 18.5
 5 -6 2 329.67 16.8
 1 5 2 330.37 17.2
 1 5 2 324.97 17.3
 1 5 2 323.47 17.6
 -6 1 2 324.27 17.9
 -2 6 -2 144.59 9
 -2 6 -2 131.79 8.7
 -2 6 -2 135.19 12.7
 -2 6 -2 140.59 9.3
 -4 -2 -2 154.98 10.2
 -2 6 -2 144.69 8.3
 -4 -2 -2 151.08 9.8
 6 -4 -2 151.78 9.8
 4 2 2 148.69 9.2
 -6 4 2 166.48 9
 4 2 2 154.38 9.7
 -6 4 2 164.38 9.4
 4 2 2 142.49 8.6
 -7 1 -2 71.49 6.6
 1 6 -2 76.49 5.8
 1 6 -2 72.59 6
 1 6 -2 65.19 9.2
 -7 1 -2 76.29 7.1
 6 -7 -2 75.49 6
 -7 1 -2 75.79 6.9
 7 -1 2 75.19 6.3
 -1 -6 2 70.19 5.8
 -6 7 2 70.19 9.5
 -1 -6 2 78.89 6.2
 -6 7 2 71.89 6
 -6 7 2 77.99 5.7
 7 -1 2 76.89 6.7
 -1 -6 2 72.39 6
 -6 7 2 80.79 6.2
 4 6 -2 8.9 2.6
 4 6 -2 10 2.7
 4 6 -2 3.7 1.6
 -6 10 2 4.9 2
 -4 -6 2 4 2
 -6 10 2 5.8 2
 -6 10 2 5.5 2.1
 -4 -6 2 4.7 2.2
 10 -4 2 5.5 2.3
 -6 10 2 3.6 3.2
 -6 10 2 5.3 1.8
 -4 -6 2 3.5 1.8
 -13 7 -2 93.29 9.3
 7 6 -2 103.29 6.9
 7 6 -2 91.69 6
 13 -7 2 88.19 7.6
 -6 13 2 79.59 7.7
 -7 -6 2 92.69 7.3
 -7 -6 2 94.39 7.7
 -6 13 2 85.19 6
 -7 -6 2 84.89 8.3
 -6 13 2 95.49 6.6
 -10 7 -2 91.59 7.6
 -10 7 -2 96.59 11.9
 7 3 -2 98.19 8.4
 -7 -3 2 93.19 8.7
 -3 10 2 98.29 7.8
 -3 10 2 94.19 7.3
 -3 10 2 83.59 7.2
 10 -7 2 100.79 8.3
 -3 10 2 90.39 7.3
 -7 -3 2 99.19 8.5
 0 -7 -2 178.58 13.1
 7 0 -2 218.48 13.9
 -7 7 -2 201.38 17.3
 -7 7 -2 215.98 12.7
 0 -7 -2 190.78 13
 -7 7 -2 193.58 11.2
 7 0 -2 213.98 13.2
 0 -7 -2 190.38 12.3
 0 7 2 206.68 12.7
 0 7 2 209.08 12.2
 -7 0 2 216.28 13.8
 -7 0 2 206.58 13.2
 0 7 2 164.58 20.2
 0 7 2 192.18 12
 0 7 2 202.98 12.1
 0 7 2 190.28 11.5
 -4 7 -2 104.79 6.7
 -3 -4 -2 102.59 7.3
 -4 7 -2 107.49 11.2
 -4 7 -2 98.29 6.4
 -3 -4 -2 104.89 7.5
 -3 -4 -2 91.89 7.5
 7 -3 -2 109.69 7.9
 -4 7 -2 89.09 6.8
 -4 7 -2 102.49 6.1
 3 4 2 87.39 7
 3 4 2 76.49 6.4
 -7 3 2 81.89 7
 -7 3 2 77.19 6.3
 3 4 2 80.99 6.1
 -1 7 -2 116.19 12.9
 -1 7 -2 120.19 8.3
 -6 -1 -2 117.59 9.1
 -1 7 -2 123.29 8.8
 -6 -1 -2 125.49 9.7
 7 -6 -2 125.59 8.9
 -6 -1 -2 133.49 9.7
 -1 7 -2 120.09 7.7
 -7 6 2 124.09 8.7
 6 1 2 129.79 9.3
 -7 6 2 120.99 7.9
 1 -7 2 126.79 8.2
 -9 2 -2 30.9 5.5
 2 7 -2 28.6 4.4
 2 7 -2 29.1 3.6
 7 -9 -2 34.3 4.3
 2 7 -2 35.8 5
 9 -2 2 32.5 5
 -7 9 2 40.3 5.8
 -2 -7 2 34.5 4.4
 -7 9 2 39.5 9.6
 -7 9 2 42.3 5.2
 -7 9 2 31 4.1
 -2 -7 2 41.3 4.6
 -12 5 -2 123.99 12.3
 5 7 -2 141.79 9.1
 5 7 -2 137.29 8.8
 -7 12 2 125.49 8.3
 12 -5 2 134.49 10.1
 -5 -7 2 134.29 10
 -7 12 2 137.29 9.3
 -7 12 2 114.19 8.6
 -7 12 2 119.69 12.8
 -5 -7 2 136.29 10.2
 8 4 -2 120.79 8.1
 8 4 -2 126.49 9.5
 -12 8 -2 108.69 12.1
 -4 12 2 131.49 8.5
 -4 12 2 124.29 8.8
 -8 -4 2 145.69 10.7
 -4 12 2 143.59 9.3
 -8 -4 2 127.79 9.6
 -4 12 2 136.09 9
 -8 -4 2 129.09 11.2
 12 -8 2 147.39 10.1
 1 -9 -2 348.47 19.2
 -9 8 -2 341.57 25.9
 -9 8 -2 323.67 19.4
 8 1 -2 335.27 20.5
 -8 -1 2 327.77 20.8
 -1 9 2 333.57 18.9
 -1 9 2 305.27 18.5
 -1 9 2 313.87 18.5
 -8 -1 2 301.37 20.6
 9 -8 2 313.77 19.2
 -8 -1 2 322.17 19.9
 -1 9 2 330.27 19.4
 -2 -6 -2 265.17 16.4
 -6 8 -2 252.47 15.7
 -6 8 -2 266.87 16
 8 -2 -2 272.97 17.5
 -2 -6 -2 262.57 16.3
 -6 8 -2 254.37 14.6
 -6 8 -2 274.27 22
 8 -2 -2 263.57 16.9
 -2 -6 -2 263.07 16.9
 -8 2 2 280.37 17.2
 2 6 2 288.17 15.7
 6 -8 2 276.57 15.1
 2 6 2 290.87 15.9
 2 6 2 276.47 16.2
 -5 -3 -2 429.06 24.8
 -5 -3 -2 436.06 25.5
 -3 8 -2 446.16 24.4
 -3 8 -2 425.26 23.6
 8 -5 -2 443.76 25.1
 -5 -3 -2 435.66 25.3
 -3 8 -2 403.66 22.5
 -3 8 -2 444.66 23.9
 5 3 2 417.76 22.9
 5 3 2 429.96 23.8
 -8 5 2 429.46 23.9
 -8 5 2 452.85 23.3
 5 3 2 455.85 24.8
 -8 0 -2 170.98 12.9
 0 8 -2 185.38 11.9
 0 8 -2 170.28 11.4
 8 -8 -2 171.08 11.9
 -8 0 -2 162.38 12
 0 8 -2 171.18 21.4
 0 8 -2 165.58 10.4
 -8 8 2 192.38 11.1
 0 -8 2 153.88 11.6
 -8 8 2 196.98 12
 0 -8 2 175.28 11.4
 -8 8 2 174.78 18.1
 3 8 -2 196.08 11.9
 3 8 -2 188.18 12.5
 3 8 -2 175.18 11.5
 3 8 -2 194.58 12.5
 -8 11 2 205.48 18.2
 -8 11 2 204.28 12.1
 -8 11 2 206.98 13.2
 11 -3 2 206.38 14
 -3 -8 2 222.28 14.3
 -3 -8 2 197.78 13.5
 -3 -8 2 226.08 13.9
 11 -3 2 197.88 14.3
 -8 11 2 186.68 12.2
 -11 9 -2 222.88 19.3
 9 2 -2 245.58 15.5
 2 -11 -2 211.58 14.2
 -2 11 2 232.18 14
 -2 11 2 229.68 14.5
 -9 -2 2 246.78 16.1
 -2 11 2 226.48 13.7
 11 -9 2 236.18 16.7
 -1 -8 -2 323.77 19
 9 -1 -2 314.27 19.3
 -1 -8 -2 326.67 19
 9 -1 -2 328.87 20
 -8 9 -2 324.87 25.6
 -1 -8 -2 307.37 19.2
 1 8 2 319.77 18
 1 8 2 298.17 17.8
 8 -9 2 285.67 17.9
 -9 1 2 297.47 19.7
 1 8 2 305.77 18.6
 -5 9 -2 489.35 35.3
 -4 -5 -2 503.75 28.4
 -4 -5 -2 525.55 29.1
 -5 9 -2 490.75 25.8
 -5 9 -2 481.45 26.6
 -5 9 -2 519.55 27.5
 -5 9 -2 530.95 27.2
 9 -4 -2 531.25 29
 4 5 2 490.65 27.9
 4 5 2 492.65 26.5
 -9 4 2 458.05 27.1
 4 5 2 470.15 27.2
 -7 -2 -2 166.28 12
 -2 9 -2 120.99 11
 -2 9 -2 161.18 10.9
 9 -7 -2 164.08 11.9
 -2 9 -2 178.38 11.6
 -7 -2 -2 171.08 12.5
 -7 -2 -2 188.08 13.1
 -2 9 -2 157.28 16.7
 -9 7 2 157.78 10.3
 7 2 2 172.18 12.1
 -9 7 2 159.28 11.2
 2 -9 2 156.68 10.9
 1 9 -2 140.99 8.6
 -10 1 -2 147.69 11.9
 1 9 -2 136.69 9.9
 1 9 -2 137.59 9.6
 9 -10 -2 132.99 9.9
 -1 -9 2 139.79 10.3
 -9 10 2 127.39 9.8
 10 -1 2 141.09 10.9
 -9 10 2 118.39 14.3
 -1 -9 2 142.79 11.2
 -9 10 2 125.29 8.9
 4 9 -2 13.2 2.3
 -4 -9 2 16.9 3.2
 -4 -9 2 13.8 4.4
 -9 13 2 17.8 3
 10 0 -2 86.49 8.1
 -10 10 -2 96.19 12
 0 -10 -2 96.29 7.9
 -10 10 -2 83.99 7.2
 0 -10 -2 84.69 8.8
 -10 0 2 109.39 9
 0 10 2 100.19 7.1
 0 10 2 99.99 7.2
 0 10 2 94.99 7.7
 -7 10 -2 116.49 7.4
 -7 10 -2 115.39 13.9
 -7 10 -2 112.99 8.5
 -3 -7 -2 104.89 9
 -3 -7 -2 102.69 9.2
 10 -3 -2 122.29 9.6
 -7 10 -2 109.39 8.2
 10 -3 -2 105.89 9.7
 -3 -7 -2 117.29 9.6
 3 7 2 119.79 8.9
 7 -10 2 124.19 8.1
 -10 3 2 118.29 9.8
 3 7 2 108.29 7.9
 3 7 2 124.09 8.4
 10 -6 -2 21.1 4.3
 -6 -4 -2 25.5 5.6
 -6 -4 -2 21.6 4.5
 -4 10 -2 27.3 3.5
 -4 10 -2 21.4 3.7
 -6 -4 -2 17.4 4.2
 -4 10 -2 23.3 4
 -4 10 -2 30 8.9
 -4 10 -2 23.5 3.9
 6 4 2 36.6 4
 6 4 2 35.2 5.5
 -10 6 2 30.3 4.5
 -9 -1 -2 10.3 3.1
 -1 10 -2 8.2 2.2
 10 -9 -2 12.4 3.3
 -1 10 -2 13.7 5.6
 -1 10 -2 12.7 3.3
 -1 10 -2 11 2.4
 -10 9 2 8 2.5
 1 -10 2 11.6 2.9
 9 1 2 9.9 2.6
 -10 9 2 6.1 3.8
 1 -10 2 11 3
 2 10 -2 45.7 4.5
 2 10 -2 42.4 4
 -10 12 2 41.3 6.7
 12 -2 2 39.2 6.3
 -2 -10 2 48.3 5
 -2 -10 2 43.4 4.6
 -10 12 2 49.4 4.7
 11 1 -2 187.38 12.2
 -12 11 -2 173.38 14.7
 -1 12 2 192.88 11
 -1 12 2 173.68 10.4
 12 -11 2 181.58 11.9
 -11 -1 2 192.08 12.2
 -1 12 2 190.68 11.4
 -9 11 -2 193.98 12.5
 -9 11 -2 197.18 18.2
 -2 -9 -2 202.18 14.6
 11 -2 -2 218.78 14.3
 -2 -9 -2 209.38 13.4
 -11 2 2 173.68 13.7
 2 9 2 191.58 12.6
 9 -11 2 180.98 12.3
 2 9 2 197.58 12
 2 9 2 200.58 12.1
 -5 -6 -2 206.68 14.8
 -6 11 -2 185.28 12.7
 -5 -6 -2 197.38 14.4
 -6 11 -2 224.68 16.9
 -5 -6 -2 211.38 14.4
 11 -5 -2 215.98 14.4
 -6 11 -2 194.48 19.6
 5 6 2 215.08 13.4
 11 -8 -2 277.37 17.2
 -3 11 -2 233.08 21.3
 -8 -3 -2 246.28 19.2
 -3 11 -2 282.97 16.6
 -8 -3 -2 274.27 17.1
 -8 -3 -2 265.97 18
 -3 11 -2 280.57 16.1
 -11 8 2 260.57 16.4
 -11 8 2 263.87 23.1
 8 3 2 269.77 16.9
 -11 0 -2 100.69 8.6
 0 11 -2 140.59 10.7
 11 -11 -2 107.49 8.1
 0 11 -2 108.19 8.1
 0 -11 2 111.59 8.2
 -11 11 2 112.49 12
 0 -11 2 115.19 8.4
 -11 11 2 117.09 8.4
 11 0 2 114.49 8.6
 -11 12 -2 162.68 14
 -1 -11 -2 158.38 11.2
 -1 -11 -2 151.08 10.4
 12 -1 -2 169.48 12.4
 1 11 2 167.28 9.7
 1 11 2 164.88 10.3
 -4 -8 -2 220.78 14.4
 -8 12 -2 218.18 16.1
 -4 -8 -2 216.28 15.8
 -4 -8 -2 228.18 15
 -8 12 -2 215.38 19.3
 12 -4 -2 203.08 14.5
 4 8 2 228.98 13
 4 8 2 228.18 12.7
 4 8 2 219.78 13.6
 12 -7 -2 132.49 10
 -7 -5 -2 131.79 10
 -5 12 -2 124.79 13.9
 -5 12 -2 129.99 9.1
 -7 -5 -2 124.19 10.4
 -5 12 -2 131.09 9.9
 -7 -5 -2 132.89 10.4
 -12 7 2 118.89 13.7
 7 5 2 131.79 9.3
 12 -10 -2 35.2 4.1
 -2 12 -2 35.2 3.9
 -10 -2 -2 36.3 5.3
 -2 12 -2 35.5 4.1
 -12 10 2 36 4.6
 10 2 2 35.7 4.1
 -12 10 2 27.2 6.6
 -6 -7 -2 50.99 5.1
 13 -6 -2 49.9 5.8
 -6 -7 -2 51.69 5.9
 -6 -7 -2 53.89 5.5
 -7 13 -2 46.9 7.4
 6 7 2 47.1 3.9
 6 7 2 45.3 4.2
 -13 6 2 49.5 7.3
 -9 -4 -2 21.8 3.8
 13 -9 -2 38.3 6.6
 -4 13 -2 30.7 3.9
 -4 13 -2 28.9 4
 -13 9 2 31.5 6.9
 9 4 2 29.6 3.4
 0 0 3 480.25 24.7
 1 -2 -3 8291.37 421.16
 1 1 -3 9999 424.26
 -1 2 3 7782.12 419.36
 2 2 -3 0.1 2.8
 -2 -2 3 -0.2 0.7
 0 -3 -3 6569.44 318.07
 3 -3 -3 5440.76 271.47
 0 -3 3 5726.83 270.77
 -3 6 3 4930.81 241.18
 6 -3 3 5047.1 243.48
 -5 4 -3 189.28 15.6
 -5 4 -3 191.78 12.8
 4 1 -3 184.48 13.5
 -1 5 3 242.78 13.1
 -1 5 3 247.28 12.8
 -4 -1 3 260.17 13.9
 -1 5 3 254.57 12.8
 -4 -1 3 252.67 13.8
 5 -4 3 230.78 13
 -2 4 -3 6037 290.27
 4 -2 -3 5814.22 291.77
 -4 2 3 6003.3 290.37
 2 2 3 6148.19 290.07
 4 -5 -3 3838.92 199.88
 -5 1 -3 4126.09 200.28
 -4 5 3 4142.89 198.88
 -4 5 3 4126.99 198.98
 -1 -4 3 4199.28 199.48
 -1 -4 3 4112.19 199.48
 4 4 -3 2242.88 118.59
 4 4 -3 2249.87 119.99
 -4 8 3 2550.14 119.69
 -4 -4 3 2494.55 120.49
 -4 8 3 2264.57 124.09
 -4 8 3 2507.05 118.89
 -4 8 3 2461.05 118.99
 -4 8 3 2522.85 119.19
 -7 5 -3 3150.58 155.58
 -2 7 3 3099.59 149.69
 -2 7 3 2876.01 149.39
 -2 7 3 3060.69 148.99
 -4 5 -3 3974.7 192.08
 5 -1 -3 3982 193.58
 -1 -4 -3 3908.51 193.08
 -1 -4 -3 3865.31 192.88
 -5 1 3 4015.6 192.78
 4 1 3 570.14 29.9
 -5 4 3 560.04 29.4
 4 1 3 576.94 29.8
 -5 4 3 559.74 29.7
 4 1 3 562.84 30.1
 1 -5 3 538.05 30.1
 -5 4 3 581.04 29
 1 -5 3 584.04 29.5
 -7 2 -3 3105.59 151.58
 2 5 -3 3097.29 157.88
 2 5 -3 3129.69 150.18
 5 -7 -3 2793.82 149.88
 2 5 -3 3082.19 150.58
 -2 -5 3 3092.29 150.78
 -2 -5 3 2967.3 150.18
 -5 7 3 3200.88 149.69
 -5 7 3 3113.19 149.69
 -5 7 3 2944.51 155.88
 7 -2 3 3059.49 151.08
 -5 7 3 3110.79 149.88
 5 5 -3 1641.14 86.89
 -10 5 -3 1780.82 93.09
 5 5 -3 1871.81 85.79
 -5 -5 3 1954.7 88.59
 -5 -5 3 1614.44 87.19
 10 -5 3 1985.5 87.99
 -5 10 3 1558.24 85.59
 -5 -5 3 1635.94 87.59
 -5 10 3 1606.74 91.09
 -5 10 3 1638.94 85.89
 -5 10 3 1646.94 86.49
 -5 10 3 1594.14 85.39
 6 3 -3 1755.32 87.99
 -9 6 -3 1819.32 94.19
 3 -9 -3 1560.24 85.59
 -3 9 3 1614.54 85.99
 -6 -3 3 1721.63 88.39
 -3 9 3 1721.43 85.99
 -3 9 3 1734.83 86.59
 -6 -3 3 1739.23 88.39
 -6 -3 3 1752.72 87.89
 9 -6 3 1750.62 87.39
 -3 9 3 1784.42 86.79
 0 -6 -3 4130.49 201.58
 0 -6 -3 4141.09 200.88
 0 6 3 4070.29 200.28
 6 -3 -3 5890.21 295.97
 -3 6 -3 6481.15 294.87
 -6 3 3 5843.22 294.27
 0 6 -3 3520.55 178.98
 0 6 -3 3340.27 170.98
 0 6 -3 3397.66 170.08
 -6 0 -3 3861.51 175.18
 6 -6 -3 3262.37 172.38
 -6 0 -3 3576.24 172.88
 6 0 3 3619.14 172.08
 -6 6 3 3526.75 170.88
 0 -6 3 3489.05 171.58
 0 -6 3 3404.06 171.48
 -6 6 3 3553.34 171.28
 -6 9 3 111.89 8.2
 -6 9 3 122.39 9.2
 -3 -6 3 124.09 9.6
 -6 9 3 108.39 8.1
 -3 -6 3 111.29 9
 -6 9 3 111.99 8.4
 -3 -6 3 114.59 9.1
 9 -3 3 115.89 9.2
 9 -3 3 113.39 9.4
 6 6 -3 690.53 35.6
 -12 6 -3 650.53 39.5
 6 6 -3 692.83 34.8
 -6 12 3 669.43 35
 -6 12 3 641.04 34.8
 12 -6 3 671.83 36.4
 -6 -6 3 669.43 36.7
 -6 12 3 643.34 35
 -6 -6 3 675.03 36.3
 -6 12 3 639.14 34.4
 -11 7 -3 762.42 55.59
 7 4 -3 791.22 46.8
 -4 11 3 878.11 44.5
 -7 -4 3 861.41 46
 11 -7 3 842.12 45.7
 -4 11 3 855.51 44.9
 -7 -4 3 933.51 48.6
 -4 11 3 883.51 44.6
 -4 11 3 896.31 44.9
 -8 7 -3 1578.84 79.09
 7 1 -3 1595.14 80.39
 1 -8 -3 1561.94 78.69
 1 -8 -3 1592.64 81.39
 -8 7 -3 1588.74 85.99
 -1 8 3 1534.05 78.59
 -7 -1 3 1577.24 80.59
 -7 -1 3 1553.24 79.69
 -1 8 3 1652.43 78.49
 -1 8 3 1535.85 78.99
 -1 8 3 1563.64 78.39
 -7 -1 3 1482.05 80.09
 8 -7 3 1519.05 78.99
 -5 7 -3 2007.2 97.99
 -5 7 -3 2049.89 97.79
 7 -2 -3 1962.9 99.59
 -5 7 -3 2051.69 97.59
 -2 -5 -3 1947.41 98.29
 7 -2 -3 1911.81 99.09
 -5 7 -3 2144.69 105.19
 -7 2 3 1772.02 98.59
 5 -7 3 1944.21 96.99
 2 5 3 1893.51 96.99
 2 5 3 1994.8 97.99
 2 5 3 1964.4 97.69
 -7 2 3 1965.4 98.69
 -2 7 -3 2502.65 129.59
 -5 -2 -3 2567.34 132.59
 -2 7 -3 2677.03 138.69
 -2 7 -3 2629.04 130.89
 -5 -2 -3 2738.53 132.29
 2 -7 3 2619.14 130.79
 -7 5 3 2883.81 130.59
 -7 5 3 2695.53 131.19
 1 7 -3 2655.33 129.09
 1 7 -3 2887.71 140.39
 -8 1 -3 2702.93 132.79
 1 7 -3 2764.72 130.19
 7 -8 -3 2838.12 131.59
 7 -8 -3 2562.84 131.79
 1 7 -3 2831.62 131.09
 -1 -7 3 2517.25 130.89
 8 -1 3 2550.44 131.69
 -7 8 3 2688.73 131.29
 -7 8 3 2579.84 129.99
 -1 -7 3 2520.55 130.59
 -7 8 3 2491.55 138.39
 8 -1 3 2552.84 131.39
 -7 8 3 2477.55 130.19
 4 7 -3 1009.6 51.99
 4 7 -3 1071.49 52.49
 4 7 -3 1017.7 52.09
 -11 4 -3 989.5 57.29
 -7 11 3 1079.79 52.99
 -7 11 3 953.8 57.29
 -4 -7 3 1020.6 53.99
 -7 11 3 1002.8 51.99
 -4 -7 3 984.5 53.49
 -4 -7 3 1039.7 54.09
 11 -4 3 988 53.39
 -7 11 3 995.1 51.49
 8 5 -3 467.95 25.5
 -8 -5 3 490.45 26.7
 13 -8 3 469.75 26.6
 -5 13 3 466.15 25.1
 8 2 -3 648.94 32.8
 -10 8 -3 628.44 38.2
 2 -10 -3 612.84 31.3
 -8 -2 3 523.55 32.6
 -8 -2 3 554.44 32.5
 -2 10 3 526.85 30.3
 -2 10 3 554.24 30.3
 10 -8 3 541.65 31.4
 -2 10 3 536.35 30.4
 -8 -2 3 550.24 32.6
 -2 10 3 543.75 31.1
 -7 8 -3 3177.98 161.38
 -1 -7 -3 3078.99 162.78
 -1 -7 -3 3099.59 162.18
 8 -1 -3 3111.09 162.78
 -7 8 -3 3259.67 161.98
 8 -1 -3 3297.77 163.68
 -8 1 3 3362.76 163.58
 1 7 3 3415.56 161.58
 1 7 3 3326.67 161.28
 1 7 3 3625.14 161.58
 1 7 3 3469.15 162.48
 -4 -4 -3 3668.23 171.38
 -4 8 -3 3511.35 168.68
 -4 8 -3 3453.95 168.68
 4 -8 3 3330.57 168.48
 -8 4 3 3348.57 168.98
 4 4 3 3363.76 168.18
 4 4 3 3489.35 169.48
 -1 8 -3 1993.2 94.89
 -7 -1 -3 1799.22 95.79
 -1 8 -3 1891.21 93.99
 -7 -1 -3 1927.41 96.39
 -1 8 -3 1960.7 103.59
 8 -7 -3 1903.91 95.29
 -7 -1 -3 1815.62 95.09
 -1 8 -3 1836.32 92.19
 -8 7 3 1873.41 94.29
 1 -8 3 1765.72 93.79
 1 -8 3 1812.82 93.79
 7 1 3 1952.3 95.29
 -8 7 3 1943.21 93.49
 2 8 -3 2680.33 141.59
 -10 2 -3 2755.42 144.09
 2 8 -3 2761.82 141.29
 2 8 -3 2919.81 142.59
 8 -10 -3 2835.32 142.99
 2 8 -3 2804.62 142.59
 -8 10 3 2859.01 141.99
 -8 10 3 3026.5 143.29
 -8 10 3 2920.31 141.79
 10 -2 3 2993.5 144.19
 10 -2 3 2841.52 143.69
 -2 -8 3 2950.8 143.49
 -2 -8 3 2991.5 143.89
 -2 -8 3 2920.41 143.29
 -8 10 3 3014.6 151.08
 5 8 -3 350.86 16.4
 -8 13 3 271.17 16.4
 -5 -8 3 285.47 17.3
 -5 -8 3 285.67 17.2
 -5 -8 3 273.57 18.2
 9 3 -3 985.3 50.79
 12 -9 3 974.9 51.09
 -3 12 3 982.7 49.5
 -3 12 3 994.2 53.69
 -3 12 3 976.6 49.6
 -9 -3 3 938.91 51.39
 0 -9 -3 376.56 24.1
 0 -9 -3 378.56 24.1
 9 0 -3 365.06 24.7
 -9 9 -3 421.46 30.6
 -9 9 -3 365.76 23.4
 9 -9 3 441.86 24.2
 0 9 3 461.75 23.6
 0 9 3 469.25 24.6
 0 9 3 445.66 23.4
 0 9 3 458.85 23.3
 -9 0 3 456.05 25.9
 -6 9 -3 204.18 18.5
 -3 -6 -3 190.58 13.6
 9 -3 -3 186.98 13.3
 9 -3 -3 178.78 13.4
 -3 -6 -3 183.48 13.4
 -6 9 -3 186.08 12.5
 -6 9 -3 187.68 12
 -3 -6 -3 183.88 13
 -6 -3 -3 1579.44 80.29
 -6 -3 -3 1545.15 79.39
 -3 9 -3 1562.84 78.49
 -3 9 -3 1533.25 77.59
 9 -6 -3 1551.74 79.59
 -6 -3 -3 1537.25 79.89
 -3 9 -3 1600.54 87.69
 3 -9 3 1520.05 77.99
 -9 6 3 1484.15 77.89
 6 3 3 1523.35 78.79
 0 9 -3 1023 50.09
 9 -9 -3 1082.29 51.39
 -9 0 -3 963.9 52.09
 0 9 -3 1042.1 50.59
 -9 9 3 926.31 50.19
 -9 9 3 941.51 49.2
 -9 9 3 877.41 57.09
 9 0 3 912.11 50.99
 0 -9 3 921.91 50.19
 0 -9 3 918.41 49.99
 3 9 -3 460.65 25
 3 9 -3 457.85 24.8
 -3 -9 3 436.76 29.9
 -3 -9 3 454.25 26.4
 -3 -9 3 485.95 30.8
 -9 12 3 468.85 24.5
 -9 12 3 472.25 25.7
 10 1 -3 576.44 31.6
 -11 10 -3 589.44 36.5
 1 -11 -3 535.95 31.2
 1 -11 -3 524.95 30.9
 -1 11 3 591.74 30.9
 -10 -1 3 577.94 32.1
 -1 11 3 576.74 29.8
 -1 11 3 595.34 30.2
 11 -10 3 557.44 31
 10 -2 -3 2516.85 122.29
 -8 10 -3 2526.95 120.99
 -2 -8 -3 2426.36 121.99
 -2 -8 -3 2552.04 122.79
 -8 10 -3 2630.94 130.59
 -2 -8 -3 2522.65 122.69
 10 -2 -3 2473.25 122.79
 2 8 3 2366.36 120.19
 2 8 3 2318.87 120.09
 8 -10 3 2305.97 120.69
 2 8 3 2279.17 120.99
 -10 2 3 2312.17 122.19
 -5 10 -3 962.4 53.29
 -5 10 -3 958.1 54.29
 -5 10 -3 995.3 53.49
 -5 -5 -3 904.41 55.09
 -5 -5 -3 1127.09 56.69
 -5 10 -3 978 62.99
 10 -5 -3 1139.99 56.49
 -5 -5 -3 1006 56.29
 -10 5 3 1155.28 54.49
 5 5 3 1205.78 53.39
 5 5 3 1122.79 54.79
 5 -10 3 1165.28 54.49
 5 5 3 963.6 54.49
 10 -8 -3 273.57 18.2
 -2 10 -3 268.77 16.7
 -8 -2 -3 248.08 18.6
 -8 -2 -3 253.67 17.7
 -2 10 -3 263.37 23.2
 -8 -2 -3 247.88 18.5
 -2 10 -3 266.77 17.4
 8 2 3 324.27 18.5
 -10 8 3 347.17 25.9
 -10 8 3 333.47 17.9
 2 -10 3 312.57 17.3
 -11 1 -3 197.08 13.1
 10 -11 -3 175.88 12.3
 1 10 -3 176.98 11.8
 1 10 -3 195.38 11.8
 -10 11 3 197.58 12.4
 -10 11 3 184.28 16.5
 -1 -10 3 180.58 12.5
 -1 -10 3 190.38 12.4
 11 -1 3 201.48 13.8
 11 -1 -3 443.76 26
 -1 -10 -3 473.15 25.8
 -10 11 -3 468.85 30.8
 1 10 3 436.66 24.1
 1 10 3 439.36 24.9
 -11 1 3 429.66 25.6
 1 10 3 455.35 24
 -7 11 -3 1484.35 82.59
 11 -4 -3 1370.56 71.39
 -4 -7 -3 1403.56 72.19
 -4 -7 -3 1389.96 71.59
 -4 -7 -3 1382.86 71.89
 -7 11 -3 1369.16 69.89
 -7 11 -3 1341.67 69.49
 4 7 3 1383.96 70.49
 4 7 3 1380.46 69.89
 4 7 3 1353.46 68.99
 -7 -4 -3 1290.57 69.99
 -4 11 -3 1406.96 68.29
 -4 11 -3 1332.97 67.19
 11 -7 -3 1373.56 69.39
 -7 -4 -3 1440.86 70.89
 -7 -4 -3 1334.07 69.19
 -4 11 -3 1434.56 77.79
 7 4 3 1231.58 69.49
 -11 7 3 1180.98 67.49
 -1 11 -3 715.33 37.2
 11 -10 -3 688.93 37.5
 -10 -1 -3 693.03 38.3
 -1 11 -3 692.43 36.4
 10 1 3 709.23 37.6
 -11 10 3 703.33 37.1
 -11 10 3 683.93 42.8
 1 -11 3 698.43 36.8
 -3 -9 -3 477.15 27.6
 -9 12 -3 507.25 32.6
 3 9 3 460.85 25.1
 3 9 3 488.55 25.5
 -6 -6 -3 652.53 36.8
 12 -6 -3 641.64 35.8
 -6 -6 -3 651.53 36.4
 -6 12 -3 697.93 42.6
 -6 -6 -3 648.14 35.9
 -6 12 -3 654.93 34.8
 6 6 3 653.93 34.8
 12 -9 -3 711.73 39.5
 -3 12 -3 721.23 37.7
 -3 12 -3 766.92 38.9
 -9 -3 -3 720.03 40
 9 3 3 751.72 38.9
 -12 9 3 739.13 38.3
 -5 -8 -3 138.39 14.3
 -8 13 -3 178.08 14.6
 -5 -8 -3 153.98 11.1
 -5 -8 -3 157.08 10.9
 5 8 3 199.18 10
 13 -8 -3 387.76 22.9
 -8 -5 -3 330.67 22.5
 -5 13 -3 427.76 30.2
 -5 13 -3 382.86 23.3
 -8 -5 -3 385.46 22.2
 8 5 3 376.36 21
 -13 8 3 406.06 26.3
 -1 0 -4 2031 101.29
 1 -1 -4 1883.11 102.69
 0 1 -4 2060.69 100.89
 1 -1 -4 2112.89 101.19
 0 1 -4 1911.21 100.99
 0 1 -4 1947.71 101.39
 -1 0 -4 2159.98 101.29
 -1 0 -4 1979 101.49
 0 1 -4 1729.33 103.89
 0 1 -4 1966.4 101.39
 -1 1 4 2069.69 100.79
 -1 1 4 2159.18 100.99
 -1 1 4 2171.38 100.29
 1 0 4 2081.89 100.99
 -1 1 4 2010.9 100.29
 -1 1 4 1957.4 100.19
 0 -1 4 2054.29 101.19
 0 -1 4 2197.08 100.79
 1 0 4 2335.67 101.69
 0 -1 4 2158.48 100.89
 2 0 -4 52.29 5
 -2 2 -4 46.7 5.4
 0 -2 -4 55.99 4.8
 2 0 -4 62.69 5
 -2 2 -4 55.99 5.4
 0 -2 -4 54.89 5
 2 0 -4 51.69 5.2
 -2 2 -4 52.99 6.1
 0 -2 -4 58.49 4.7
 -2 0 4 59.29 4.7
 -2 0 4 58.49 4.8
 2 -2 4 64.99 4.6
 0 2 4 56.29 3.8
 0 2 4 58.79 4.1
 -2 0 4 58.69 4.5
 2 -2 4 53.69 5.9
 0 2 4 59.49 5
 0 2 4 60.69 5
 2 -3 -4 426.86 24
 -3 1 -4 463.35 24.2
 1 2 -4 466.05 27
 -3 1 -4 408.06 25.2
 2 -3 -4 438.56 23.3
 1 2 -4 443.56 23.6
 2 -3 -4 436.26 23.7
 -3 1 -4 458.85 24.4
 -2 3 4 432.26 22.2
 -1 -2 4 411.86 23.2
 -2 3 4 430.56 22.9
 3 -1 4 397.46 23.3
 3 -1 4 441.86 23.2
 -2 3 4 432.56 23.1
 -1 -2 4 432.36 23.1
 1 -4 -4 0.8 1.5
 1 -4 -4 0.4 1.5
 -4 3 -4 0.1 1.7
 3 1 -4 0.2 0.9
 1 -4 -4 1.4 1
 -4 3 -4 0.8 1.8
 3 1 -4 0.4 1
 4 -3 4 2.5 1.1
 -1 4 4 2.1 0.9
 -3 -1 4 3 1.8
 -3 -1 4 2.6 1.3
 -2 -1 -4 63.59 5
 3 -2 -4 60.49 5.3
 3 -2 -4 58.19 5.3
 -1 3 -4 57.49 6.6
 3 -2 -4 59.79 5.7
 3 -2 -4 61.99 5.1
 -1 3 -4 57.79 4.9
 -2 -1 -4 60.59 5.2
 -1 3 -4 56.79 5.4
 -3 2 4 49.8 4.5
 -3 2 4 58.09 4.3
 -3 2 4 47.3 4
 -3 2 4 49.4 4.1
 1 -3 4 48.4 4.5
 2 1 4 64.99 4.8
 2 1 4 53.79 4.6
 2 1 4 44.4 4.2
 1 -3 4 61.89 4.6
 -5 2 -4 389.86 23
 3 -5 -4 357.96 22.8
 2 3 -4 406.86 27
 3 -5 -4 380.56 22
 3 -5 -4 357.06 22.8
 2 3 -4 391.56 22.7
 -3 5 4 408.26 21.6
 5 -2 4 428.06 22.3
 -2 -3 4 412.06 22.4
 -3 5 4 424.46 21.8
 -3 5 4 432.76 21.7
 5 -2 4 398.06 22.6
 -3 5 4 448.06 21.4
 -2 -3 4 423.56 22.6
 -2 -3 4 421.56 22.3
 2 -6 -4 312.77 17.3
 -6 4 -4 288.77 20.9
 4 2 -4 289.67 17.4
 2 -6 -4 273.77 18.4
 -4 -2 4 299.77 17.9
 6 -4 4 324.97 17.8
 -4 -2 4 327.37 18.5
 -2 6 4 303.77 17.4
 -2 6 4 317.17 17.9
 -2 6 4 330.67 17.4
 -4 -2 4 315.17 18.8
 -2 6 4 302.97 16.9
 4 -1 -4 117.39 8.6
 -1 -3 -4 111.19 8
 -3 4 -4 108.39 10.2
 -1 -3 -4 109.09 8.4
 -1 -3 -4 106.89 8
 -3 4 -4 98.99 7.3
 4 -1 -4 116.59 8.8
 4 -1 -4 110.79 8.7
 -4 1 4 124.99 7.3
 1 3 4 148.79 8.3
 1 3 4 135.59 8.3
 1 3 4 140.29 7.5
 3 -4 4 139.89 7.9
 -4 1 4 134.89 8.1
 -4 1 4 128.29 8.2
 0 4 -4 883.31 48.1
 -4 0 -4 869.21 43.9
 -4 0 -4 861.21 43.5
 4 -4 -4 775.82 43.4
 4 -4 -4 819.62 43.3
 0 4 -4 861.81 43.2
 4 -4 -4 856.51 43.8
 -4 4 4 808.02 42.4
 0 -4 4 898.91 43.1
 0 -4 4 819.22 42.8
 -4 4 4 789.92 42.3
 -4 4 4 837.32 42
 4 0 4 807.02 43
 -4 4 4 866.41 42.5
 0 -4 4 793.72 42.8
 4 -7 -4 306.07 18.3
 3 4 -4 319.47 18.1
 3 4 -4 349.37 19.4
 -4 7 4 322.07 18.7
 -4 7 4 336.87 17.8
 -4 7 4 316.67 18
 -4 7 4 297.27 21.6
 -3 -4 4 329.17 18.9
 -4 7 4 316.67 17.9
 -3 -4 4 326.17 19.2
 7 -3 4 316.07 18.8
 -3 -4 4 309.27 18.9
 7 -3 4 286.97 18.9
 3 -8 -4 50.49 5
 5 3 -4 48.1 5.5
 -8 5 -4 51.09 7.7
 -3 8 4 42 4.4
 -3 8 4 51.79 5.2
 -5 -3 4 45.5 5.2
 8 -5 4 39.8 4.8
 -5 -3 4 45.2 5.5
 -5 -3 4 43.8 6.7
 -3 8 4 56.69 6
 -3 8 4 47.4 4.8
 0 -5 -4 569.34 29.2
 -5 5 -4 531.85 28.7
 5 0 -4 558.14 30.2
 0 -5 -4 554.14 29.2
 -5 5 -4 506.85 32.6
 5 0 -4 568.34 29.9
 0 -5 -4 522.95 29.7
 0 5 4 535.55 28.1
 -5 0 4 553.24 29.6
 0 5 4 547.55 28.8
 -5 0 4 548.35 29.7
 5 -5 4 534.15 28.7
 0 5 4 539.85 28.3
 0 5 4 560.74 29
 -5 0 4 535.35 29.2
 -3 -2 -4 31.4 3.8
 -2 5 -4 32.8 5.6
 -3 -2 -4 29 4.5
 -3 -2 -4 31.7 3.8
 -2 5 -4 29.5 3.6
 5 -3 -4 34.2 4.1
 5 -3 -4 33.2 5.1
 5 -3 -4 33.6 4.8
 2 -5 4 42.3 4.1
 -5 3 4 38.9 4
 -5 3 4 45.6 3.8
 3 2 4 41.4 3.3
 3 2 4 42.2 4
 2 -5 4 43.6 3.9
 3 2 4 47.5 4.2
 -5 3 4 43.5 3.4
 5 -6 -4 193.78 12.2
 1 5 -4 184.48 16.3
 5 -6 -4 171.58 12.3
 -6 1 -4 191.58 12.2
 1 5 -4 201.88 12.1
 5 -6 -4 188.48 12.5
 -6 1 -4 185.58 12.5
 1 5 -4 192.58 11.7
 -6 1 -4 195.18 12.9
 -1 -5 4 165.98 11.4
 -5 6 4 170.48 11.4
 6 -1 4 174.08 12
 -5 6 4 169.88 11.1
 -1 -5 4 171.48 11.7
 -5 6 4 179.98 10.9
 6 -1 4 187.68 12
 -5 6 4 171.38 11
 -1 -5 4 181.38 11.8
 -9 4 -4 612.34 40
 5 -9 -4 637.54 35.8
 4 5 -4 672.13 36.2
 4 5 -4 624.94 34.6
 -5 9 4 630.44 34.9
 9 -4 4 669.53 36.3
 -4 -5 4 678.13 37
 -4 -5 4 662.03 36.6
 -5 9 4 702.13 34.9
 -5 9 4 674.13 36
 -4 -5 4 675.23 36.3
 -5 9 4 650.83 35
 6 4 -4 368.56 23.5
 -10 6 -4 344.47 26.9
 4 -10 -4 345.27 22.8
 -4 10 4 425.16 22.3
 -6 -4 4 420.36 24.1
 -6 -4 4 389.26 24.3
 -6 -4 4 417.16 24.5
 10 -6 4 419.36 23.8
 -4 10 4 423.26 23.3
 -4 10 4 413.96 22.5
 -4 10 4 388.96 22.6
 1 -7 -4 208.18 13.4
 6 1 -4 216.98 14.6
 1 -7 -4 186.88 14
 -7 6 -4 194.58 13.1
 -7 6 -4 199.18 17.3
 -1 7 4 214.48 12.4
 -1 7 4 227.48 13.6
 -1 7 4 223.18 12.9
 -6 -1 4 215.28 14.4
 -6 -1 4 209.38 13.9
 7 -6 4 219.18 13.5
 -6 -1 4 214.38 14.3
 -1 7 4 231.98 12.9
 6 -2 -4 36.3 4.5
 -4 6 -4 35.1 3.5
 -2 -4 -4 33.8 4
 6 -2 -4 37.8 4.5
 -2 -4 -4 33.6 4.9
 -4 6 -4 37.8 3.9
 -2 -4 -4 40.6 4.3
 -6 2 4 31.7 4.8
 4 -6 4 34.9 3.4
 2 4 4 28 2.9
 -1 6 -4 144.69 9.7
 6 -5 -4 147.89 10.9
 -1 6 -4 142.49 14.2
 -5 -1 -4 148.09 11.1
 6 -5 -4 136.69 10.9
 -5 -1 -4 138.39 10.7
 -5 -1 -4 145.99 10.7
 5 1 4 143.89 10.4
 1 -6 4 175.18 10.5
 -6 5 4 162.98 9.5
 1 -6 4 169.98 10.4
 1 -6 4 161.58 10.2
 5 1 4 164.68 10.6
 2 6 -4 17.7 3.7
 6 -8 -4 11.5 3.4
 2 6 -4 13.6 3.2
 -8 2 -4 12.8 3.7
 -2 -6 4 23.3 4.3
 -2 -6 4 25 4.6
 -2 -6 4 25.5 4.4
 -6 8 4 21.2 4.1
 8 -2 4 20.4 4.3
 8 -2 4 32.3 5.5
 -6 8 4 25.9 6.9
 -6 8 4 21.4 3.7
 -6 8 4 22.8 3.7
 5 6 -4 8.6 2.5
 -11 5 -4 6.4 3.6
 -5 -6 4 10.6 3.3
 -6 11 4 13.7 3.1
 -5 -6 4 7.4 2.6
 -6 11 4 10 2.7
 11 -5 4 10.9 3
 -5 -6 4 12.3 3.6
 -6 11 4 10.3 2.4
 -12 7 -4 194.28 15.4
 7 5 -4 203.38 12.7
 -7 -5 4 195.78 14
 -5 12 4 185.28 11.6
 12 -7 4 203.08 13.4
 -5 12 4 187.08 12.8
 -7 -5 4 189.98 13.4
 -7 -5 4 193.28 13.4
 -5 12 4 193.18 12
 7 2 -4 248.18 15.8
 -9 7 -4 210.78 18.6
 2 -9 -4 217.78 15
 2 -9 -4 267.57 16.9
 -2 9 4 207.38 13.5
 9 -7 4 183.08 15.4
 -7 -2 4 203.48 14.6
 -2 9 4 225.98 14.2
 -7 -2 4 211.88 15.4
 -2 9 4 216.68 13.4
 -2 9 4 228.88 14.4
 -6 7 -4 59.09 8.5
 -1 -6 -4 52.69 5.5
 7 -1 -4 55.69 6.1
 7 -1 -4 53.79 5.9
 -1 -6 -4 56.99 5.7
 -6 7 -4 52.39 5
 -1 -6 -4 55.99 6
 1 6 4 60.69 5.5
 -7 1 4 56.79 6
 1 6 4 55.69 5.1
 1 6 4 59.49 4.9
 6 -7 4 59.29 5.1
 -3 7 -4 579.24 31.9
 -3 7 -4 558.84 30.4
 -3 7 -4 571.64 37.5
 -4 -3 -4 626.44 33
 -4 -3 -4 596.34 32.4
 -3 7 -4 563.34 30.6
 -4 -3 -4 587.14 33.1
 7 -4 -4 597.74 33
 -7 4 4 587.34 31.6
 4 3 4 592.64 31.9
 3 -7 4 602.24 31.5
 4 3 4 590.54 31.7
 -7 4 4 635.14 30.8
 4 3 4 564.64 30.1
 7 -7 -4 429.16 26.8
 7 -7 -4 465.75 26.8
 -7 0 -4 443.96 26.3
 -7 0 -4 451.75 27.3
 0 7 -4 415.16 31.4
 -7 0 -4 445.96 27.2
 0 7 -4 494.75 25.3
 0 7 -4 489.75 26.2
 -7 7 4 479.55 24.9
 7 0 4 449.56 26.4
 -7 7 4 464.95 25.3
 0 -7 4 472.95 25.9
 0 -7 4 467.15 25.8
 -7 7 4 470.75 26
 0 -7 4 449.76 25.9
 -10 3 -4 186.88 16.5
 3 7 -4 187.88 13
 3 7 -4 198.48 13.3
 7 -10 -4 192.18 13.9
 -7 10 4 216.58 13
 -3 -7 4 211.68 14.7
 10 -3 4 231.78 15.2
 -7 10 4 192.48 19.7
 -3 -7 4 222.68 14.6
 -3 -7 4 212.48 14.2
 -7 10 4 215.48 13.3
 10 -3 4 217.08 14.6
 -7 10 4 226.78 14.4
 6 7 -4 181.08 10.6
 -6 -7 4 165.48 14.3
 -7 13 4 175.18 10.6
 -6 -7 4 166.58 11.5
 -6 -7 4 172.28 12.8
 8 3 -4 3 1.9
 3 -11 -4 1.9 2.5
 -11 8 -4 3.3 2.8
 11 -8 4 5.1 2.2
 -3 11 4 6.4 1.9
 -3 11 4 8.9 2.3
 -3 11 4 4.8 2
 -8 -3 4 5.7 2.3
 -8 -3 4 5.1 2.2
 -3 11 4 5.9 2.2
 -8 8 -4 11.7 5.3
 0 -8 -4 7.9 2.6
 -8 8 -4 9.3 2.6
 8 0 -4 9.9 2.8
 0 -8 -4 9.3 3.1
 0 -8 -4 12.4 3.8
 0 8 4 12.8 2.6
 0 8 4 9.3 2.3
 8 -8 4 12.6 3.2
 -8 0 4 10.1 3.1
 0 8 4 13.8 3.2
 0 8 4 13.9 3.1
 8 -3 -4 300.37 18.4
 -3 -5 -4 275.17 17.9
 -5 8 -4 287.47 16.3
 -5 8 -4 283.77 16.9
 -3 -5 -4 302.07 17.9
 -3 -5 -4 299.37 18.4
 -5 8 -4 293.57 22.9
 8 -3 -4 289.87 18.4
 3 5 4 275.77 16.8
 3 5 4 255.67 15.5
 -8 3 4 253.37 17.1
 3 5 4 269.47 16.7
 5 -8 4 245.98 16.2
 -6 -2 -4 401.06 23.2
 -2 8 -4 393.86 29.1
 -6 -2 -4 378.46 23.5
 8 -6 -4 398.96 23.4
 -2 8 -4 362.36 21.4
 -2 8 -4 403.36 22.5
 -8 6 4 390.76 21.1
 -8 6 4 356.66 21.6
 2 -8 4 366.56 21.8
 2 -8 4 368.96 21.9
 6 2 4 376.86 22.5
 8 -9 -4 302.07 19.2
 1 8 -4 306.67 18.7
 -9 1 -4 310.37 20.3
 1 8 -4 288.77 17.2
 1 8 -4 308.87 18.5
 -1 -8 4 306.07 18.9
 9 -1 4 306.87 19.7
 -8 9 4 312.27 24
 -8 9 4 306.37 19
 -1 -8 4 317.97 19
 -8 9 4 330.77 18
 -1 -8 4 320.27 19.4
 4 8 -4 204.48 11.3
 -4 -8 4 172.58 12.4
 -4 -8 4 177.78 11.9
 -4 -8 4 169.78 11.9
 -8 12 4 177.98 11.3
 -8 12 4 151.38 11.2
 -10 9 -4 155.18 15.2
 9 1 -4 156.58 11.8
 1 -10 -4 146.39 11.2
 10 -9 4 157.88 11.3
 -1 10 4 159.38 10.3
 -9 -1 4 158.28 12.1
 -1 10 4 154.38 10.9
 -1 10 4 156.88 10.4
 -1 10 4 153.18 10.1
 -2 -7 -4 201.58 14.8
 -7 9 -4 204.88 19
 9 -2 -4 209.48 15.1
 -2 -7 -4 192.88 16
 -2 -7 -4 207.68 14.4
 -7 9 -4 196.98 13.1
 -7 9 -4 190.58 13.2
 -9 2 4 215.28 14.7
 2 7 4 222.98 12.9
 2 7 4 230.88 13.5
 2 7 4 215.58 12.8
 2 7 4 215.68 13.9
 -5 -4 -4 51.19 6.2
 -5 -4 -4 60.39 6.5
 -4 9 -4 56.39 9.5
 9 -5 -4 49.8 6.2
 -4 9 -4 44.8 4.7
 -4 9 -4 47.4 5.5
 -5 -4 -4 48.7 7.6
 -9 5 4 66.59 5.7
 5 4 4 72.69 6.3
 4 -9 4 74.99 6.3
 5 4 4 51.29 5.2
 -8 -1 -4 93.39 8.6
 -8 -1 -4 85.29 7.5
 -1 9 -4 75.99 11
 -1 9 -4 91.49 7.3
 -1 9 -4 90.99 7
 9 -8 -4 90.69 8.1
 -9 8 4 64.79 6.4
 1 -9 4 62.19 6.5
 -9 8 4 70.29 6
 8 1 4 62.19 6.7
 1 -9 4 65.29 6.5
 -9 8 4 62.39 10
 2 9 -4 100.39 7.5
 2 9 -4 99.79 7.4
 -9 11 4 99.29 7.9
 -2 -9 4 97.79 8.1
 -9 11 4 103.79 7.1
 11 -2 4 99.29 8.8
 -2 -9 4 96.89 8.3
 -2 -9 4 96.79 8
 10 2 -4 81.09 6.5
 -12 10 -4 77.49 8.3
 -2 12 4 84.59 5.6
 -2 12 4 67.99 5.5
 -10 -2 4 84.19 6.9
 -1 -9 -4 170.98 12
 10 -1 -4 165.38 12.2
 -9 10 -4 166.78 16
 -1 -9 -4 178.08 12.3
 1 9 4 154.98 11.2
 9 -10 4 158.28 12.6
 1 9 4 159.08 10.4
 1 9 4 155.18 10.2
 -10 1 4 153.08 11.9
 10 -4 -4 409.56 24.3
 -4 -6 -4 398.06 24.6
 -4 -6 -4 382.26 23.9
 -6 10 -4 362.96 29.5
 -6 10 -4 373.76 22.7
 -4 -6 -4 406.06 24.6
 -6 10 -4 349.37 21.7
 6 -10 4 416.86 23.1
 4 6 4 433.96 23.2
 4 6 4 436.66 21.9
 4 6 4 402.46 23.2
 -7 -3 -4 388.76 23.8
 10 -7 -4 393.46 24.1
 -3 10 -4 365.06 29.4
 -7 -3 -4 372.06 24.4
 -3 10 -4 372.16 21.9
 -3 10 -4 381.66 22.9
 -7 -3 -4 393.96 24.7
 3 -10 4 410.26 22.8
 -10 7 4 384.56 22.5
 7 3 4 413.66 23.4
 3 -10 4 433.86 23.5
 0 10 -4 203.08 13.4
 10 -10 -4 232.28 14.9
 0 10 -4 228.78 14.2
 -10 0 -4 211.38 15.1
 0 -10 4 226.88 14.2
 -10 10 4 212.18 13
 0 -10 4 233.88 14.7
 -10 10 4 219.78 18.4
 10 0 4 229.78 14.8
 -10 10 4 228.78 14.3
 -11 11 -4 6.2 2.9
 0 -11 -4 4.8 2.8
 0 -11 -4 5.5 2.4
 11 0 -4 4.8 1.9
 0 11 4 5.9 1.6
 0 11 4 7.7 1.8
 -11 0 4 9.2 3.4
 -3 -8 -4 39.8 6.3
 -3 -8 -4 41.7 5.3
 -3 -8 -4 37.3 6.1
 -8 11 -4 46.7 10.1
 3 8 4 41.1 5.8
 8 -11 4 37.5 4.6
 3 8 4 44 4.8
 3 8 4 34.4 3.6
 -6 -5 -4 310.17 19.9
 -5 11 -4 295.07 24.3
 -6 -5 -4 315.17 19.1
 11 -6 -4 306.17 19.1
 -5 11 -4 312.67 18.1
 -6 -5 -4 295.67 19.5
 5 -11 4 266.67 17.2
 6 5 4 278.67 17.8
 -2 11 -4 121.29 8.6
 -2 11 -4 130.99 9.4
 11 -9 -4 132.49 10.1
 -9 -2 -4 117.79 10.2
 2 -11 4 127.19 9.3
 -11 9 4 117.69 12.9
 9 2 4 135.79 9.8
 -11 9 4 138.59 9.4
 2 -11 4 132.79 9.2
 -2 -10 -4 13.7 3
 -10 12 -4 11.4 3.9
 -2 -10 -4 10.6 4.7
 2 10 4 17.6 2.5
 2 10 4 19.1 3.5
 -7 12 -4 4.5 2
 -5 -7 -4 9.7 2.8
 -7 12 -4 8.6 4.3
 -5 -7 -4 4.9 2.4
 -5 -7 -4 7.9 4.1
 12 -5 -4 7 2.9
 5 7 4 3.4 1.4
 5 7 4 2.1 1.1
 -4 12 -4 49.6 7.1
 -4 12 -4 45.8 12.3
 12 -8 -4 45.5 5.1
 -8 -4 -4 43.2 5.3
 -8 -4 -4 40.2 4.9
 -12 8 4 59.69 14.8
 8 4 4 46.5 4.7
 13 -7 -4 104.89 10.3
 -6 13 -4 125.79 12.4
 -6 13 -4 105.39 8.1
 -7 -6 -4 124.69 8.8
 -7 -6 -4 129.09 9.4
 -13 7 4 139.49 12.3
 7 6 4 144.09 8.5
 7 6 4 137.89 7.6
 1 0 -5 519.15 29.9
 0 -1 -5 563.44 29.8
 -1 1 -5 549.85 30
 1 0 -5 547.95 29.8
 -1 1 -5 575.74 29.6
 0 -1 -5 548.15 30.1
 1 0 -5 537.85 29.9
 1 0 -5 569.44 29.8
 0 1 5 591.04 29.6
 0 1 5 571.14 29
 0 1 5 540.35 28.4
 1 -1 5 560.34 29.3
 -1 0 5 543.85 29.4
 -1 0 5 569.34 29.2
 -1 0 5 564.34 29.3
 1 -1 5 529.75 29.4
 0 1 5 549.15 29.1
 0 1 5 561.44 28.8
 -1 0 5 569.84 29
 1 -3 -5 40.7 4.7
 2 1 -5 46.5 5.5
 -3 2 -5 41.3 5.7
 1 -3 -5 44 4.3
 2 1 -5 42.8 4.3
 1 -3 -5 39.5 4.3
 3 -2 5 42.1 4.6
 3 -2 5 40.8 4.3
 -1 3 5 39.1 3.2
 -1 3 5 37.8 4.5
 -1 3 5 46.7 4.2
 -2 -1 5 42.2 4.2
 -2 -1 5 41 4.5
 -2 -1 5 40.2 4.2
 -1 3 5 51.19 4.6
 0 2 -5 157.88 10.9
 2 -2 -5 155.08 10.6
 2 -2 -5 141.19 10.8
 0 2 -5 165.28 12.7
 -2 0 -5 157.48 10.3
 0 2 -5 171.98 11.8
 -2 0 -5 152.08 10.8
 2 -2 -5 155.28 10.3
 2 0 5 155.38 9.7
 -2 2 5 156.38 9.2
 0 -2 5 139.79 10.1
 0 -2 5 158.78 9.6
 0 -2 5 143.59 9.6
 -2 2 5 137.79 9.5
 2 0 5 152.58 10
 -2 2 5 146.89 8.6
 2 -5 -5 127.59 9
 3 2 -5 135.39 9.6
 -5 3 -5 112.09 9.1
 2 -5 -5 118.49 8.7
 2 -5 -5 117.09 9.3
 -5 3 -5 113.69 10.5
 -2 5 5 118.79 8.1
 -3 -2 5 124.49 8.9
 5 -3 5 107.09 9
 5 -3 5 120.09 8.6
 -3 -2 5 121.19 8.5
 -3 -2 5 124.39 9
 -2 5 5 122.19 7.5
 -2 5 5 125.69 7.9
 -2 5 5 118.89 8.2
 -2 3 -5 52.69 6.4
 3 -1 -5 53.89 5.3
 3 -1 -5 51.19 5.2
 -1 -2 -5 58.39 6.2
 -2 3 -5 57.99 7.2
 3 -1 -5 49.8 5
 -3 1 5 49 4.6
 -3 1 5 46 4.1
 1 2 5 48.1 3.8
 -3 1 5 49 4.4
 2 -3 5 53.39 4.7
 -3 1 5 47.8 4.2
 -4 1 -5 323.07 19
 1 3 -5 307.87 21.7
 1 3 -5 311.77 18.4
 -4 1 -5 303.77 18.3
 3 -4 -5 305.67 18.1
 -4 1 -5 298.97 18.1
 -3 4 5 310.37 17.6
 -1 -3 5 318.07 18
 -1 -3 5 312.57 18.1
 -1 -3 5 331.97 17.9
 -3 4 5 300.47 17.1
 4 -1 5 317.37 18.2
 -3 4 5 316.47 16.7
 4 -1 5 307.17 18
 4 3 -5 55.59 6.1
 3 -7 -5 51.39 5.6
 4 3 -5 50.09 5
 3 -7 -5 59.69 8
 -7 4 -5 53.79 7.6
 -3 7 5 69.99 5.2
 -3 7 5 69.79 6.1
 -4 -3 5 68.69 6.2
 -3 7 5 57.39 5.4
 -4 -3 5 68.89 6.6
 7 -4 5 59.29 5.9
 -3 7 5 59.29 5.2
 -3 7 5 63.69 4.8
 -4 -3 5 64.09 6.2
 0 -4 -5 147.79 10.8
 0 -4 -5 159.18 11
 4 0 -5 158.98 11.6
 0 -4 -5 159.78 11.6
 -4 4 -5 152.78 13.3
 4 0 -5 160.78 11.4
 4 -4 5 192.88 11.1
 0 4 5 191.88 11
 -4 0 5 179.38 10.9
 -4 0 5 171.88 11.2
 0 4 5 173.58 10.8
 0 4 5 166.88 9.7
 -4 0 5 181.18 11.4
 0 4 5 175.18 10.1
 -3 -1 -5 5.5 2.1
 -1 4 -5 2.7 1.4
 4 -3 -5 4 1.9
 -1 4 -5 2.7 2.4
 4 -3 -5 5.1 2
 4 -3 -5 4 1.9
 -3 -1 -5 2.7 1.4
 -3 -1 -5 4.5 1.8
 3 1 5 3.6 1.5
 3 1 5 7.9 2.1
 1 -4 5 3.9 1.5
 -4 3 5 3.1 1.3
 1 -4 5 3.6 1.5
 -4 3 5 2.3 1.3
 -4 3 5 3.2 1.2
 -4 3 5 5.4 1.9
 -6 2 -5 136.99 12.2
 4 -6 -5 138.99 10.7
 4 -6 -5 148.89 10.5
 -6 2 -5 138.69 10.9
 2 4 -5 153.28 10.8
 4 -6 -5 141.99 10.8
 -4 6 5 143.59 9.7
 -4 6 5 139.69 9.5
 -4 6 5 147.19 10
 -2 -4 5 152.18 10.6
 -2 -4 5 197.28 14.2
 6 -2 5 145.69 10.5
 -4 6 5 155.18 9.3
 -2 -4 5 152.98 10.2
 6 -2 5 136.69 10.4
 -9 5 -5 407.16 28.8
 5 4 -5 457.95 26.3
 4 -9 -5 423.26 27.3
 -4 9 5 435.06 24.3
 -4 9 5 453.25 24.1
 -5 -4 5 437.46 25.7
 9 -5 5 450.45 27.1
 -4 9 5 418.16 25.1
 -5 -4 5 425.86 29
 -4 9 5 435.86 24.7
 -5 -4 5 444.76 26.7
 1 -6 -5 767.52 44.3
 1 -6 -5 815.72 44
 -6 5 -5 820.32 47.9
 1 -6 -5 872.81 44.2
 5 1 -5 768.12 43.2
 5 1 -5 874.21 45
 -1 6 5 835.32 42.5
 -1 6 5 843.72 42.9
 -5 -1 5 831.12 44.3
 6 -5 5 851.51 43.5
 -1 6 5 821.42 43.2
 -5 -1 5 815.62 43.7
 -1 6 5 890.11 42.4
 -5 -1 5 810.32 44.2
 5 -2 -5 566.74 31.2
 -2 -3 -5 556.54 31.2
 5 -2 -5 567.34 31.4
 5 -2 -5 595.44 31.4
 -3 5 -5 514.55 30.2
 -2 -3 -5 580.64 30.7
 -3 5 -5 555.54 34.1
 -2 -3 -5 573.64 30.7
 -5 2 5 520.95 29.1
 2 3 5 553.34 30
 -5 2 5 542.15 30.1
 -5 2 5 567.04 28.8
 2 3 5 579.34 30.2
 2 3 5 575.94 29.4
 3 -5 5 563.24 30
 5 -5 -5 165.08 12.5
 -5 0 -5 173.28 12.7
 0 5 -5 167.08 11.9
 5 -5 -5 173.28 12.7
 5 -5 -5 177.58 12.6
 -5 0 -5 184.48 13.2
 0 5 -5 177.88 16.1
 5 0 5 194.08 12.4
 0 -5 5 193.08 12
 -5 5 5 203.28 11.2
 -5 5 5 192.68 11.8
 -5 5 5 203.38 11.7
 5 0 5 191.38 12.4
 0 -5 5 190.38 12.3
 0 -5 5 206.68 12.5
 -5 5 5 183.18 11.8
 -8 3 -5 82.99 9.6
 3 5 -5 89.39 8
 -8 3 -5 79.39 8
 3 5 -5 79.99 6.9
 5 -8 -5 82.09 8.1
 5 -8 -5 86.29 7.8
 8 -3 5 88.09 7.9
 -5 8 5 99.29 7.1
 -5 8 5 84.39 7.5
 8 -3 5 86.29 8.1
 -3 -5 5 88.09 8.1
 -5 8 5 100.19 7.9
 -5 8 5 90.69 7.1
 -3 -5 5 86.59 8
 -11 6 -5 16.9 5.2
 6 5 -5 17.5 3.8
 5 -11 -5 17.5 4.2
 -6 -5 5 21.1 4.7
 -5 11 5 18 3.4
 -5 11 5 18 3
 -6 -5 5 23.8 4.8
 11 -6 5 18.9 4.2
 -5 11 5 21.9 4
 -6 -5 5 15.9 3.5
 -8 6 -5 102.89 11.3
 2 -8 -5 105.99 8.4
 6 2 -5 98.99 8.7
 2 -8 -5 100.79 8.3
 -2 8 5 77.19 7.2
 -2 8 5 80.69 6.7
 -6 -2 5 78.39 7.9
 8 -6 5 85.09 7.6
 -2 8 5 89.29 6.6
 -2 8 5 76.69 7
 -6 -2 5 78.79 7.9
 -6 -2 5 72.09 7.4
 -1 -5 -5 200.98 12.8
 -1 -5 -5 201.78 13.5
 -5 6 -5 201.28 16.5
 6 -1 -5 196.68 13.2
 6 -1 -5 208.18 13.7
 -1 -5 -5 194.38 12.7
 -6 1 5 160.38 11.5
 1 5 5 165.48 11
 -6 1 5 180.58 12.7
 1 5 5 182.18 12.1
 1 5 5 184.38 12.1
 -2 6 -5 81.79 6.7
 -4 -2 -5 80.89 7.7
 -4 -2 -5 97.79 8
 -2 6 -5 89.69 10.4
 6 -4 -5 80.69 7.5
 -4 -2 -5 86.99 7.4
 4 2 5 70.29 6.5
 2 -6 5 80.99 6.7
 -6 4 5 73.49 6.2
 -6 4 5 84.79 5.9
 2 -6 5 77.69 6.6
 1 6 -5 21.7 4
 6 -7 -5 28.2 5.3
 1 6 -5 23.1 3.9
 6 -7 -5 26.4 5.1
 6 -7 -5 40.4 6.1
 1 6 -5 17.6 5.8
 -7 1 -5 26.1 5.4
 7 -1 5 21 4.2
 -6 7 5 16.9 3.1
 -1 -6 5 17.9 3.8
 -6 7 5 20.7 6.1
 7 -1 5 19.7 4.2
 -1 -6 5 16.6 3.6
 -1 -6 5 19.3 3.7
 -6 7 5 17 3.6
 -6 7 5 20.9 3.6
 4 6 -5 107.49 8.6
 -10 4 -5 102.99 12.2
 4 6 -5 103.29 9.3
 6 -10 -5 94.79 8.7
 10 -4 5 110.49 9.2
 -6 10 5 98.79 7.5
 -4 -6 5 96.79 8.6
 -4 -6 5 102.49 9.2
 -6 10 5 97.19 7.8
 -6 10 5 100.69 8.6
 -4 -6 5 91.49 8.7
 3 -10 -5 186.48 14.3
 3 -10 -5 197.18 14.2
 7 3 -5 203.58 14.5
 10 -7 5 218.68 14.6
 -3 10 5 257.67 19
 -3 10 5 202.98 13
 -7 -3 5 194.88 15.1
 -7 -3 5 198.68 14.7
 -3 10 5 224.08 12.9
 -3 10 5 208.48 15.4
 0 -7 -5 262.07 18
 0 -7 -5 260.77 18
 0 -7 -5 270.67 18.7
 7 0 -5 291.47 19.5
 0 7 5 319.67 17.4
 0 7 5 311.07 18
 7 -7 5 304.07 18.1
 -7 0 5 324.27 20.4
 -7 0 5 286.37 17.6
 0 7 5 305.67 17.2
 -3 -4 -5 241.78 16
 -4 7 -5 226.68 19.6
 -3 -4 -5 252.47 16.3
 -4 7 -5 227.38 14.7
 -3 -4 -5 245.48 16.6
 7 -3 -5 254.47 16.8
 3 4 5 258.47 14.1
 4 -7 5 258.57 15.3
 3 4 5 265.67 15.7
 -7 3 5 238.18 15.5
 -7 3 5 226.08 14.4
 4 -7 5 252.47 15.5
 3 4 5 258.67 15.5
 -6 -1 -5 312.97 20
 -1 7 -5 295.27 24
 -6 -1 -5 306.37 19.8
 -1 7 -5 296.37 17.6
 7 -6 -5 300.37 19.5
 7 -6 -5 306.47 19.4
 -6 -1 -5 299.27 19.1
 -1 7 -5 285.97 18.2
 1 -7 5 283.57 18
 -7 6 5 297.57 17
 1 -7 5 309.27 18.1
 -7 6 5 310.27 18.1
 1 -7 5 309.67 18.5
 6 1 5 288.37 18.4
 7 -9 -5 148.99 12.8
 7 -9 -5 156.08 12.5
 2 7 -5 159.18 11.5
 -9 2 -5 151.18 12.7
 2 7 -5 169.58 11.7
 9 -2 5 164.28 12.5
 9 -2 5 164.58 12.7
 -7 9 5 189.88 11.6
 -7 9 5 185.18 22.2
 -2 -7 5 175.78 12.5
 -7 9 5 174.28 12.3
 -2 -7 5 187.08 12.5
 -7 9 5 176.28 11
 -2 -7 5 177.68 12.8
 5 7 -5 128.59 9
 5 7 -5 150.68 9.6
 -5 -7 5 151.68 10.6
 -5 -7 5 144.79 10.9
 -7 12 5 127.89 9.5
 -5 -7 5 153.68 11.2
 -7 12 5 154.88 9.7
 8 4 -5 229.28 13.5
 8 4 -5 212.18 12.2
 -4 12 5 212.18 12.6
 -4 12 5 215.28 12.2
 -4 12 5 190.38 12.5
 -8 -4 5 220.98 14.2
 12 -8 5 207.08 13.9
 1 -9 -5 172.78 13.1
 1 -9 -5 176.88 13.3
 8 1 -5 185.58 13.7
 -9 8 -5 167.98 16.5
 -1 9 5 199.48 12.9
 -1 9 5 194.98 12
 9 -8 5 189.48 13.1
 -1 9 5 192.08 11.7
 -1 9 5 187.38 12.5
 -8 -1 5 177.08 13.5
 -2 -6 -5 382.16 21.9
 -2 -6 -5 350.96 22.1
 -2 -6 -5 363.96 21.6
 -6 8 -5 353.36 26.3
 -6 8 -5 336.57 20.4
 8 -2 -5 373.26 22
 8 -2 -5 354.86 22.3
 6 -8 5 330.77 20.2
 2 6 5 336.47 20.3
 2 6 5 317.57 19.1
 6 -8 5 337.37 20.5
 -8 2 5 348.77 22.3
 2 6 5 316.57 20.4
 2 6 5 334.87 19.1
 -5 -3 -5 199.68 14.7
 8 -5 -5 213.48 14.8
 -3 8 -5 205.98 18.8
 -5 -3 -5 216.28 15.1
 -3 8 -5 191.68 12.3
 -5 -3 -5 219.78 14.5
 -3 8 -5 221.38 14
 5 3 5 194.98 13.4
 -8 5 5 162.18 12.1
 3 -8 5 180.08 12.8
 3 -8 5 184.58 12.7
 3 -8 5 194.08 13.1
 0 8 -5 276.07 24.4
 0 8 -5 307.17 18.9
 0 8 -5 307.47 18
 8 -8 -5 341.67 20.8
 -8 0 -5 290.27 20.7
 0 8 -5 335.87 19.8
 -8 8 5 300.77 24
 8 0 5 318.17 20
 0 -8 5 332.87 19.5
 0 -8 5 333.87 19.5
 -8 8 5 316.07 18.2
 0 -8 5 376.96 20.6
 -8 8 5 310.67 19.4
 3 8 -5 106.99 7.8
 3 8 -5 123.39 9.7
 -3 -8 5 109.39 8.6
 -8 11 5 96.19 7.1
 -3 -8 5 101.59 8.4
 -8 11 5 103.19 8.2
 -3 -8 5 97.99 8.8
 2 -11 -5 198.28 13.9
 -11 9 -5 217.08 21.4
 2 -11 -5 185.58 13.6
 9 2 -5 211.18 13.8
 11 -9 5 223.98 14
 -9 -2 5 204.48 14.1
 -2 11 5 204.88 13.1
 -2 11 5 198.18 12.5
 -2 11 5 201.28 12.4
 -2 11 5 218.88 12.3
 -8 9 -5 170.98 16.3
 -1 -8 -5 158.08 12.1
 -1 -8 -5 165.58 12.8
 9 -1 -5 171.28 12.8
 -1 -8 -5 165.68 12.6
 1 8 5 159.38 11
 -9 1 5 158.08 12.3
 1 8 5 156.88 11.6
 1 8 5 162.08 10.4
 8 -9 5 168.68 11.9
 1 8 5 147.69 10.3
 -4 -5 -5 81.39 8.1
 9 -4 -5 80.29 9
 -4 -5 -5 79.69 8.5
 -5 9 -5 76.19 7.3
 -5 9 -5 89.49 12
 -4 -5 -5 78.89 8.4
 4 5 5 92.19 6.3
 4 5 5 98.79 7.8
 9 -7 -5 20.5 4.7
 -7 -2 -5 24.4 5.4
 -2 9 -5 25.2 4
 -2 9 -5 24.6 7.7
 -2 9 -5 26.5 4.9
 -7 -2 -5 19.9 4.5
 -7 -2 -5 28.1 5.9
 -9 7 5 19.7 3.4
 -9 7 5 9.3 2.8
 2 -9 5 14.8 3.6
 2 -9 5 15.5 3.6
 7 2 5 13.9 3.5
 1 9 -5 11.1 2.7
 1 9 -5 10.4 2.6
 -10 1 -5 14.1 3.7
 9 -10 -5 13.6 3.6
 10 -1 5 18.8 3.7
 -1 -9 5 15 3.4
 -1 -9 5 20.2 4.1
 -9 10 5 20.6 3.6
 -9 10 5 17.5 3
 -1 -9 5 20.1 4.5
 -10 10 -5 87.59 10
 10 0 -5 77.19 7.2
 0 -10 -5 77.59 7.6
 10 -10 5 81.99 7.3
 0 10 5 76.59 8.1
 0 10 5 84.39 7
 0 10 5 85.29 6.3
 0 10 5 83.69 6
 -3 -7 -5 113.19 9.6
 10 -3 -5 112.49 9.4
 -7 10 -5 115.39 13.5
 -3 -7 -5 105.59 12
 -7 10 -5 121.19 8.6
 -3 -7 -5 117.09 10.1
 3 7 5 112.09 7.7
 3 7 5 107.99 8.6
 7 -10 5 105.19 8.6
 3 7 5 102.59 7.4
 3 7 5 91.39 8.9
 -4 10 -5 206.38 14.1
 -6 -4 -5 213.98 15.7
 -4 10 -5 203.88 19.4
 10 -6 -5 227.18 15.6
 -4 10 -5 184.18 12.4
 -6 -4 -5 210.08 15.1
 -6 -4 -5 222.08 16
 4 -10 5 226.08 14.3
 6 4 5 208.78 14.2
 4 -10 5 221.08 14.1
 -9 -1 -5 85.79 8.5
 10 -9 -5 95.49 8.5
 -1 10 -5 99.79 8
 -1 10 -5 85.89 7
 -10 9 5 90.59 7.5
 9 1 5 107.79 8.5
 1 -10 5 97.99 7.8
 -10 9 5 86.79 10.5
 1 -10 5 106.09 8.3
 2 10 -5 76.49 6.1
 2 10 -5 91.19 7.3
 -2 -10 5 86.19 6.5
 -2 -10 5 79.39 7.2
 11 -2 -5 351.86 21.3
 -9 11 -5 349.47 25.2
 -2 -9 -5 349.37 21.8
 -2 -9 -5 351.16 21.6
 9 -11 5 334.77 20.1
 2 9 5 349.67 19.1
 2 9 5 365.36 19
 -6 11 -5 295.07 18
 11 -5 -5 289.87 18.8
 -6 11 -5 315.07 24.5
 -5 -6 -5 322.37 20
 -5 -6 -5 282.47 19.1
 -5 -6 -5 306.47 20.1
 5 6 5 318.37 18.3
 5 6 5 305.97 16.9
 6 -11 5 307.27 18.3
 -3 11 -5 115.79 8.1
 -3 11 -5 115.99 12.8
 11 -8 -5 126.39 10.1
 -8 -3 -5 125.09 10.3
 -3 11 -5 123.99 9.2
 -8 -3 -5 122.39 10
 3 -11 5 119.89 9
 8 3 5 137.79 9.7
 3 -11 5 123.69 8.9
 -11 8 5 117.39 12.7
 0 11 -5 117.29 8.2
 0 11 -5 113.09 7.3
 0 -11 5 122.79 8.2
 11 0 5 116.89 8.4
 0 -11 5 105.29 8.7
 -4 -8 -5 34.3 7.2
 -4 -8 -5 37.9 4.5
 -4 -8 -5 33.2 5.2
 -8 12 -5 36.6 6.2
 4 8 5 35.3 3.2
 -7 -5 -5 53.39 6.1
 -7 -5 -5 58.29 5.7
 -7 -5 -5 59.89 8.1
 12 -7 -5 56.99 5.8
 -5 12 -5 63.09 5.3
 -5 12 -5 60.89 8.7
 7 5 5 56.89 5.2
 7 5 5 52.99 4.2
 -12 7 5 49.9 7.6
 -10 -2 -5 25.2 4.3
 -2 12 -5 22.9 5
 12 -10 -5 23.5 4.9
 10 2 5 25.7 3.5
 1 -2 -6 3478.05 167.88
 1 1 -6 3181.68 166.88
 1 -2 -6 3357.96 167.38
 1 1 -6 3297.27 167.58
 -2 1 -6 3423.96 167.08
 1 1 -6 3478.55 167.88
 1 -2 -6 3356.26 168.08
 -2 1 -6 3391.16 167.78
 -1 2 6 3525.75 165.88
 -1 2 6 3331.37 164.98
 -1 -1 6 3641.74 168.48
 2 -1 6 3371.96 167.88
 -1 -1 -6 3829.22 174.78
 2 -1 -6 3747.23 174.68
 -1 2 -6 3826.32 176.98
 2 -1 -6 3844.32 174.38
 -2 1 6 3174.18 171.38
 1 1 6 3492.65 172.88
 1 1 6 3407.96 171.98
 -2 1 6 3485.85 173.48
 1 -2 6 3491.35 173.78
 1 1 6 3462.65 173.08
 -2 1 6 3296.57 172.78
 1 -2 6 3499.45 173.28
 -2 1 6 3466.05 173.48
 -4 2 -6 3397.76 166.98
 2 -4 -6 3344.47 166.88
 2 -4 -6 3271.07 166.58
 -2 4 6 3535.65 164.18
 -2 -2 6 3324.47 167.98
 -3 3 -6 2584.64 119.89
 3 0 -6 2378.76 115.19
 0 -3 -6 2320.67 114.59
 3 0 -6 2293.67 114.49
 3 0 -6 2356.26 114.99
 -3 3 -6 2508.65 115.69
 0 -3 -6 2357.06 115.19
 -3 0 6 2273.97 113.39
 0 3 6 2287.17 113.69
 -3 0 6 2275.67 113.79
 -3 0 6 2307.07 114.29
 0 3 6 2280.77 112.59
 -3 0 6 2216.78 114.09
 3 -3 6 2123.19 114.09
 0 3 6 1940.91 113.79
 0 3 6 2259.27 111.99
 0 3 -6 2912.11 144.49
 -3 0 -6 2900.21 141.49
 3 -3 -6 2839.82 141.19
 0 3 -6 2762.72 140.79
 -3 0 -6 2913.61 140.99
 3 -3 -6 2900.11 140.89
 0 3 -6 2824.32 141.29
 -3 0 -6 2803.72 140.69
 0 -3 6 2950.1 139.89
 0 -3 6 2759.82 139.99
 3 0 6 2826.12 140.49
 -3 3 6 2799.92 138.29
 3 0 6 2924.01 140.19
 0 -3 6 2656.63 140.39
 3 3 -6 1193.18 60.09
 -6 3 -6 1111.09 61.59
 -6 3 -6 1158.98 59.49
 3 -6 -6 1207.08 59.79
 3 -6 -6 1177.38 59.89
 3 -6 -6 1176.78 59.59
 -3 6 6 1058.19 57.59
 -3 6 6 1148.09 56.99
 6 -3 6 1016.3 59.59
 -3 -3 6 1206.98 59.69
 6 -3 6 1124.29 59.09
 -3 6 6 1069.69 58.39
 -3 -3 6 1144.99 58.59
 -3 -3 6 1110.29 59.09
 -3 6 6 1135.69 57.69
 1 -5 -6 4439.36 218.48
 -5 4 -6 4583.14 221.88
 4 1 -6 4497.85 217.78
 -1 5 6 4253.17 215.78
 -2 4 -6 3102.19 153.28
 4 -2 -6 3280.27 150.18
 -2 4 -6 3013.7 149.19
 4 -2 -6 3042.7 149.88
 4 -2 -6 3038.5 149.99
 -2 -2 -6 3082.89 149.59
 -2 -2 -6 3081.29 150.18
 -4 2 6 2737.53 147.29
 2 -4 6 2874.01 148.39
 -4 2 6 2925.61 148.69
 -5 1 -6 2550.94 123.19
 4 -5 -6 2584.04 123.69
 1 4 -6 2617.14 123.69
 1 4 -6 2725.23 129.39
 -5 1 -6 2564.34 124.39
 -5 1 -6 2563.74 122.69
 4 -5 -6 2508.05 123.59
 -4 5 6 2348.76 122.09
 5 -1 6 2399.16 122.99
 -4 5 6 2323.87 121.99
 -4 5 6 2322.17 120.89
 -4 5 6 2448.96 121.79
 -1 -4 6 2318.57 122.89
 -1 -4 6 2442.66 122.39
 5 -1 6 2334.37 122.99
 4 -8 -6 1311.67 69.19
 4 4 -6 1331.77 69.59
 4 -8 -6 1307.27 69.39
 4 4 -6 1350.36 67.79
 -4 -4 6 1332.97 68.89
 -4 8 6 1315.07 67.59
 -4 8 6 1360.26 66.99
 -4 -4 6 1312.17 69.49
 -4 8 6 1378.26 69.19
 8 -4 6 1311.17 69.29
 5 2 -6 1867.51 96.09
 2 -7 -6 1947.11 95.89
 2 -7 -6 1757.22 95.29
 2 -7 -6 1802.22 95.29
 -7 5 -6 1851.21 99.29
 -2 7 6 1908.91 92.89
 -2 7 6 1817.02 93.19
 -2 7 6 1956.8 94.59
 -5 -2 6 1882.11 94.89
 7 -5 6 1883.61 95.19
 -5 -2 6 1947.11 95.89
 -2 7 6 1900.31 93.59
 5 -1 -6 3876.31 181.58
 -4 5 -6 3606.04 182.78
 -1 -4 -6 3638.34 178.98
 5 -1 -6 3583.44 179.18
 -1 -4 -6 3570.24 179.58
 1 4 6 3760.42 177.08
 -5 1 6 3385.46 180.18
 1 4 6 3566.44 176.08
 -5 1 6 3615.04 178.48
 5 -4 -6 4914.21 243.98
 4 1 6 5011.3 241.38
 2 5 -6 1676.23 85.19
 -7 2 -6 1689.23 87.19
 5 -7 -6 1651.93 86.39
 2 5 -6 1752.02 86.69
 5 -7 -6 1664.93 86.59
 5 -7 -6 1663.73 86.59
 -5 7 6 1697.53 83.99
 -5 7 6 1732.73 84.89
 -2 -5 6 1738.03 86.49
 -2 -5 6 1722.63 85.79
 -5 7 6 1607.74 85.49
 7 -2 6 1672.73 86.49
 5 5 -6 811.52 45.1
 5 -10 -6 827.92 45.3
 5 -10 -6 819.02 44.9
 -5 -5 6 867.61 46.3
 -5 10 6 799.62 45.8
 10 -5 6 825.72 45.4
 -5 -5 6 826.62 45.3
 -5 10 6 860.71 44
 -5 10 6 888.91 43.5
 -5 -5 6 818.42 45.6
 3 -9 -6 379.86 23.8
 -9 6 -6 376.36 26.9
 3 -9 -6 385.76 24.1
 6 3 -6 384.76 24.2
 9 -6 6 409.16 24.1
 -3 9 6 385.46 23.2
 -3 9 6 389.46 21.6
 -3 9 6 414.06 22.4
 -3 9 6 383.16 22.8
 -6 -3 6 389.16 24.2
 -6 -3 6 405.56 24.3
 -6 -3 6 393.36 23.4
 0 -6 -6 1266.07 64.39
 6 0 -6 1178.98 63.69
 6 0 -6 1252.37 65.09
 0 -6 -6 1245.78 64.99
 0 -6 -6 1241.88 64.69
 -6 6 -6 1240.88 68.79
 0 6 6 1219.58 62.79
 0 6 6 1226.38 63.29
 0 6 6 1231.78 62.09
 6 -6 6 1057.69 63.09
 0 6 6 1284.77 61.79
 -6 0 6 1282.27 64.59
 -6 0 6 1269.77 63.09
 6 -3 -6 879.71 47.7
 -3 -3 -6 885.41 48
 -3 -3 -6 888.41 47.5
 -3 6 -6 971 52.99
 6 -3 -6 871.01 48
 -3 -3 -6 919.41 48.3
 -3 6 -6 904.71 46.7
 3 3 6 853.51 44.6
 -6 3 6 832.62 45.2
 3 -6 6 873.51 46.6
 3 -6 6 880.71 46.3
 -6 3 6 850.01 46.3
 3 3 6 885.11 46.6
 -6 3 6 888.61 44.7
 6 -6 -6 1456.05 75.59
 -6 0 -6 1479.35 74.99
 0 6 -6 1488.15 74.99
 0 6 -6 1420.16 81.09
 -6 0 -6 1450.75 76.39
 6 -6 -6 1500.85 75.89
 6 -6 -6 1429.76 75.69
 0 6 -6 1542.85 74.99
 -6 0 -6 1418.16 75.59
 6 0 6 1452.15 74.99
 0 -6 6 1476.65 74.29
 0 -6 6 1404.06 74.69
 -6 6 6 1474.55 72.69
 -6 6 6 1454.95 74.09
 0 -6 6 1440.96 74.79
 6 -9 -6 2233.08 110.19
 3 6 -6 2089.89 107.69
 6 -9 -6 2223.08 109.79
 -9 3 -6 2120.99 108.99
 3 6 -6 2255.87 109.39
 -6 9 6 2156.28 109.19
 -6 9 6 2151.08 107.19
 -6 9 6 2094.59 107.69
 -3 -6 6 2190.78 109.79
 9 -3 6 2150.18 109.59
 -3 -6 6 2177.28 109.89
 9 -3 6 2163.18 109.89
 -3 -6 6 2131.29 109.09
 6 6 -6 216.98 13.3
 6 6 -6 229.68 13.2
 -6 -6 6 230.58 14.6
 -6 12 6 234.88 13.8
 -6 12 6 233.78 13.1
 -6 12 6 227.58 12.7
 12 -6 6 213.58 16.3
 -6 -6 6 228.48 13.7
 4 -11 -6 637.54 34
 7 4 -6 647.64 33.8
 -11 7 -6 630.54 36.1
 4 -11 -6 633.24 33.7
 -4 11 6 587.64 32.9
 11 -7 6 580.04 33.8
 -4 11 6 584.64 32.2
 -7 -4 6 598.14 34.1
 -7 -4 6 581.74 32.9
 -4 11 6 625.24 31.8
 7 1 -6 861.41 48.8
 1 -8 -6 1027.7 49.5
 1 -8 -6 969.9 48.7
 -8 7 -6 898.11 52.89
 1 -8 -6 910.71 48.5
 -8 7 -6 887.31 46.5
 -7 -1 6 823.32 48.3
 -7 -1 6 882.51 46.8
 -1 8 6 908.51 46.3
 -1 8 6 830.72 47.1
 -1 8 6 840.62 45.5
 -1 8 6 850.61 47.2
 -2 -5 -6 1283.47 65.79
 -2 -5 -6 1263.07 66.59
 7 -2 -6 1209.28 65.69
 -5 7 -6 1257.77 70.99
 -2 -5 -6 1227.78 66.19
 7 -2 -6 1260.17 66.39
 -5 7 -6 1249.97 64.39
 2 5 6 1258.27 64.59
 5 -7 6 1296.77 65.19
 5 -7 6 1238.08 64.39
 -7 2 6 1237.68 65.19
 2 5 6 1276.47 62.79
 2 5 6 1249.68 62.99
 -5 -2 -6 1928.81 94.89
 -2 7 -6 1852.61 91.79
 -2 7 -6 1978.3 100.29
 -5 -2 -6 1855.31 93.49
 -5 -2 -6 1820.22 94.09
 7 -5 -6 1862.51 93.89
 -7 5 6 1849.71 90.39
 2 -7 6 1800.92 92.39
 2 -7 6 1780.22 92.19
 -7 5 6 1676.53 91.19
 2 -7 6 1729.23 91.69
 5 2 6 1775.32 92.49
 7 -8 -6 744.43 39.3
 -8 1 -6 596.04 38.6
 1 7 -6 616.14 37
 1 7 -6 607.74 37.2
 7 -8 -6 638.44 38.7
 -1 -7 6 733.93 38.3
 8 -1 6 788.62 39.1
 -7 8 6 724.03 38.1
 -7 8 6 705.63 36.1
 -1 -7 6 758.32 37.9
 7 -11 -6 299.07 19.7
 4 7 -6 302.67 18.7
 7 -11 -6 313.47 20.1
 4 7 -6 339.27 19
 -7 11 6 356.96 18.3
 -4 -7 6 350.06 20
 -4 -7 6 351.46 20.5
 -4 -7 6 326.57 20.3
 -7 11 6 351.06 19.8
 2 -10 -6 1291.77 68.49
 8 2 -6 1339.27 68.69
 -10 8 -6 1237.98 66.19
 -10 8 -6 1242.28 71.49
 2 -10 -6 1264.37 68.39
 -2 10 6 1375.66 66.69
 10 -8 6 1387.46 68.69
 -8 -2 6 1387.06 69.09
 -2 10 6 1386.96 66.09
 -2 10 6 1279.07 66.99
 -7 8 -6 933.01 53.09
 -1 -7 -6 921.61 48.2
 -1 -7 -6 892.21 47.5
 -7 8 -6 901.11 45.3
 -7 8 -6 921.51 46.2
 8 -1 -6 959.2 47
 8 -1 -6 933.21 48.2
 1 7 6 812.22 44.4
 1 7 6 784.02 44.5
 1 7 6 789.42 45
 -8 1 6 807.32 47
 1 7 6 729.93 45.7
 7 -8 6 843.62 45.9
 7 -8 6 955.8 47.3
 -4 8 -6 1495.95 75.89
 -4 -4 -6 1476.15 77.49
 -4 -4 -6 1516.35 76.99
 -4 8 -6 1528.85 83.29
 -4 -4 -6 1410.96 77.29
 -4 8 -6 1352.66 73.59
 8 -4 -6 1439.66 76.89
 4 -8 6 1542.95 76.49
 4 -8 6 1472.15 75.49
 4 4 6 1509.25 75.69
 -7 -1 -6 1013 58.19
 -7 -1 -6 1076.29 56.69
 8 -7 -6 1194.78 58.39
 -1 8 -6 1028.4 56.39
 -1 8 -6 1043 54.79
 -7 -1 -6 1170.48 58.39
 -1 8 -6 1018.9 55.39
 1 -8 6 1130.19 56.59
 -8 7 6 1022.3 54.59
 7 1 6 997.4 56.69
 1 -8 6 1054.99 55.99
 1 -8 6 1240.18 57.29
 -8 7 6 1015.4 55.79
 2 8 -6 624.64 30.8
 8 -10 -6 574.74 31.8
 2 8 -6 611.54 30.6
 2 8 -6 554.54 29.5
 -8 10 6 548.35 29.5
 -2 -8 6 545.95 31.3
 -8 10 6 556.64 31.2
 -2 -8 6 528.95 31.2
 -2 -8 6 544.75 31.9
 10 -2 6 531.35 31.6
 -9 9 -6 925.61 53.39
 0 -9 -6 953.8 51.39
 9 0 -6 942.11 49.5
 0 -9 -6 911.01 49
 -9 0 6 875.91 48.9
 0 9 6 922.61 46.4
 9 -9 6 898.61 47.5
 0 9 6 903.41 46.8
 0 9 6 877.91 47.4
 -6 9 -6 2404.66 126.99
 9 -3 -6 2391.66 120.79
 -6 9 -6 2355.06 118.79
 9 -3 -6 2445.16 120.19
 -3 -6 -6 2387.96 121.09
 -3 -6 -6 2310.07 120.19
 -3 -6 -6 2483.35 121.29
 3 6 6 2434.66 117.09
 6 -9 6 2241.88 118.89
 3 6 6 2341.57 118.39
 3 6 6 2341.57 116.89
 -3 9 -6 488.85 33.3
 9 -6 -6 454.95 27.5
 -6 -3 -6 448.76 26.9
 -3 9 -6 469.35 26.4
 -6 -3 -6 437.86 27.6
 -3 9 -6 446.36 24.4
 -6 -3 -6 482.65 28.4
 6 3 6 444.26 26.2
 3 -9 6 423.66 25.8
 3 -9 6 416.26 25.3
 -9 6 6 442.56 25.1
 9 -9 -6 925.11 51.29
 0 9 -6 913.61 46.9
 0 9 -6 894.41 46.1
 -9 0 -6 880.41 48.4
 0 -9 6 889.11 46.9
 0 -9 6 868.01 46.8
 -9 9 6 847.22 46.4
 9 0 6 890.01 47.7
 -9 9 6 891.91 45.4
 1 -11 -6 291.67 17.4
 -11 10 -6 312.67 20.3
 1 -11 -6 270.57 17.6
 10 1 -6 290.87 17.3
 -10 -1 6 295.07 17.3
 -1 11 6 291.47 15.7
 -1 11 6 290.07 16
 -8 10 -6 448.36 31.7
 -2 -8 -6 439.26 27.8
 -2 -8 -6 454.05 27.5
 10 -2 -6 417.76 27.1
 -8 10 -6 413.16 27.3
 -2 -8 -6 456.45 27.5
 2 8 6 501.25 25.8
 2 8 6 538.65 25.1
 2 8 6 518.65 25.2
 8 -10 6 482.15 26.8
 -5 -5 -6 722.53 39.8
 -5 10 -6 703.33 45.9
 -5 -5 -6 684.83 38.9
 -5 -5 -6 670.63 39.4
 -5 10 -6 687.83 37.6
 10 -5 -6 719.03 38.9
 5 5 6 651.43 35.6
 5 5 6 673.33 37.6
 5 -10 6 711.73 37.3
 5 -10 6 686.63 37.6
 -2 10 -6 1036.1 51.29
 -8 -2 -6 1050.69 54.79
 -2 10 -6 1052.99 52.99
 10 -8 -6 1034.3 54.09
 -2 10 -6 1050.49 59.29
 2 -10 6 954 52.09
 8 2 6 1052.49 53.49
 -10 8 6 969 57.09
 -10 8 6 942.81 51.69
 2 -10 6 971.1 52.79
 1 10 -6 334.27 17.5
 10 -11 -6 304.07 18.7
 -1 -10 6 326.57 18.5
 -10 11 6 331.07 18
 11 -1 6 310.97 18.6
 11 -1 -6 493.75 30.9
 -1 -10 -6 501.45 26.9
 -10 11 -6 492.65 29.6
 -1 -10 -6 470.25 27.5
 1 10 6 505.75 24.9
 10 -11 6 457.45 26.2
 1 10 6 458.95 24.9
 -4 -7 -6 489.95 27.6
 -4 -7 -6 483.75 28
 11 -4 -6 430.66 26.8
 -7 11 -6 476.85 25.6
 -4 -7 -6 485.15 27.3
 -7 11 -6 504.75 32
 4 7 6 483.95 24.6
 7 -11 6 469.85 25.6
 4 7 6 434.76 25.9
 7 -11 6 428.26 27.2
 -7 -4 -6 740.43 40.5
 -4 11 -6 759.32 45.5
 -7 -4 -6 668.53 41
 11 -7 -6 740.13 40.7
 -7 -4 -6 742.13 41.4
 -4 11 -6 735.43 39.6
 4 -11 6 758.32 39.1
 -11 7 6 797.42 52.59
 7 4 6 796.92 40.1
 4 -11 6 746.33 41.2
 -10 -1 -6 430.36 26
 -1 11 -6 443.46 24.2
 11 -10 -6 455.05 26.5
 -1 11 -6 478.75 25.3
 10 1 6 493.25 25.9
 1 -11 6 505.95 25.8
 -11 10 6 480.05 25
 1 -11 6 477.05 26
 -6 12 -6 221.08 16.5
 -6 -6 -6 220.98 13.4
 12 -6 -6 193.08 13.4
 -6 -6 -6 196.18 14.4
 -6 -6 -6 211.38 13.9
 -6 12 -6 195.38 12.8
 6 6 6 206.68 11.5
 6 6 6 215.48 12.3
 1 -1 -7 597.14 32.7
 1 -1 -7 575.44 32.6
 0 1 -7 585.24 32.6
 1 -1 -7 578.94 32.3
 -1 0 -7 590.24 32.2
 -1 0 -7 570.34 31.9
 1 -1 -7 590.74 32.2
 0 1 -7 567.24 32.5
 0 1 -7 616.34 32
 -1 0 -7 555.14 32.5
 0 -1 7 576.34 31.1
 1 0 7 578.74 31.4
 -1 1 7 593.34 31.6
 -1 1 7 577.74 31.2
 0 -1 7 584.34 31.6
 1 0 7 588.74 31.8
 0 -1 7 584.64 32
 0 -1 7 598.34 31.7
 1 0 7 634.14 31.7
 -1 1 7 611.14 32
 1 0 7 600.54 31
 2 0 -7 46.9 5.7
 0 -2 -7 51.09 5.7
 -2 2 -7 53.29 5.7
 0 -2 -7 47.4 5.9
 2 0 -7 54.39 5.6
 -2 2 -7 46.8 7.4
 2 0 -7 57.99 6
 0 -2 -7 53.39 5.9
 0 -2 -7 56.49 5.8
 2 0 -7 56.89 5.7
 -2 0 7 61.19 5.1
 0 2 7 65.99 5.4
 0 2 7 57.99 5.4
 0 2 7 58.69 4.6
 -2 0 7 62.59 5.5
 0 2 7 52.89 4.1
 -2 0 7 52.89 5.4
 2 -2 7 57.59 5.4
 2 -2 7 59.19 5.4
 1 2 -7 33 5.7
 2 -3 -7 30.3 5.4
 2 -3 -7 30.4 6.3
 1 2 -7 35.8 6.2
 2 -3 -7 37.6 6.1
 -3 1 -7 34.4 5
 -3 1 -7 37 5.4
 -1 -2 7 33.8 3.8
 -2 3 7 34.5 3.6
 -2 3 7 29.9 3.8
 -1 -2 7 26.2 4.3
 3 -1 7 32.5 5.2
 -2 3 7 31.2 4.3
 3 -1 7 30.7 3.9
 -1 -2 7 34.2 5.2
 -1 -2 7 34.4 5.4
 -2 3 7 32.4 4.8
 -4 3 -7 727.83 40.4
 3 1 -7 759.52 41.1
 3 1 -7 755.72 41.3
 -4 3 -7 705.03 42.8
 1 -4 -7 737.23 41.1
 1 -4 -7 747.03 41.1
 3 1 -7 687.93 39.7
 1 -4 -7 755.72 41.1
 -3 -1 7 782.32 40.6
 -1 4 7 761.02 38.9
 -3 -1 7 791.42 39.7
 -1 4 7 763.92 39.7
 4 -3 7 733.03 40.3
 -3 -1 7 761.12 40.7
 4 -3 7 773.12 40.5
 -3 -1 7 762.72 40.2
 3 -2 -7 322.47 20.2
 3 -2 -7 334.37 20
 3 -2 -7 312.57 20.2
 -1 3 -7 310.47 22
 -1 3 -7 312.77 19.6
 -2 -1 -7 326.77 20
 -2 -1 -7 309.77 20.2
 -2 -1 -7 311.27 19.8
 -1 3 -7 319.97 19.6
 1 -3 7 346.37 19
 2 1 7 319.57 18.5
 -3 2 7 336.17 19.4
 2 1 7 327.47 19.4
 1 -3 7 337.77 19.4
 -3 2 7 336.27 19.2
 1 -3 7 333.47 19.3
 1 -3 7 325.47 19.7
 -3 2 7 311.67 17.1
 2 1 7 323.87 17.9
 2 1 7 354.56 19.7
 3 -5 -7 57.29 6.1
 2 3 -7 59.79 6.3
 -5 2 -7 48.7 5.9
 3 -5 -7 54.49 6.1
 3 -5 -7 58.79 6.2
 -2 -3 7 56.19 5.4
 5 -2 7 46.8 5.5
 -2 -3 7 51.09 5.7
 -3 5 7 54.29 4.4
 5 -2 7 48.7 5.7
 -2 -3 7 52.19 5.7
 -3 5 7 52.49 4.9
 -3 5 7 49.8 5.1
 -6 4 -7 73.39 8.8
 2 -6 -7 77.39 7.6
 2 -6 -7 72.69 7.5
 4 2 -7 75.29 7.6
 2 -6 -7 61.99 7
 6 -4 7 62.09 6.8
 -4 -2 7 65.59 6.8
 -2 6 7 66.69 5.8
 -2 6 7 69.69 6.1
 -4 -2 7 67.39 7
 -2 6 7 71.99 5.4
 -4 -2 7 70.59 6.5
 -1 -3 -7 127.79 10.2
 -1 -3 -7 121.99 9.8
 -3 4 -7 115.29 9.2
 4 -1 -7 121.29 9.9
 4 -1 -7 126.09 9.9
 4 -1 -7 120.39 9.5
 -1 -3 -7 120.79 9.7
 -3 4 -7 119.69 11.6
 -4 1 7 102.49 7.8
 1 3 7 99.59 7
 -4 1 7 107.99 8.9
 1 3 7 117.99 8.4
 3 -4 7 113.29 8.7
 1 3 7 106.89 8.1
 1 3 7 109.39 8.6
 -4 1 7 113.89 9.1
 3 -4 7 112.39 8.9
 0 4 -7 9.5 2.7
 -4 0 -7 8.2 3
 -4 0 -7 13.6 3.6
 0 4 -7 7.8 3.9
 4 -4 -7 6.8 2.5
 -4 0 -7 10.7 2.9
 4 -4 -7 9 3.2
 4 -4 -7 8.7 3
 4 0 7 20.5 3.4
 -4 4 7 20.9 2.8
 -4 4 7 11.1 2.7
 4 0 7 18.6 3.6
 0 -4 7 15.2 3.2
 0 -4 7 22.1 4.2
 -4 4 7 19.9 3.4
 0 -4 7 19.4 3.9
 4 -7 -7 114.19 9.6
 3 4 -7 114.59 9.6
 4 -7 -7 104.19 9.4
 3 4 -7 106.29 9.6
 -4 7 7 113.19 8.3
 -3 -4 7 106.39 9.3
 -4 7 7 108.59 8.8
 -4 7 7 114.09 7.6
 -4 7 7 97.99 7.8
 7 -3 7 102.29 9.2
 -3 -4 7 104.99 8.8
 7 -3 7 108.09 9.7
 -3 -4 7 102.89 9.3
 -8 5 -7 266.17 21.9
 3 -8 -7 282.57 20.1
 3 -8 -7 314.57 20.6
 5 3 -7 333.87 21
 3 -8 -7 294.47 20.4
 8 -5 7 329.17 20.7
 -3 8 7 340.27 20.1
 -3 8 7 335.67 19
 -3 8 7 337.37 18.2
 -5 -3 7 332.57 20.7
 -5 -3 7 345.67 20
 -5 -3 7 342.77 21.2
 -5 5 -7 115.89 12.3
 0 -5 -7 130.19 10.6
 0 -5 -7 138.49 11.2
 5 0 -7 130.49 11
 0 -5 -7 121.39 10.6
 5 0 -7 113.99 9.8
 0 5 7 127.89 8.8
 0 5 7 127.69 8.2
 -5 0 7 133.69 10.4
 -5 0 7 134.99 9.4
 5 -5 7 145.39 10.6
 0 5 7 132.59 9.6
 -5 0 7 139.69 10.3
 -3 -2 -7 46.6 5.9
 5 -3 -7 49.4 5.9
 -3 -2 -7 52.19 8.1
 -3 -2 -7 49.5 6
 -2 5 -7 56.39 8.3
 5 -3 -7 44.8 7.2
 -2 5 -7 53.69 5.8
 5 -3 -7 51.09 6.1
 5 -3 -7 48.9 5.9
 -5 3 7 52.29 5.5
 -5 3 7 57.89 5.9
 2 -5 7 64.29 5.7
 2 -5 7 59.99 5.9
 2 -5 7 60.69 5.8
 -5 3 7 65.99 4.7
 3 2 7 62.69 6
 3 2 7 57.99 5.6
 5 -6 -7 67.29 7.3
 1 5 -7 63.89 7.9
 -6 1 -7 55.89 6.9
 5 -6 -7 59.19 6.8
 5 -6 -7 61.89 6.9
 -1 -5 7 62.49 6.5
 -5 6 7 62.39 6
 -1 -5 7 70.39 6.8
 -5 6 7 70.29 6.4
 -5 6 7 83.19 11.9
 -5 6 7 75.29 5.5
 -1 -5 7 74.59 6.7
 6 -1 7 65.89 6.8
 6 -1 7 66.69 6.9
 5 -9 -7 89.29 8.6
 4 5 -7 87.29 8.4
 4 5 -7 94.79 7.4
 -5 9 7 108.89 7.3
 -5 9 7 93.39 8.3
 -5 9 7 100.29 7.6
 -4 -5 7 94.59 9
 9 -4 7 100.99 8.9
 -4 -5 7 97.19 9
 -4 -5 7 106.79 8.7
 4 -10 -7 273.67 18.1
 4 -10 -7 298.97 18.6
 6 4 -7 305.97 18.6
 -6 -4 7 287.77 17.5
 -4 10 7 292.67 16.9
 -6 -4 7 287.47 18.8
 10 -6 7 279.87 18.4
 -4 10 7 300.67 16.4
 -4 10 7 289.37 17.8
 -6 -4 7 274.97 18.4
 -7 6 -7 64.29 8.8
 1 -7 -7 65.69 7.4
 1 -7 -7 62.49 7.2
 6 1 -7 67.99 7.4
 1 -7 -7 75.09 7.7
 -1 7 7 64.49 5.7
 -1 7 7 61.69 5.2
 -6 -1 7 63.49 6.2
 -6 -1 7 63.99 7.2
 -1 7 7 59.59 5.6
 7 -6 7 73.49 7.9
 -6 -1 7 67.39 7.3
 -2 -4 -7 194.08 13.8
 -2 -4 -7 190.98 14.3
 6 -2 -7 173.18 13.7
 -4 6 -7 172.68 12.6
 -2 -4 -7 183.08 14
 6 -2 -7 172.88 13.4
 -4 6 -7 184.78 16.7
 4 -6 7 173.78 12.8
 2 4 7 199.38 12.9
 4 -6 7 194.78 12.6
 -6 2 7 176.68 12.9
 2 4 7 185.28 10.8
 2 4 7 173.98 11.1
 -5 -1 -7 205.18 14
 6 -5 -7 205.48 14.5
 6 -5 -7 200.38 14.3
 -1 6 -7 189.78 13.3
 -5 -1 -7 185.98 17
 -1 6 -7 182.58 17
 6 -5 -7 199.78 14.3
 -5 -1 -7 189.28 14.2
 -6 5 7 180.68 11.2
 5 1 7 179.18 13.4
 1 -6 7 193.98 13.3
 1 -6 7 179.68 13
 -6 5 7 162.98 12
 1 -6 7 191.38 12.8
 6 -8 -7 463.95 27.5
 2 6 -7 454.65 26.9
 2 6 -7 436.06 26
 6 -8 -7 482.15 27.8
 6 -8 -7 436.96 27.4
 -8 2 -7 434.86 27.3
 -6 8 7 481.45 25.7
 -6 8 7 471.15 26.8
 8 -2 7 462.25 26.9
 -2 -6 7 478.75 27.5
 -2 -6 7 461.85 26.6
 -2 -6 7 445.56 27.1
 -6 8 7 453.75 24.7
 8 -2 7 454.55 27.2
 6 -11 -7 92.99 8.2
 5 6 -7 112.99 9.6
 6 -11 -7 92.49 8.6
 -5 -6 7 94.29 8.4
 -6 11 7 102.99 7.1
 -6 11 7 105.49 8
 -5 -6 7 99.79 9
 2 -9 -7 18.2 4.7
 7 2 -7 12.9 3.3
 2 -9 -7 18 4.4
 -9 7 -7 12.9 4.9
 -2 9 7 15.8 3.1
 9 -7 7 21.6 4.4
 -2 9 7 17.6 3
 -2 9 7 18.2 3.7
 -7 -2 7 15.4 4
 -7 -2 7 16.2 3.5
 7 -1 -7 229.48 16.5
 -6 7 -7 252.47 16.2
 -1 -6 -7 245.48 18.3
 -1 -6 -7 253.07 17.5
 7 -1 -7 241.18 17.5
 -6 7 -7 232.98 20.5
 -1 -6 -7 254.27 17.9
 1 6 7 234.08 14.8
 1 6 7 253.67 14.6
 6 -7 7 288.57 17.8
 -7 1 7 250.77 16.9
 6 -7 7 271.87 16.5
 1 6 7 282.07 16.3
 -3 7 -7 217.98 14.7
 -3 7 -7 227.18 19.9
 -4 -3 -7 229.48 16.1
 -4 -3 -7 245.88 16.9
 7 -4 -7 245.88 16.5
 -4 -3 -7 233.28 16.9
 3 -7 7 234.58 15.3
 -7 4 7 204.48 13.7
 3 -7 7 230.68 14.7
 3 -7 7 230.98 15.7
 4 3 7 217.58 14.1
 4 3 7 225.88 15.3
 0 7 -7 39 8.8
 -7 0 -7 40.4 7.3
 7 -7 -7 54.39 6.6
 7 -7 -7 51.09 6.4
 0 7 -7 48.3 5.5
 0 7 -7 52.79 5.9
 -7 7 7 57.59 4.8
 0 -7 7 59.99 5.8
 -7 7 7 54.79 5.7
 7 0 7 69.29 6.9
 0 -7 7 65.19 6.5
 0 -7 7 51.79 6
 3 7 -7 305.27 20.6
 7 -10 -7 321.37 19.7
 3 7 -7 302.27 18.3
 7 -10 -7 319.17 19.6
 -7 10 7 310.57 19
 -7 10 7 336.77 17.5
 -3 -7 7 323.97 19.8
 -3 -7 7 316.17 19.5
 10 -3 7 285.87 17.2
 -3 -7 7 315.47 19
 8 3 -7 31.4 3.8
 3 -11 -7 31 4.9
 3 -11 -7 32.2 5.2
 -8 -3 7 38.7 4.5
 11 -8 7 32.3 4.8
 -3 11 7 30.9 4.2
 -3 11 7 27.3 3.6
 -3 11 7 38.9 3.9
 11 -8 7 29.9 3.6
 -8 8 -7 8.4 2.5
 -8 8 -7 9.1 4.3
 -8 8 -7 10.6 3
 0 -8 -7 9.3 3.4
 0 -8 -7 10.4 4.5
 0 -8 -7 9.8 3.4
 8 0 -7 8.7 3.6
 -8 0 7 8.7 3.6
 8 -8 7 12.9 3.7
 8 -8 7 7.8 2.5
 -3 -5 -7 94.99 9.7
 -5 8 -7 91.29 7.6
 -5 8 -7 91.79 12
 -3 -5 -7 104.99 10.1
 8 -3 -7 93.79 9.8
 8 -3 -7 97.59 9.1
 -3 -5 -7 101.99 9.5
 3 5 7 105.29 7.1
 5 -8 7 110.59 8.7
 3 5 7 97.79 7.2
 5 -8 7 119.89 9.3
 3 5 7 125.59 9.1
 -6 -2 -7 56.99 9
 -2 8 -7 52.39 8.8
 -6 -2 -7 58.29 6.7
 -6 -2 -7 53.59 7.1
 -2 8 -7 52.79 5.3
 8 -6 -7 65.99 7.2
 -2 8 -7 56.19 6.3
 -2 8 -7 54.29 5.2
 -8 6 7 69.49 6.1
 2 -8 7 64.79 6.4
 6 2 7 63.09 6.7
 -8 6 7 64.09 5.1
 2 -8 7 70.39 6.3
 2 -8 7 71.99 6.8
 1 8 -7 116.69 8.7
 1 8 -7 129.19 8.6
 1 8 -7 114.79 7.9
 8 -9 -7 130.09 10.1
 -9 1 -7 114.79 9.7
 -1 -8 7 107.19 8.8
 9 -1 7 102.59 9.1
 -1 -8 7 110.09 9.1
 -8 9 7 108.39 7.6
 -8 9 7 94.29 8.4
 9 1 -7 58.19 5.9
 1 -10 -7 65.79 6.5
 -10 9 -7 61.09 7.7
 1 -10 -7 66.19 6.4
 10 -9 7 56.59 5.3
 -1 10 7 60.39 5
 10 -9 7 57.29 6.7
 -1 10 7 48.6 4.9
 -9 -1 7 63.99 6.1
 -2 -7 -7 84.39 8.3
 -2 -7 -7 81.49 8
 -7 9 -7 77.09 6.7
 -7 9 -7 75.89 10.2
 -2 -7 -7 80.69 8.3
 9 -2 -7 77.59 8.1
 2 7 7 69.99 5.8
 -9 2 7 74.19 7.3
 2 7 7 67.19 5.5
 7 -9 7 80.29 6.9
 2 7 7 69.89 6
 7 -9 7 70.79 7.1
 -4 9 -7 213.98 19.6
 9 -5 -7 227.18 15.9
 -5 -4 -7 213.68 15.7
 -4 9 -7 204.58 14.7
 -5 -4 -7 210.98 16.1
 -5 -4 -7 218.28 16.5
 4 -9 7 241.28 14.9
 4 -9 7 246.38 15.4
 5 4 7 218.28 13
 4 -9 7 224.58 14.7
 5 4 7 246.78 15.4
 -8 -1 -7 226.88 16.9
 -1 9 -7 232.68 15.7
 -1 9 -7 225.68 14.5
 1 -9 7 273.37 17.8
 1 -9 7 266.87 15.8
 1 -9 7 261.47 15.9
 -9 8 7 245.98 15.1
 8 1 7 261.57 16.5
 2 9 -7 24.5 3.2
 9 -11 -7 21.9 5.1
 -2 -9 7 35.4 4.9
 -9 11 7 34.5 2.9
 -2 -9 7 39.8 4
 -9 11 7 36.2 3.7
 -2 -9 7 39.1 4.9
 -1 -9 -7 11 3.3
 10 -1 -7 8.7 3
 -9 10 -7 10.7 4
 9 -10 7 17.1 4.3
 1 9 7 15.5 2.6
 1 9 7 13.5 2.7
 -6 10 -7 303.77 23
 10 -4 -7 282.67 18.3
 -6 10 -7 295.77 17.9
 -4 -6 -7 317.17 19.9
 -4 -6 -7 309.87 19.8
 -4 -6 -7 312.47 19.3
 6 -10 7 282.67 17.5
 4 6 7 283.97 17.5
 6 -10 7 296.97 18.2
 4 6 7 278.47 16.2
 -7 -3 -7 200.08 14.1
 -7 -3 -7 178.98 12.3
 10 -7 -7 200.58 13.5
 -3 10 -7 190.68 12.4
 -3 10 -7 189.28 16.5
 7 3 7 173.48 12.4
 3 -10 7 186.48 12.4
 3 -10 7 163.08 11.5
 7 3 7 155.18 10.2
 0 10 -7 227.18 13.6
 -10 0 -7 205.48 13.9
 0 10 -7 237.18 14.8
 10 -10 -7 223.58 15.5
 10 0 7 231.18 14.3
 0 -10 7 253.87 14.9
 0 -10 7 249.28 14.2
 -10 10 7 227.38 13.7
 -3 -8 -7 17.9 3.7
 -8 11 -7 12.7 4.3
 8 -11 7 21.7 3.8
 3 8 7 20 2.6
 8 -11 7 19.3 3.1
 -6 -5 -7 39.6 4.8
 -6 -5 -7 34.2 7.5
 11 -6 -7 41.6 5
 -5 11 -7 29.5 7.6
 -5 11 -7 32.1 4.7
 -6 -5 -7 33.1 6
 6 5 7 52.99 7.9
 5 -11 7 47.6 4.7
 5 -11 7 54.69 4.7
 6 5 7 49.5 3.7
 11 -9 -7 80.29 8.1
 -2 11 -7 76.69 5.7
 -9 -2 -7 77.29 6.6
 2 -11 7 63.19 5.4
 2 -11 7 60.39 5.9
 9 2 7 68.59 5.8
 -1 1 -8 108.39 8.9
 0 -1 -8 112.19 9.5
 0 -1 -8 112.79 9.4
 -1 1 -8 115.39 9.3
 -1 1 -8 106.79 9.6
 -1 1 -8 115.79 9.8
 0 -1 -8 118.89 10
 1 0 -8 113.09 9.4
 1 0 -8 123.39 10.1
 0 -1 -8 108.69 9.8
 1 0 -8 115.09 9.9
 1 0 -8 110.49 9.4
 -1 0 8 140.89 9.9
 0 1 8 132.69 8.2
 0 1 8 141.29 9.8
 0 1 8 143.19 9.4
 -1 0 8 132.09 9.5
 1 -1 8 140.89 9
 1 -1 8 140.09 9.5
 -1 0 8 138.69 9.3
 1 -1 8 146.89 9.7
 1 -1 8 159.88 11
 -3 2 -8 235.88 16.4
 2 1 -8 245.68 15.8
 1 -3 -8 262.77 17
 2 1 -8 248.68 16.6
 2 1 -8 237.08 16.6
 1 -3 -8 236.98 16.9
 1 -3 -8 251.17 16.6
 1 -3 -8 258.47 17
 3 -2 8 252.67 15.4
 -1 3 8 265.87 16.6
 -2 -1 8 255.97 16.4
 -1 3 8 244.38 13.7
 3 -2 8 251.37 16.1
 -2 -1 8 249.38 15.2
 -2 -1 8 235.38 15.7
 3 -2 8 261.67 16.4
 3 -2 8 262.57 16
 -1 3 8 252.97 15.8
 -2 0 -8 28.3 5.1
 2 -2 -8 28.1 5.3
 0 2 -8 22.1 4.5
 2 -2 -8 23.4 4.9
 2 -2 -8 22.8 4.4
 -2 0 -8 22.6 4.3
 0 2 -8 22.2 4.5
 2 -2 -8 30.1 5.7
 -2 0 -8 23.6 4.7
 -2 2 8 22.7 4.2
 0 -2 8 20.1 3.8
 2 0 8 20.3 3.8
 2 0 8 22.8 3.6
 -2 2 8 18.7 3.4
 2 0 8 22.6 4.1
 2 0 8 16.2 3.3
 0 -2 8 21.1 4.2
 -5 3 -8 8.6 2.9
 2 -5 -8 8.1 2.9
 2 -5 -8 9.7 3.5
 3 2 -8 13.8 4.3
 2 -5 -8 12.9 3.8
 -2 5 8 13.1 2.4
 -2 5 8 6.9 2.2
 5 -3 8 11.5 3.3
 5 -3 8 10.6 3.2
 -2 5 8 10.8 2.5
 -3 -2 8 9.3 3
 -3 -2 8 10.8 2.8
 -3 -2 8 12.4 3.2
 -1 -2 -8 66.09 6.8
 -1 -2 -8 62.89 6.9
 -2 3 -8 61.09 7.8
 -1 -2 -8 59.19 6.5
 -1 -2 -8 65.69 7.5
 3 -1 -8 60.19 6.7
 3 -1 -8 55.59 6.1
 -2 3 -8 66.69 6.7
 -2 3 -8 60.49 6.3
 3 -1 -8 65.69 6.8
 3 -1 -8 59.59 6.3
 2 -3 8 64.79 5.8
 -3 1 8 62.19 6.2
 2 -3 8 57.39 5.8
 -3 1 8 65.79 6.2
 2 -3 8 54.29 6.1
 1 2 8 60.59 5.7
 2 -3 8 63.29 6.2
 1 2 8 61.29 6
 3 -4 -8 188.58 13.8
 3 -4 -8 170.28 13.2
 -4 1 -8 172.08 13.5
 1 3 -8 182.68 13.5
 -4 1 -8 161.58 11.9
 3 -4 -8 171.08 13.2
 -3 4 8 193.68 10.9
 -3 4 8 190.38 12.7
 -1 -3 8 196.88 13.3
 -1 -3 8 193.68 13.5
 4 -1 8 191.58 13.3
 -1 -3 8 190.48 12.8
 -1 -3 8 200.38 12.6
 4 -1 8 184.08 12.6
 4 -1 8 193.18 12.1
 3 -7 -8 100.89 9.5
 3 -7 -8 100.99 9.5
 4 3 -8 83.39 9.7
 3 -7 -8 106.59 9.8
 4 3 -8 102.99 9.8
 7 -4 8 109.59 9.4
 -3 7 8 112.79 9.1
 -4 -3 8 102.19 9.2
 -3 7 8 115.39 8.3
 -4 -3 8 116.19 9.9
 -4 -3 8 125.59 9.3
 -3 7 8 123.19 8.5
 -3 7 8 122.39 7.7
 -4 4 -8 228.18 16.1
 4 0 -8 236.88 17
 4 0 -8 227.78 15.8
 -4 4 -8 245.68 18.9
 0 -4 -8 234.48 16.9
 0 -4 -8 251.47 17.2
 0 -4 -8 243.98 16.9
 4 -4 8 248.28 16.1
 -4 0 8 236.68 14.7
 -4 0 8 259.87 16.6
 -4 0 8 233.88 15.4
 0 4 8 255.27 15.7
 0 4 8 247.68 14.4
 0 4 8 232.28 13.5
 4 -4 8 265.07 16.1
 4 -3 -8 236.48 17.5
 -3 -1 -8 241.68 17
 -1 4 -8 248.38 19.8
 -1 4 -8 252.87 16.9
 -3 -1 -8 242.68 16.7
 4 -3 -8 265.97 17.4
 4 -3 -8 269.27 17.5
 4 -3 -8 248.38 17.4
 -3 -1 -8 244.98 17.8
 1 -4 8 262.27 16.4
 3 1 8 261.37 16.8
 -4 3 8 259.67 16.2
 -4 3 8 258.87 14.3
 -4 3 8 259.87 15.4
 1 -4 8 281.47 16.9
 3 1 8 276.97 16.4
 1 -4 8 266.77 16
 -4 3 8 269.57 16.8
 4 -6 -8 187.58 13.9
 4 -6 -8 181.88 13.9
 4 -6 -8 197.18 14.3
 2 4 -8 205.08 14.5
 -6 2 -8 192.28 14.1
 -4 6 8 185.48 11.3
 -2 -4 8 191.08 13.6
 -2 -4 8 200.58 14
 6 -2 8 182.58 13.2
 -4 6 8 191.08 12.3
 -4 6 8 178.28 12.5
 6 -2 8 187.68 13.7
 -4 6 8 188.38 12.8
 -2 -4 8 178.58 12.7
 4 -9 -8 106.79 9.1
 5 4 -8 104.79 9.1
 9 -5 8 100.79 9.2
 -5 -4 8 105.89 9.2
 -4 9 8 95.29 7.6
 -4 9 8 101.79 8.4
 -4 9 8 102.59 7.1
 -5 -4 8 98.19 8.8
 -5 -4 8 108.49 8.4
 -6 5 -8 174.48 15.7
 1 -6 -8 183.38 14.3
 1 -6 -8 197.58 14.3
 1 -6 -8 181.18 14.2
 5 1 -8 181.98 14.2
 -1 6 8 180.58 12.3
 -1 6 8 179.18 11.8
 6 -5 8 200.08 13.7
 -5 -1 8 177.38 13.2
 -1 6 8 191.58 11.2
 -5 -1 8 187.98 13.7
 -5 -1 8 187.98 12.3
 -3 5 -8 20.4 4.5
 -2 -3 -8 12.3 3.8
 5 -2 -8 11.6 3.5
 -3 5 -8 19.9 5.9
 5 -2 -8 18.8 4.5
 5 -2 -8 13 3.9
 -2 -3 -8 20.2 5.7
 -2 -3 -8 18.4 4.6
 3 -5 8 17.4 4
 2 3 8 17 3
 3 -5 8 20.8 4.1
 -5 2 8 20.6 4.4
 2 3 8 19.7 4.1
 2 3 8 24.2 3
 3 -5 8 21 3.9
 2 3 8 19.9 3.6
 0 5 -8 220.28 18.6
 0 5 -8 219.08 14.9
 -5 0 -8 211.48 15.7
 -5 0 -8 171.18 14.1
 -5 0 -8 213.68 14
 5 -5 -8 218.88 15.4
 5 -5 -8 220.88 15.3
 5 -5 -8 232.88 15.5
 0 -5 8 215.68 14.7
 5 0 8 194.98 14.3
 0 -5 8 199.18 13.6
 5 0 8 202.08 12.5
 -5 5 8 206.18 14.1
 -8 3 -8 85.59 8.8
 5 -8 -8 94.29 8.8
 3 5 -8 95.19 7.8
 5 -8 -8 103.59 11.2
 3 5 -8 95.49 8.8
 5 -8 -8 97.29 9
 -3 -5 8 94.29 8.7
 -5 8 8 100.89 6.9
 -3 -5 8 89.29 8.5
 8 -3 8 94.99 8.5
 -5 8 8 96.89 8.2
 -3 -5 8 104.69 8.4
 -5 8 8 98.89 7.6
 -11 6 -8 52.69 4.8
 5 -11 -8 53.69 5.6
 6 5 -8 54.89 4.9
 5 -11 -8 54.69 6
 -6 -5 8 51.79 5.2
 -5 11 8 48.2 4.6
 11 -6 8 49 4.7
 -5 11 8 47.2 3.7
 2 -8 -8 52.79 8.2
 2 -8 -8 47.6 7.1
 6 2 -8 41.7 7
 2 -8 -8 46 6
 -2 8 8 55.89 4.6
 8 -6 8 51.59 5.9
 -6 -2 8 50.19 6
 -6 -2 8 49.5 5.1
 -2 8 8 46.1 4.8
 -2 8 8 48.9 6.8
 -1 -5 -8 17.4 4.4
 -1 -5 -8 14 4.2
 6 -1 -8 18.8 4.4
 6 -1 -8 14.4 4
 -1 -5 -8 23.7 5.6
 -5 6 -8 24 4.9
 -5 6 -8 14 5.2
 1 5 8 21.5 3.9
 5 -6 8 26.6 5.2
 1 5 8 23.7 3.2
 -6 1 8 22.3 4.7
 1 5 8 26.7 3.8
 5 -6 8 20.5 4.1
 -4 -2 -8 36.8 6.9
 -2 6 -8 44.3 5.4
 -2 6 -8 36.6 8.2
 6 -4 -8 45.2 7.2
 -4 -2 -8 37.2 6.6
 -4 -2 -8 41.4 6.8
 6 -4 -8 35.2 6.1
 -6 4 8 50.79 4.1
 4 2 8 48.3 5.7
 4 2 8 45.8 4.1
 2 -6 8 54.29 5.8
 4 2 8 54.19 5.3
 2 -6 8 50.89 5.3
 2 -6 8 55.19 5.7
 -7 1 -8 125.09 11
 1 6 -8 122.99 10.4
 6 -7 -8 122.39 10.9
 6 -7 -8 126.89 10.9
 6 -7 -8 129.49 11.1
 1 6 -8 119.79 9.8
 -1 -6 8 143.59 10.9
 -1 -6 8 149.49 11.2
 -6 7 8 137.39 8.6
 -1 -6 8 142.49 10.3
 -6 7 8 129.49 9.9
 7 -1 8 130.09 10.7
 6 -10 -8 39.8 5.2
 6 -10 -8 44 5.5
 4 6 -8 41.2 4.7
 -6 10 8 49.4 5
 -4 -6 8 44.2 4.8
 -4 -6 8 54.29 5.6
 -6 10 8 48.6 3.9
 10 -4 8 48.1 4.3
 -4 -6 8 49.2 6
 3 -10 -8 120.29 9.4
 3 -10 -8 113.19 10.8
 7 3 -8 114.59 9.2
 -10 7 -8 111.09 8.5
 -3 10 8 132.09 8
 10 -7 8 123.09 12.9
 -3 10 8 133.09 9
 -3 10 8 125.49 8.2
 -7 -3 8 126.59 9.7
 -7 7 -8 145.49 14.4
 0 -7 -8 150.58 12.6
 0 -7 -8 139.29 11.7
 0 -7 -8 149.19 12.2
 -7 7 -8 148.49 11
 7 0 -8 137.59 11.9
 0 7 8 151.08 10.1
 -7 0 8 152.38 11.7
 7 -7 8 156.68 11.8
 0 7 8 145.19 9.3
 0 7 8 150.08 10
 7 -7 8 157.28 11.1
 -4 7 -8 339.97 20.4
 -3 -4 -8 342.17 21.9
 -3 -4 -8 341.37 22.6
 7 -3 -8 308.07 21.6
 -3 -4 -8 337.37 22.4
 7 -3 -8 337.97 21.5
 -4 7 -8 312.47 24.9
 4 -7 8 355.86 21
 3 4 8 340.67 20.6
 3 4 8 326.27 18.1
 4 -7 8 336.77 20.1
 4 -7 8 318.17 20
 -1 7 -8 121.79 10.2
 -6 -1 -8 123.09 10
 -1 7 -8 118.69 13.6
 -1 7 -8 128.99 10.6
 -6 -1 -8 130.49 11.8
 7 -6 -8 134.69 11.4
 -7 6 8 148.79 10
 1 -7 8 138.09 10.7
 1 -7 8 145.89 10.3
 1 -7 8 153.48 11
 6 1 8 139.19 10.9
 -7 6 8 149.49 8.9
 7 -9 -8 115.19 9.3
 2 7 -8 110.99 7.9
 7 -9 -8 117.19 9.5
 -9 2 -8 104.59 9.6
 2 7 -8 100.69 8.1
 -2 -7 8 105.99 9
 -7 9 8 107.09 8.4
 9 -2 8 104.39 9.1
 -2 -7 8 100.29 8.8
 -2 -7 8 106.29 8.4
 -7 9 8 98.59 7
 8 1 -8 253.07 16.8
 1 -9 -8 261.07 17
 -9 8 -8 266.47 19.1
 -9 8 -8 248.08 15.3
 1 -9 -8 258.87 17.2
 9 -8 8 278.77 18
 9 -8 8 277.57 17
 -8 -1 8 262.87 16.8
 -1 9 8 265.47 15.2
 -1 9 8 258.77 14.6
 -1 9 8 263.87 16
 8 -2 -8 113.89 11.6
 -6 8 -8 116.49 8.9
 8 -2 -8 115.79 10.8
 -2 -6 -8 122.09 11.1
 -2 -6 -8 118.09 10.7
 -2 -6 -8 131.49 11.4
 2 6 8 130.89 10.2
 6 -8 8 137.59 10.4
 6 -8 8 112.99 9.8
 2 6 8 126.99 9.2
 2 6 8 130.49 8.5
 -8 2 8 123.69 9.7
 -3 8 -8 117.79 9.8
 -5 -3 -8 129.19 11.1
 -3 8 -8 120.69 13.3
 -5 -3 -8 128.49 10.6
 -3 8 -8 111.09 8.8
 -5 -3 -8 123.49 11.3
 8 -5 -8 126.19 10.8
 3 -8 8 129.79 9.5
 3 -8 8 129.49 10
 3 -8 8 126.29 9.8
 5 3 8 121.99 8.9
 5 3 8 119.09 9.8
 0 8 -8 11.3 3.1
 0 8 -8 16.8 3
 8 -8 -8 18.2 4.4
 -8 0 -8 15.6 3.9
 0 8 -8 18 3
 0 -8 8 16 3.6
 0 -8 8 17.7 3.8
 -8 8 8 16.6 3.3
 8 0 8 12.4 3.3
 0 -8 8 13.9 3.3
 -8 8 8 14.6 2.5
 8 -11 -8 24.6 4.5
 3 8 -8 32.1 3.8
 11 -3 8 32.3 3.3
 -3 -8 8 31.1 4.3
 -3 -8 8 34.1 5.2
 -8 11 8 34.8 3.6
 -3 -8 8 28.8 5.3
 -8 9 -8 45.2 5.2
 -8 9 -8 49 11.9
 -1 -8 -8 58.89 6.7
 -1 -8 -8 53.69 6.4
 9 -1 -8 60.39 6.9
 -1 -8 -8 53.59 6.2
 8 -9 8 59.09 5.9
 8 -9 8 54.79 5.2
 1 8 8 51.69 5
 1 8 8 58.29 4.4
 -9 1 8 54.39 5.9
 1 8 8 64.99 6.1
 9 -4 -8 36.8 5.9
 -4 -5 -8 28.9 5.4
 -5 9 -8 35.3 8.3
 -5 9 -8 28.2 5.1
 -4 -5 -8 28.9 6.2
 5 -9 8 28.9 4.7
 5 -9 8 24.5 4.4
 4 5 8 26 4.5
 4 5 8 27.1 3.4
 5 -9 8 29.6 5.2
 -2 9 -8 68.99 6.6
 9 -7 -8 78.19 7.5
 -7 -2 -8 66.59 7.4
 2 -9 8 75.39 6.4
 -9 7 8 66.49 6.9
 2 -9 8 66.39 7.2
 7 2 8 71.49 6.8
 2 -9 8 75.49 6.9
 10 -1 8 63.09 5.9
 10 -1 8 60.49 5
 -9 10 8 64.69 5.2
 -1 -9 8 63.99 5.4
 -1 -9 8 63.89 6
 -1 -9 8 67.19 7.6
 -3 -7 -8 213.88 14.6
 -3 -7 -8 213.38 15
 -7 10 -8 190.08 12.9
 -7 10 -8 187.18 16.4
 -3 -7 -8 190.58 14.1
 7 -10 8 246.88 14.5
 3 7 8 218.48 12.4
 7 -10 8 247.68 13.6
 3 7 8 224.08 13.1
 3 7 8 218.28 12
 10 -6 -8 97.09 8.2
 -4 10 -8 88.09 10.1
 -6 -4 -8 71.19 11.9
 -6 -4 -8 93.89 8.4
 -4 10 -8 87.69 7.4
 -6 -4 -8 88.99 8.5
 4 -10 8 92.79 7.5
 -10 6 8 87.29 9.2
 6 4 8 93.69 6
 6 4 8 109.79 7.9
 4 -10 8 92.59 7.5
 10 -9 -8 96.99 8.2
 -1 10 -8 97.09 7.2
 1 -10 8 98.59 8.3
 1 -10 8 112.39 7.5
 9 1 8 108.89 7.9
 -5 -6 -8 83.49 7.1
 -5 -6 -8 95.39 15.8
 -6 11 -8 76.39 7.5
 -6 11 -8 85.79 8.8
 -5 -6 -8 78.49 6.6
 5 6 8 87.99 5.9
 6 -11 8 79.49 6.5
 5 6 8 79.79 5.2
 11 -8 -8 38 5.8
 -3 11 -8 36.2 3.7
 8 3 8 41.4 4.2
 3 -11 8 37.5 3.7
 0 0 -9 286.37 20.7
 0 0 -9 279.37 19.8
 0 0 -9 285.47 20.7
 0 0 9 369.76 19.1
 0 0 9 388.56 20.7
 0 0 9 394.56 21.2
 0 0 9 365.16 19.9
 1 1 -9 3465.75 169.48
 -2 1 -9 3476.45 169.68
 1 -2 -9 3370.16 168.88
 1 1 -9 3524.85 169.28
 -2 1 -9 3289.87 166.98
 1 -2 -9 3406.36 169.58
 -2 1 -9 3448.46 169.38
 1 -2 -9 3279.97 168.98
 1 -2 -9 3417.46 169.48
 -1 -1 9 3389.26 168.58
 2 -1 9 3391.76 166.88
 -1 2 9 3504.75 167.88
 2 -1 9 3330.07 168.38
 2 -1 9 3316.27 167.58
 2 -1 9 3425.96 167.98
 -1 -1 9 3344.47 166.78
 -1 -1 9 3323.97 167.68
 -1 -1 9 3476.85 168.48
 -1 -1 -9 2505.65 124.19
 -1 -1 -9 2492.55 124.79
 2 -1 -9 2571.14 124.69
 2 -1 -9 2517.35 123.89
 2 -1 -9 2421.56 123.89
 -1 2 -9 2469.65 123.99
 -1 -1 -9 2529.85 123.89
 -1 -1 -9 2657.03 125.29
 -1 2 -9 2487.15 124.39
 2 -1 -9 2495.25 124.79
 1 -2 9 2374.66 123.09
 -2 1 9 2476.65 123.39
 1 1 9 2375.86 122.79
 1 1 9 2443.76 123.49
 1 -2 9 2347.27 122.19
 -2 1 9 2497.15 123.69
 1 -2 9 2471.75 123.79
 1 -2 9 2309.17 122.89
 2 -4 -9 1488.25 73.39
 2 2 -9 1421.56 72.69
 -4 2 -9 1363.56 74.29
 2 -4 -9 1401.76 72.59
 2 -4 -9 1507.75 72.79
 -2 -2 9 1378.76 71.79
 -2 -2 9 1400.16 72.19
 4 -2 9 1301.77 71.39
 -2 4 9 1312.17 68.29
 -2 -2 9 1370.66 72.29
 -2 -2 9 1263.67 70.69
 -2 4 9 1425.26 71.29
 4 -2 9 1297.97 70.99
 4 -2 9 1405.16 70.89
 4 -2 9 1415.96 71.39
 -3 3 -9 1225.48 62.39
 0 -3 -9 1136.59 63.79
 3 0 -9 1230.28 63.39
 3 0 -9 1149.19 62.09
 3 0 -9 1238.48 63.69
 -3 3 -9 1278.27 63.59
 0 -3 -9 1135.19 63.19
 0 -3 -9 1244.08 63.39
 0 -3 -9 1229.48 63.99
 0 3 9 1120.89 62.09
 3 -3 9 1238.78 61.59
 -3 0 9 1145.99 60.29
 3 -3 9 1217.28 62.49
 -3 0 9 1177.78 62.59
 3 -3 9 1175.48 62.19
 -3 0 9 1183.68 62.29
 3 -3 9 1174.78 62.39
 0 3 9 1197.08 61.09
 3 -3 -9 1501.95 77.99
 -3 0 -9 1455.55 78.09
 -3 0 -9 1432.06 76.69
 -3 0 -9 1451.95 76.19
 3 -3 -9 1439.36 77.99
 3 -3 -9 1410.26 77.59
 3 -3 -9 1520.55 78.09
 0 3 -9 1472.15 76.79
 0 3 -9 1505.55 78.09
 -3 3 9 1526.25 76.09
 0 -3 9 1497.75 75.89
 0 -3 9 1461.35 76.59
 0 -3 9 1531.15 76.89
 3 0 9 1485.35 74.59
 3 0 9 1588.04 76.59
 -3 3 9 1587.54 78.09
 -3 3 9 1496.25 75.29
 3 0 9 1549.94 77.09
 0 -3 9 1488.85 77.19
 3 -6 -9 847.12 49.2
 -6 3 -9 936.21 48.5
 3 -6 -9 1038.5 50.59
 3 3 -9 803.52 49.2
 3 -6 -9 819.42 49.2
 6 -3 9 941.11 49
 -3 -3 9 921.41 47.9
 6 -3 9 880.21 47.5
 -3 -3 9 999.3 49.1
 -3 6 9 872.21 47.8
 6 -3 9 1031.7 49.2
 -3 -3 9 858.41 49
 -3 6 9 871.61 47.6
 -3 6 9 881.01 45.9
 4 1 -9 1345.37 72.99
 1 -5 -9 1346.67 72.89
 1 -5 -9 1321.47 72.49
 1 -5 -9 1363.46 72.79
 -5 4 -9 1345.77 72.29
 5 -4 9 1429.46 71.89
 -1 5 9 1366.56 69.59
 -4 -1 9 1390.86 69.99
 -4 -1 9 1221.28 70.79
 -1 5 9 1402.36 70.89
 5 -4 9 1445.26 70.89
 5 -4 9 1497.25 71.79
 -4 -1 9 1464.35 72.39
 -1 5 9 1395.26 68.59
 -2 4 -9 1756.02 91.29
 4 -2 -9 1727.63 92.09
 -2 -2 -9 1775.12 92.19
 -2 4 -9 1702.63 94.09
 4 -2 -9 1742.13 91.79
 -2 -2 -9 1679.73 91.59
 -2 -2 -9 1784.82 92.59
 4 -2 -9 1814.82 91.39
 -2 -2 -9 1739.13 91.29
 4 -2 -9 1657.73 91.19
 2 -4 9 1830.02 90.99
 2 2 9 1862.21 90.99
 2 -4 9 1871.21 90.69
 -4 2 9 1790.72 90.59
 2 2 9 1814.12 89.79
 2 -4 9 1888.31 90.19
 -4 2 9 1870.41 91.29
 4 -5 -9 1512.65 80.89
 1 4 -9 1603.04 80.89
 -5 1 -9 1574.54 81.09
 4 -5 -9 1554.44 80.79
 4 -5 -9 1583.64 81.09
 -4 5 9 1555.54 78.69
 -1 -4 9 1551.34 78.99
 -4 5 9 1485.85 76.69
 5 -1 9 1574.04 77.99
 5 -1 9 1624.74 79.89
 -1 -4 9 1608.94 80.39
 5 -1 9 1359.66 84.29
 5 -1 9 1609.14 80.49
 -4 5 9 1553.34 79.49
 -1 -4 9 1544.05 79.99
 4 4 -9 978.4 53.09
 4 -8 -9 1026.6 53.09
 4 -8 -9 969.7 53.09
 4 -8 -9 991.5 53.39
 -4 -4 9 1015.2 51.69
 8 -4 9 999.6 51.29
 -4 8 9 989.6 49.99
 -4 -4 9 962.2 52.49
 -4 8 9 1026.3 52.09
 8 -4 9 948.61 52.19
 -4 -4 9 1020.6 53.19
 5 2 -9 1043.6 54.99
 2 -7 -9 1119.39 55.59
 2 -7 -9 1001.5 54.39
 2 -7 -9 1080.29 54.99
 -2 7 9 1006.8 51.09
 -2 7 9 1019.4 53.19
 -5 -2 9 1011.7 54.29
 -2 7 9 978.6 51.99
 -2 7 9 903.51 51.89
 7 -5 9 1004.1 53.49
 7 -5 9 1005.6 53.89
 -4 5 -9 1655.33 80.89
 5 -1 -9 1528.45 80.09
 -1 -4 -9 1693.33 81.89
 -4 5 -9 1573.44 83.89
 5 -1 -9 1569.64 81.69
 -1 -4 -9 1641.44 82.29
 -1 -4 -9 1649.13 82.19
 4 -5 9 1507.15 79.29
 4 -5 9 1531.75 80.29
 -5 1 9 1550.34 80.09
 1 4 9 1479.05 79.49
 1 4 9 1397.66 76.79
 4 -5 9 1535.05 79.79
 5 -4 -9 992.5 52.19
 -1 5 -9 1012.7 51.79
 -4 -1 -9 976.5 51.69
 -4 -1 -9 1107.79 53.69
 5 -4 -9 1024.5 52.09
 -4 -1 -9 1025.4 51.19
 5 -4 -9 1043.5 52.69
 4 1 9 944.71 51.29
 1 -5 9 908.81 50.89
 -5 4 9 868.61 49
 4 1 9 909.11 49.99
 1 -5 9 911.01 50.69
 1 -5 9 910.21 50.09
 -5 4 9 915.91 50.99
 -5 4 9 850.31 47.7
 2 5 -9 957.3 51.79
 2 5 -9 993.3 53.59
 5 -7 -9 1019.2 53.89
 5 -7 -9 1042.7 54.19
 5 -7 -9 1001.3 53.69
 -5 7 9 1017.6 52.09
 7 -2 9 1030.8 52.39
 -2 -5 9 949.21 52.99
 -2 -5 9 961.3 52.19
 -5 7 9 966.8 50.19
 -2 -5 9 1045.5 53.69
 5 5 -9 394.96 21.5
 -10 5 -9 424.56 22
 5 -10 -9 387.16 22.2
 5 -10 -9 416.26 22.2
 -5 -5 9 371.76 22
 -5 10 9 349.77 19.6
 10 -5 9 345.17 20.7
 -5 10 9 384.66 21.2
 10 -5 9 343.97 21
 3 -9 -9 554.34 31.5
 -9 6 -9 585.04 31.2
 6 3 -9 572.74 31.7
 3 -9 -9 575.94 32
 9 -6 9 532.55 31
 9 -6 9 556.84 30.2
 -3 9 9 549.54 30.5
 -3 9 9 567.34 29
 -6 -3 9 570.14 31.7
 9 -6 9 571.34 30.9
 -6 6 -9 500.55 27.8
 6 0 -9 452.35 28.3
 0 -6 -9 489.75 29.1
 0 -6 -9 492.55 28.8
 0 -6 -9 478.25 28.6
 0 6 9 468.55 26.4
 6 -6 9 461.55 27.5
 0 6 9 450.35 24.6
 0 6 9 452.75 25.4
 6 -6 9 457.15 26.9
 -6 0 9 476.55 27.9
 -3 -3 -9 1036.3 54.99
 6 -3 -9 1066.89 55.89
 -3 -3 -9 950.4 55.59
 -3 6 -9 1003.4 54.09
 -3 6 -9 945.81 58.19
 -3 -3 -9 1113.69 55.99
 -3 -3 -9 1072.49 56.69
 6 -3 -9 1123.99 55.29
 3 3 9 927.01 53.69
 3 -6 9 1188.58 55.09
 3 -6 9 885.61 53.09
 3 -6 9 944.61 53.19
 0 6 -9 628.74 35.3
 6 -6 -9 634.44 35.9
 -6 0 -9 598.14 35.9
 6 -6 -9 601.34 35.4
 6 -6 -9 618.74 35.8
 0 6 -9 629.24 34.7
 0 -6 9 647.84 35.1
 6 0 9 647.34 35.3
 0 -6 9 620.04 34
 -6 6 9 618.74 33.7
 6 0 9 647.54 34.4
 -6 6 9 594.14 32
 0 -6 9 605.54 34.8
 6 -9 -9 99.09 8.6
 3 6 -9 102.99 7.2
 6 -9 -9 103.09 8.6
 3 6 -9 97.29 7.9
 -3 -6 9 106.59 8.6
 -6 9 9 100.59 7.8
 -3 -6 9 87.39 8
 -6 9 9 96.39 6.4
 9 -3 9 97.79 7.8
 -3 -6 9 101.09 7.7
 -8 7 -9 780.52 42.2
 1 -8 -9 812.72 43.3
 -8 7 -9 749.23 41.7
 7 1 -9 811.12 43.9
 1 -8 -9 832.72 44.4
 1 -8 -9 831.62 44
 -1 8 9 815.22 42.3
 -7 -1 9 824.02 43.5
 -1 8 9 798.02 40.6
 8 -7 9 797.22 42.2
 8 -7 9 805.12 42.5
 8 -7 9 809.52 43.2
 -1 8 9 782.32 41.2
 -2 -5 -9 1371.26 72.39
 7 -2 -9 1656.03 82.49
 -2 -5 -9 1400.96 72.89
 -5 7 -9 1440.76 86.39
 -2 -5 -9 1355.86 72.69
 -5 7 -9 1328.97 70.29
 7 -2 -9 1335.17 70.89
 5 -7 9 1344.97 70.29
 2 5 9 1337.07 70.29
 5 -7 9 1335.87 70.39
 -7 2 9 1295.47 70.39
 5 -7 9 1390.56 71.29
 -2 7 -9 1241.28 70.79
 -5 -2 -9 1252.87 66.69
 7 -5 -9 1268.77 66.59
 -2 7 -9 1245.38 65.19
 -5 -2 -9 1171.98 66.09
 -5 -2 -9 1301.67 67.79
 2 -7 9 1290.37 65.69
 2 -7 9 1321.97 65.09
 5 2 9 1266.77 65.89
 2 -7 9 1305.57 65.79
 5 2 9 1219.18 63.99
 -8 1 -9 1080.79 56.19
 1 7 -9 1109.79 55.49
 7 -8 -9 1136.79 57.19
 1 7 -9 1126.49 55.39
 -7 8 9 1017.7 53.49
 -1 -7 9 1073.09 55.49
 -7 8 9 1052.29 54.99
 8 -1 9 1081.69 55.39
 -1 -7 9 1037 55.99
 -1 -7 9 1049.79 56.19
 8 -1 9 1037.2 56.09
 2 -10 -9 290.67 15.9
 2 -10 -9 272.17 16.1
 8 2 -9 301.57 19.6
 10 -8 9 236.18 15.7
 -2 10 9 237.18 15.7
 10 -8 9 248.88 14.6
 -2 10 9 254.27 13.7
 -8 -2 9 258.57 15.3
 10 -8 9 245.98 14.5
 -7 8 -9 896.11 46.3
 -1 -7 -9 893.01 48.7
 -1 -7 -9 930.11 49.1
 -1 -7 -9 892.61 49.3
 -7 8 -9 891.91 47.1
 8 -1 -9 896.81 48.8
 7 -8 9 911.21 47.3
 7 -8 9 941.01 47.4
 1 7 9 873.91 46.1
 1 7 9 913.11 45.5
 1 7 9 898.41 46.9
 7 -8 9 939.01 48.3
 -4 8 -9 661.43 34.1
 -4 -4 -9 657.23 34.8
 -4 8 -9 630.64 32.5
 -4 8 -9 621.44 38.5
 -4 -4 -9 640.24 35.8
 4 -8 9 588.34 33.8
 4 4 9 555.64 30.9
 4 -8 9 568.14 33.2
 4 -8 9 592.84 33.1
 4 4 9 588.44 33.5
 -1 8 -9 670.83 36
 -1 8 -9 716.63 35.7
 -7 -1 -9 689.23 38.8
 8 -7 -9 723.33 38.7
 -1 8 -9 766.72 37.7
 1 -8 9 651.53 37.4
 7 1 9 688.23 37.9
 1 -8 9 663.13 37.7
 1 -8 9 696.13 37.1
 2 8 -9 501.95 25.9
 8 -10 -9 510.65 27.9
 -2 -8 9 512.65 26.8
 10 -2 9 487.25 26.4
 -2 -8 9 524.75 27.4
 -8 10 9 509.75 26.4
 -2 -8 9 485.25 28.1
 0 -9 -9 192.38 12.4
 9 0 -9 183.88 12.2
 0 9 9 190.28 10.5
 0 9 9 183.68 11.3
 9 -9 9 198.58 11.6
 -3 -6 -9 124.79 10.4
 -3 -6 -9 111.39 9.6
 -3 -6 -9 124.89 10.2
 -6 9 -9 111.19 8.7
 6 -9 9 132.49 9.6
 6 -9 9 130.19 9.1
 3 6 9 122.39 7.5
 6 -9 9 129.59 9
 3 6 9 130.39 8.7
 -6 -3 -9 476.25 27.2
 -3 9 -9 499.15 27.9
 9 -6 -9 481.55 28.6
 -6 -3 -9 516.55 29.5
 3 -9 9 497.45 27.8
 3 -9 9 514.85 27.5
 3 -9 9 521.15 28.3
 6 3 9 531.25 28.4
 0 9 -9 153.18 9.9
 9 0 9 154.28 10.9
 -9 9 9 175.38 12
 0 -9 9 163.48 10.3
 -2 -8 -9 600.44 30
 -2 -8 -9 582.84 31.2
 -2 -8 -9 482.45 31
 8 -10 9 537.45 29.5
 2 8 9 525.05 28.7
 2 8 9 544.05 28.5
 8 -10 9 570.04 28.9
 -5 -5 -9 729.93 38.7
 -5 10 -9 707.63 37.2
 -5 -5 -9 669.93 37.2
 -5 10 -9 704.73 40.7
 5 -10 9 728.63 37
 5 -10 9 699.13 37.5
 5 5 9 740.03 37
 -8 -2 -9 373.56 21.8
 10 -8 -9 380.56 24.3
 -2 10 -9 359.36 20
 2 -10 9 358.96 20.8
 8 2 9 376.46 20.4
 2 -10 9 360.66 20.4
 0 1 -10 25.3 6.7
 1 -1 -10 19.7 7
 1 -1 -10 22.9 5
 -1 0 -10 22.2 5.2
 0 1 -10 19.8 4.3
 -1 0 -10 18.6 4.1
 1 -1 -10 21.1 4.7
 -1 0 -10 25.4 5.3
 1 -1 -10 20.7 4.3
 -1 0 -10 22.6 4.9
 1 0 10 18.8 3.7
 1 0 10 19.4 4.2
 0 -1 10 16.9 3.6
 0 -1 10 15.5 3.4
 -1 1 10 27.5 4.5
 -1 1 10 15.4 3.5
 0 -1 10 26.8 6.1
 1 0 10 20.5 4.1
 0 -2 -10 101.69 9.2
 -2 2 -10 99.89 9
 0 -2 -10 103.69 9.9
 2 0 -10 96.19 9.4
 -2 2 -10 97.49 9.4
 0 -2 -10 94.79 9.4
 2 0 -10 98.39 9.3
 0 -2 -10 91.99 9.1
 0 2 10 115.79 9.2
 0 2 10 113.99 8.7
 2 -2 10 105.49 9.1
 -2 0 10 114.19 9.4
 2 -2 10 119.69 9.3
 2 -2 10 110.79 8.2
 2 -2 10 106.79 8.7
 -2 0 10 119.69 9.3
 2 -3 -10 50.69 6.4
 -3 1 -10 63.59 7.1
 2 -3 -10 56.59 6.7
 1 2 -10 55.99 6.3
 -3 1 -10 55.69 6.6
 2 -3 -10 52.39 6.3
 1 2 -10 51.89 6.3
 2 -3 -10 59.39 11.5
 3 -1 10 52.49 5.8
 -1 -2 10 58.59 5.4
 -2 3 10 53.19 5.8
 3 -1 10 49.99 4.9
 3 -1 10 58.59 6.3
 3 -1 10 47 5.7
 -1 -2 10 48.9 7.2
 -1 -2 10 50.99 5.7
 -2 3 10 53.69 5.8
 3 1 -10 12.1 3.5
 -4 3 -10 14.5 3.7
 -4 3 -10 11.8 3.7
 1 -4 -10 12.5 3.7
 1 -4 -10 10.9 3.5
 1 -4 -10 10.7 3.5
 -1 4 10 9.3 2.9
 4 -3 10 10.1 3.2
 -3 -1 10 13 2.9
 4 -3 10 12.4 3
 -3 -1 10 10.3 2.9
 4 -3 10 14.1 3.7
 4 -3 10 11.5 3
 3 -2 -10 113.79 10.1
 -1 3 -10 94.69 8.8
 -2 -1 -10 105.49 10.2
 3 -2 -10 111.99 9.5
 -2 -1 -10 112.39 9.3
 -2 -1 -10 106.79 10.2
 3 -2 -10 110.19 10.1
 -1 3 -10 111.59 9.8
 3 -2 -10 102.79 9.4
 -2 -1 -10 105.79 9.5
 2 1 10 121.39 9
 1 -3 10 115.49 9.8
 1 -3 10 119.59 9.4
 1 -3 10 121.49 9.6
 2 1 10 117.59 9.6
 -3 2 10 117.59 9.5
 -3 2 10 97.69 8.3
 -3 2 10 120.69 9.3
 1 -3 10 111.99 8.6
 3 -5 -10 30.4 5.6
 3 -5 -10 31.3 5.6
 -5 2 -10 25.5 5.2
 2 3 -10 28.3 5.5
 3 -5 -10 23.2 4.9
 -5 2 -10 29.1 5.3
 -2 -3 10 37.8 4.9
 5 -2 10 31.2 5.5
 5 -2 10 38.3 4.1
 -2 -3 10 36.6 4.3
 -3 5 10 37.6 4.9
 5 -2 10 41.4 6.2
 5 -2 10 40.6 4.8
 -3 5 10 33.5 4.2
 -2 -3 10 40.6 6.5
 -3 5 10 41.1 4.7
 2 -6 -10 27.1 5.4
 2 -6 -10 18.2 4.4
 4 2 -10 19.3 4.7
 -6 4 -10 26.6 5.3
 2 -6 -10 26.8 5.3
 -2 6 10 21.8 3.9
 -2 6 10 31.7 3.7
 -4 -2 10 28.5 5.3
 6 -4 10 26.8 4.7
 6 -4 10 29.6 5.1
 -2 6 10 30.5 4.8
 6 -4 10 27.6 4.4
 -4 -2 10 28.4 4.1
 -1 -3 -10 50.49 8.1
 4 -1 -10 61.89 7.1
 -3 4 -10 64.09 7
 4 -1 -10 61.79 6.9
 4 -1 -10 60.89 7.3
 -1 -3 -10 58.19 7.1
 -1 -3 -10 59.59 6.9
 -1 -3 -10 70.29 10.1
 3 -4 10 71.29 6.3
 -4 1 10 61.89 6.6
 1 3 10 73.49 6.9
 -4 1 10 67.39 7.1
 3 -4 10 68.39 6.9
 3 -4 10 72.29 6.9
 -4 0 -10 70.09 7.9
 -4 0 -10 80.59 8.5
 4 -4 -10 74.89 7.8
 0 4 -10 66.79 7.4
 4 -4 -10 71.99 7.8
 4 -4 -10 74.69 7.9
 0 -4 10 76.49 6.7
 0 -4 10 81.29 7.6
 -4 4 10 77.09 7.4
 -4 4 10 72.89 6.5
 4 0 10 89.99 8
 4 0 10 89.59 7.4
 0 -4 10 75.59 7.3
 4 -7 -10 114.99 9.7
 4 -7 -10 104.39 9.2
 4 -7 -10 100.39 9
 3 4 -10 105.49 9.1
 3 4 -10 100.19 9.1
 7 -3 10 108.09 8.6
 -4 7 10 106.79 6.8
 7 -3 10 104.49 7.4
 -4 7 10 107.39 8.1
 -3 -4 10 104.59 8.9
 7 -3 10 98.19 8.9
 -3 -4 10 100.29 7.9
 -3 -4 10 93.19 8.4
 5 3 -10 40.3 5
 -8 5 -10 46.3 5.2
 3 -8 -10 42.7 5.5
 3 -8 -10 36.8 5.9
 3 -8 -10 42.7 6.1
 8 -5 10 42.9 7.4
 8 -5 10 45.3 4.4
 -3 8 10 36.1 3.4
 8 -5 10 38.8 4.4
 -3 8 10 43.1 4.5
 -5 -3 10 35.7 5.2
 0 -5 -10 152.98 12.4
 -5 5 -10 149.29 11.7
 0 -5 -10 138.69 11.8
 0 -5 -10 149.39 12.4
 5 0 -10 144.39 12.1
 5 -5 10 161.28 11.9
 5 -5 10 151.48 10.9
 5 -5 10 162.48 11.4
 0 5 10 147.09 10.8
 -5 0 10 154.18 11.5
 -3 -2 -10 6.5 2.7
 5 -3 -10 9.1 3.2
 -3 -2 -10 6.7 3.3
 5 -3 -10 14.6 3.9
 -2 5 -10 6.9 2.6
 -3 -2 -10 20.2 5
 -3 -2 -10 10.2 3.6
 3 2 10 16.9 3.3
 2 -5 10 18.5 4.1
 3 2 10 13.5 3
 2 -5 10 16.4 3.8
 2 -5 10 17.7 3.7
 -6 1 -10 57.39 6.5
 5 -6 -10 50.89 6.3
 5 -6 -10 55.29 6.5
 -5 6 10 57.49 5.3
 -1 -5 10 38 7.6
 6 -1 10 56.89 5.9
 -5 6 10 56.29 4.5
 -1 -5 10 61.99 9.8
 6 -1 10 58.39 6.2
 -1 -5 10 62.89 6.2
 5 -9 -10 108.19 8.8
 4 5 -10 118.29 8.4
 -9 4 -10 121.59 8.8
 5 -9 -10 113.79 8.7
 9 -4 10 104.89 7.8
 -4 -5 10 111.49 8.5
 -5 9 10 104.99 6.9
 -5 9 10 114.29 7.9
 -4 -5 10 93.59 7.7
 6 1 -10 30.5 5.5
 1 -7 -10 33.5 5.9
 -7 6 -10 27.4 4.6
 1 -7 -10 32 5.8
 1 -7 -10 31.3 5.3
 -1 7 10 36 4
 7 -6 10 37.8 5.8
 -6 -1 10 43.1 4.9
 7 -6 10 36.4 4.1
 -1 7 10 39.5 5.4
 7 -6 10 39.7 4.5
 -1 7 10 32.4 3.5
 -4 6 -10 68.79 9.1
 -2 -4 -10 67.29 7.4
 -4 6 -10 79.59 7.4
 6 -2 -10 74.19 8.3
 -2 -4 -10 72.49 8
 -2 -4 -10 74.19 8.2
 6 -2 -10 71.39 7.6
 2 4 10 91.79 7.5
 -6 2 10 77.99 7
 4 -6 10 83.39 7
 4 -6 10 85.09 7.7
 4 -6 10 84.79 7.3
 -5 -1 -10 82.89 8.6
 -5 -1 -10 72.39 12.3
 -1 6 -10 52.79 8.8
 6 -5 -10 78.79 7.8
 1 -6 10 84.19 7.6
 1 -6 10 87.89 8.4
 5 1 10 80.79 9
 -6 5 10 86.89 6.6
 5 1 10 81.69 6.8
 6 -8 -10 26.6 4.7
 6 -8 -10 30.3 5.2
 2 6 -10 24.7 4.3
 2 6 -10 33.4 4.3
 8 -2 10 42.8 4.3
 8 -2 10 40.8 4.9
 -6 8 10 42.7 5.2
 -2 -6 10 42 4.8
 -6 8 10 38.5 3.3
 -2 -6 10 42.6 4.3
 2 -9 -10 3.8 1.9
 7 2 -10 7.3 2.4
 2 -9 -10 4.7 2.2
 9 -7 10 4.5 1.6
 -2 9 10 2.8 1.3
 9 -7 10 4.7 1.5
 -2 9 10 4.6 1.6
 -7 -2 10 4 1.6
 9 -7 10 4.1 2.4
 -1 -6 -10 9.8 3.1
 -1 -6 -10 13.4 3.7
 7 -1 -10 11.9 3.2
 -1 -6 -10 10.3 3.2
 -6 7 -10 10.9 2.6
 6 -7 10 9.1 2.4
 6 -7 10 10.6 2.7
 -7 1 10 8.9 2.7
 1 6 10 6.1 1.9
 6 -7 10 12 3.1
 -3 7 -10 19.2 3.7
 -4 -3 -10 12.7 3.8
 7 -4 -10 17 4.2
 -4 -3 -10 15.2 4.3
 -4 -3 -10 15.1 3.7
 3 -7 10 16.2 3.4
 3 -7 10 16.5 3.5
 3 -7 10 19.6 3.9
 4 3 10 16.2 3.3
 0 7 -10 113.69 7.5
 0 7 -10 120.69 8.6
 0 7 -10 112.89 8.5
 -7 0 -10 113.89 9.4
 7 -7 -10 114.69 9.4
 0 -7 10 115.19 9.1
 -7 7 10 110.99 8
 0 -7 10 119.29 9.2
 0 -7 10 120.79 8.6
 7 0 10 125.69 9.2
 0 -8 -10 24.8 4.4
 0 -8 -10 21.1 4.5
 8 0 -10 21.9 4.1
 0 -8 -10 25.8 4.4
 0 8 10 25.8 3.7
 8 -8 10 26.8 3.6
 8 -8 10 25.2 4.1
 0 8 10 19.9 3.8
 8 -8 10 24.9 3.1
 -3 -5 -10 95.69 8.1
 -5 8 -10 100.09 10
 -5 8 -10 100.49 7.8
 -3 -5 -10 98.39 8.7
 -3 -5 -10 79.59 8.3
 -5 8 -10 92.19 7.5
 5 -8 10 89.79 8.1
 3 5 10 93.79 7.4
 5 -8 10 94.19 7.3
 5 -8 10 88.89 7.7
 8 -6 -10 41.1 5.1
 -2 8 -10 47.5 4.8
 -2 8 -10 39.3 3.9
 -6 -2 -10 43.5 6.6
 6 2 10 48 5
 2 -8 10 50.29 4.8
 2 -8 10 49.4 5.3
 2 -8 10 51.29 5.3
 8 -9 -10 28.3 4.3
 -9 1 -10 22.3 3.8
 1 8 -10 27.3 3.5
 -1 -8 10 34.5 3.7
 9 -1 10 30.7 4.6
 -1 -8 10 39.8 4.6
 -2 -7 -10 22.3 4.1
 -7 9 -10 18.8 3.1
 -2 -7 -10 25.8 4.1
 -2 -7 -10 21.9 4.7
 7 -9 10 32.4 3.2
 2 7 10 28 3.5
 7 -9 10 30.9 4
 9 -5 -10 72.69 7.7
 -5 -4 -10 85.39 7.5
 -4 9 -10 80.19 6.3
 -5 -4 -10 76.89 6.6
 4 -9 10 80.39 6.2
 4 -9 10 79.99 6.7
 4 -9 10 82.29 7.1
 5 4 10 90.09 6.6
 9 -8 -10 153.18 13
 -1 9 -10 177.38 9.9
 -8 -1 -10 129.59 10.5
 1 -9 10 152.78 10.5
 8 1 10 167.48 10.1
 1 -9 10 145.19 9.7
 1 0 -11 79.39 8.1
 0 -1 -11 93.89 8.8
 -1 1 -11 77.29 7.8
 -1 1 -11 78.49 8.2
 0 -1 -11 80.09 7.2
 0 -1 -11 71.69 7.8
 0 -1 -11 77.19 8.2
 1 0 -11 82.39 8.1
 0 1 11 85.19 7.8
 -1 0 11 75.39 7.3
 1 -1 11 77.19 7.6
 1 -1 11 81.99 6.2
 0 1 11 81.09 7.2
 1 -1 11 89.49 7.6
 -1 0 11 78.49 7.6
 1 -3 -11 25 5.3
 1 -3 -11 31.9 6.3
 -3 2 -11 26.7 5.5
 -3 2 -11 25.7 5.1
 2 1 -11 31.2 6
 1 -3 -11 23.7 5.1
 -2 -1 11 27.6 5.2
 3 -2 11 26.7 4
 -2 -1 11 27.6 4.8
 3 -2 11 25.5 5.4
 3 -2 11 27.8 4.9
 3 -2 11 26 4.6
 -1 3 11 17.8 3.7
 2 -2 -11 -0.5 1.5
 2 -2 -11 1.8 1.6
 -2 0 -11 1 1.5
 -2 0 -11 1.1 1.8
 2 -2 -11 1 2.2
 0 2 -11 0.3 1.3
 2 -2 -11 -0.1 1.2
 0 2 -11 0 1.6
 -2 2 11 1.6 1.6
 -2 2 11 0.4 1.5
 2 0 11 3.8 1.8
 0 -2 11 1.1 1.3
 -2 2 11 2.1 1.7
 0 -2 11 0.7 1.5
 2 0 11 0.4 1.2
 0 -2 11 1.4 1.9
 0 -2 11 1.1 1.5
 3 2 -11 7.6 2.9
 2 -5 -11 9.6 3.1
 2 -5 -11 11 3.7
 -5 3 -11 9 3.4
 2 -5 -11 9.6 3.1
 5 -3 11 9.6 2.4
 -2 5 11 8.3 2.2
 5 -3 11 11.5 2.9
 -2 5 11 8.8 2.4
 5 -3 11 10.9 3.5
 5 -3 11 9.4 3.4
 -3 -2 11 8.4 2.6
 -1 -2 -11 71.29 8.2
 -2 3 -11 63.09 6.7
 -2 3 -11 66.79 7.5
 -1 -2 -11 69.29 7.1
 -1 -2 -11 75.49 8
 3 -1 -11 66.29 7.3
 -1 -2 -11 67.09 7.5
 3 -1 -11 57.99 7.2
 2 -3 11 80.39 7.2
 1 2 11 78.69 6.8
 2 -3 11 84.79 7.9
 -3 1 11 82.59 7.6
 2 -3 11 80.99 6.5
 -3 1 11 84.89 7.3
 2 -3 11 83.59 7.4
 1 2 11 86.39 7.6
 3 -4 -11 42.4 7
 3 -4 -11 47 5.9
 3 -4 -11 38.9 6.4
 -4 1 -11 48.8 7.6
 -4 1 -11 43.6 7
 1 3 -11 48 5.9
 4 -1 11 51.39 6.1
 4 -1 11 42.5 5.1
 -1 -3 11 54.49 5.7
 -1 -3 11 45.5 5.4
 -3 4 11 53.99 5.6
 4 3 -11 125.09 9.8
 -7 4 -11 127.19 10
 3 -7 -11 140.29 10.3
 3 -7 -11 130.69 10.4
 3 -7 -11 131.39 10.1
 7 -4 11 124.59 9.2
 -3 7 11 128.19 8.8
 -4 -3 11 129.69 9.7
 7 -4 11 123.19 8.2
 0 -4 -11 123.69 10.8
 0 -4 -11 125.79 11.6
 4 0 -11 124.89 10.8
 -4 4 -11 134.59 11.7
 4 -4 11 118.79 9.8
 4 -4 11 139.99 10.8
 -4 0 11 130.19 10.1
 0 4 11 140.79 10.8
 -3 -1 -11 59.09 6.8
 4 -3 -11 52.79 6.3
 -3 -1 -11 50.39 5.5
 -1 4 -11 53.99 6.1
 4 -3 -11 48.7 6
 1 -4 11 56.39 6
 -4 3 11 53.29 5.9
 3 1 11 46.7 5.6
 1 -4 11 47.9 5.5
 1 -4 11 49.2 4.9
 2 4 -11 35.6 4.6
 4 -6 -11 44.5 5.5
 -6 2 -11 33.4 5.6
 2 4 -11 40.9 5.1
 4 -6 -11 34.9 5.6
 4 -6 -11 31.8 5.5
 6 -2 11 42.5 4.6
 -2 -4 11 38.9 5.8
 -4 6 11 43.8 4.5
 -4 6 11 39.9 4.1
 -2 -4 11 32.5 5
 6 -2 11 45.8 5.4
 -2 -4 11 38.2 4.1
 -6 5 -11 30 4.8
 5 1 -11 24.3 4.3
 1 -6 -11 22.6 4.7
 1 -6 -11 31.8 5.4
 1 -6 -11 28.1 5.1
 -5 -1 11 33.5 5.2
 6 -5 11 28.6 3.5
 -1 6 11 29.2 3.4
 6 -5 11 25 4.4
 -1 6 11 28.4 4.2
 6 -5 11 29.1 4.7
 -2 -3 -11 10.2 4.5
 -2 -3 -11 9.7 3.1
 -2 -3 -11 13.3 4
 5 -2 -11 9.4 3.3
 -3 5 -11 7.4 2.7
 3 -5 11 8.7 2.4
 3 -5 11 8.8 2.6
 2 3 11 9.9 2.9
 3 -5 11 7.9 2.6
 -5 2 11 10.1 3.1
 0 5 -11 48.3 5.6
 5 -5 -11 40.3 6.3
 -5 0 -11 45.6 7
 5 -5 -11 48.4 5.9
 -5 0 -11 52.09 5.9
 -5 5 11 46.5 4.7
 5 0 11 48.6 4.9
 5 0 11 49.1 5.5
 0 -5 11 47.4 4.7
 0 -5 11 49.2 5.3
 0 -5 11 45.7 5.2
 -8 3 -11 54.89 5.6
 5 -8 -11 46.9 5.7
 5 -8 -11 56.49 5.5
 3 5 -11 58.89 5.4
 8 -3 11 65.19 5.3
 -3 -5 11 57.49 4.8
 -5 8 11 67.19 5.1
 -3 -5 11 70.79 5.9
 6 2 -11 77.19 6.5
 2 -8 -11 75.99 6.5
 2 -8 -11 89.69 7
 2 -8 -11 77.79 7.2
 -8 6 -11 75.99 6.1
 -2 8 11 81.69 5.9
 -6 -2 11 77.59 6.4
 8 -6 11 80.29 6.2
 8 -6 11 77.19 6.3
 -5 6 -11 45.4 5.1
 -1 -5 -11 46.1 6
 6 -1 -11 48.9 5.9
 -1 -5 -11 50.59 6
 -1 -5 -11 53.09 5.8
 5 -6 11 57.59 5.1
 5 -6 11 52.39 5.3
 5 -6 11 51.69 5.5
 1 5 11 51.59 5
 -6 1 11 41.9 6
 6 -4 -11 101.39 9
 -4 -2 -11 112.99 9.8
 -2 6 -11 106.39 8.6
 2 -6 11 112.19 8.1
 4 2 11 113.99 8.8
 2 -6 11 105.29 8.7
 2 -6 11 108.89 8.7
 -7 1 -11 76.89 10.7
 -7 1 -11 88.09 7.6
 1 6 -11 82.69 6.1
 6 -7 -11 86.89 8.1
 7 -1 11 81.69 6.2
 -1 -6 11 81.09 6.2
 7 -1 11 83.69 6.9
 -1 -6 11 49.6 8.7
 -1 -6 11 73.49 6.8
 -6 7 11 80.79 6
 7 0 -11 71.59 6.7
 0 -7 -11 81.59 7.6
 0 -7 -11 78.49 7
 -7 7 -11 72.49 7.5
 -7 7 -11 76.09 5.9
 0 -7 -11 83.79 7.1
 -7 0 11 81.19 7
 7 -7 11 88.29 6.2
 7 -7 11 88.89 6.5
 0 7 11 93.19 6.3
 -3 -4 -11 96.69 10.6
 -3 -4 -11 93.89 8.5
 -4 7 -11 96.99 7.3
 -3 -4 -11 83.89 8.9
 4 -7 11 97.89 7.2
 4 -7 11 101.29 8
 4 -7 11 99.29 7.7
 3 4 11 90.29 7.4
 -1 7 -11 50.09 7.7
 -6 -1 -11 46.3 5.2
 -6 -1 -11 37 5.7
 7 -6 -11 48 5.4
 -1 7 -11 48.9 4.5
 6 1 11 45 4.7
 1 -7 11 43.6 4.7
 1 -7 11 42 4.8
 1 -7 11 48.4 7.4
 -2 -6 -11 29.5 5.3
 -2 -6 -11 30.2 4.6
 -6 8 -11 33.7 3.5
 -2 -6 -11 35.6 4.2
 6 -8 11 34.8 3.9
 6 -8 11 35.4 3.5
 6 -8 11 36 6.2
 2 6 11 34.4 3.2
 2 6 11 35.6 3.5
 -5 -3 -11 0.1 1.2
 -3 8 -11 0.7 1
 3 -8 11 2.4 1.2
 5 3 11 2.5 1.2
 3 -8 11 1.8 1.6
 3 -8 11 1.4 1.4
 0 0 -12 1416.66 73.49
 0 0 12 1377.06 72.39
 1 1 -12 692.53 39.2
 -2 1 -12 729.83 39.7
 1 -2 -12 678.33 39.3
 1 -2 -12 732.43 39.6
 -2 1 -12 666.33 38.4
 1 1 -12 678.33 38.3
 2 -1 12 714.53 38.5
 -1 2 12 740.33 38.6
 2 -1 12 710.03 38
 -1 2 12 638.14 37.6
 -1 -1 12 684.33 38
 -1 2 12 751.22 36.8
 -1 -1 12 716.03 38.6
 2 -1 -12 593.44 34.1
 2 -1 -12 587.74 34.4
 -1 2 -12 592.24 33.1
 -1 -1 -12 622.24 34.7
 -1 2 -12 629.34 34.6
 -1 -1 -12 628.04 34.8
 1 1 12 601.64 33.6
 1 -2 12 606.64 33.8
 -2 1 12 577.04 32.7
 1 -2 12 598.84 33.4
 1 1 12 592.44 32.6
 -2 1 12 610.14 33.8
 -4 2 -12 486.85 27.3
 -4 2 -12 447.06 26.7
 2 2 -12 471.05 27
 2 -4 -12 467.15 27.1
 2 -4 -12 457.45 26.3
 2 -4 -12 448.46 26.8
 -2 4 12 463.75 25.8
 -2 4 12 427.66 24.5
 -2 -2 12 456.65 26.2
 4 -2 12 456.55 26.3
 4 -2 12 439.56 25.5
 -3 3 -12 935.11 48.6
 0 -3 -12 830.42 48
 3 0 -12 870.51 48.4
 0 -3 -12 917.81 49
 0 -3 -12 893.91 47.4
 3 -3 12 914.01 47.4
 3 -3 12 916.21 47.9
 0 3 12 915.01 47.4
 -3 0 12 918.31 47.3
 3 -3 12 863.21 45.5
 3 -3 -12 686.03 38.8
 0 3 -12 729.23 38.9
 -3 0 -12 731.13 39.3
 -3 0 -12 736.63 39
 3 -3 -12 629.74 37.9
 0 -3 12 673.03 36.2
 3 0 12 711.13 38.2
 3 0 12 695.93 37.2
 -3 3 12 720.33 38
 3 -6 -12 497.75 29.5
 3 -6 -12 537.75 31.3
 3 3 -12 505.15 29.4
 3 -6 -12 550.14 30.6
 -6 3 -12 563.34 30.5
 -3 6 12 514.15 27.6
 -3 -3 12 471.75 30
 -3 6 12 519.05 27.8
 6 -3 12 571.94 31.1
 -5 4 -12 793.62 41.1
 1 -5 -12 762.92 41.2
 1 -5 -12 720.13 42.4
 4 1 -12 789.62 41.1
 1 -5 -12 797.52 40.9
 -1 5 12 755.82 39.2
 -4 -1 12 714.63 39.8
 -1 5 12 786.52 39.8
 5 -4 12 708.73 38.5
 5 -4 12 747.03 40
 -2 4 -12 717.53 38.8
 -2 -2 -12 761.42 39.8
 -2 -2 -12 683.93 43.6
 4 -2 -12 693.73 41.5
 2 -4 12 692.03 36.8
 2 -4 12 730.73 38.4
 2 -4 12 647.84 37.8
 2 2 12 730.43 38.3
 -5 1 -12 701.03 38.3
 4 -5 -12 636.24 38.1
 4 -5 -12 732.03 38.2
 1 4 -12 750.72 38.1
 -5 1 -12 663.73 37
 -4 5 12 698.13 35.8
 5 -1 12 686.23 36.5
 -1 -4 12 715.63 37.6
 -1 -4 12 677.73 35.8
 2 -7 -12 348.47 19.5
 5 2 -12 328.37 19.3
 2 -7 -12 323.87 20
 -7 5 -12 341.47 19.1
 7 -5 12 341.87 18.8
 -2 7 12 335.37 18.3
 -4 5 -12 400.56 22.4
 -1 -4 -12 400.96 23.2
 -1 -4 -12 352.16 22.7
 5 -1 -12 388.76 22.9
 -1 -4 -12 383.86 22.2
 4 -5 12 381.76 21.9
 1 4 12 392.46 21.7
 4 -5 12 340.17 21.5
 4 -5 12 381.46 20.9
 -4 -1 -12 642.54 34
 -4 -1 -12 612.44 33.5
 -1 5 -12 667.93 33.3
 5 -4 -12 555.14 33
 1 -5 12 604.14 31.6
 4 1 12 608.54 32.7
 1 -5 12 522.85 32.1
 1 -5 12 599.54 32.7
 -7 2 -12 254.47 15
 5 -7 -12 230.48 14.9
 2 5 -12 256.67 14.3
 -5 7 12 203.78 14.6
 -2 -5 12 244.78 14.4
 6 0 -12 478.15 26.9
 0 -6 -12 485.85 26.1
 0 -6 -12 482.85 26.5
 0 -6 -12 439.06 26.8
 -6 6 -12 482.85 25.6
 0 6 12 473.65 24.8
 0 6 12 485.65 25.2
 6 -6 12 448.36 24.9
 6 -6 12 495.95 25.7
 -3 -3 -12 520.35 28.9
 3 -6 12 469.35 27.8
 3 3 12 511.15 27.7
 3 -6 12 508.35 27.2
 3 -6 12 536.05 29.6
 0 6 -12 385.06 20
 6 -6 -12 340.77 21.3
 0 6 -12 374.76 20.3
 -6 0 -12 387.06 21.6
 -6 0 -12 361.26 20.5
 0 -6 12 351.96 19.8
 0 -6 12 367.16 20.8
 6 0 12 365.66 20.6
 -2 -5 -12 378.66 21.3
 -5 7 -12 406.66 21.4
 -2 -5 -12 412.26 22.6
 -5 7 -12 393.36 21.3
 5 -7 12 407.56 21.7
 2 5 12 400.26 21.2
 2 5 12 405.66 21.2
 5 -7 12 346.77 23.2
 5 -7 12 391.66 20.9
 -5 -2 -12 434.46 23.5
 -2 7 -12 408.26 22.4
 -2 7 -12 442.86 22.6
 2 -7 12 406.96 22.8
 5 2 12 411.76 22.8
 2 -7 12 399.76 22.1
 -1 0 -13 35.7 5.4
 1 -1 -13 26.4 6.9
 0 1 -13 34.9 5.6
 -1 0 -13 33.9 5.6
 1 -1 -13 31.3 5.3
 -1 1 13 38.1 4.4
 0 -1 13 40.8 4.7
 0 -1 13 38.4 4.3
 1 0 13 40.7 4.7
 -1 1 13 41.2 4.7
 1 0 13 38.5 4.4
 0 -2 -13 35.3 5.5
 -2 2 -13 43.4 6.3
 2 -2 13 36 4.2
 0 2 13 39.8 4.4
 0 2 13 32.5 3.9
 -2 0 13 31.3 3.9
 2 -2 13 36.3 5.2
 -3 1 -13 56.29 9
 -3 1 -13 53.49 5.7
 1 2 -13 64.59 6.4
 2 -3 -13 66.09 6.4
 3 -1 13 68.49 6.3
 3 -1 13 66.29 6.1
 -1 -2 13 66.49 6
 -2 3 13 78.19 6.2
 -4 3 -13 9.2 2.5
 1 -4 -13 11.5 3
 3 1 -13 8.3 2.7
 -1 4 13 11.6 2.7
 4 -3 13 10.1 2.4
 -1 4 13 8 2.1
 -3 -1 13 12.5 2.7
 -1 3 -13 7.8 2.6
 -2 -1 -13 5.6 2.5
 -2 -1 -13 5.7 2.3
 2 1 13 7.6 2.2
 1 -3 13 5.8 1.9
 2 3 -13 56.59 5.3
 3 -5 -13 58.49 5.5
 -5 2 -13 55.09 5.5
 5 -2 13 53.99 4.7
 -2 -3 13 53.89 4.9
 4 -1 -13 -0.3 2.9
 -1 -3 -13 -0.3 1.1
 -3 4 -13 1.3 1.2
 3 -4 13 4.6 1.8
 1 3 13 2.1 1.3
 -4 0 -13 2.2 1.7
 -4 0 -13 0.3 1.7
 0 4 -13 2.7 1.5
 4 0 13 1.9 1.4
 0 -4 13 2.7 1.4
 -5 5 -13 10.2 2.2
 5 0 -13 8.4 2.6
 0 -5 -13 12.6 2.8
 0 5 13 15.8 2.7
 0 5 13 14.2 2.3
 5 -5 13 16.6 2.8
 -3 -2 -13 30.8 4.6
 -2 5 -13 34.3 3.9
 3 2 13 32.7 3.6
 2 -5 13 33.5 3.7
 0 -1 -14 15.8 3.1
 1 0 -14 11.7 2.8
 -1 1 -14 13.9 3
 0 -1 -14 19.1 4.1
 0 1 14 9.9 2.2
 1 -1 14 13.1 2.9
 1 -1 14 12.9 2.6
 1 -3 -14 2 1.3
 2 1 -14 1 1.3
 3 -2 14 3.6 1.5
 -2 -1 14 4.4 2.1
 -1 3 14 3.5 1.3
 -2 0 -14 14.4 3.2
 0 2 -14 12 2.8
 -2 0 -14 13.1 3.7
 2 0 14 11.3 3.4
 -1 -2 -14 47 7.6
 -2 3 -14 38.7 4.1
 1 2 14 40.8 4

_iucr_refine_instructions_details
;
TITL 2222_b.res in R3
    2222.res
    created by SHELXL-2018/3 at 00:25:37 on 26-Jun-2022
REM Old TITL 2222_a.res in R-3
REM SHELXT solution in R3: R1 0.229, Rweak 0.042, Alpha 0.107
REM <I/s> 0.000 for 0 systematic absences, Orientation as input
REM Flack x = 0.462 ( 0.022 ) from 531 Parsons' quotients
REM Formula found by SHELXT: B31 O8 P6 Rb3
CELL 1.54178 11.3715 11.3715 12.024 90 90 120
ZERR 3 0.0001 0.0001 0.0003 0 0 0
LATT -3
SYMM -Y,+X-Y,+Z
SYMM +Y-X,-X,+Z
SFAC B F O P Rb
UNIT 33 9 57 3 9
EQIV $1 -Y,+X-Y,+Z

L.S. 50
PLAN  10
SIZE 0.073 0.08 0.122
TEMP 26.85
CONF
BIND F1 Rb1_$1
LIST 4
MORE -1
fmap 2
acta
TWIN -1 0 0 0 -1 0 0 0 -1 2
OMIT -2 4 3
OMIT 2 2 -3
REM <olex2.extras>
REM <HklSrc "%.\\2222.hkl">
REM </olex2.extras>

WGHT    0.054600    2.541600
BASF   0.05611
FVAR       0.31595
RB1   5   -0.333950    0.010308   -0.706862    11.00000    0.02352    0.03248 =
         0.03197   -0.00104    0.00367    0.01455
P1    4   -0.333333   -0.666667   -0.441557    10.33333    0.01820    0.01820 =
         0.02434    0.00000    0.00000    0.00910
F1    2   -0.352704   -0.515795   -0.660048    11.00000    0.08542    0.11316 =
         0.06057   -0.03611   -0.02892    0.08272
O1    3   -0.400285   -0.588018   -0.476827    11.00000    0.01766    0.01970 =
         0.13213    0.03080    0.01159    0.00983
O2    3   -0.229071   -0.364704   -0.522257    11.00000    0.01395    0.01088 =
         0.08276    0.00561   -0.00295    0.00792
O3    3   -0.466348   -0.437619   -0.551477    11.00000    0.01138    0.01348 =
         0.05141    0.00634   -0.00286    0.00531
O4    3   -0.070408   -0.137900   -0.501012    11.00000    0.01425    0.01662 =
         0.11464    0.01737   -0.00964    0.00615
O5    3   -0.302325   -0.202461   -0.536799    11.00000    0.01198    0.01175 =
         0.05481    0.00180   -0.00018    0.00485
O6    3   -0.528039   -0.264200   -0.557649    11.00000    0.01524    0.01358 =
         0.05483    0.00246    0.00006    0.00791
O7    3   -0.361641   -0.728161   -0.322730    10.33333    0.02530    0.03882 =
         0.02088    0.00407    0.00301    0.01608
B1    1   -0.359241   -0.471459   -0.553858    11.00000    0.01829    0.01110 =
         0.04367   -0.00017   -0.00281    0.00756
B2    1   -0.199649   -0.232628   -0.521740    11.00000    0.01385    0.00946 =
         0.06569    0.00339   -0.00040    0.00602
B3    1   -0.435186   -0.307687   -0.547405    11.00000    0.01053    0.01029 =
         0.03420    0.00351   -0.00153    0.00305
B4    1    0.000000    0.000000   -0.531674    10.33333    0.01183    0.01183 =
         0.03011    0.00000    0.00000    0.00592
B5    1   -0.666667   -0.333333   -0.555844    10.33333    0.01458    0.01458 =
         0.02044    0.00000    0.00000    0.00729
HKLF 4


REM  2222_b.res in R3
REM wR2 = 0.0772, GooF = S = 1.082, Restrained GooF = 1.081 for all data
REM R1 = 0.0276 for 1079 Fo > 4sig(Fo) and 0.0278 for all 1085 data
REM 119 parameters refined using 1 restraints

END  
     
WGHT      0.0546      2.5416 

REM Highest difference peak  0.788,  deepest hole -0.524,  1-sigma level  0.120
Q1    1  -0.3333 -0.6667 -0.6408  10.33333  0.05    0.79
Q2    1  -0.3313 -0.3331 -0.4424  11.00000  0.05    0.77
Q3    1  -0.6667 -0.3333 -0.6382  10.33333  0.05    0.55
Q4    1  -0.3333 -0.6667 -0.3082  10.33333  0.05    0.46
Q5    1  -0.7284 -0.3355 -0.4588  11.00000  0.05    0.41
Q6    1  -0.3889 -0.5909 -0.5451  11.00000  0.05    0.39
Q7    1  -0.4090 -0.8136 -0.2840  11.00000  0.05    0.35
Q8    1  -0.2760 -0.3457 -0.6308  11.00000  0.05    0.34
Q9    1  -0.3777 -0.3273 -0.5516  11.00000  0.05    0.34
Q10   1  -0.2666 -0.2729 -0.5927  11.00000  0.05    0.32

  REM The information below was added by Olex2.
  REM
  REM R1 = 0.0276 for 1079 Fo > 4sig(Fo) and 0.0278 for all 5716 data
  REM 119 parameters refined using n/a restraints
  REM Highest difference peak 0.79, deepest hole -0.52
  REM Mean Shift 0, Max Shift 0.000.

  REM +++ Tabular Listing of Refinement Information +++
  REM R1_all = 0.0278
  REM R1_gt = 0.0276
  REM wR_ref = 0.0772
  REM GOOF = 1.082
  REM Shift_max = 0.000
  REM Shift_mean = 0
  REM Reflections_all = 5716
  REM Reflections_gt = 1079
  REM Parameters = 119
  REM Hole = -0.52
  REM Peak = 0.79
  REM Flack = n/a

  
;
_olex2_submission_special_instructions  'No special instructions were received'
loop_
  _twin_individual_id
  _twin_individual_mass_fraction_refined
 1 0.94(4)
 2 0.06(4)
